# Supplementary material for: The AAA+ ATPase RavA and its binding partner ViaA modulate E. coli aminoglycoside sensitivity through interaction with the inner membrane
Source: Nat Commun. 2022 Sep 20;13:5502. doi: 10.1038/s41467-022-32992-9 (PMC9489729; doi:10.1038/s41467-022-32992-9)
Supplement: Supplementary file 4 — Source Data [file 41467_2022_32992_MOESM4_ESM.zip]

Archive with 32 entries (16 files):
- Source_Data/Figure1/
- Source_Data/Figure1/MALLS/
- Source_Data/Figure1/MALLS/Figure1B.xlsx
- Source_Data/Figure1/SAXS/
- Source_Data/Figure1/SAXS/Figure1C.dat
- Source_Data/Figure1/SDSPAGE/
- Source_Data/Figure1/SDSPAGE/Figure1B.tif
- Source_Data/Figure2/
- Source_Data/Figure2/BLI/
- Source_Data/Figure2/BLI/Figure2A_2B_2C.xlsx
- Source_Data/Figure2/SDSPAGE/
- Source_Data/Figure2/SDSPAGE/Figure2C_FrdA.jpg
- Source_Data/Figure2/SDSPAGE/Figure2C_NuoEFG_NuoEF.jpg
- Source_Data/Figure4/
- Source_Data/Figure4/Figure4B.xlsx
- Source_Data/Figure6/
- Source_Data/Figure6/Figure6.xlsx
- Source_Data/FigureS1/
- Source_Data/FigureS1/BLI/
- Source_Data/FigureS1/BLI/FigureS1A_S1B.xlsx
- Source_Data/FigureS1/MALLS/
- Source_Data/FigureS1/MALLS/FigureS1C.xlsx
- Source_Data/FigureS5/
- Source_Data/FigureS5/FigureS5A.xlsx
- Source_Data/FigureS6/
- Source_Data/FigureS6/FigureS6A_S6B.xlsx
- Source_Data/FigureS7/
- Source_Data/FigureS7/FigureS7A.txt
- Source_Data/FigureS7/FigureS7B.txt
- Source_Data/FigureS7/FigureS7C.txt
- Source_Data/FigureS8/
- Source_Data/FigureS8/FigureS8.xlsx
