# Supplementary material for: The AAA+ ATPase RavA and its binding partner ViaA modulate E. coli aminoglycoside sensitivity through interaction with the inner membrane
Source: Nat Commun. 2022 Sep 20;13:5502. doi: 10.1038/s41467-022-32992-9 (PMC9489729; doi:10.1038/s41467-022-32992-9)
Supplement: Supplementary file 4 — Source Data [file 41467_2022_32992_MOESM4_ESM.zip › Source_Data/Figure1/MALLS/Figure1B.xlsx]

## Sheet: Sheet1
volume (mL)	MW	volume (mL)	Molar Mass 2	volume (mL)	LS	volume (mL)	UV	volume (mL)	RI
13.3331	123489	10.8247	-4.62944e+07	9.95777	0.401135	9.9511	0.0288918	9.95382	0.0292204
13.3415	122948	10.8332	-5.32193e+07	9.96618	0.401289	9.95952	0.0290833	9.96171	0.0295133
13.3499	122648	10.8416	-7.79743e+07	9.9746	0.402714	9.96793	0.029274	9.96961	0.0297553
13.3583	122275	10.85	-2.00795e+08	9.98302	0.403772	9.97635	0.0294662	9.9775	0.0300827
13.3668	121861	10.8584	8.74883e+07	9.99143	0.404497	9.98477	0.029655	9.9854	0.0303486
13.3752	121664	10.8668	4.39658e+07	9.99985	0.404619	9.99319	0.029843	9.99329	0.0305506
13.3836	121301	10.8752	4.64834e+07	10.0083	0.406928	10.0016	0.0300303	10.0012	0.0307886
13.392	120805	10.8837	5.55714e+07	10.0167	0.409152	10.01	0.0302135	10.0091	0.0311145
13.4004	120367	10.8921	7.60472e+07	10.0251	0.41078	10.0184	0.0303956	10.017	0.0314714
13.4088	122986	10.9005	1.3974e+08	10.0335	0.411863	10.0269	0.0305788	10.0249	0.0317828
13.4173	124808	10.9089	2.12855e+08	10.0419	0.411932	10.0353	0.0307632	10.0328	0.0321026
13.4257	125933	10.9173	1.13288e+09	10.0504	0.411114	10.0437	0.0309492	10.0407	0.0324415
13.4341	125865	10.9258	-3.33427e+08	10.0588	0.410015	10.0521	0.031136	10.0486	0.0327432
13.4425	125116	10.9342	-6.16855e+08	10.0672	0.408658	10.0605	0.0313206	10.0565	0.0330204
13.4509	124333	10.9426	-9.72887e+08	10.0756	0.405278	10.0689	0.0315027	10.0643	0.0332219
13.4594	123884	10.951	-2.2213e+08	10.084	0.402447	10.0774	0.0316839	10.0722	0.0334826
13.4678	123607	10.9594	-8.63093e+07	10.0924	0.400801	10.0858	0.0318641	10.0801	0.0338161
13.4762	124123	10.9678	-5.2926e+07	10.1009	0.3995	10.0942	0.0320442	10.088	0.0341846
13.4846	124354	10.9763	-3.81879e+07	10.1093	0.398514	10.1026	0.0322273	10.0959	0.0344673
13.493	124339	10.9847	-2.978e+07	10.1177	0.398112	10.111	0.0324124	10.1038	0.0347405
13.5014	123589	10.9931	-3.15568e+07	10.1261	0.400387	10.1194	0.0325947	10.1117	0.0351535
13.5099	122932	11.0015	-3.94996e+07	10.1345	0.403375	10.1279	0.0327764	10.1196	0.0354448
13.5183	122334	11.0099	-4.58861e+07	10.1429	0.405285	10.1363	0.0329613	10.1275	0.0357582
13.5267	121353	11.0183	-6.1256e+07	10.1514	0.40621	10.1447	0.0331435	10.1354	0.0361428
13.5351	120056	11.0268	-8.44299e+07	10.1598	0.406771	10.1531	0.0333168	10.1433	0.0364076
13.5435	117919	11.0352	-3.23575e+08	10.1682	0.406999	10.1615	0.0334893	10.1512	0.0366364
13.5519	116691	11.0436	-2.33602e+09	10.1766	0.405666	10.1699	0.0336651	10.1591	0.0369547
13.5604	117618	11.052	2.54179e+09	10.185	0.402589	10.1784	0.0338426	10.167	0.037259
13.5688	118511	11.0604	4.20759e+08	10.1934	0.3995	10.1868	0.0340203	10.1749	0.0375406
13.5772	119381	11.0688	2.06982e+08	10.2019	0.396396	10.1952	0.0341968	10.1828	0.037552
13.5856	120026	11.0773	1.02324e+08	10.2103	0.392208	10.2036	0.0343731	10.1907	0.0378171
13.594	120243	11.0857	6.13107e+07	10.2187	0.387512	10.212	0.0345467	10.1986	0.038328
13.6024	121229	11.0941	4.21204e+07	10.2271	0.38399	10.2205	0.0347138	10.2065	0.0386428
13.6109	123786	11.1025	3.29931e+07	10.2355	0.382884	10.2289	0.0348783	10.2144	0.0388304
13.6193	125858	11.1109	2.62376e+07	10.244	0.383702	10.2373	0.0350436	10.2223	0.0390173
13.6277	127423	11.1193	2.11878e+07	10.2524	0.384451	10.2457	0.0352054	10.2301	0.0391695
13.6361	128140	11.1278	1.66896e+07	10.2608	0.384904	10.2541	0.0353632	10.238	0.0393717
13.6445	128823	11.1362	1.2112e+07	10.2692	0.385087	10.2625	0.0355171	10.2459	0.0396573
13.653	127586	11.1446	9.85074e+06	10.2776	0.382833	10.271	0.0356687	10.2538	0.0399419
13.6614	125997	11.153	9.19161e+06	10.286	0.38062	10.2794	0.0358203	10.2617	0.040212
13.6698	124477	11.1614	8.50379e+06	10.2945	0.378442	10.2878	0.0359687	10.2696	0.0405002
13.6782	123093	11.1699	8.11071e+06	10.3029	0.37627	10.2962	0.0361144	10.2775	0.0407374
13.6866	121426	11.1783	7.52675e+06	10.3113	0.374239	10.3046	0.0362615	10.2854	0.04101
13.695	121153	11.1867	7.30459e+06	10.3197	0.372335	10.313	0.0364079	10.2933	0.0411642
13.7035	120959	11.1951	7.90584e+06	10.3281	0.370141	10.3215	0.036551	10.3012	0.0413358
13.7119	120990	11.2035	8.50377e+06	10.3365	0.370045	10.3299	0.0366882	10.3091	0.0415658
13.7203	122280	11.2119	9.29741e+06	10.345	0.371011	10.3383	0.0368227	10.317	0.0417942
13.7287	123713	11.2204	9.80717e+06	10.3534	0.371988	10.3467	0.0369564	10.3249	0.0420658
13.7371	125243	11.2288	1.0007e+07	10.3618	0.373954	10.3551	0.0370844	10.3328	0.0423268
13.7455	127138	11.2372	9.4886e+06	10.3702	0.378606	10.3635	0.0372066	10.3407	0.0424797
13.754	129184	11.2456	8.94579e+06	10.3786	0.382535	10.372	0.0373281	10.3486	0.0426623
13.7624	131199	11.254	8.23148e+06	10.387	0.385804	10.3804	0.0374488	10.3565	0.0429154
13.7708	133159	11.2624	7.30822e+06	10.3955	0.387449	10.3888	0.0375645	10.3644	0.0431063
13.7792	134697	11.2709	6.95733e+06	10.4039	0.386828	10.3972	0.0376756	10.3723	0.0432881
		11.2793	6.4281e+06	10.4123	0.384488	10.4056	0.0377855	10.3802	0.0434047
		11.2877	5.82253e+06	10.4207	0.380582	10.414	0.0378976	10.388	0.0436167
		11.2961	5.11809e+06	10.4291	0.378828	10.4225	0.03801	10.3959	0.0437806
		11.3045	5.01238e+06	10.4376	0.378781	10.4309	0.038115	10.4038	0.043889
		11.3129	4.8809e+06	10.446	0.380291	10.4393	0.0382116	10.4117	0.0440253
		11.3214	4.77263e+06	10.4544	0.381749	10.4477	0.038307	10.4196	0.0442345
		11.3298	4.67697e+06	10.4628	0.383159	10.4561	0.0383997	10.4275	0.0443957
		11.3382	4.6342e+06	10.4712	0.384756	10.4646	0.0384857	10.4354	0.0444995
		11.3466	4.16604e+06	10.4796	0.384797	10.473	0.0385674	10.4433	0.0447246
		11.355	3.88494e+06	10.4881	0.383419	10.4814	0.0386482	10.4512	0.0448767
		11.3635	4.1195e+06	10.4965	0.379516	10.4898	0.0387273	10.4591	0.0450211
		11.3719	4.37032e+06	10.5049	0.376672	10.4982	0.0388042	10.467	0.0451204
		11.3803	4.63168e+06	10.5133	0.374293	10.5066	0.038884	10.4749	0.0453391
		11.3887	4.98482e+06	10.5217	0.372336	10.5151	0.0389606	10.4828	0.0455531
		11.3971	5.67125e+06	10.5301	0.372065	10.5235	0.0390313	10.4907	0.0456771
		11.4055	6.10958e+06	10.5386	0.373128	10.5319	0.0391033	10.4986	0.0458013
		11.414	6.42937e+06	10.547	0.37463	10.5403	0.0391757	10.5065	0.0459762
		11.4224	6.25069e+06	10.5554	0.374527	10.5487	0.0392438	10.5144	0.0460371
		11.4308	5.31039e+06	10.5638	0.372961	10.5571	0.0393055	10.5223	0.0461323
		11.4392	4.80652e+06	10.5722	0.371204	10.5656	0.0393653	10.5302	0.0462382
		11.4476	4.43732e+06	10.5806	0.369273	10.574	0.0394243	10.5381	0.0463728
		11.456	4.21279e+06	10.5891	0.366836	10.5824	0.0394812	10.546	0.0465074
		11.4645	4.10754e+06	10.5975	0.364858	10.5908	0.0395397	10.5538	0.0465686
		11.4729	4.17599e+06	10.6059	0.362755	10.5992	0.0395968	10.5617	0.0466497
		11.4813	4.17057e+06	10.6143	0.36054	10.6076	0.0396543	10.5696	0.0467854
		11.4897	4.12929e+06	10.6227	0.355756	10.6161	0.0397147	10.5775	0.0468517
		11.4981	3.92099e+06	10.6311	0.348667	10.6245	0.0397721	10.5854	0.0468935
		11.5065	3.68906e+06	10.6396	0.344722	10.6329	0.0398271	10.5933	0.0470621
		11.515	3.44694e+06	10.648	0.341744	10.6413	0.0398824	10.6012	0.0472527
		11.5234	3.12605e+06	10.6564	0.338794	10.6497	0.0399407	10.6091	0.047342
		11.5318	2.98961e+06	10.6648	0.335871	10.6582	0.0400021	10.617	0.0474537
		11.5402	3.091e+06	10.6732	0.337624	10.6666	0.0400626	10.6249	0.0475776
		11.5486	3.25679e+06	10.6817	0.338699	10.675	0.0401237	10.6328	0.0477472
		11.557	3.41741e+06	10.6901	0.339154	10.6834	0.0401865	10.6407	0.0479279
		11.5655	3.54945e+06	10.6985	0.338014	10.6918	0.0402546	10.6486	0.048111
		11.5739	3.59099e+06	10.7069	0.336326	10.7002	0.0403304	10.6565	0.0482196
		11.5823	3.46627e+06	10.7153	0.335778	10.7087	0.0404102	10.6644	0.0483261
		11.5907	3.49892e+06	10.7237	0.335347	10.7171	0.0404874	10.6723	0.048388
		11.5991	3.62899e+06	10.7322	0.335212	10.7255	0.0405654	10.6802	0.0483607
		11.6076	3.76672e+06	10.7406	0.334846	10.7339	0.0406515	10.6881	0.0483335
		11.616	4.00257e+06	10.749	0.33427	10.7423	0.0407445	10.696	0.0482849
		11.6244	4.27749e+06	10.7574	0.333262	10.7507	0.040844	10.7039	0.0485976
		11.6328	4.85359e+06	10.7658	0.336171	10.7592	0.0409513	10.7118	0.0490522
		11.6412	5.34958e+06	10.7742	0.338797	10.7676	0.0410668	10.7196	0.0492963
		11.6496	5.70918e+06	10.7827	0.341163	10.776	0.0411846	10.7275	0.0494673
		11.6581	5.68235e+06	10.7911	0.341702	10.7844	0.0413017	10.7354	0.0496678
		11.6665	5.4822e+06	10.7995	0.3392	10.7928	0.0414245	10.7433	0.0498617
		11.6749	5.19633e+06	10.8079	0.338473	10.8012	0.0415588	10.7512	0.0500137
		11.6833	4.9058e+06	10.8163	0.337925	10.8097	0.0417003	10.7591	0.0502464
		11.6917	4.6435e+06	10.8247	0.335915	10.8181	0.0418465	10.767	0.0504964
		11.7001	4.32931e+06	10.8332	0.332572	10.8265	0.0420008	10.7749	0.0507461
		11.7086	3.98906e+06	10.8416	0.329846	10.8349	0.0421639	10.7828	0.0510368
		11.717	3.66972e+06	10.85	0.327275	10.8433	0.0423386	10.7907	0.0513389
		11.7254	3.37486e+06	10.8584	0.324846	10.8517	0.0425261	10.7986	0.0516258
		11.7338	3.08713e+06	10.8668	0.324338	10.8602	0.0427232	10.8065	0.051824
		11.7422	2.86677e+06	10.8752	0.326687	10.8686	0.0429287	10.8144	0.0521737
		11.7506	2.77373e+06	10.8837	0.328872	10.877	0.0431436	10.8223	0.0525888
		11.7591	2.70191e+06	10.8921	0.330573	10.8854	0.0433762	10.8302	0.0529623
		11.7675	2.63078e+06	10.9005	0.331835	10.8938	0.0436209	10.8381	0.0531819
		11.7759	2.58618e+06	10.9089	0.335717	10.9023	0.0438702	10.846	0.0534513
		11.7843	2.55439e+06	10.9173	0.339164	10.9107	0.0441348	10.8539	0.053791
		11.7927	2.51448e+06	10.9258	0.342212	10.9191	0.0444148	10.8618	0.0540994
		11.8011	2.52366e+06	10.9342	0.34404	10.9275	0.0447057	10.8697	0.0544802
		11.8096	2.48972e+06	10.9426	0.34265	10.9359	0.0450093	10.8775	0.0547755
		11.818	2.43704e+06	10.951	0.342687	10.9443	0.0453237	10.8854	0.0550913
		11.8264	2.42613e+06	10.9594	0.344034	10.9528	0.0456526	10.8933	0.0553452
		11.8348	2.43846e+06	10.9678	0.346035	10.9612	0.0459972	10.9012	0.0557629
		11.8432	2.43538e+06	10.9763	0.34744	10.9696	0.0463544	10.9091	0.0562575
		11.8517	2.42588e+06	10.9847	0.348299	10.978	0.0467227	10.917	0.0565022
		11.8601	2.39155e+06	10.9931	0.348111	10.9864	0.047102	10.9249	0.0568596
		11.8685	2.73739e+06	11.0015	0.347208	10.9948	0.047495	10.9328	0.0573628
		11.8769	3.11558e+06	11.0099	0.346771	11.0033	0.0479027	10.9407	0.0578463
		11.8853	3.52145e+06	11.0183	0.3469	11.0117	0.0483265	10.9486	0.0583156
		11.8937	3.90432e+06	11.0268	0.346453	11.0201	0.0487626	10.9565	0.0588225
		11.9022	4.2468e+06	11.0352	0.345479	11.0285	0.049208	10.9644	0.0594091
		11.9106	4.36368e+06	11.0436	0.343584	11.0369	0.0496651	10.9723	0.059815
		11.919	4.21995e+06	11.052	0.341404	11.0453	0.0501375	10.9802	0.0602534
		11.9274	4.28564e+06	11.0604	0.340097	11.0538	0.0506272	10.9881	0.0608158
		11.9358	4.37344e+06	11.0688	0.339236	11.0622	0.0511305	10.996	0.0613784
		11.9442	4.40038e+06	11.0773	0.338528	11.0706	0.0516461	11.0039	0.061862
		11.9527	4.38164e+06	11.0857	0.337643	11.079	0.0521752	11.0118	0.0623138
		11.9611	4.42985e+06	11.0941	0.336597	11.0874	0.0527178	11.0197	0.0629264
		11.9695	4.4985e+06	11.1025	0.335762	11.0958	0.0532687	11.0276	0.0635166
		11.9779	4.39196e+06	11.1109	0.334299	11.1043	0.0538318	11.0355	0.0640844
		11.9863	4.26147e+06	11.1193	0.332264	11.1127	0.0544095	11.0433	0.0647423
		11.9947	4.1554e+06	11.1278	0.328638	11.1211	0.0549898	11.0512	0.0653919
		12.0032	4.00082e+06	11.1362	0.325941	11.1295	0.0555787	11.0591	0.0659983
		12.0116	3.88908e+06	11.1446	0.324466	11.1379	0.0561796	11.067	0.0666512
		12.02	3.82521e+06	11.153	0.32496	11.1464	0.0567925	11.0749	0.0672506
		12.0284	3.81194e+06	11.1614	0.326789	11.1548	0.0574163	11.0828	0.0678919
		12.0368	4.01382e+06	11.1699	0.328179	11.1632	0.058052	11.0907	0.0685073
		12.0453	4.16677e+06	11.1783	0.329168	11.1716	0.0587027	11.0986	0.0690989
		12.0537	4.24921e+06	11.1867	0.327084	11.18	0.0593607	11.1065	0.0698318
		12.0621	4.18504e+06	11.1951	0.327013	11.1884	0.0600255	11.1144	0.0705366
		12.0705	3.92764e+06	11.2035	0.328798	11.1969	0.0606996	11.1223	0.0712031
		12.0789	3.71977e+06	11.2119	0.331033	11.2053	0.0613851	11.1302	0.0718414
		12.0873	3.5256e+06	11.2204	0.332421	11.2137	0.0620789	11.1381	0.0725522
		12.0958	3.34063e+06	11.2288	0.333037	11.2221	0.0627761	11.146	0.0733295
		12.1042	3.22417e+06	11.2372	0.332194	11.2305	0.0634745	11.1539	0.0740494
		12.1126	3.16907e+06	11.2456	0.331232	11.2389	0.064175	11.1618	0.0747594
		12.121	3.13751e+06	11.254	0.330162	11.2474	0.0648851	11.1697	0.0755119
		12.1294	3.12908e+06	11.2624	0.328522	11.2558	0.0655972	11.1776	0.076236
		12.1378	3.14434e+06	11.2709	0.330475	11.2642	0.0663093	11.1855	0.0769601
		12.1463	3.14697e+06	11.2793	0.332216	11.2726	0.0670264	11.1934	0.077626
		12.1547	3.00299e+06	11.2877	0.333762	11.281	0.0677425	11.2012	0.0779548
		12.1631	2.85728e+06	11.2961	0.334007	11.2894	0.0684634	11.2091	0.0786546
		12.1715	2.82183e+06	11.3045	0.336189	11.2979	0.0691859	11.217	0.0796598
		12.1799	2.82318e+06	11.3129	0.338533	11.3063	0.0699057	11.2249	0.0802547
		12.1883	2.86141e+06	11.3214	0.340507	11.3147	0.0706227	11.2328	0.0809025
		12.1968	2.94398e+06	11.3298	0.342142	11.3231	0.0713317	11.2407	0.0815943
		12.2052	2.99793e+06	11.3382	0.342806	11.3315	0.072037	11.2486	0.082271
		12.2136	3.06443e+06	11.3466	0.339842	11.34	0.0727412	11.2565	0.0829878
		12.222	2.94549e+06	11.355	0.336919	11.3484	0.0734411	11.2644	0.0838175
		12.2304	2.9042e+06	11.3635	0.337758	11.3568	0.0741307	11.2723	0.0845277
		12.2388	3.04084e+06	11.3719	0.339509	11.3652	0.0748179	11.2802	0.0851964
		12.2473	3.11231e+06	11.3803	0.342092	11.3736	0.075501	11.2881	0.0858438
		12.2557	3.11642e+06	11.3887	0.345503	11.382	0.0761742	11.296	0.0865248
		12.2641	2.88355e+06	11.3971	0.348952	11.3905	0.0768382	11.3039	0.0872609
		12.2725	2.7732e+06	11.4055	0.352125	11.3989	0.0774904	11.3118	0.0879745
		12.2809	2.70112e+06	11.414	0.353083	11.4073	0.0781354	11.3197	0.088589
		12.2894	2.61754e+06	11.4224	0.352023	11.4157	0.0787652	11.3276	0.0892456
		12.2978	2.52735e+06	11.4308	0.347515	11.4241	0.079379	11.3355	0.0899417
		12.3062	2.48084e+06	11.4392	0.34372	11.4325	0.0799852	11.3434	0.090587
		12.3146	2.51381e+06	11.4476	0.34433	11.441	0.080583	11.3513	0.0912877
		12.323	2.6376e+06	11.456	0.345324	11.4494	0.0811662	11.3592	0.0919276
		12.3314	2.93853e+06	11.4645	0.346375	11.4578	0.0817321	11.367	0.0924618
		12.3399	3.22204e+06	11.4729	0.347478	11.4662	0.0822878	11.3749	0.0930008
		12.3483	3.50875e+06	11.4813	0.34875	11.4746	0.0828335	11.3828	0.0936193
		12.3567	3.73955e+06	11.4897	0.34971	11.483	0.0833653	11.3907	0.0941197
		12.3651	3.72719e+06	11.4981	0.350385	11.4915	0.0838795	11.3986	0.0945276
		12.3735	3.60835e+06	11.5065	0.350924	11.4999	0.0843753	11.4065	0.0949978
		12.3819	3.52e+06	11.515	0.351341	11.5083	0.0848585	11.4144	0.0955636
		12.3904	3.46688e+06	11.5234	0.350864	11.5167	0.0853267	11.4223	0.09617
		12.3988	3.46635e+06	11.5318	0.351189	11.5251	0.085779	11.4302	0.0967117
		12.4072	3.46952e+06	11.5402	0.351751	11.5335	0.0862144	11.4381	0.0971789
		12.4156	3.48247e+06	11.5486	0.352155	11.542	0.0866276	11.446	0.0976977
		12.424	3.33998e+06	11.557	0.352415	11.5504	0.0870202	11.4539	0.0981583
		12.4324	3.21158e+06	11.5655	0.353208	11.5588	0.0873961	11.4618	0.0985927
		12.4409	3.09782e+06	11.5739	0.35368	11.5672	0.0877536	11.4697	0.0989166
		12.4493	2.90143e+06	11.5823	0.35386	11.5756	0.0880902	11.4776	0.0992968
		12.4577	2.6005e+06	11.5907	0.354277	11.5841	0.0884086	11.4855	0.0996993
		12.4661	2.42691e+06	11.5991	0.354613	11.5925	0.0887087	11.4934	0.100075
		12.4745	2.25127e+06	11.6076	0.354871	11.6009	0.0889899	11.5013	0.100389
		12.4829	2.14566e+06	11.616	0.353056	11.6093	0.0892543	11.5092	0.100767
		12.4914	2.05314e+06	11.6244	0.355154	11.6177	0.0894995	11.5171	0.101144
		12.4998	1.97005e+06	11.6328	0.357068	11.6261	0.089722	11.5249	0.101395
		12.5082	1.91947e+06	11.6412	0.358419	11.6346	0.089925	11.5328	0.101636
		12.5166	1.85071e+06	11.6496	0.359256	11.643	0.0901091	11.5407	0.102033
		12.525	1.76957e+06	11.6581	0.359229	11.6514	0.0902754	11.5486	0.102351
		12.5335	1.67777e+06	11.6665	0.357802	11.6598	0.0904252	11.5565	0.102552
		12.5419	1.64148e+06	11.6749	0.354295	11.6682	0.0905565	11.5644	0.102782
		12.5503	1.62327e+06	11.6833	0.351592	11.6766	0.0906654	11.5723	0.103
		12.5587	1.62181e+06	11.6917	0.349232	11.6851	0.0907552	11.5802	0.103199
		12.5671	1.61708e+06	11.7001	0.347184	11.6935	0.0908323	11.5881	0.103364
		12.5755	1.62737e+06	11.7086	0.346391	11.7019	0.0908904	11.596	0.103507
		12.584	1.61941e+06	11.717	0.345004	11.7103	0.0909269	11.6039	0.103707
		12.5924	1.60446e+06	11.7254	0.343076	11.7187	0.0909486	11.6118	0.103852
		12.6008	1.56059e+06	11.7338	0.339662	11.7271	0.0909551	11.6197	0.10392
		12.6092	1.50295e+06	11.7422	0.335829	11.7356	0.0909459	11.6276	0.103977
		12.6176	1.4435e+06	11.7506	0.333632	11.744	0.0909217	11.6355	0.104066
		12.626	1.34136e+06	11.7591	0.332152	11.7524	0.0908835	11.6434	0.104086
		12.6345	1.36832e+06	11.7675	0.330937	11.7608	0.0908279	11.6513	0.104155
		12.6429	1.44951e+06	11.7759	0.32851	11.7692	0.0907534	11.6592	0.104164
		12.6513	1.54625e+06	11.7843	0.324978	11.7776	0.0906654	11.6671	0.104151
		12.6597	1.66885e+06	11.7927	0.322	11.7861	0.0905619	11.675	0.104137
		12.6681	1.79063e+06	11.8011	0.321219	11.7945	0.0904444	11.6829	0.104029
		12.6765	1.88416e+06	11.8096	0.321351	11.8029	0.0903123	11.6907	0.10398
		12.685	1.96926e+06	11.818	0.321325	11.8113	0.0901676	11.6986	0.103931
		12.6934	1.91593e+06	11.8264	0.321156	11.8197	0.0900109	11.7065	0.103788
		12.7018	1.80757e+06	11.8348	0.321533	11.8282	0.0898446	11.7144	0.103807
		12.7102	1.82425e+06	11.8432	0.322118	11.8366	0.0896758	11.7223	0.1039
		12.7186	1.78634e+06	11.8517	0.322514	11.845	0.0895011	11.7302	0.103879
		12.727	1.69985e+06	11.8601	0.322737	11.8534	0.089316	11.7381	0.103858
		12.7355	1.53213e+06	11.8685	0.324391	11.8618	0.0891179	11.746	0.103798
		12.7439	1.4078e+06	11.8769	0.326389	11.8702	0.0889074	11.7539	0.103619
		12.7523	1.31717e+06	11.8853	0.328703	11.8787	0.0886868	11.7618	0.103467
		12.7607	1.2498e+06	11.8937	0.330786	11.8871	0.0884629	11.7697	0.103225
		12.7691	1.18811e+06	11.9022	0.332658	11.8955	0.0882357	11.7776	0.10312
		12.7776	1.12816e+06	11.9106	0.333776	11.9039	0.0880015	11.7855	0.103002
		12.786	1.07075e+06	11.919	0.332372	11.9123	0.0877609	11.7934	0.102839
		12.7944	1.0138e+06	11.9274	0.332324	11.9207	0.0875158	11.8013	0.102827
		12.8028	971908	11.9358	0.332655	11.9292	0.087268	11.8092	0.102782
		12.8112	940031	11.9442	0.33333	11.9376	0.0870177	11.8171	0.102706
		12.8196	906194	11.9527	0.334438	11.946	0.0867651	11.825	0.10254
		12.8281	865818	11.9611	0.335517	11.9544	0.0865093	11.8329	0.10225
		12.8365	822856	11.9695	0.336477	11.9628	0.086251	11.8408	0.102057
		12.8449	750161	11.9779	0.337331	11.9712	0.0859909	11.8487	0.101963
		12.8533	696907	11.9863	0.335807	11.9797	0.0857309	11.8565	0.101847
		12.8617	648580	11.9947	0.333494	11.9881	0.0854735	11.8644	0.101728
		12.8701	604358	12.0032	0.331807	11.9965	0.085217	11.8723	0.101553
		12.8786	564387	12.0116	0.330357	12.0049	0.0849623	11.8802	0.101351
		12.887	515619	12.02	0.327943	12.0133	0.0847087	11.8881	0.101239
		12.8954	478110	12.0284	0.324649	12.0217	0.0844559	11.896	0.101025
		12.9038	444753	12.0368	0.323085	12.0302	0.084206	11.9039	0.100808
		12.9122	415462	12.0453	0.321689	12.0386	0.083957	11.9118	0.100708
		12.9206	398355	12.0537	0.320601	12.047	0.0837105	11.9197	0.100529
		12.9291	386981	12.0621	0.31946	12.0554	0.0834656	11.9276	0.100339
		12.9375	375204	12.0705	0.318272	12.0638	0.083223	11.9355	0.100165
		12.9459	362259	12.0789	0.317728	12.0723	0.0829875	11.9434	0.100087
		12.9543	348380	12.0873	0.316923	12.0807	0.0827592	11.9513	0.0999773
		12.9627	332133	12.0958	0.315879	12.0891	0.0825342	11.9592	0.09978
		12.9712	304601	12.1042	0.315054	12.0975	0.0823112	11.9671	0.0995556
		12.9796	289675	12.1126	0.314277	12.1059	0.0820898	11.975	0.0993059
		12.988	278322	12.121	0.313544	12.1143	0.0818692	11.9829	0.0990991
		12.9964	267479	12.1294	0.3127	12.1228	0.0816575	11.9908	0.0989667
		13.0048	260972	12.1378	0.310963	12.1312	0.081463	11.9987	0.0989281
		13.0132	258701	12.1463	0.309463	12.1396	0.0812771	12.0066	0.0988318
		13.0217	258734	12.1547	0.308182	12.148	0.0810944	12.0144	0.0987638
		13.0301	258256	12.1631	0.307855	12.1564	0.0809183	12.0223	0.0986678
		13.0385	256474	12.1715	0.308531	12.1648	0.0807495	12.0302	0.0984901
		13.0469	250458	12.1799	0.309371	12.1733	0.0805896	12.0381	0.0982942
		13.0553	241847	12.1883	0.31036	12.1817	0.0804405	12.046	0.0980963
		13.0637	231931	12.1968	0.311734	12.1901	0.0802981	12.0539	0.0979562
		13.0722	222396	12.2052	0.313213	12.1985	0.080162	12.0618	0.0979535
		13.0806	215139	12.2136	0.313716	12.2069	0.0800331	12.0697	0.0979233
		13.089	209839	12.222	0.313329	12.2153	0.0799091	12.0776	0.0978932
		13.0974	204691	12.2304	0.311699	12.2238	0.0797954	12.0855	0.0978068
		13.1058	199630	12.2388	0.310303	12.2322	0.0796946	12.0934	0.0977782
		13.1142	198576	12.2473	0.308427	12.2406	0.0796059	12.1013	0.097765
		13.1227	196847	12.2557	0.306114	12.249	0.0795242	12.1092	0.0977518
		13.1311	194029	12.2641	0.302786	12.2574	0.079449	12.1171	0.0977188
		13.1395	190310	12.2725	0.299797	12.2659	0.0793812	12.125	0.0976559
		13.1479	184020	12.2809	0.297536	12.2743	0.0793207	12.1329	0.0976185
		13.1563	176958	12.2894	0.29535	12.2827	0.0792687	12.1408	0.0975882
		13.1647	175142	12.2978	0.293232	12.2911	0.0792287	12.1487	0.0975344
		13.1732	174543	12.3062	0.294971	12.2995	0.0791988	12.1566	0.0975218
		13.1816	173326	12.3146	0.297152	12.3079	0.0791808	12.1645	0.0975092
		13.19	171475	12.323	0.299366	12.3164	0.0791713	12.1724	0.0974917
		13.1984	168761	12.3314	0.301613	12.3248	0.0791639	12.1802	0.0975667
		13.2068	162793	12.3399	0.304465	12.3332	0.0791623	12.1881	0.0975921
		13.2153	154951	12.3483	0.307173	12.3416	0.0791772	12.196	0.0975463
		13.2237	148854	12.3567	0.309534	12.35	0.0792064	12.2039	0.0975005
		13.2321	145298	12.3651	0.311581	12.3584	0.0792427	12.2118	0.0973816
		13.2405	142265	12.3735	0.311525	12.3669	0.0792929	12.2197	0.0974009
		13.2489	139724	12.3819	0.311993	12.3753	0.0793582	12.2276	0.0977911
		13.2573	137228	12.3904	0.312607	12.3837	0.0794365	12.2355	0.0979363
		13.2658	134707	12.3988	0.313354	12.3921	0.0795268	12.2434	0.0980513
		13.2742	131945	12.4072	0.314979	12.4005	0.0796314	12.2513	0.0981902
		13.2826	128818	12.4156	0.316417	12.4089	0.0797523	12.2592	0.0982421
		13.291	129579	12.424	0.317684	12.4174	0.0798861	12.2671	0.0982477
		13.2994	129501	12.4324	0.315708	12.4258	0.0800365	12.275	0.098323
		13.3078	128841	12.4409	0.313637	12.4342	0.0802047	12.2829	0.098491
		13.3163	126734	12.4493	0.310204	12.4426	0.0803915	12.2908	0.0986662
		13.3247	124738	12.4577	0.30553	12.451	0.0805973	12.2987	0.0987807
		13.3331	123489	12.4661	0.300858	12.4594	0.0808217	12.3066	0.0989171
		13.3415	122948	12.4745	0.297916	12.4679	0.0810645	12.3145	0.0989462
		13.3499	122648	12.4829	0.297414	12.4763	0.0813231	12.3224	0.0990119
		13.3583	122275	12.4914	0.296971	12.4847	0.0816066	12.3303	0.0991224
		13.3668	121861	12.4998	0.296579	12.4931	0.0819195	12.3381	0.0993171
		13.3752	121664	12.5082	0.296929	12.5015	0.0822584	12.346	0.0993853
		13.3836	121301	12.5166	0.296296	12.51	0.0826202	12.3539	0.0994147
		13.392	120805	12.525	0.294768	12.5184	0.0830054	12.3618	0.0996281
		13.4004	120367	12.5335	0.293501	12.5268	0.0834188	12.3697	0.0998626
		13.4088	122986	12.5419	0.292749	12.5352	0.0838609	12.3776	0.100069
		13.4173	124808	12.5503	0.2917	12.5436	0.0843392	12.3855	0.100209
		13.4257	125933	12.5587	0.290382	12.552	0.0848561	12.3934	0.100352
		13.4341	125865	12.5671	0.289938	12.5605	0.0854122	12.4013	0.100615
		13.4425	125116	12.5755	0.290779	12.5689	0.0860152	12.4092	0.100896
		13.4509	124333	12.584	0.292136	12.5773	0.0866638	12.4171	0.101163
		13.4594	123884	12.5924	0.292767	12.5857	0.0873666	12.425	0.101462
		13.4678	123607	12.6008	0.292736	12.5941	0.0881197	12.4329	0.101738
		13.4762	124123	12.6092	0.293011	12.6025	0.0889285	12.4408	0.102091
		13.4846	124354	12.6176	0.292903	12.611	0.0897997	12.4487	0.102404
		13.493	124339	12.626	0.292445	12.6194	0.0907275	12.4566	0.102598
		13.5014	123589	12.6345	0.294052	12.6278	0.0917238	12.4645	0.10278
		13.5099	122932	12.6429	0.296964	12.6362	0.0927933	12.4724	0.103262
		13.5183	122334	12.6513	0.300323	12.6446	0.0939415	12.4803	0.103655
		13.5267	121353	12.6597	0.303488	12.653	0.095168	12.4882	0.103946
		13.5351	120056	12.6681	0.306475	12.6615	0.0964799	12.4961	0.104438
		13.5435	117919	12.6765	0.310015	12.6699	0.0978817	12.5039	0.104831
		13.5519	116691	12.685	0.313497	12.6783	0.0993804	12.5118	0.105326
		13.5604	117618	12.6934	0.315855	12.6867	0.100996	12.5197	0.105935
		13.5688	118511	12.7018	0.317189	12.6951	0.102711	12.5276	0.10646
		13.5772	119381	12.7102	0.320563	12.7035	0.104538	12.5355	0.106988
		13.5856	120026	12.7186	0.323181	12.712	0.106485	12.5434	0.10756
		13.594	120243	12.727	0.32511	12.7204	0.108556	12.5513	0.108227
		13.6024	121229	12.7355	0.325593	12.7288	0.110778	12.5592	0.108898
		13.6109	123786	12.7439	0.325582	12.7372	0.113144	12.5671	0.109688
		13.6193	125858	12.7523	0.327902	12.7456	0.115664	12.575	0.110551
		13.6277	127423	12.7607	0.330195	12.7541	0.118333	12.5829	0.111345
		13.6361	128140	12.7691	0.332236	12.7625	0.121168	12.5908	0.112207
		13.6445	128823	12.7776	0.334048	12.7709	0.124183	12.5987	0.113174
		13.653	127586	12.786	0.335544	12.7793	0.127384	12.6066	0.114197
		13.6614	125997	12.7944	0.336752	12.7877	0.130789	12.6145	0.11524
		13.6698	124477	12.8028	0.337459	12.7961	0.134386	12.6224	0.116463
		13.6782	123093	12.8112	0.34069	12.8046	0.138195	12.6303	0.117713
		13.6866	121426	12.8196	0.344354	12.813	0.14221	12.6382	0.118882
		13.695	121153	12.8281	0.347439	12.8214	0.146457	12.6461	0.120184
		13.7035	120959	12.8365	0.349996	12.8298	0.150959	12.654	0.121667
		13.7119	120990	12.8449	0.351563	12.8382	0.155685	12.6618	0.123182
		13.7203	122280	12.8533	0.353713	12.8466	0.160663	12.6697	0.124892
		13.7287	123713	12.8617	0.357039	12.8551	0.165887	12.6776	0.126766
		13.7371	125243	12.8701	0.359971	12.8635	0.171379	12.6855	0.128522
		13.7455	127138	12.8786	0.362543	12.8719	0.177167	12.6934	0.130449
		13.754	129184	12.887	0.364251	12.8803	0.183245	12.7013	0.132615
		13.7624	131199	12.8954	0.366924	12.8887	0.189613	12.7092	0.134899
		13.7708	133159	12.9038	0.370023	12.8971	0.196254	12.7171	0.136937
		13.7792	134697	12.9122	0.373512	12.9056	0.203199	12.725	0.139328
		13.7876	134758	12.9206	0.379227	12.914	0.210444	12.7329	0.142214
		13.796	134376	12.9291	0.38675	12.9224	0.218035	12.7408	0.145343
		13.8045	135056	12.9375	0.394403	12.9308	0.225955	12.7487	0.148488
		13.8129	138478	12.9459	0.401428	12.9392	0.234166	12.7566	0.151628
		13.8213	141285	12.9543	0.407882	12.9477	0.242698	12.7645	0.154819
		13.8297	143543	12.9627	0.413812	12.9561	0.251526	12.7724	0.158419
		13.8381	144570	12.9712	0.419265	12.9645	0.260705	12.7803	0.162154
		13.8465	144258	12.9796	0.426673	12.9729	0.270229	12.7882	0.166007
		13.855	144280	12.988	0.433942	12.9813	0.280086	12.7961	0.170115
		13.8634	146554	12.9964	0.441085	12.9897	0.290264	12.804	0.174444
		13.8718	150207	13.0048	0.450029	12.9982	0.300733	12.8119	0.1791
		13.8802	154499	13.0132	0.459628	13.0066	0.311522	12.8198	0.18388
		13.8886	158865	13.0217	0.469823	13.015	0.322628	12.8276	0.189179
		13.8971	160236	13.0301	0.47981	13.0234	0.334093	12.8355	0.194523
		13.9055	158791	13.0385	0.491223	13.0318	0.345845	12.8434	0.200051
		13.9139	155904	13.0469	0.502292	13.0402	0.357862	12.8513	0.205883
		13.9223	156784	13.0553	0.512608	13.0487	0.370163	12.8592	0.211869
		13.9307	158077	13.0637	0.522239	13.0571	0.382707	12.8671	0.218167
		13.9391	159660	13.0722	0.534229	13.0655	0.39558	12.875	0.224595
		13.9476	160859	13.0806	0.546768	13.0739	0.408713	12.8829	0.23137
		13.956	161624	13.089	0.559774	13.0823	0.422073	12.8908	0.238686
		13.9644	163681	13.0974	0.572319	13.0907	0.43565	12.8987	0.246017
		13.9728	165725	13.1058	0.584013	13.0992	0.449409	12.9066	0.253551
		13.9812	167984	13.1142	0.598296	13.1076	0.463396	12.9145	0.261507
		13.9896	169799	13.1227	0.61333	13.116	0.477563	12.9224	0.269663
		13.9981	169262	13.1311	0.627331	13.1244	0.49192	12.9303	0.278264
		14.0065	168458	13.1395	0.640099	13.1328	0.506393	12.9382	0.287255
		14.0149	169734	13.1479	0.651095	13.1412	0.520982	12.9461	0.296395
		14.0233	171083	13.1563	0.660476	13.1497	0.535672	12.954	0.305884
		14.0317	172645	13.1647	0.671293	13.1581	0.550442	12.9619	0.315654
		14.0401	172683	13.1732	0.683419	13.1665	0.565339	12.9698	0.325814
		14.0486	172162	13.1816	0.694687	13.1749	0.580244	12.9777	0.335791
		14.057	171188	13.19	0.70789	13.1833	0.595175	12.9856	0.346499
		14.0654	170905	13.1984	0.719778	13.1918	0.610094	12.9934	0.357096
		14.0738	176319	13.2068	0.730468	13.2002	0.624976	13.0013	0.368212
		14.0822	181549	13.2153	0.739741	13.2086	0.639866	13.0092	0.379708
		14.0906	186673	13.2237	0.75014	13.217	0.654692	13.0171	0.391246
		14.0991	191353	13.2321	0.761751	13.2254	0.669433	13.025	0.40303
		14.1075	194120	13.2405	0.773319	13.2338	0.684033	13.0329	0.415065
		14.1159	197892	13.2489	0.784848	13.2423	0.698499	13.0408	0.427287
		14.1243	202198	13.2573	0.795516	13.2507	0.71283	13.0487	0.439927
		14.1327	203414	13.2658	0.805732	13.2591	0.726996	13.0566	0.452601
		14.1412	201782	13.2742	0.815155	13.2675	0.740993	13.0645	0.465469
		14.1496	200943	13.2826	0.823857	13.2759	0.754749	13.0724	0.478731
		14.158	200492	13.291	0.836145	13.2843	0.76827	13.0803	0.492167
		14.1664	200761	13.2994	0.847523	13.2928	0.781522	13.0882	0.505595
		14.1748	206018	13.3078	0.857702	13.3012	0.794521	13.0961	0.518872
		14.1832	212939	13.3163	0.866787	13.3096	0.807264	13.104	0.532616
		14.1917	220050	13.3247	0.875138	13.318	0.819685	13.1119	0.546716
		14.2001	227604	13.3331	0.884463	13.3264	0.83178	13.1198	0.560454
		14.2085	231617	13.3415	0.894343	13.3348	0.843516	13.1277	0.57426
		14.2169	237820	13.3499	0.905259	13.3433	0.854898	13.1356	0.588267
		14.2253	244043	13.3583	0.915633	13.3517	0.865929	13.1435	0.602094
		14.2337	250531	13.3668	0.925513	13.3601	0.876586	13.1513	0.616111
		14.2422	251345	13.3752	0.934162	13.3685	0.88685	13.1592	0.629835
		14.2506	247616	13.3836	0.941691	13.3769	0.8967	13.1671	0.643496
		14.259	248382	13.392	0.94728	13.3853	0.906133	13.175	0.657413
		14.2674	250671	13.4004	0.952562	13.3938	0.915132	13.1829	0.671361
		14.2758	250094	13.4088	0.962124	13.4022	0.923713	13.1908	0.685048
		14.2842	246966	13.4173	0.970502	13.4106	0.93186	13.1987	0.698747
		14.2927	248926	13.4257	0.9778	13.419	0.939554	13.2066	0.712121
		14.3011	253162	13.4341	0.983413	13.4274	0.946793	13.2145	0.725842
		14.3095	259874	13.4425	0.988354	13.4359	0.953572	13.2224	0.738905
		14.3179	270394	13.4509	0.992777	13.4443	0.959897	13.2303	0.751918
		14.3263	284212	13.4594	0.995047	13.4527	0.965761	13.2382	0.764942
		14.3348	301839	13.4678	0.996183	13.4611	0.971129	13.2461	0.777717
		14.3432	322177	13.4762	0.997602	13.4695	0.976028	13.254	0.790109
		14.3516	342654	13.4846	0.998668	13.4779	0.980463	13.2619	0.802234
		14.36	363023	13.493	0.999411	13.4864	0.984474	13.2698	0.814198
		14.3684	361625	13.5014	0.998962	13.4948	0.988017	13.2777	0.825454
		14.3768	363643	13.5099	0.999363	13.5032	0.991089	13.2856	0.83689
		14.3853	370849	13.5183	1	13.5116	0.993698	13.2935	0.848034
		14.3937	379961	13.5267	0.999782	13.52	0.995845	13.3014	0.858993
		14.4021	392020	13.5351	0.998786	13.5284	0.997544	13.3093	0.869411
		14.4105	414388	13.5435	0.996009	13.5369	0.998809	13.3171	0.879365
		14.4189	435447	13.5519	0.994032	13.5453	0.999623	13.325	0.888998
		14.4273	455590	13.5604	0.992475	13.5537	1	13.3329	0.89847
		14.4358	467168	13.5688	0.991299	13.5621	0.999943	13.3408	0.907391
		14.4442	484127	13.5772	0.989761	13.5705	0.999468	13.3487	0.915847
		14.4526	502389	13.5856	0.987893	13.5789	0.998588	13.3566	0.924018
		14.461	523212	13.594	0.985138	13.5874	0.997289	13.3645	0.931824
		14.4694	537831	13.6024	0.981974	13.5958	0.995588	13.3724	0.93932
		14.4778	565489	13.6109	0.980745	13.6042	0.993478	13.3803	0.946254
		14.4863	584824	13.6193	0.979304	13.6126	0.990995	13.3882	0.952802
		14.4947	597870	13.6277	0.977669	13.621	0.988136	13.3961	0.958635
		14.5031	596061	13.6361	0.974377	13.6294	0.984914	13.404	0.963603
		14.5115	601285	13.6445	0.970078	13.6379	0.981329	13.4119	0.968376
		14.5199	610371	13.653	0.964266	13.6463	0.977369	13.4198	0.973255
		14.5283	621617	13.6614	0.958383	13.6547	0.973097	13.4277	0.97773
		14.5368	662483	13.6698	0.95214	13.6631	0.968498	13.4356	0.981904
		14.5452	706586	13.6782	0.945567	13.6715	0.963595	13.4435	0.985676
		14.5536	760337	13.6866	0.937715	13.68	0.958389	13.4514	0.988957
		14.562	821684	13.695	0.931036	13.6884	0.952857	13.4593	0.991836
		14.5704	890092	13.7035	0.923891	13.6968	0.947036	13.4672	0.994123
		14.5789	965034	13.7119	0.916324	13.7052	0.940939	13.475	0.99611
		14.5873	1.05205e+06	13.7203	0.909904	13.7136	0.934604	13.4829	0.997739
		14.5957	1.15539e+06	13.7287	0.904139	13.722	0.928007	13.4908	0.998871
		14.6041	1.26543e+06	13.7371	0.898653	13.7305	0.921157	13.4987	0.999742
		14.6125	1.36118e+06	13.7455	0.893422	13.7389	0.914058	13.5066	0.999956
		14.6209	1.46938e+06	13.754	0.888018	13.7473	0.906716	13.5145	1
		14.6294	1.54846e+06	13.7624	0.881555	13.7557	0.899185	13.5224	0.999708
		14.6378	1.64444e+06	13.7708	0.87441	13.7641	0.891447	13.5303	0.999417
		14.6462	1.7347e+06	13.7792	0.867253	13.7725	0.883533	13.5382	0.99843
		14.6546	1.833e+06	13.7876	0.860084	13.781	0.875413	13.5461	0.997086
		14.663	1.92051e+06	13.796	0.852012	13.7894	0.867091	13.554	0.995373
		14.6714	2.00375e+06	13.8045	0.84455	13.7978	0.858615	13.5619	0.993305
		14.6799	2.10162e+06	13.8129	0.839044	13.8062	0.849982	13.5698	0.990833
		14.6883	2.26972e+06	13.8213	0.833259	13.8146	0.841227	13.5777	0.988079
		14.6967	2.4824e+06	13.8297	0.827222	13.823	0.83233	13.5856	0.985
		14.7051	2.74827e+06	13.8381	0.819741	13.8315	0.823293	13.5935	0.981622
		14.7135	3.09e+06	13.8465	0.809876	13.8399	0.814108	13.6014	0.978122
		14.7219	3.27845e+06	13.855	0.800302	13.8483	0.804814	13.6093	0.974212
		14.7304	3.44515e+06	13.8634	0.792607	13.8567	0.795437	13.6172	0.969955
		14.7388	3.58187e+06	13.8718	0.786625	13.8651	0.785959	13.6251	0.965596
		14.7472	3.81399e+06	13.8802	0.780512	13.8736	0.776415	13.633	0.961676
		14.7556	4.03621e+06	13.8886	0.774279	13.882	0.766756	13.6408	0.957366
		14.764	4.27687e+06	13.8971	0.76713	13.8904	0.757016	13.6487	0.951995
		14.7724	4.48174e+06	13.9055	0.756013	13.8988	0.747227	13.6566	0.946266
		14.7809	4.34485e+06	13.9139	0.744997	13.9072	0.737381	13.6645	0.940336
		14.7893	4.35749e+06	13.9223	0.73537	13.9156	0.727506	13.6724	0.93417
		14.7977	4.1912e+06	13.9307	0.726798	13.9241	0.717574	13.6803	0.927873
		14.8061	3.98061e+06	13.9391	0.717711	13.9325	0.707606	13.6882	0.92131
		14.8145	3.80372e+06	13.9476	0.708154	13.9409	0.697592	13.6961	0.914703
		14.823	4.01171e+06	13.956	0.697785	13.9493	0.687565	13.704	0.907899
		14.8314	5.24312e+06	13.9644	0.688691	13.9577	0.677543	13.7119	0.900692
		14.8398	6.70328e+06	13.9728	0.680115	13.9661	0.667514	13.7198	0.893591
		14.8482	9.1597e+06	13.9812	0.672012	13.9746	0.657484	13.7277	0.885965
		14.8566	1.41917e+07	13.9896	0.662366	13.983	0.64742	13.7356	0.878203
		14.865	3.14122e+07	13.9981	0.650892	13.9914	0.637385	13.7435	0.870478
		14.8735	8.11911e+07	14.0065	0.64105	13.9998	0.627367	13.7514	0.862834
		14.8819	1.25092e+08	14.0149	0.631849	14.0082	0.617374	13.7593	0.854722
		14.8903	5.44338e+07	14.0233	0.623231	14.0166	0.607428	13.7672	0.846623
		14.8987	5.56323e+07	14.0317	0.614326	14.0251	0.597477	13.7751	0.838258
		14.9071	8.95642e+07	14.0401	0.604412	14.0335	0.587569	13.783	0.829862
		14.9155	2.26405e+08	14.0486	0.594165	14.0419	0.577699	13.7909	0.821425
		14.924	-4.53611e+08	14.057	0.582718	14.0503	0.567886	13.7987	0.812959
		14.9324	-3.85308e+08	14.0654	0.571809	14.0587	0.558135	13.8066	0.804353
		14.9408	-7.60698e+07	14.0738	0.562746	14.0671	0.548422	13.8145	0.795436
		14.9492	-1.03052e+07	14.0822	0.555364	14.0756	0.538767	13.8224	0.786696
		14.9576	-6.48126e+06	14.0906	0.547908	14.084	0.529159	13.8303	0.7777
		14.966	-5.19297e+06	14.0991	0.540383	14.0924	0.519637	13.8382	0.76875
		14.9745	-4.66666e+06	14.1075	0.532034	14.1008	0.510181	13.8461	0.759707
		14.9829	-4.64079e+06	14.1159	0.52339	14.1092	0.500804	13.854	0.750657
		14.9913	-4.92362e+06	14.1243	0.5149	14.1177	0.491497	13.8619	0.74155
		14.9997	-5.54233e+06	14.1327	0.506552	14.1261	0.482236	13.8698	0.732236
		15.0081	-5.79686e+06	14.1412	0.497502	14.1345	0.473079	13.8777	0.723047
		15.0165	-5.81374e+06	14.1496	0.48869	14.1429	0.464012	13.8856	0.714009
		15.025	-5.8585e+06	14.158	0.480463	14.1513	0.455046	13.8935	0.704726
		15.0334	-5.98382e+06	14.1664	0.47277	14.1597	0.446168	13.9014	0.695379
		15.0418	-6.25788e+06	14.1748	0.464784	14.1682	0.437359	13.9093	0.686014
		15.0502	-5.82876e+06	14.1832	0.458696	14.1766	0.428646	13.9172	0.676769
		15.0586	-5.2429e+06	14.1917	0.453186	14.185	0.420034	13.9251	0.667348
		15.0671	-4.71317e+06	14.2001	0.447376	14.1934	0.411537	13.933	0.65804
		15.0755	-4.32307e+06	14.2085	0.441292	14.2018	0.403141	13.9409	0.648643
		15.0839	-4.06129e+06	14.2169	0.43418	14.2102	0.39485	13.9488	0.639346
		15.0923	-3.75939e+06	14.2253	0.426675	14.2187	0.386647	13.9567	0.630037
		15.1007	-3.63531e+06	14.2337	0.418811	14.2271	0.378535	13.9645	0.620658
		15.1091	-3.73972e+06	14.2422	0.40952	14.2355	0.370549	13.9724	0.611453
		15.1176	-3.9623e+06	14.2506	0.40086	14.2439	0.362674	13.9803	0.602249
		15.126	-4.19639e+06	14.259	0.39308	14.2523	0.354923	13.9882	0.592825
		15.1344	-4.36354e+06	14.2674	0.385439	14.2607	0.34727	13.9961	0.58366
		15.1428	-4.62257e+06	14.2758	0.377925	14.2692	0.339716	14.004	0.574524
		15.1512	-4.76097e+06	14.2842	0.368636	14.2776	0.332274	14.0119	0.56555
		15.1596	-4.56588e+06	14.2927	0.36231	14.286	0.324947	14.0198	0.556592
		15.1681	-4.43582e+06	14.3011	0.357101	14.2944	0.317748	14.0277	0.547674
		15.1765	-4.34567e+06	14.3095	0.352519	14.3028	0.310664	14.0356	0.538669
		15.1849	-4.38863e+06	14.3179	0.347851	14.3112	0.303693	14.0435	0.529823
		15.1933	-4.4637e+06	14.3263	0.343104	14.3197	0.296814	14.0514	0.520941
				14.3348	0.337627	14.3281	0.290055	14.0593	0.512246
				14.3432	0.332857	14.3365	0.283422	14.0672	0.503429
				14.3516	0.328319	14.3449	0.276908	14.0751	0.494806
				14.36	0.323991	14.3533	0.270523	14.083	0.486231
				14.3684	0.318208	14.3618	0.264229	14.0909	0.477744
				14.3768	0.313424	14.3702	0.258046	14.0988	0.469278
				14.3853	0.308911	14.3786	0.251985	14.1067	0.460862
				14.3937	0.304643	14.387	0.246041	14.1146	0.452541
				14.4021	0.299445	14.3954	0.240223	14.1225	0.444412
				14.4105	0.295156	14.4038	0.23451	14.1303	0.436233
				14.4189	0.291186	14.4123	0.228912	14.1382	0.42831
				14.4273	0.287507	14.4207	0.223418	14.1461	0.420256
				14.4358	0.282505	14.4291	0.218036	14.154	0.412237
				14.4442	0.277804	14.4375	0.212768	14.1619	0.404577
				14.4526	0.273377	14.4459	0.20761	14.1698	0.396748
				14.461	0.268468	14.4543	0.202567	14.1777	0.389136
				14.4694	0.263729	14.4628	0.19762	14.1856	0.381641
				14.4778	0.260294	14.4712	0.192787	14.1935	0.374174
				14.4863	0.256148	14.4796	0.18806	14.2014	0.366792
				14.4947	0.251355	14.488	0.18344	14.2093	0.359538
				14.5031	0.246385	14.4964	0.178926	14.2172	0.352452
				14.5115	0.242048	14.5048	0.174501	14.2251	0.34545
				14.5199	0.238289	14.5133	0.170181	14.233	0.338212
				14.5283	0.235575	14.5217	0.165963	14.2409	0.33114
				14.5368	0.2334	14.5301	0.161848	14.2488	0.324549
				14.5452	0.231718	14.5385	0.157835	14.2567	0.318197
				14.5536	0.230373	14.5469	0.153915	14.2646	0.31166
				14.562	0.229071	14.5554	0.150089	14.2725	0.305113
				14.5704	0.22781	14.5638	0.146352	14.2804	0.298803
				14.5789	0.226632	14.5722	0.14271	14.2882	0.292453
				14.5873	0.224584	14.5806	0.139159	14.2961	0.286215
				14.5957	0.221744	14.589	0.135704	14.304	0.280341
				14.6041	0.219354	14.5974	0.132333	14.3119	0.274415
				14.6125	0.217278	14.6059	0.129039	14.3198	0.268491
				14.6209	0.215005	14.6143	0.125834	14.3277	0.262634
				14.6294	0.212552	14.6227	0.122713	14.3356	0.257015
				14.6378	0.208518	14.6311	0.11968	14.3435	0.251407
				14.6462	0.204132	14.6395	0.116727	14.3514	0.245777
				14.6546	0.201305	14.6479	0.113845	14.3593	0.240504
				14.663	0.198831	14.6564	0.111036	14.3672	0.235225
				14.6714	0.196393	14.6648	0.108301	14.3751	0.230099
				14.6799	0.193989	14.6732	0.105649	14.383	0.225007
				14.6883	0.191579	14.6816	0.103072	14.3909	0.219993
				14.6967	0.189164	14.69	0.100568	14.3988	0.214982
				14.7051	0.186482	14.6984	0.0981274	14.4067	0.210124
				14.7135	0.183557	14.7069	0.0957512	14.4146	0.205225
				14.7219	0.180072	14.7153	0.093447	14.4225	0.200607
				14.7304	0.177349	14.7237	0.0912107	14.4304	0.196092
				14.7388	0.174924	14.7321	0.0890413	14.4383	0.191544
				14.7472	0.172088	14.7405	0.0869308	14.4462	0.187138
				14.7556	0.168879	14.7489	0.0848778	14.454	0.182752
				14.764	0.166021	14.7574	0.0828837	14.4619	0.178673
				14.7724	0.163525	14.7658	0.0809483	14.4698	0.174596
				14.7809	0.16136	14.7742	0.0790727	14.4777	0.170525
				14.7893	0.160048	14.7826	0.0772534	14.4856	0.166655
				14.7977	0.159088	14.791	0.0754902	14.4935	0.162791
				14.8061	0.157856	14.7995	0.0737751	14.5014	0.158993
				14.8145	0.156376	14.8079	0.0721132	14.5093	0.155345
				14.823	0.155826	14.8163	0.0705065	14.5172	0.151635
				14.8314	0.156166	14.8247	0.0689473	14.5251	0.148215
				14.8398	0.158414	14.8331	0.0674345	14.533	0.144735
				14.8482	0.160275	14.8415	0.0659629	14.5409	0.141243
				14.8566	0.161782	14.85	0.0645346	14.5488	0.137921
				14.865	0.162717	14.8584	0.0631503	14.5567	0.134706
				14.8735	0.163051	14.8668	0.061811	14.5646	0.131639
				14.8819	0.162835	14.8752	0.0605165	14.5725	0.128536
				14.8903	0.160679	14.8836	0.0592611	14.5804	0.125632
				14.8987	0.158852	14.892	0.0580435	14.5883	0.122683
				14.9071	0.156988	14.9005	0.0568613	14.5962	0.119888
				14.9155	0.155092	14.9089	0.0557134	14.6041	0.117094
				14.924	0.15318	14.9173	0.0545991	14.6119	0.114323
				14.9324	0.151255	14.9257	0.0535219	14.6198	0.111737
				14.9408	0.151597	14.9341	0.0524823	14.6277	0.109194
				14.9492	0.152456	14.9425	0.0514706	14.6356	0.106591
				14.9576	0.153082	14.951	0.0504877	14.6435	0.104136
				14.966	0.153496	14.9594	0.0495413	14.6514	0.101799
				14.9745	0.152879	14.9678	0.0486297	14.6593	0.0995058
				14.9829	0.151953	14.9762	0.047743	14.6672	0.0972738
				14.9913	0.149487	14.9846	0.0468809	14.6751	0.094952
				14.9997	0.146901	14.993	0.0460471	14.683	0.0927942
				15.0081	0.144924	15.0015	0.0452418	14.6909	0.0906982
				15.0165	0.144173	15.0099	0.0444638	14.6988	0.0887117
				15.025	0.143613	15.0183	0.0437108	14.7067	0.0867632
				15.0334	0.143226	15.0267	0.0429841	14.7146	0.0848649
				15.0418	0.143194	15.0351	0.0422815	14.7225	0.0829604
				15.0502	0.143268	15.0436	0.0416024	14.7304	0.0810543
				15.0586	0.143437	15.052	0.0409472	14.7383	0.079254
				15.0671	0.144088	15.0604	0.0403142	14.7462	0.0773317
				15.0755	0.144467	15.0688	0.0397013	14.7541	0.0757529
				15.0839	0.144599	15.0772	0.0391016	14.762	0.0743897
				15.0923	0.143444	15.0856	0.0385186	14.7699	0.0726813
				15.1007	0.139698	15.0941	0.0379565	14.7777	0.0710412
				15.1091	0.137874	15.1025	0.0374126	14.7856	0.0693302
				15.1176	0.13715	15.1109	0.0368888	14.7935	0.0677537
				15.126	0.136514	15.1193	0.0363842	14.8014	0.0662934
				15.1344	0.135498	15.1277	0.0358972	14.8093	0.0648379
				15.1428	0.134137	15.1361	0.0354237	14.8172	0.063562
				15.1512	0.13215	15.1446	0.034966	14.8251	0.0623764
				15.1596	0.133049	15.153	0.0345258	14.833	0.0611272
				15.1681	0.133671	15.1614	0.0341021	14.8409	0.0598642
				15.1765	0.134041	15.1698	0.0336953	14.8488	0.0585907
				15.1849	0.13345	15.1782	0.0333009	14.8567	0.0574388
				15.1933	0.133821	15.1866	0.032918	14.8646	0.056271
				15.2017	0.133989	15.1951	0.0325465	14.8725	0.0550607
				15.2101	0.13397	15.2035	0.0321851	14.8804	0.0540633
				15.2186	0.133296	15.2119	0.0318339	14.8883	0.0531223
				15.227	0.131654	15.2203	0.0314943	14.8962	0.0520478
				15.2354	0.12913	15.2287	0.0311637	14.9041	0.0510047
				15.2438	0.126953	15.2371	0.0308421	14.912	0.0500209
				15.2522	0.125379	15.2456	0.0305304	14.9199	0.0490504
				15.2607	0.123674	15.254	0.0302303	14.9278	0.0481222
				15.2691	0.12185	15.2624	0.0299427	14.9357	0.0472363
				15.2775	0.12058	15.2708	0.0296655	14.9435	0.0464511
				15.2859	0.119708	15.2792	0.0293988	14.9514	0.045594
				15.2943	0.119197	15.2877	0.0291417	14.9593	0.0448008
				15.3027	0.119204	15.2961	0.028894	14.9672	0.0440225
				15.3112	0.119297	15.3045	0.0286531	14.9751	0.0433299
				15.3196	0.119468	15.3129	0.0284142	14.983	0.0425749
				15.328	0.119625	15.3213	0.0281814	14.9909	0.0418776
				15.3364	0.119586	15.3297	0.0279581	14.9988	0.0411479
				15.3448	0.119368	15.3382	0.0277419	15.0067	0.040341
				15.3532	0.118421	15.3466	0.0275341	15.0146	0.0396306
				15.3617	0.11802	15.355	0.0273362	15.0225	0.0389332
				15.3701	0.117814	15.3634	0.0271478	15.0304	0.0382741
				15.3785	0.117786	15.3718	0.026966	15.0383	0.0377032
				15.3869	0.118886	15.3802	0.026789	15.0462	0.0370888
				15.3953	0.120375	15.3887	0.0266205	15.0541	0.0364969
				15.4037	0.121904	15.3971	0.0264633	15.062	0.0359211
				15.4122	0.123312	15.4055	0.0263119	15.0699	0.0353282
				15.4206	0.123912	15.4139	0.0261664	15.0778	0.0347648
				15.429	0.123775	15.4223	0.0260292	15.0857	0.034231
				15.4374	0.124208	15.4307	0.0258945	15.0936	0.0336747
				15.4458	0.124423	15.4392	0.02576	15.1014	0.0332181
				15.4542	0.12444	15.4476	0.025628	15.1093	0.0326903
				15.4627	0.123006	15.456	0.0255026	15.1172	0.0321385
				15.4711	0.123251	15.4644	0.0253839	15.1251	0.0316791
				15.4795	0.123562	15.4728	0.0252698	15.133	0.0312868
				15.4879	0.124258	15.4813	0.0251621	15.1409	0.03093
				15.4963	0.124474	15.4897	0.0250621	15.1488	0.0305133
				15.5048	0.124251	15.4981	0.0249649	15.1567	0.0300503
				15.5132	0.122571	15.5065	0.0248696	15.1646	0.029572
				15.5216	0.120002	15.5149	0.0247778	15.1725	0.0291457
				15.53	0.119183	15.5233	0.024689	15.1804	0.0286595
				15.5384	0.118543	15.5318	0.0246044	15.1883	0.0283061
				15.5468	0.118651	15.5402	0.0245237	15.1962	0.0278385
				15.5553	0.118769	15.5486	0.0244471	15.2041	0.0273446
				15.5637	0.118817	15.557	0.0243759	15.212	0.0270687
				15.5721	0.118799	15.5654	0.0243072	15.2199	0.0266658
				15.5805	0.118556	15.5738	0.0242393	15.2278	0.0262756
				15.5889	0.118108	15.5823	0.0241729	15.2357	0.0259363
				15.5973	0.116533	15.5907	0.0241095	15.2436	0.0257477
				15.6058	0.113931	15.5991	0.0240463	15.2515	0.0251557
				15.6142	0.111244	15.6075	0.0239849	15.2594	0.0247637
				15.6226	0.110505	15.6159	0.0239271	15.2672	0.0247525
				15.631	0.110204	15.6243	0.0238728	15.2751	0.024491
				15.6394	0.109631	15.6328	0.0238172	15.283	0.0242288
				15.6478	0.10881	15.6412	0.0237653	15.2909	0.0240367
				15.6563	0.107537	15.6496	0.0237168	15.2988	0.0237871
				15.6647	0.106814	15.658	0.0236735	15.3067	0.023523
				15.6731	0.105896	15.6664	0.0236344	15.3146	0.0232435
				15.6815	0.1048	15.6748	0.0235981	15.3225	0.0230428
				15.6899	0.102478	15.6833	0.0235627	15.3304	0.0229008
				15.6983	0.102212	15.6917	0.0235281	15.3383	0.0227016
				15.7068	0.10233	15.7001	0.023496	15.3462	0.0224458
				15.7152	0.102485	15.7085	0.0234659	15.3541	0.022235
				15.7236	0.102052	15.7169	0.023434	15.362	0.0219749
				15.732	0.101084	15.7254	0.0234005	15.3699	0.0216279
				15.7404	0.101031	15.7338	0.0233682	15.3778	0.0212894
				15.7489	0.101155	15.7422	0.023337	15.3857	0.0210054
				15.7573	0.101169	15.7506	0.0233051	15.3936	0.0208341
				15.7657	0.101081	15.759	0.0232758	15.4015	0.0207496
				15.7741	0.101666	15.7674	0.023248	15.4094	0.0205239
				15.7825	0.102508	15.7759	0.0232218	15.4173	0.0202732
				15.7909	0.102558	15.7843	0.0231968	15.4251	0.0201073
				15.7994	0.101886	15.7927	0.0231727	15.433	0.0199082
				15.8078	0.101448	15.8011	0.0231495	15.4409	0.0197371
				15.8162	0.101211	15.8095	0.0231263	15.4488	0.019511
				15.8246	0.100439	15.8179	0.0231031	15.4567	0.0193445
				15.833	0.0991798	15.8264	0.0230766	15.4646	0.019192
				15.8414	0.0966236	15.8348	0.0230492	15.4725	0.0190419
				15.8499	0.0944459	15.8432	0.0230205	15.4804	0.0188431
				15.8583	0.0926117	15.8516	0.0229904	15.4883	0.0186039
				15.8667	0.0922677	15.86	0.0229614	15.4962	0.0183552
				15.8751	0.0925373	15.8684	0.0229335	15.5041	0.0182387
				15.8835	0.0929941	15.8769	0.0229036	15.512	0.0181082
				15.8919	0.0929503	15.8853	0.0228708	15.5199	0.0179682
				15.9004	0.0924507	15.8937	0.0228357	15.5278	0.0178562
				15.9088	0.0912487	15.9021	0.0228	15.5357	0.0176432
				15.9172	0.0904742	15.9105	0.0227636	15.5436	0.0175408
				15.9256	0.0933955	15.9189	0.022726	15.5515	0.0174211
				15.934	0.0966936	15.9274	0.0226835	15.5594	0.0173182
				15.9425	0.0995808	15.9358	0.0226329	15.5673	0.0172269
				15.9509	0.102093	15.9442	0.0225808	15.5752	0.0171893
				15.9593	0.103387	15.9526	0.0225305	15.5831	0.0171517
				15.9677	0.103569	15.961	0.0224804	15.5909	0.0168831
				15.9761	0.10174	15.9695	0.0224327	15.5988	0.0167704
				15.9845	0.100457	15.9779	0.0223849	15.6067	0.0167078
				15.993	0.0993787	15.9863	0.0223345	15.6146	0.0166451
				16.0014	0.0984866	15.9947	0.0222829	15.6225	0.0164875
				16.0098	0.098342	16.0031	0.0222291	15.6304	0.0163591
				16.0182	0.0982356	16.0115	0.0221768	15.6383	0.0163124
				16.0266	0.0981642	16.02	0.0221236	15.6462	0.0162657
				16.035	0.0998953	16.0284	0.0220639	15.6541	0.0161774
				16.0435	0.101636	16.0368	0.0219993	15.662	0.0160926
				16.0519	0.103963	16.0452	0.0219308	15.6699	0.0160192
				16.0603	0.106266	16.0536	0.0218578	15.6778	0.0159268
						16.062	0.021786	15.6857	0.0159117
								15.6936	0.0158684
								15.7015	0.015834
								15.7094	0.0157349
								15.7173	0.0156659
								15.7252	0.0156057
								15.7331	0.0154889
								15.741	0.0153232
								15.7488	0.0151674
								15.7567	0.0148546
								15.7646	0.0145582
								15.7725	0.0145811
								15.7804	0.0145718
								15.7883	0.0145499
								15.7962	0.0145279
								15.8041	0.0144253
								15.812	0.0144003
								15.8199	0.0143171
								15.8278	0.0143045
								15.8357	0.0142598
								15.8436	0.0141947
								15.8515	0.0141563
								15.8594	0.0141178
								15.8673	0.013966
								15.8752	0.0138369
								15.8831	0.0138038
								15.891	0.0137
								15.8989	0.0135505
								15.9068	0.0135328
								15.9146	0.0134448
								15.9225	0.0133662
								15.9304	0.0133104
								15.9383	0.0130908
								15.9462	0.0130461
								15.9541	0.0130219
								15.962	0.0128983
								15.9699	0.0128379
								15.9778	0.0127859
								15.9857	0.0126692
								15.9936	0.0125842
								16.0015	0.0124661
								16.0094	0.012328
								16.0173	0.0122453
								16.0252	0.0120792
								16.0331	0.0119092
								16.041	0.0118676
								16.0489	0.0118259
								16.0568	0.0117524
								16.0647	0.0116789
