# Supplementary material for: The AAA+ ATPase RavA and its binding partner ViaA modulate E. coli aminoglycoside sensitivity through interaction with the inner membrane
Source: Nat Commun. 2022 Sep 20;13:5502. doi: 10.1038/s41467-022-32992-9 (PMC9489729; doi:10.1038/s41467-022-32992-9)
Supplement: Supplementary file 4 — Source Data [file 41467_2022_32992_MOESM4_ESM.zip › Source_Data/Figure1/SAXS/Figure1C.dat]

SAVED by PRIMUS from file E:\david.xml\AVI_ViaA_buffer\truncated\3.0_mgml_AVI_ViaA_125_sub_trunc.dat
  0.64029E-02  0.50479E+02  0.42148E+00
  0.68772E-02  0.49249E+02  0.37575E+00
  0.73514E-02  0.48650E+02  0.33895E+00
  0.78257E-02  0.48666E+02  0.30846E+00
  0.83000E-02  0.47338E+02  0.28377E+00
  0.87743E-02  0.47224E+02  0.26473E+00
  0.92486E-02  0.46543E+02  0.24885E+00
  0.97229E-02  0.46087E+02  0.23405E+00
  0.10197E-01  0.45164E+02  0.22168E+00
  0.10672E-01  0.44661E+02  0.21201E+00
  0.11146E-01  0.43792E+02  0.20265E+00
  0.11620E-01  0.43257E+02  0.19436E+00
  0.12094E-01  0.42652E+02  0.18743E+00
  0.12569E-01  0.42021E+02  0.18114E+00
  0.13043E-01  0.41665E+02  0.17518E+00
  0.13517E-01  0.41000E+02  0.16959E+00
  0.13991E-01  0.40122E+02  0.16413E+00
  0.14466E-01  0.39722E+02  0.15954E+00
  0.14940E-01  0.38850E+02  0.15490E+00
  0.15414E-01  0.38543E+02  0.15121E+00
  0.15889E-01  0.37872E+02  0.14741E+00
  0.16363E-01  0.37135E+02  0.14368E+00
  0.16837E-01  0.36575E+02  0.14036E+00
  0.17312E-01  0.35801E+02  0.13717E+00
  0.17786E-01  0.35234E+02  0.13398E+00
  0.18260E-01  0.34869E+02  0.13096E+00
  0.18734E-01  0.34094E+02  0.12834E+00
  0.19209E-01  0.33412E+02  0.12561E+00
  0.19683E-01  0.32794E+02  0.12288E+00
  0.20157E-01  0.32279E+02  0.12076E+00
  0.20632E-01  0.31611E+02  0.11827E+00
  0.21106E-01  0.31011E+02  0.11603E+00
  0.21580E-01  0.30486E+02  0.11387E+00
  0.22054E-01  0.29916E+02  0.11173E+00
  0.22529E-01  0.29145E+02  0.10967E+00
  0.23003E-01  0.28742E+02  0.10775E+00
  0.23477E-01  0.27941E+02  0.10583E+00
  0.23952E-01  0.27534E+02  0.10430E+00
  0.24426E-01  0.27046E+02  0.10253E+00
  0.24900E-01  0.26451E+02  0.10084E+00
  0.25374E-01  0.25674E+02  0.99021E-01
  0.25849E-01  0.25235E+02  0.97612E-01
  0.26323E-01  0.24825E+02  0.96236E-01
  0.26797E-01  0.24360E+02  0.94689E-01
  0.27272E-01  0.23852E+02  0.93297E-01
  0.27746E-01  0.23212E+02  0.91808E-01
  0.28220E-01  0.22703E+02  0.90521E-01
  0.28694E-01  0.22292E+02  0.89147E-01
  0.29169E-01  0.21901E+02  0.87899E-01
  0.29643E-01  0.21286E+02  0.86676E-01
  0.30117E-01  0.20965E+02  0.85592E-01
  0.30592E-01  0.20424E+02  0.84531E-01
  0.31066E-01  0.20097E+02  0.83293E-01
  0.31540E-01  0.19547E+02  0.82072E-01
  0.32014E-01  0.19217E+02  0.81023E-01
  0.32489E-01  0.18847E+02  0.80054E-01
  0.32963E-01  0.18298E+02  0.79012E-01
  0.33437E-01  0.18109E+02  0.78192E-01
  0.33912E-01  0.17735E+02  0.78049E-01
  0.34386E-01  0.17250E+02  0.78699E-01
  0.34860E-01  0.16884E+02  0.80235E-01
  0.35334E-01  0.16559E+02  0.81318E-01
  0.35809E-01  0.16043E+02  0.81921E-01
  0.36283E-01  0.15754E+02  0.82408E-01
  0.36757E-01  0.15613E+02  0.82708E-01
  0.37232E-01  0.15083E+02  0.82780E-01
  0.37706E-01  0.14858E+02  0.83068E-01
  0.38180E-01  0.14485E+02  0.83259E-01
  0.38654E-01  0.14272E+02  0.83104E-01
  0.39129E-01  0.13930E+02  0.83054E-01
  0.39603E-01  0.13656E+02  0.83250E-01
  0.40077E-01  0.13453E+02  0.83466E-01
  0.40552E-01  0.13084E+02  0.85945E-01
  0.41026E-01  0.12944E+02  0.87640E-01
  0.41500E-01  0.12562E+02  0.89188E-01
  0.41974E-01  0.12415E+02  0.90338E-01
  0.42449E-01  0.11987E+02  0.91266E-01
  0.42923E-01  0.11751E+02  0.92426E-01
  0.43397E-01  0.11447E+02  0.93405E-01
  0.43872E-01  0.11302E+02  0.94466E-01
  0.44346E-01  0.10913E+02  0.95687E-01
  0.44820E-01  0.10828E+02  0.96709E-01
  0.45294E-01  0.10492E+02  0.97757E-01
  0.45769E-01  0.10249E+02  0.98415E-01
  0.46243E-01  0.10175E+02  0.99009E-01
  0.46717E-01  0.10113E+02  0.98712E-01
  0.47191E-01  0.98887E+01  0.94838E-01
  0.47666E-01  0.96304E+01  0.92502E-01
  0.48140E-01  0.94335E+01  0.91107E-01
  0.48614E-01  0.90950E+01  0.89597E-01
  0.49089E-01  0.90896E+01  0.88784E-01
  0.49563E-01  0.89288E+01  0.87988E-01
  0.50037E-01  0.87545E+01  0.87101E-01
  0.50512E-01  0.85341E+01  0.86275E-01
  0.50986E-01  0.84371E+01  0.85685E-01
  0.51460E-01  0.82261E+01  0.84928E-01
  0.51934E-01  0.81130E+01  0.84323E-01
  0.52409E-01  0.80011E+01  0.83797E-01
  0.52883E-01  0.78411E+01  0.83249E-01
  0.53357E-01  0.76000E+01  0.82471E-01
  0.53832E-01  0.74512E+01  0.81801E-01
  0.54306E-01  0.72385E+01  0.80950E-01
  0.54780E-01  0.72333E+01  0.80129E-01
  0.55254E-01  0.69771E+01  0.79326E-01
  0.55729E-01  0.69101E+01  0.78606E-01
  0.56203E-01  0.67649E+01  0.78029E-01
  0.56677E-01  0.66101E+01  0.77291E-01
  0.57152E-01  0.66391E+01  0.76865E-01
  0.57626E-01  0.64109E+01  0.76331E-01
  0.58100E-01  0.63438E+01  0.75787E-01
  0.58574E-01  0.63350E+01  0.75313E-01
  0.59049E-01  0.60351E+01  0.74941E-01
  0.59523E-01  0.59985E+01  0.74566E-01
  0.59997E-01  0.58263E+01  0.74144E-01
  0.60472E-01  0.57260E+01  0.73933E-01
  0.60946E-01  0.57348E+01  0.73741E-01
  0.61420E-01  0.56471E+01  0.73386E-01
  0.61894E-01  0.54767E+01  0.73028E-01
  0.62369E-01  0.55304E+01  0.72761E-01
  0.62843E-01  0.54285E+01  0.72461E-01
  0.63317E-01  0.53320E+01  0.72193E-01
  0.63792E-01  0.51097E+01  0.71871E-01
  0.64266E-01  0.51101E+01  0.71601E-01
  0.64740E-01  0.49433E+01  0.71381E-01
  0.65214E-01  0.48421E+01  0.70969E-01
  0.65689E-01  0.47987E+01  0.71088E-01
  0.66163E-01  0.46844E+01  0.70492E-01
  0.66637E-01  0.47168E+01  0.70265E-01
  0.67112E-01  0.46353E+01  0.70146E-01
  0.67586E-01  0.45600E+01  0.69834E-01
  0.68060E-01  0.43700E+01  0.69540E-01
  0.68534E-01  0.43603E+01  0.69354E-01
  0.69009E-01  0.42752E+01  0.69137E-01
  0.69483E-01  0.41147E+01  0.68641E-01
  0.69957E-01  0.41336E+01  0.68419E-01
  0.70432E-01  0.42037E+01  0.68288E-01
  0.70906E-01  0.40377E+01  0.68076E-01
  0.71380E-01  0.38694E+01  0.67808E-01
  0.71854E-01  0.38906E+01  0.67735E-01
  0.72329E-01  0.38501E+01  0.67367E-01
  0.72803E-01  0.38101E+01  0.67098E-01
  0.73277E-01  0.37598E+01  0.66868E-01
  0.73752E-01  0.36510E+01  0.66605E-01
  0.74226E-01  0.36297E+01  0.66638E-01
  0.74700E-01  0.37477E+01  0.66343E-01
  0.75174E-01  0.35721E+01  0.66284E-01
  0.75649E-01  0.35167E+01  0.66107E-01
  0.76123E-01  0.33912E+01  0.65830E-01
  0.76597E-01  0.33883E+01  0.65448E-01
  0.77072E-01  0.34440E+01  0.65406E-01
  0.77546E-01  0.33440E+01  0.65145E-01
  0.78020E-01  0.31955E+01  0.64993E-01
  0.78494E-01  0.32267E+01  0.64867E-01
  0.78969E-01  0.31221E+01  0.64585E-01
  0.79443E-01  0.30508E+01  0.64326E-01
  0.79917E-01  0.30432E+01  0.64203E-01
  0.80392E-01  0.30532E+01  0.64091E-01
  0.80866E-01  0.29192E+01  0.63886E-01
  0.81340E-01  0.28993E+01  0.63762E-01
  0.81814E-01  0.29098E+01  0.63558E-01
  0.82289E-01  0.29160E+01  0.63286E-01
  0.82763E-01  0.28655E+01  0.63200E-01
  0.83237E-01  0.27474E+01  0.62905E-01
  0.83712E-01  0.26500E+01  0.62837E-01
  0.84186E-01  0.27209E+01  0.62630E-01
  0.84660E-01  0.26181E+01  0.62356E-01
  0.85134E-01  0.25888E+01  0.62259E-01
  0.85609E-01  0.25961E+01  0.62096E-01
  0.86083E-01  0.25038E+01  0.61979E-01
  0.86557E-01  0.25092E+01  0.61877E-01
  0.87032E-01  0.25577E+01  0.61609E-01
  0.87506E-01  0.23667E+01  0.61452E-01
  0.87980E-01  0.23195E+01  0.61317E-01
  0.88454E-01  0.22874E+01  0.61133E-01
  0.88929E-01  0.23225E+01  0.60961E-01
  0.89403E-01  0.22478E+01  0.60791E-01
  0.89877E-01  0.22637E+01  0.60659E-01
  0.90352E-01  0.22695E+01  0.60463E-01
  0.90826E-01  0.21939E+01  0.60286E-01
  0.91300E-01  0.21115E+01  0.60279E-01
  0.91774E-01  0.21484E+01  0.60094E-01
  0.92249E-01  0.20969E+01  0.59928E-01
  0.92723E-01  0.20212E+01  0.59711E-01
  0.93197E-01  0.20383E+01  0.59680E-01
  0.93672E-01  0.20734E+01  0.59555E-01
  0.94146E-01  0.19866E+01  0.59363E-01
  0.94620E-01  0.19098E+01  0.59099E-01
  0.95094E-01  0.18938E+01  0.59121E-01
  0.95569E-01  0.18937E+01  0.58930E-01
  0.96043E-01  0.19198E+01  0.58823E-01
  0.96517E-01  0.18333E+01  0.58703E-01
  0.96992E-01  0.18324E+01  0.58506E-01
  0.97466E-01  0.18339E+01  0.58443E-01
  0.97940E-01  0.17371E+01  0.58210E-01
  0.98414E-01  0.17364E+01  0.57951E-01
  0.98889E-01  0.17083E+01  0.57962E-01
  0.99363E-01  0.16057E+01  0.57867E-01
  0.99837E-01  0.16518E+01  0.57678E-01
  0.10031E+00  0.16345E+01  0.57617E-01
  0.10079E+00  0.15874E+01  0.57498E-01
  0.10126E+00  0.15653E+01  0.57368E-01
  0.10173E+00  0.15249E+01  0.57214E-01
  0.10221E+00  0.15679E+01  0.57092E-01
  0.10268E+00  0.16065E+01  0.56923E-01
  0.10316E+00  0.15315E+01  0.56830E-01
  0.10363E+00  0.16156E+01  0.56812E-01
  0.10411E+00  0.15047E+01  0.56707E-01
  0.10458E+00  0.14350E+01  0.56504E-01
  0.10506E+00  0.14372E+01  0.56425E-01
  0.10553E+00  0.13126E+01  0.56316E-01
  0.10600E+00  0.13289E+01  0.56108E-01
  0.10648E+00  0.12796E+01  0.56042E-01
  0.10695E+00  0.14337E+01  0.55799E-01
  0.10743E+00  0.13185E+01  0.55832E-01
  0.10790E+00  0.12993E+01  0.55733E-01
  0.10837E+00  0.12801E+01  0.55525E-01
  0.10885E+00  0.12175E+01  0.55504E-01
  0.10932E+00  0.12341E+01  0.55327E-01
  0.10980E+00  0.12539E+01  0.55206E-01
  0.11027E+00  0.11791E+01  0.55027E-01
  0.11075E+00  0.12034E+01  0.55020E-01
  0.11122E+00  0.11542E+01  0.54851E-01
  0.11170E+00  0.10615E+01  0.54816E-01
  0.11217E+00  0.11374E+01  0.54720E-01
  0.11264E+00  0.11312E+01  0.54587E-01
  0.11312E+00  0.11188E+01  0.54423E-01
  0.11359E+00  0.11236E+01  0.54362E-01
  0.11407E+00  0.11217E+01  0.54298E-01
  0.11454E+00  0.10814E+01  0.54205E-01
  0.11501E+00  0.10610E+01  0.54088E-01
  0.11549E+00  0.10084E+01  0.54012E-01
  0.11596E+00  0.97637E+00  0.53904E-01
  0.11644E+00  0.97509E+00  0.53763E-01
  0.11691E+00  0.95126E+00  0.53694E-01
  0.11739E+00  0.98654E+00  0.53609E-01
  0.11786E+00  0.94773E+00  0.53451E-01
  0.11833E+00  0.96115E+00  0.53392E-01
  0.11881E+00  0.83490E+00  0.53328E-01
  0.11928E+00  0.88934E+00  0.53137E-01
  0.11976E+00  0.87974E+00  0.53044E-01
  0.12023E+00  0.75259E+00  0.53049E-01
  0.12071E+00  0.86871E+00  0.53282E-01
  0.12118E+00  0.83633E+00  0.54926E-01
  0.12165E+00  0.95272E+00  0.56024E-01
  0.12213E+00  0.87197E+00  0.56876E-01
  0.12260E+00  0.75837E+00  0.57548E-01
  0.12308E+00  0.80884E+00  0.58130E-01
  0.12355E+00  0.81167E+00  0.58661E-01
  0.12403E+00  0.76342E+00  0.59218E-01
  0.12450E+00  0.72237E+00  0.59687E-01
  0.12498E+00  0.66092E+00  0.60117E-01
  0.12545E+00  0.73130E+00  0.60498E-01
  0.12592E+00  0.75624E+00  0.60900E-01
  0.12640E+00  0.72347E+00  0.60923E-01
  0.12687E+00  0.73705E+00  0.61187E-01
  0.12735E+00  0.69480E+00  0.60360E-01
  0.12782E+00  0.68383E+00  0.58256E-01
  0.12830E+00  0.64934E+00  0.56863E-01
  0.12877E+00  0.67563E+00  0.56035E-01
  0.12924E+00  0.71846E+00  0.55356E-01
  0.12972E+00  0.68868E+00  0.54768E-01
  0.13019E+00  0.70307E+00  0.54336E-01
  0.13067E+00  0.69220E+00  0.53905E-01
  0.13114E+00  0.65010E+00  0.53509E-01
  0.13161E+00  0.67340E+00  0.53034E-01
  0.13209E+00  0.66929E+00  0.52787E-01
  0.13256E+00  0.63012E+00  0.52694E-01
  0.13304E+00  0.58817E+00  0.52558E-01
  0.13351E+00  0.48717E+00  0.52374E-01
  0.13399E+00  0.54638E+00  0.52233E-01
  0.13446E+00  0.56663E+00  0.52174E-01
  0.13493E+00  0.56297E+00  0.52017E-01
  0.13541E+00  0.53730E+00  0.51811E-01
  0.13588E+00  0.58843E+00  0.51750E-01
  0.13636E+00  0.59615E+00  0.51691E-01
  0.13683E+00  0.63032E+00  0.51559E-01
  0.13731E+00  0.53210E+00  0.51500E-01
  0.13778E+00  0.56918E+00  0.51343E-01
  0.13825E+00  0.58142E+00  0.51262E-01
  0.13873E+00  0.56251E+00  0.51181E-01
  0.13920E+00  0.58351E+00  0.51041E-01
  0.13968E+00  0.52895E+00  0.50948E-01
  0.14015E+00  0.50246E+00  0.50799E-01
  0.14063E+00  0.54794E+00  0.50764E-01
  0.14110E+00  0.50010E+00  0.50767E-01
  0.14158E+00  0.52774E+00  0.50623E-01
  0.14205E+00  0.48757E+00  0.50475E-01
  0.14252E+00  0.50662E+00  0.50386E-01
  0.14300E+00  0.41824E+00  0.50336E-01
  0.14347E+00  0.46569E+00  0.50299E-01
  0.14395E+00  0.47280E+00  0.50183E-01
  0.14442E+00  0.50141E+00  0.50084E-01
  0.14489E+00  0.43213E+00  0.49912E-01
  0.14537E+00  0.46695E+00  0.49869E-01
  0.14584E+00  0.45693E+00  0.49757E-01
  0.14632E+00  0.44674E+00  0.49700E-01
  0.14679E+00  0.43401E+00  0.49715E-01
  0.14727E+00  0.42562E+00  0.49533E-01
  0.14774E+00  0.41069E+00  0.49412E-01
  0.14822E+00  0.43987E+00  0.49442E-01
  0.14869E+00  0.43343E+00  0.49342E-01
  0.14916E+00  0.49472E+00  0.49278E-01
  0.14964E+00  0.45627E+00  0.49241E-01
  0.15011E+00  0.41283E+00  0.49288E-01
  0.15059E+00  0.40438E+00  0.50148E-01
  0.15106E+00  0.32024E+00  0.51481E-01
  0.15153E+00  0.47569E+00  0.52319E-01
  0.15201E+00  0.43992E+00  0.52973E-01
  0.15248E+00  0.40570E+00  0.53603E-01
  0.15296E+00  0.36920E+00  0.53961E-01
  0.15343E+00  0.35296E+00  0.52664E-01
  0.15391E+00  0.40635E+00  0.51782E-01
  0.15438E+00  0.34469E+00  0.51053E-01
  0.15486E+00  0.39783E+00  0.50628E-01
  0.15533E+00  0.38959E+00  0.50159E-01
  0.15580E+00  0.46428E+00  0.49686E-01
  0.15628E+00  0.33065E+00  0.49243E-01
  0.15675E+00  0.38798E+00  0.48735E-01
  0.15723E+00  0.32174E+00  0.48433E-01
  0.15770E+00  0.34528E+00  0.48318E-01
  0.15818E+00  0.39093E+00  0.48081E-01
  0.15865E+00  0.33114E+00  0.48163E-01
  0.15912E+00  0.37451E+00  0.48172E-01
  0.15960E+00  0.24478E+00  0.48250E-01
  0.16007E+00  0.38116E+00  0.48289E-01
  0.16055E+00  0.28482E+00  0.48288E-01
  0.16102E+00  0.33651E+00  0.48149E-01
  0.16150E+00  0.38590E+00  0.48139E-01
  0.16197E+00  0.35864E+00  0.48032E-01
  0.16244E+00  0.34344E+00  0.47963E-01
  0.16292E+00  0.34582E+00  0.47825E-01
  0.16339E+00  0.34498E+00  0.47716E-01
  0.16387E+00  0.27349E+00  0.47684E-01
  0.16434E+00  0.26612E+00  0.47621E-01
  0.16482E+00  0.39176E+00  0.47571E-01
  0.16529E+00  0.37041E+00  0.47369E-01
  0.16576E+00  0.23863E+00  0.47378E-01
  0.16624E+00  0.23482E+00  0.47289E-01
  0.16671E+00  0.24586E+00  0.47216E-01
  0.16719E+00  0.28267E+00  0.47103E-01
  0.16766E+00  0.34376E+00  0.47133E-01
  0.16814E+00  0.32010E+00  0.47074E-01
  0.16861E+00  0.26181E+00  0.46902E-01
  0.16908E+00  0.29337E+00  0.46868E-01
  0.16956E+00  0.34714E+00  0.46803E-01
  0.17003E+00  0.30775E+00  0.46725E-01
  0.17051E+00  0.29193E+00  0.46692E-01
  0.17098E+00  0.24128E+00  0.46695E-01
  0.17146E+00  0.21345E+00  0.46586E-01
  0.17193E+00  0.23513E+00  0.46428E-01
  0.17240E+00  0.29181E+00  0.46429E-01
  0.17288E+00  0.30076E+00  0.46350E-01
  0.17335E+00  0.26155E+00  0.46363E-01
  0.17383E+00  0.18895E+00  0.46263E-01
  0.17430E+00  0.23115E+00  0.46198E-01
  0.17478E+00  0.20213E+00  0.46150E-01
  0.17525E+00  0.22560E+00  0.46012E-01
  0.17572E+00  0.25242E+00  0.45956E-01
  0.17620E+00  0.26175E+00  0.45904E-01
  0.17667E+00  0.25935E+00  0.45903E-01
  0.17715E+00  0.27341E+00  0.45867E-01
  0.17762E+00  0.26057E+00  0.45735E-01
  0.17810E+00  0.22330E+00  0.45657E-01
  0.17857E+00  0.23431E+00  0.45607E-01
  0.17904E+00  0.23813E+00  0.45605E-01
  0.17952E+00  0.18630E+00  0.45490E-01
  0.17999E+00  0.21410E+00  0.45424E-01
  0.18047E+00  0.20696E+00  0.45349E-01
  0.18094E+00  0.29623E+00  0.45374E-01
  0.18141E+00  0.24716E+00  0.45329E-01
  0.18189E+00  0.21226E+00  0.45259E-01
  0.18236E+00  0.19944E+00  0.45138E-01
  0.18284E+00  0.22269E+00  0.45152E-01
  0.18331E+00  0.17207E+00  0.45079E-01
  0.18379E+00  0.11513E+00  0.44976E-01
  0.18426E+00  0.18430E+00  0.44939E-01
  0.18474E+00  0.18673E+00  0.44898E-01
  0.18521E+00  0.19619E+00  0.44870E-01
  0.18568E+00  0.22345E+00  0.44746E-01
  0.18616E+00  0.18579E+00  0.44735E-01
  0.18663E+00  0.16456E+00  0.44612E-01
  0.18711E+00  0.23336E+00  0.44623E-01
  0.18758E+00  0.20225E+00  0.44587E-01
  0.18805E+00  0.19646E+00  0.44565E-01
  0.18853E+00  0.23966E+00  0.44519E-01
  0.18900E+00  0.17127E+00  0.44391E-01
  0.18948E+00  0.13363E+00  0.44317E-01
  0.18995E+00  0.16738E+00  0.44283E-01
  0.19043E+00  0.17326E+00  0.44245E-01
  0.19090E+00  0.16640E+00  0.44145E-01
  0.19138E+00  0.18310E+00  0.44182E-01
  0.19185E+00  0.16867E+00  0.44158E-01
  0.19232E+00  0.21880E+00  0.44018E-01
  0.19280E+00  0.19822E+00  0.43988E-01
  0.19327E+00  0.18416E+00  0.43896E-01
  0.19375E+00  0.15224E+00  0.43795E-01
  0.19422E+00  0.20584E+00  0.43679E-01
  0.19470E+00  0.18764E+00  0.43593E-01
  0.19517E+00  0.18907E+00  0.43434E-01
  0.19564E+00  0.23480E+00  0.43392E-01
  0.19612E+00  0.16453E+00  0.43327E-01
  0.19659E+00  0.13607E+00  0.43233E-01
  0.19707E+00  0.20844E+00  0.43271E-01
  0.19754E+00  0.13014E+00  0.43287E-01
  0.19802E+00  0.15256E+00  0.43305E-01
  0.19849E+00  0.16868E+00  0.43265E-01
  0.19896E+00  0.20469E+00  0.43296E-01
  0.19944E+00  0.19403E+00  0.43259E-01
  0.19991E+00  0.10917E+00  0.43225E-01
  0.20039E+00  0.15496E+00  0.43192E-01
  0.20086E+00  0.11360E+00  0.43177E-01
  0.20134E+00  0.14245E+00  0.43607E-01
  0.20181E+00  0.14541E+00  0.44792E-01
  0.20228E+00  0.12545E+00  0.45510E-01
  0.20276E+00  0.11286E+00  0.46059E-01
  0.20323E+00  0.89320E-01  0.46571E-01
  0.20371E+00  0.60682E-01  0.46964E-01
  0.20418E+00  0.13616E+00  0.47323E-01
  0.20466E+00  0.13079E+00  0.47524E-01
  0.20513E+00  0.18462E+00  0.47660E-01
  0.20560E+00  0.13645E+00  0.47773E-01
  0.20608E+00  0.15314E+00  0.47979E-01
  0.20655E+00  0.11815E+00  0.48069E-01
  0.20703E+00  0.11137E+00  0.48179E-01
  0.20750E+00  0.12252E+00  0.48332E-01
  0.20798E+00  0.14061E+00  0.47276E-01
  0.20845E+00  0.45958E-01  0.46057E-01
  0.20892E+00  0.10296E+00  0.45388E-01
  0.20940E+00  0.14568E+00  0.44864E-01
  0.20987E+00  0.17973E+00  0.44410E-01
  0.21035E+00  0.14320E+00  0.44121E-01
  0.21082E+00  0.13038E+00  0.43835E-01
  0.21130E+00  0.11056E+00  0.43693E-01
  0.21177E+00  0.13382E+00  0.43587E-01
  0.21224E+00  0.92197E-01  0.43487E-01
  0.21272E+00  0.10206E+00  0.43363E-01
  0.21319E+00  0.12235E+00  0.43311E-01
  0.21367E+00  0.12136E+00  0.43219E-01
  0.21414E+00  0.12329E+00  0.43088E-01
  0.21462E+00  0.12130E+00  0.43044E-01
  0.21509E+00  0.18848E+00  0.42962E-01
  0.21556E+00  0.12404E+00  0.42906E-01
  0.21604E+00  0.73349E-01  0.42817E-01
  0.21651E+00  0.13122E+00  0.42798E-01
  0.21699E+00  0.13941E+00  0.42703E-01
  0.21746E+00  0.11269E+00  0.42545E-01
  0.21793E+00  0.12328E+00  0.42586E-01
  0.21841E+00  0.10901E+00  0.42508E-01
  0.21888E+00  0.80727E-01  0.42490E-01
  0.21936E+00  0.11776E+00  0.42437E-01
  0.21983E+00  0.15728E+00  0.42295E-01
  0.22031E+00  0.16655E+00  0.42248E-01
  0.22078E+00  0.17663E+00  0.42173E-01
  0.22125E+00  0.16673E+00  0.42175E-01
  0.22173E+00  0.14726E+00  0.42077E-01
  0.22220E+00  0.10389E+00  0.42022E-01
  0.22268E+00  0.11210E+00  0.42014E-01
  0.22315E+00  0.13479E+00  0.41995E-01
  0.22363E+00  0.10787E+00  0.41920E-01
  0.22410E+00  0.15575E+00  0.41832E-01
  0.22458E+00  0.14621E+00  0.41784E-01
  0.22505E+00  0.12767E+00  0.41717E-01
  0.22552E+00  0.13375E+00  0.41623E-01
  0.22600E+00  0.64194E-01  0.41588E-01
  0.22647E+00  0.13503E+00  0.41591E-01
  0.22695E+00  0.69423E-01  0.41481E-01
  0.22742E+00  0.12802E+00  0.41460E-01
  0.22790E+00  0.84212E-01  0.41417E-01
  0.22837E+00  0.11301E+00  0.41379E-01
  0.22884E+00  0.60682E-01  0.41350E-01
  0.22932E+00  0.96250E-01  0.41316E-01
  0.22979E+00  0.12447E+00  0.41241E-01
  0.23027E+00  0.10323E+00  0.41172E-01
  0.23074E+00  0.14541E+00  0.41133E-01
  0.23122E+00  0.10608E+00  0.41071E-01
  0.23169E+00  0.92713E-01  0.41066E-01
  0.23216E+00  0.52893E-01  0.41012E-01
  0.23264E+00  0.11287E+00  0.40942E-01
  0.23311E+00  0.13639E+00  0.40922E-01
  0.23359E+00  0.14260E+00  0.40851E-01
  0.23406E+00  0.16670E+00  0.40834E-01
  0.23453E+00  0.10114E+00  0.40760E-01
  0.23501E+00  0.11189E+00  0.40764E-01
  0.23548E+00  0.10932E+00  0.40698E-01
  0.23596E+00  0.67775E-01  0.40673E-01
  0.23643E+00  0.72050E-01  0.40602E-01
  0.23691E+00  0.11312E+00  0.40588E-01
  0.23738E+00  0.57743E-01  0.40508E-01
  0.23786E+00  0.84273E-01  0.40501E-01
  0.23833E+00  0.98179E-01  0.40474E-01
  0.23880E+00  0.14285E+00  0.40384E-01
  0.23928E+00  0.64154E-01  0.40380E-01
  0.23975E+00  0.81365E-01  0.40267E-01
  0.24023E+00  0.12925E+00  0.40201E-01
  0.24070E+00  0.10530E+00  0.40176E-01
  0.24118E+00  0.87045E-01  0.40213E-01
  0.24165E+00  0.20291E+00  0.40176E-01
  0.24212E+00  0.12365E+00  0.40154E-01
  0.24260E+00  0.11645E+00  0.40057E-01
  0.24307E+00  0.96628E-01  0.39982E-01
  0.24355E+00  0.96371E-01  0.39990E-01
  0.24402E+00  0.13708E+00  0.39982E-01
  0.24450E+00  0.10238E+00  0.39844E-01
  0.24497E+00  0.13827E+00  0.39923E-01
  0.24544E+00  0.11577E+00  0.39862E-01
  0.24592E+00  0.75129E-01  0.39834E-01
  0.24639E+00  0.13144E+00  0.39768E-01
  0.24687E+00  0.63400E-01  0.39756E-01
  0.24734E+00  0.10077E+00  0.39706E-01
  0.24782E+00  0.91927E-01  0.39604E-01
  0.24829E+00  0.11859E+00  0.39562E-01
  0.24876E+00  0.46849E-01  0.39521E-01
  0.24924E+00  0.41939E-01  0.39486E-01
  0.24971E+00  0.90203E-01  0.39508E-01
  0.25019E+00  0.10581E+00  0.39421E-01
  0.25066E+00  0.62500E-01  0.39424E-01
  0.25114E+00  0.32930E-01  0.39290E-01
  0.25161E+00  0.11575E+00  0.39273E-01
  0.25208E+00  0.13301E+00  0.39186E-01
  0.25256E+00  0.93929E-01  0.39168E-01
  0.25303E+00  0.13878E+00  0.39054E-01
  0.25351E+00  0.97215E-01  0.39035E-01
  0.25398E+00  0.16971E-01  0.38975E-01
  0.25446E+00  0.40392E-01  0.38929E-01
  0.25493E+00  0.63315E-01  0.38961E-01
  0.25540E+00  0.13468E+00  0.38914E-01
  0.25588E+00  0.12536E+00  0.38891E-01
  0.25635E+00  0.86407E-01  0.38853E-01
  0.25683E+00  0.76606E-01  0.38821E-01
  0.25730E+00  0.11013E+00  0.38807E-01
  0.25778E+00  0.11678E+00  0.38802E-01
  0.25825E+00  0.66378E-01  0.38845E-01
  0.25872E+00  0.30094E-01  0.38811E-01
  0.25920E+00  0.10990E+00  0.38801E-01
  0.25967E+00  0.14749E+00  0.38762E-01
  0.26015E+00  0.83499E-01  0.38731E-01
  0.26062E+00  0.78895E-01  0.38700E-01
  0.26110E+00  0.37219E-01  0.38642E-01
  0.26157E+00  0.12098E+00  0.38597E-01
  0.26204E+00  0.56699E-01  0.38586E-01
  0.26252E+00  0.10404E+00  0.38517E-01
  0.26299E+00  0.93843E-01  0.38528E-01
  0.26347E+00  0.93640E-01  0.38525E-01
  0.26394E+00  0.12212E+00  0.38472E-01
  0.26442E+00  0.12478E+00  0.38424E-01
  0.26489E+00  0.80954E-01  0.38409E-01
  0.26536E+00  0.10806E+00  0.38344E-01
  0.26584E+00  0.83235E-01  0.38260E-01
  0.26631E+00  0.92678E-01  0.38254E-01
  0.26679E+00  0.75641E-01  0.38227E-01
  0.26726E+00  0.10682E+00  0.38114E-01
  0.26774E+00  0.26846E-01  0.38122E-01
  0.26821E+00  0.54271E-01  0.38122E-01
  0.26868E+00  0.56872E-01  0.38068E-01
  0.26916E+00  0.79804E-01  0.38097E-01
  0.26963E+00  0.14928E+00  0.38036E-01
  0.27011E+00  0.94943E-01  0.38014E-01
  0.27058E+00  0.12069E+00  0.37945E-01
  0.27105E+00  0.61717E-01  0.37883E-01
  0.27153E+00  0.84356E-01  0.37873E-01
  0.27200E+00  0.10275E+00  0.37839E-01
  0.27248E+00  0.60018E-01  0.37883E-01
  0.27295E+00 -0.34100E-03  0.37813E-01
  0.27343E+00  0.61547E-01  0.37797E-01
  0.27390E+00  0.49602E-01  0.37789E-01
  0.27437E+00  0.10295E+00  0.37710E-01
  0.27485E+00  0.47096E-01  0.37684E-01
  0.27532E+00  0.78676E-01  0.37628E-01
  0.27580E+00  0.79516E-01  0.37598E-01
  0.27627E+00  0.98762E-01  0.37615E-01
  0.27675E+00  0.44760E-01  0.37562E-01
  0.27722E+00  0.66722E-01  0.37528E-01
  0.27769E+00  0.12232E+00  0.37468E-01
  0.27817E+00  0.10430E+00  0.37449E-01
  0.27864E+00  0.98574E-01  0.37449E-01
  0.27912E+00  0.96140E-01  0.37414E-01
  0.27959E+00  0.70205E-01  0.37349E-01
  0.28007E+00  0.90517E-01  0.37395E-01
  0.28054E+00  0.83336E-01  0.37369E-01
  0.28102E+00  0.60232E-01  0.37316E-01
  0.28149E+00  0.10582E+00  0.37408E-01
  0.28196E+00  0.68935E-01  0.38085E-01
  0.28244E+00  0.10657E+00  0.38880E-01
  0.28291E+00  0.19151E+00  0.39341E-01
  0.28339E+00  0.84730E-01  0.39715E-01
  0.28386E+00  0.64789E-01  0.40072E-01
  0.28434E+00  0.74060E-01  0.40167E-01
  0.28481E+00  0.48342E-01  0.40298E-01
  0.28528E+00  0.15136E+00  0.40453E-01
  0.28576E+00  0.12005E+00  0.40531E-01
  0.28623E+00  0.76795E-01  0.40660E-01
  0.28671E+00  0.70255E-01  0.40713E-01
  0.28718E+00  0.95440E-01  0.40844E-01
  0.28765E+00  0.11935E+00  0.40943E-01
  0.28813E+00  0.10216E+00  0.40846E-01
  0.28860E+00  0.68878E-01  0.39775E-01
  0.28908E+00  0.78590E-01  0.39132E-01
  0.28955E+00  0.85548E-01  0.38685E-01
  0.29003E+00  0.85763E-01  0.38303E-01
  0.29050E+00  0.37334E-01  0.38127E-01
  0.29097E+00  0.70168E-01  0.37976E-01
  0.29145E+00  0.11061E+00  0.37946E-01
  0.29192E+00  0.96065E-01  0.37796E-01
  0.29240E+00  0.80131E-01  0.37703E-01
  0.29287E+00  0.80765E-01  0.37632E-01
  0.29335E+00  0.66901E-01  0.37651E-01
  0.29382E+00  0.93347E-01  0.37540E-01
  0.29430E+00  0.12381E+00  0.37514E-01
  0.29477E+00  0.10108E+00  0.37419E-01
  0.29524E+00  0.81242E-01  0.37374E-01
  0.29572E+00  0.74278E-01  0.37369E-01
  0.29619E+00  0.11142E+00  0.37259E-01
  0.29667E+00  0.10413E+00  0.37207E-01
  0.29714E+00  0.86302E-01  0.37191E-01
  0.29762E+00  0.95052E-01  0.37100E-01
  0.29809E+00  0.69950E-01  0.37072E-01
  0.29856E+00  0.36400E-01  0.36967E-01
  0.29904E+00  0.12488E+00  0.37004E-01
  0.29951E+00  0.73268E-01  0.36963E-01
  0.29999E+00  0.90213E-02  0.36901E-01
  0.30046E+00  0.48918E-01  0.36866E-01
  0.30094E+00  0.80514E-01  0.36807E-01
  0.30141E+00  0.92016E-01  0.36814E-01
  0.30188E+00  0.73426E-01  0.36792E-01
  0.30236E+00  0.75818E-01  0.36709E-01
  0.30283E+00  0.13284E-01  0.36698E-01
  0.30331E+00  0.45763E-01  0.36680E-01
  0.30378E+00  0.37568E-01  0.36638E-01
  0.30425E+00  0.58348E-01  0.36571E-01
  0.30473E+00  0.12673E+00  0.36568E-01
  0.30520E+00  0.89260E-01  0.36542E-01
  0.30568E+00  0.36264E-01  0.36480E-01
  0.30615E+00  0.92050E-01  0.36450E-01
  0.30663E+00  0.14622E+00  0.36339E-01
  0.30710E+00  0.74107E-01  0.36344E-01
  0.30758E+00  0.90823E-01  0.36327E-01
  0.30805E+00  0.10661E+00  0.36304E-01
  0.30852E+00  0.13106E+00  0.36216E-01
  0.30900E+00  0.63324E-01  0.36200E-01
  0.30947E+00  0.10401E+00  0.36200E-01
  0.30995E+00  0.99714E-01  0.36178E-01
  0.31042E+00  0.77018E-01  0.36124E-01
  0.31090E+00  0.74292E-01  0.36089E-01
  0.31137E+00  0.78704E-01  0.36067E-01
  0.31184E+00  0.91279E-01  0.36065E-01
  0.31232E+00  0.10586E+00  0.36022E-01
  0.31279E+00  0.80974E-01  0.36026E-01
  0.31327E+00  0.52171E-01  0.35968E-01
  0.31374E+00  0.75154E-01  0.35919E-01
  0.31422E+00  0.10786E+00  0.35888E-01
  0.31469E+00  0.70198E-01  0.35884E-01
  0.31516E+00  0.73036E-01  0.35871E-01
  0.31564E+00  0.90467E-01  0.35811E-01
  0.31611E+00  0.12860E-01  0.35811E-01
  0.31659E+00  0.31933E-01  0.35823E-01
  0.31706E+00  0.36316E-01  0.35715E-01
  0.31754E+00  0.58597E-01  0.35696E-01
  0.31801E+00  0.57051E-01  0.35654E-01
  0.31848E+00  0.39938E-01  0.35663E-01
  0.31896E+00  0.15564E+00  0.35595E-01
  0.31943E+00  0.91003E-01  0.35522E-01
  0.31991E+00  0.87503E-02  0.35447E-01
  0.32038E+00  0.23784E-01  0.35417E-01
  0.32086E+00  0.23499E-01  0.35405E-01
  0.32133E+00  0.36021E-01  0.35352E-01
  0.32180E+00  0.46388E-01  0.35327E-01
  0.32228E+00  0.29362E-01  0.35285E-01
  0.32275E+00  0.85450E-01  0.35297E-01
  0.32323E+00  0.57803E-01  0.35266E-01
  0.32370E+00  0.52642E-01  0.35228E-01
  0.32418E+00  0.97063E-01  0.35203E-01
  0.32465E+00  0.11545E+00  0.35177E-01
  0.32512E+00  0.21440E-01  0.35136E-01
  0.32560E+00  0.84795E-01  0.35180E-01
  0.32607E+00  0.39186E-01  0.35166E-01
  0.32655E+00  0.13412E+00  0.35154E-01
  0.32702E+00  0.10764E+00  0.35128E-01
  0.32750E+00  0.48994E-01  0.35120E-01
  0.32797E+00  0.42085E-01  0.35105E-01
  0.32844E+00  0.89662E-01  0.35076E-01
  0.32892E+00  0.87420E-01  0.35028E-01
  0.32939E+00  0.62746E-01  0.35030E-01
  0.32987E+00  0.64661E-01  0.35012E-01
  0.33034E+00  0.63101E-01  0.34952E-01
  0.33082E+00  0.70348E-01  0.34906E-01
  0.33129E+00  0.74027E-01  0.34913E-01
  0.33176E+00  0.10071E+00  0.34934E-01
  0.33224E+00  0.12376E+00  0.34827E-01
  0.33271E+00  0.57728E-01  0.34812E-01
  0.33319E+00  0.12317E+00  0.34813E-01
  0.33366E+00  0.10985E+00  0.34768E-01
  0.33414E+00  0.75087E-01  0.34762E-01
  0.33461E+00  0.16880E-01  0.34776E-01
  0.33508E+00  0.68840E-01  0.34745E-01
  0.33556E+00  0.71581E-01  0.34737E-01
  0.33603E+00  0.73195E-01  0.34663E-01
  0.33651E+00  0.11582E+00  0.34638E-01
  0.33698E+00  0.80513E-01  0.34667E-01
  0.33746E+00  0.83559E-01  0.34607E-01
  0.33793E+00  0.83805E-01  0.35041E-01
  0.33840E+00  0.83346E-01  0.35824E-01
  0.33888E+00  0.97862E-01  0.36296E-01
  0.33935E+00  0.82921E-01  0.36638E-01
  0.33983E+00  0.13015E+00  0.36817E-01
  0.34030E+00  0.11698E+00  0.36948E-01
  0.34078E+00  0.68382E-01  0.36951E-01
  0.34125E+00  0.10871E+00  0.36974E-01
  0.34172E+00  0.90646E-01  0.37062E-01
  0.34220E+00  0.39298E-01  0.37100E-01
  0.34267E+00  0.12176E+00  0.37149E-01
  0.34315E+00  0.14414E+00  0.37208E-01
  0.34362E+00  0.83396E-01  0.37366E-01
  0.34410E+00  0.64272E-01  0.37458E-01
  0.34457E+00 -0.12947E-01  0.37489E-01
  0.34504E+00  0.42629E-01  0.37555E-01
  0.34552E+00  0.57053E-01  0.37622E-01
  0.34599E+00  0.10409E+00  0.37625E-01
  0.34647E+00  0.11264E+00  0.37737E-01
  0.34694E+00  0.50143E-01  0.37759E-01
  0.34742E+00  0.85242E-01  0.37828E-01
  0.34789E+00  0.64218E-01  0.37866E-01
  0.34836E+00  0.28044E-01  0.37957E-01
  0.34884E+00  0.91108E-01  0.37981E-01
  0.34931E+00  0.89451E-01  0.38018E-01
  0.34979E+00  0.89288E-01  0.38130E-01
  0.35026E+00  0.11887E+00  0.38172E-01
  0.35074E+00  0.62606E-01  0.38249E-01
  0.35121E+00  0.11215E+00  0.38252E-01
  0.35168E+00  0.59834E-01  0.38296E-01
  0.35216E+00  0.70329E-01  0.38305E-01
  0.35263E+00  0.95196E-01  0.38387E-01
  0.35311E+00  0.13758E+00  0.38395E-01
  0.35358E+00  0.10593E+00  0.38419E-01
  0.35406E+00  0.93819E-01  0.38467E-01
  0.35453E+00  0.30737E-01  0.38490E-01
  0.35500E+00  0.45705E-01  0.38579E-01
  0.35548E+00  0.26918E-01  0.38571E-01
  0.35595E+00  0.41812E-01  0.38597E-01
  0.35643E+00  0.85884E-01  0.38639E-01
  0.35690E+00  0.13984E+00  0.38710E-01
  0.35737E+00  0.12365E+00  0.38753E-01
  0.35785E+00  0.12055E+00  0.38737E-01
  0.35832E+00  0.75776E-01  0.38794E-01
  0.35880E+00  0.10500E+00  0.38805E-01
  0.35927E+00  0.43801E-01  0.38764E-01
  0.35975E+00  0.48485E-01  0.38640E-01
  0.36022E+00  0.39372E-01  0.38647E-01
  0.36069E+00  0.49693E-01  0.38709E-01
  0.36117E+00  0.70262E-01  0.38657E-01
  0.36164E+00  0.10516E+00  0.38734E-01
  0.36212E+00  0.80310E-02  0.39345E-01
  0.36259E+00  0.98677E-02  0.40672E-01
  0.36307E+00 -0.58383E-02  0.41397E-01
  0.36354E+00  0.40738E-01  0.42036E-01
  0.36402E+00 -0.11493E-01  0.42439E-01
  0.36449E+00  0.28939E-01  0.42639E-01
  0.36496E+00  0.89477E-01  0.42995E-01
  0.36544E+00  0.99331E-01  0.43191E-01
  0.36591E+00  0.80449E-01  0.43439E-01
  0.36639E+00  0.96962E-01  0.43656E-01
  0.36686E+00  0.67088E-01  0.43950E-01
  0.36734E+00  0.77187E-01  0.44120E-01
  0.36781E+00  0.10927E+00  0.44306E-01
  0.36828E+00  0.94367E-01  0.44509E-01
  0.36876E+00  0.35816E-01  0.44737E-01
  0.36923E+00  0.10158E+00  0.44889E-01
  0.36971E+00  0.58591E-01  0.45093E-01
  0.37018E+00  0.11583E+00  0.45349E-01
  0.37066E+00  0.70141E-01  0.45539E-01
  0.37113E+00  0.50979E-01  0.45749E-01
  0.37160E+00  0.36231E-01  0.45936E-01
  0.37208E+00  0.11152E+00  0.46090E-01
  0.37255E+00  0.73749E-01  0.46407E-01
  0.37303E+00  0.11324E+00  0.46470E-01
  0.37350E+00  0.12263E+00  0.46588E-01
  0.37398E+00  0.14825E+00  0.46790E-01
  0.37445E+00  0.71305E-01  0.47052E-01
  0.37492E+00  0.43943E-01  0.47370E-01
  0.37540E+00  0.10744E+00  0.47427E-01
  0.37587E+00  0.32907E-01  0.47574E-01
  0.37635E+00  0.15060E+00  0.47691E-01
  0.37682E+00  0.24406E-01  0.47975E-01
  0.37729E+00  0.96772E-01  0.48135E-01
  0.37777E+00  0.11154E+00  0.48371E-01
  0.37824E+00  0.14084E+00  0.48499E-01
  0.37872E+00  0.45408E-01  0.48647E-01
  0.37919E+00  0.61037E-01  0.48793E-01
  0.37967E+00  0.84160E-01  0.48998E-01
  0.38014E+00  0.37775E-01  0.49180E-01
  0.38062E+00  0.13806E-01  0.49445E-01
  0.38109E+00  0.74824E-01  0.49622E-01
  0.38156E+00  0.11322E-01  0.49740E-01
  0.38204E+00 -0.51298E-01  0.49947E-01
  0.38251E+00  0.34283E-01  0.50015E-01
  0.38299E+00  0.90790E-01  0.50242E-01
  0.38346E+00  0.11363E+00  0.50454E-01
  0.38394E+00  0.10937E+00  0.50556E-01
  0.38441E+00  0.15298E+00  0.50774E-01
  0.38488E+00  0.11943E+00  0.50976E-01
  0.38536E+00  0.66840E-01  0.51241E-01
  0.38583E+00  0.10569E-01  0.51361E-01
  0.38631E+00  0.55234E-01  0.51545E-01
  0.38678E+00  0.10239E+00  0.51755E-01
  0.38726E+00  0.15630E-01  0.51903E-01
  0.38773E+00  0.11038E+00  0.52043E-01
  0.38820E+00  0.74750E-02  0.52336E-01
  0.38868E+00  0.63687E-02  0.52526E-01
  0.38915E+00  0.67155E-01  0.52678E-01
  0.38963E+00 -0.15438E-01  0.52946E-01
  0.39010E+00  0.10376E+00  0.52965E-01
  0.39058E+00  0.57679E-01  0.53226E-01
  0.39105E+00  0.57546E-01  0.53444E-01
  0.39152E+00  0.83274E-01  0.53534E-01
  0.39200E+00  0.88898E-01  0.53743E-01
  0.39247E+00  0.26583E-01  0.53833E-01
  0.39295E+00  0.38415E-01  0.53795E-01
  0.39342E+00  0.74147E-01  0.53860E-01
  0.39390E+00  0.69295E-01  0.53924E-01
  0.39437E+00  0.98192E-01  0.53896E-01
  0.39484E+00  0.89222E-01  0.54032E-01
  0.39532E+00  0.74392E-01  0.54094E-01
  0.39579E+00  0.16112E+00  0.54147E-01
  0.39627E+00  0.89637E-01  0.54268E-01
  0.39674E+00  0.11258E+00  0.54335E-01
  0.39722E+00  0.54452E-01  0.54562E-01
  0.39769E+00  0.10723E+00  0.54736E-01
  0.39816E+00  0.92230E-01  0.54999E-01
  0.39864E+00  0.10893E-02  0.55316E-01
  0.39911E+00  0.83420E-01  0.55323E-01
  0.39959E+00  0.58522E-01  0.55503E-01
  0.40006E+00  0.10472E+00  0.55717E-01
  0.40054E+00  0.15676E+00  0.55845E-01
  0.40101E+00  0.72446E-01  0.56144E-01
  0.40148E+00  0.76962E-01  0.56381E-01
  0.40196E+00  0.79346E-01  0.56556E-01
  0.40243E+00  0.58427E-01  0.56704E-01
  0.40291E+00  0.12715E+00  0.56803E-01
  0.40338E+00  0.86715E-01  0.57004E-01
  0.40386E+00  0.15476E+00  0.57278E-01
  0.40433E+00  0.78188E-01  0.57619E-01
  0.40480E+00  0.41200E-01  0.57643E-01
  0.40528E+00  0.93919E-01  0.57798E-01
  0.40575E+00  0.51975E-01  0.58065E-01
  0.40623E+00  0.25800E-01  0.58352E-01
  0.40670E+00  0.90267E-01  0.58399E-01
  0.40718E+00  0.10543E+00  0.58688E-01
  0.40765E+00  0.20608E+00  0.58939E-01
  0.40812E+00  0.10433E+00  0.59198E-01
  0.40860E+00  0.56820E-01  0.59398E-01
  0.40907E+00  0.31834E-01  0.59526E-01
  0.40955E+00  0.87858E-01  0.59748E-01
  0.41002E+00  0.11314E+00  0.59943E-01
  0.41049E+00  0.10336E+00  0.60224E-01
  0.41097E+00  0.43461E-01  0.60480E-01
  0.41144E+00  0.76376E-01  0.60689E-01
  0.41192E+00  0.15725E+00  0.60876E-01
  0.41239E+00  0.82444E-01  0.61138E-01
  0.41287E+00  0.17189E+00  0.61311E-01
  0.41334E+00  0.62707E-01  0.61553E-01
  0.41382E+00  0.88709E-01  0.61678E-01
  0.41429E+00  0.28716E-01  0.62098E-01
  0.41476E+00  0.44713E-01  0.62249E-01
  0.41524E+00  0.96160E-02  0.62566E-01
  0.41571E+00  0.19122E-01  0.62731E-01
  0.41619E+00  0.47308E-01  0.63033E-01
  0.41666E+00  0.10103E+00  0.63237E-01
  0.41714E+00  0.78776E-01  0.63569E-01
  0.41761E+00  0.23359E+00  0.63770E-01
  0.41808E+00  0.13418E+00  0.64105E-01
  0.41856E+00  0.17155E+00  0.64277E-01
  0.41903E+00  0.47211E-01  0.64503E-01
  0.41951E+00 -0.22964E-01  0.64644E-01
  0.41998E+00  0.13159E+00  0.64828E-01
  0.42046E+00  0.81983E-01  0.65212E-01
  0.42093E+00  0.50609E-01  0.65454E-01
  0.42140E+00  0.70185E-01  0.65782E-01
  0.42188E+00  0.14145E+00  0.65987E-01
  0.42235E+00  0.13806E+00  0.66277E-01
  0.42283E+00  0.11345E-01  0.66407E-01
  0.42330E+00  0.60845E-01  0.66710E-01
  0.42378E+00  0.64600E-03  0.67130E-01
  0.42425E+00  0.89213E-01  0.67435E-01
  0.42472E+00  0.82370E-01  0.67475E-01
  0.42520E+00  0.16717E+00  0.67940E-01
  0.42567E+00  0.24572E+00  0.68313E-01
  0.42615E+00  0.11227E+00  0.68360E-01
  0.42662E+00  0.10685E+00  0.68785E-01
  0.42710E+00  0.14120E+00  0.69108E-01
  0.42757E+00  0.50132E-01  0.69275E-01
  0.42804E+00  0.60945E-01  0.69591E-01
  0.42852E+00  0.79315E-01  0.70147E-01
  0.42899E+00  0.12081E-01  0.70146E-01
  0.42947E+00  0.12132E+00  0.70485E-01
  0.42994E+00 -0.88700E-02  0.70779E-01
  0.43041E+00  0.35202E-01  0.71136E-01
  0.43089E+00  0.38792E-01  0.71427E-01
  0.43136E+00  0.83773E-01  0.71755E-01
  0.43184E+00  0.89987E-01  0.72240E-01
  0.43231E+00  0.55008E-01  0.72345E-01
  0.43279E+00 -0.54010E-02  0.72748E-01
  0.43326E+00  0.64401E-01  0.73262E-01
  0.43373E+00  0.29354E-01  0.73618E-01
  0.43421E+00  0.32840E-01  0.74126E-01
  0.43468E+00  0.85142E-01  0.74384E-01
  0.43516E+00 -0.89226E-01  0.74589E-01
  0.43563E+00  0.68474E-01  0.74858E-01
  0.43611E+00  0.16601E+00  0.75504E-01
  0.43658E+00 -0.80163E-02  0.75610E-01
  0.43705E+00  0.13232E+00  0.75949E-01
  0.43753E+00  0.95700E-01  0.76634E-01
  0.43800E+00  0.50940E-01  0.76787E-01
  0.43848E+00  0.92804E-01  0.77209E-01
  0.43895E+00  0.15492E+00  0.77627E-01
  0.43943E+00  0.12802E+00  0.77944E-01
  0.43990E+00  0.13820E+00  0.78147E-01
  0.44037E+00  0.35717E-01  0.78169E-01
  0.44085E+00  0.13240E+00  0.77930E-01
  0.44132E+00  0.10571E+00  0.78191E-01
  0.44180E+00  0.13771E+00  0.78314E-01
  0.44227E+00  0.10631E+00  0.78201E-01
  0.44275E+00  0.46381E-01  0.78353E-01
  0.44322E+00 -0.55410E-02  0.78297E-01
  0.44370E+00  0.14401E+00  0.78484E-01
  0.44417E+00  0.46337E-01  0.78810E-01
  0.44464E+00  0.83481E-01  0.79381E-01
  0.44512E+00  0.84154E-01  0.79577E-01
  0.44559E+00  0.61102E-01  0.79949E-01
  0.44607E+00 -0.93967E-02  0.80627E-01
  0.44654E+00  0.41524E-01  0.81074E-01
  0.44702E+00  0.13984E+00  0.81684E-01
  0.44749E+00  0.97561E-01  0.81860E-01
  0.44796E+00  0.36784E-01  0.82229E-01
  0.44844E+00 -0.13294E-01  0.82948E-01
  0.44891E+00 -0.34031E-01  0.83289E-01
  0.44939E+00  0.20638E-01  0.83798E-01
  0.44986E+00 -0.38770E-02  0.84147E-01
  0.45034E+00 -0.63117E-01  0.84666E-01
  0.45081E+00  0.49187E-01  0.85295E-01
  0.45128E+00  0.20115E+00  0.85638E-01
  0.45176E+00  0.14284E+00  0.86244E-01
  0.45223E+00 -0.34026E-01  0.86745E-01
  0.45271E+00  0.50763E-01  0.87433E-01
  0.45318E+00  0.19517E+00  0.87952E-01
  0.45366E+00  0.30453E-01  0.88224E-01
  0.45413E+00  0.66355E-01  0.88641E-01
  0.45460E+00  0.72678E-01  0.89415E-01
  0.45508E+00  0.63707E-01  0.89803E-01
  0.45555E+00  0.74753E-01  0.90663E-01
  0.45603E+00 -0.82933E-02  0.91241E-01
  0.45650E+00  0.90193E-01  0.92034E-01
  0.45698E+00  0.10855E+00  0.92474E-01
  0.45745E+00  0.41405E-01  0.93014E-01
  0.45792E+00  0.81915E-01  0.93570E-01
  0.45840E+00  0.19242E+00  0.94107E-01
  0.45887E+00  0.48376E-01  0.94823E-01
  0.45935E+00  0.24612E+00  0.95720E-01
  0.45982E+00  0.99149E-01  0.96201E-01
  0.46030E+00 -0.38457E-02  0.96947E-01
  0.46077E+00 -0.82533E-02  0.97434E-01
  0.46124E+00 -0.27881E-01  0.98427E-01
  0.46172E+00 -0.38357E-02  0.98992E-01
  0.46219E+00  0.31955E-01  0.10021E+00
  0.46267E+00 -0.28446E-01  0.10075E+00
  0.46314E+00  0.31413E-01  0.10146E+00
  0.46361E+00  0.88056E-01  0.10231E+00
  0.46409E+00  0.18517E+00  0.10337E+00
  0.46456E+00  0.18790E-01  0.10399E+00
  0.46504E+00  0.37481E-01  0.10526E+00
  0.46551E+00  0.11558E+00  0.10585E+00
  0.46599E+00 -0.41273E-02  0.10674E+00
  0.46646E+00  0.14088E+00  0.10773E+00
  0.46693E+00  0.25728E-01  0.10887E+00
  0.46741E+00  0.22387E-01  0.10980E+00
  0.46788E+00  0.16427E+00  0.11083E+00
  0.46836E+00  0.20591E+00  0.11189E+00
  0.46883E+00  0.42049E-01  0.11291E+00
  0.46931E+00  0.11565E+00  0.11400E+00
  0.46978E+00  0.87540E-01  0.11468E+00
  0.47025E+00  0.25069E+00  0.11606E+00
  0.47073E+00  0.11843E+00  0.11689E+00
  0.47120E+00  0.17123E+00  0.11842E+00
  0.47168E+00  0.19654E+00  0.11961E+00
  0.47215E+00 -0.97318E-01  0.12100E+00
  0.47263E+00 -0.12347E+00  0.12281E+00
  0.47310E+00  0.11699E+00  0.12423E+00
  0.47358E+00  0.48469E-01  0.12538E+00
  0.47405E+00  0.42856E-01  0.12661E+00
  0.47452E+00  0.16245E+00  0.12799E+00
  0.47500E+00  0.81169E-01  0.12947E+00
  0.47547E+00 -0.15141E+00  0.13151E+00
  0.47595E+00  0.31411E+00  0.13282E+00
  0.47642E+00 -0.42538E-01  0.13525E+00
  0.47690E+00  0.60579E-01  0.13635E+00
  0.47737E+00  0.19793E+00  0.13874E+00
  0.47784E+00  0.29893E+00  0.14084E+00
  0.47832E+00  0.15615E+00  0.14341E+00
  0.47879E+00  0.28281E+00  0.14440E+00
  0.47927E+00  0.77126E-01  0.14702E+00
  0.47974E+00  0.12345E+00  0.14970E+00
  0.48022E+00  0.10401E+00  0.15117E+00
  0.48069E+00 -0.11625E+00  0.15468E+00
  0.48116E+00  0.11505E+00  0.15768E+00
  0.48164E+00  0.22562E-01  0.16002E+00
  0.48211E+00 -0.53539E-01  0.16274E+00
  0.48259E+00  0.22245E-01  0.16585E+00
  0.48306E+00  0.13030E+00  0.16939E+00
  0.48354E+00  0.12896E-01  0.17366E+00
  0.48401E+00  0.30530E+00  0.17690E+00
  0.48448E+00  0.47563E-01  0.18062E+00
  0.48496E+00  0.24685E+00  0.18475E+00
  0.48543E+00  0.36019E-01  0.19018E+00
  0.48591E+00 -0.13350E+00  0.19563E+00
  0.48638E+00 -0.19120E+00  0.20072E+00
  0.48686E+00  0.12102E+00  0.20823E+00
  0.48733E+00  0.20013E+00  0.21406E+00
  0.48780E+00  0.22617E+00  0.22113E+00
  0.48828E+00  0.28976E-01  0.22938E+00
  0.48875E+00  0.16576E+00  0.23997E+00
  0.48923E+00 -0.28383E-01  0.24987E+00
  0.48970E+00  0.11170E+00  0.26029E+00
  0.49018E+00  0.10403E+00  0.27463E+00
  0.49065E+00  0.15333E+00  0.29213E+00
  0.49112E+00 -0.14065E+00  0.30948E+00
  0.49160E+00 -0.18921E-01  0.33760E+00
  0.49207E+00 -0.56813E+00  0.36374E+00
  0.49255E+00 -0.46602E+00  0.40591E+00
  0.49302E+00 -0.47393E+00  0.46327E+00
  0.49350E+00  0.10110E+01  0.54653E+00
  0.49397E+00  0.10644E+01  0.67962E+00
  0.49444E+00  0.71071E+00  0.64246E+00
