# Supplementary material for: The AAA+ ATPase RavA and its binding partner ViaA modulate E. coli aminoglycoside sensitivity through interaction with the inner membrane
Source: Nat Commun. 2022 Sep 20;13:5502. doi: 10.1038/s41467-022-32992-9 (PMC9489729; doi:10.1038/s41467-022-32992-9)
Supplement: Supplementary file 4 — Source Data [file 41467_2022_32992_MOESM4_ESM.zip › Source_Data/Figure2/BLI/Figure2A_2B_2C.xlsx]

## Sheet: ViaA-AviTag-His_RavA
Time1	Data1	Fit1	Data1	Fit1	Data1	Fit1	Data1	Fit1	Data1	Fit1
0.01	-0.0170108	0	-0.00995603	0	-0.00410978	0	-0.00289381	0	-0.00332629	0
0.21	-0.0152473	0.00268421	-0.0092954	0.00081481	-0.00286674	0.00026818	-0.00239035	0	-0.00333298	0
0.41	-0.0135648	0.00535119	-0.00924814	0.00162489	-0.00254755	0.00053491	-0.00234259	0	-0.00389427	0
0.61	-0.0111882	0.00800105	-0.00905347	0.00243028	-0.00232082	0.00080019	-0.00225488	0	-0.00450874	0
0.81	-0.00805731	0.0106339	-0.00805464	0.003231	-0.00164762	0.00106403	-0.00175597	0	-0.00441142	0
1.01	-0.00448167	0.0132499	-0.00711419	0.00402708	-0.00092548	0.00132644	-0.00137417	0	-0.00434244	0
1.21	-0.00088907	0.015849	-0.00587669	0.00481855	-0.00026892	0.00158743	-0.00107912	0	-0.00467139	0
1.41	0.00289034	0.0184315	-0.00458853	0.00560543	0.00052884	0.00184701	-0.00082322	0	-0.00480224	0
1.61	0.00648372	0.0209974	-0.00312162	0.00638775	0.00115668	0.00210518	-0.00083653	0	-0.00510816	0
1.81	0.0100865	0.0235468	-0.00171531	0.00716553	0.00156399	0.00236194	-0.0010132	0	-0.0054129	0
2.01	0.0140553	0.0260799	-0.00043412	0.00793881	0.00189775	0.00261732	-0.00133418	0	-0.00580762	0
2.21	0.0177361	0.0285967	0.0010709	0.00870761	0.0021446	0.00287131	-0.00153305	0	-0.00600781	0
2.41	0.0208396	0.0310974	0.00232582	0.00947195	0.00235681	0.00312393	-0.00178432	0	-0.00662702	0
2.61	0.0237656	0.033582	0.00295162	0.0102319	0.00215815	0.00337517	-0.00230158	0	-0.00735082	0
2.81	0.0275432	0.0360506	0.00355163	0.0109874	0.00201442	0.00362505	-0.0026036	0	-0.00735272	0
3.01	0.0307639	0.0385035	0.00420739	0.0117385	0.00188226	0.00387358	-0.00283229	0	-0.00760618	0
3.21	0.0347176	0.0409405	0.00547689	0.0124853	0.00256367	0.00412076	-0.00257449	0	-0.0073068	0
3.41	0.038035	0.0433619	0.00656676	0.0132277	0.0025744	0.0043666	-0.00244604	0	-0.00717987	0
3.61	0.0417515	0.0457678	0.00736199	0.0139659	0.00271792	0.00461111	-0.00253909	0	-0.00747252	0
3.81	0.0454746	0.0481583	0.008083	0.0146997	0.00335368	0.00485429	-0.00282279	0	-0.00707689	0
4.01	0.0491102	0.0505334	0.00979987	0.0154293	0.00445998	0.00509616	-0.002213	0	-0.00598719	0
4.21	0.0528182	0.0528932	0.0112996	0.0161547	0.00540629	0.00533671	-0.00150257	0	-0.00553087	0
4.41	0.0563326	0.0552379	0.0120295	0.0168759	0.00556679	0.00557596	-0.00163515	0	-0.00555632	0
4.61	0.0601045	0.0575676	0.0127574	0.0175929	0.00563796	0.00581391	-0.00128067	0	-0.00504256	0
4.81	0.0638197	0.0598823	0.0140942	0.0183057	0.00629266	0.00605057	-0.00105077	0	-0.00422606	0
5.01	0.0671477	0.0621821	0.0150737	0.0190145	0.00709752	0.00628595	-0.00095238	0	-0.00376454	0
5.21	0.069583	0.0644672	0.0156638	0.0197191	0.00742135	0.00652005	-0.00117247	0	-0.00394236	0
5.41	0.0727997	0.0667376	0.0166198	0.0204196	0.00829192	0.00675288	-0.00117861	0	-0.00369903	0
5.61	0.0754787	0.0689934	0.017566	0.0211161	0.00896276	0.00698445	-0.0015966	0	-0.00426917	0
5.81	0.0784649	0.0712348	0.0185469	0.0218085	0.00912033	0.00721477	-0.00142226	0	-0.00464623	0
6.01	0.0816232	0.0734618	0.0193329	0.0224969	0.00982722	0.00744383	-0.00143708	0	-0.00502155	0
6.21	0.0841471	0.0756745	0.0202848	0.0231813	0.00995745	0.00767166	-0.00140658	0	-0.00554349	0
6.41	0.0867814	0.0778729	0.0213655	0.0238618	0.0103886	0.00789825	-0.00148999	0	-0.00606103	0
6.61	0.0899559	0.0800573	0.0224275	0.0245383	0.0109787	0.00812361	-0.00153565	0	-0.00613087	0
6.81	0.09324	0.0822277	0.0231897	0.0252109	0.0113723	0.00834775	-0.00204145	0	-0.00648575	0
7.01	0.0960054	0.0843841	0.0240119	0.0258796	0.011761	0.00857067	-0.00214625	0	-0.0069591	0
7.21	0.0991872	0.0865266	0.0250369	0.0265444	0.0116687	0.00879239	-0.00208979	0	-0.00700269	0
7.41	0.101847	0.0886555	0.0259823	0.0272054	0.0116203	0.0090129	-0.00225554	0	-0.00694982	0
7.61	0.104466	0.0907706	0.0267222	0.0278625	0.0117788	0.00923222	-0.00244899	0	-0.00725171	0
7.81	0.107421	0.0928722	0.0282418	0.0285158	0.0126785	0.00945035	-0.00217432	0	-0.0065688	0
8.01	0.110378	0.0949603	0.0295929	0.0291654	0.0130846	0.00966729	-0.00183588	0	-0.00664828	0
8.21	0.113331	0.097035	0.0308049	0.0298112	0.0131754	0.00988307	-0.00146463	0	-0.00692731	0
8.41	0.115105	0.0990964	0.0311989	0.0304532	0.0130167	0.0100977	-0.00174778	0	-0.00723363	0
8.61	0.117021	0.101144	0.0313284	0.0310915	0.0125018	0.0103111	-0.00198073	0	-0.00699482	0
8.81	0.11924	0.103179	0.0318814	0.0317261	0.0129694	0.0105234	-0.00221376	0	-0.00692018	0
9.01	0.121521	0.105201	0.0326269	0.032357	0.013571	0.0107345	-0.00191838	0	-0.00654007	0
9.21	0.123499	0.10721	0.033178	0.0329843	0.0138954	0.0109445	-0.00197795	0	-0.00694592	0
9.41	0.126467	0.109206	0.0345846	0.033608	0.014409	0.0111533	-0.00132117	0	-0.00621415	0
9.61	0.128956	0.11119	0.035212	0.034228	0.0145735	0.011361	-0.00136909	0	-0.00671405	0
9.81	0.131327	0.11316	0.0359889	0.0348444	0.0147127	0.0115676	-0.00102381	0	-0.0063004	0
10.01	0.134234	0.115118	0.0365848	0.0354573	0.0152081	0.0117731	-0.00100497	0	-0.00596884	0
10.21	0.136863	0.117063	0.0377282	0.0360666	0.0154948	0.0119775	-0.000846	0	-0.00562235	0
10.41	0.139651	0.118996	0.0386418	0.0366724	0.0161821	0.0121807	-0.00102371	0	-0.00536577	0
10.61	0.141983	0.120917	0.0389972	0.0372747	0.0163782	0.0123829	-0.00133749	0	-0.00564998	0
10.81	0.14456	0.122825	0.0393456	0.0378734	0.0163231	0.0125839	-0.00128382	0	-0.00579469	0
11.01	0.147376	0.124721	0.0401027	0.0384688	0.0161055	0.0127839	-0.00100229	0	-0.00525704	0
11.21	0.149871	0.126604	0.0409555	0.0390606	0.0159919	0.0129827	-0.00090077	0	-0.00477434	0
11.41	0.151954	0.128476	0.0417827	0.039649	0.0159561	0.0131805	-0.00104086	0	-0.00469043	0
11.61	0.154313	0.130335	0.0425388	0.0402341	0.016359	0.0133773	-0.0011551	0	-0.00481273	0
11.81	0.156582	0.132183	0.043413	0.0408157	0.0165891	0.0135729	-0.0012961	0	-0.00485461	0
12.01	0.159005	0.134019	0.0441241	0.0413939	0.0170203	0.0137675	-0.0011739	0	-0.00492005	0
12.21	0.160956	0.135843	0.0450132	0.0419689	0.017313	0.013961	-0.00101398	0	-0.00491799	0
12.41	0.162566	0.137655	0.0454238	0.0425404	0.0176959	0.0141535	-0.00101879	0	-0.00508504	0
12.61	0.164856	0.139456	0.0460741	0.0431087	0.0185777	0.014345	-0.00100002	0	-0.00471916	0
12.81	0.167181	0.141245	0.0470525	0.0436737	0.0192649	0.0145354	-0.00086239	0	-0.00459003	0
13.01	0.168785	0.143022	0.0481117	0.0442353	0.0199042	0.0147248	-0.00080046	0	-0.00489391	0
13.21	0.170114	0.144789	0.04859	0.0447938	0.0198509	0.0149131	-0.00104444	0	-0.00515315	0
13.41	0.172116	0.146543	0.0494077	0.045349	0.0202446	0.0151004	-0.00048462	0	-0.00471824	0
13.61	0.174185	0.148287	0.0501202	0.045901	0.0208616	0.0152868	-0.00064664	0	-0.00520671	0
13.81	0.175898	0.150019	0.0508897	0.0464497	0.0213404	0.0154721	-0.00046744	0	-0.00461474	0
14.01	0.178562	0.151741	0.0517919	0.0469954	0.0216548	0.0156564	-2.803e-05	0	-0.00431966	0
14.21	0.17953	0.153451	0.0523642	0.0475378	0.0216111	0.0158397	-0.00012405	0	-0.00498305	0
14.41	0.180625	0.15515	0.052497	0.0480771	0.0216184	0.016022	7.977e-05	0	-0.00517455	0
14.61	0.182058	0.156838	0.0530133	0.0486133	0.0215637	0.0162033	0.00011233	0	-0.00529681	0
14.81	0.18356	0.158516	0.0535795	0.0491463	0.0212886	0.0163836	9.557e-05	0	-0.00537862	0
15.01	0.185081	0.160183	0.0542189	0.0496763	0.0208271	0.016563	-7.413e-05	0	-0.0051385	0
15.21	0.186231	0.161839	0.0548122	0.0502032	0.0205637	0.0167414	-0.00015948	0	-0.00508418	0
15.41	0.187742	0.163484	0.0551602	0.0507271	0.0205555	0.0169188	-0.00019168	0	-0.005354	0
15.61	0.19007	0.165119	0.0558846	0.0512479	0.0210851	0.0170952	-4.599e-05	0	-0.00510561	0
15.81	0.19169	0.166743	0.0562541	0.0517657	0.0212721	0.0172708	-0.00039972	0	-0.0053471	0
16.01	0.193517	0.168357	0.0565905	0.0522805	0.021772	0.0174453	9.11e-06	0	-0.00555077	0
16.21	0.195132	0.169961	0.0570197	0.0527923	0.0216674	0.0176189	-0.00030889	0	-0.00571854	0
16.41	0.196706	0.171554	0.0576702	0.0533011	0.0219859	0.0177916	-7.83e-06	0	-0.00599031	0
16.61	0.198586	0.173137	0.058551	0.053807	0.0224097	0.0179633	0.00015847	0	-0.00550299	0
16.81	0.200103	0.17471	0.0591068	0.05431	0.0221733	0.0181341	4.151e-05	0	-0.0055522	0
17.01	0.201248	0.176273	0.059616	0.05481	0.0221278	0.0183039	-0.00033452	0	-0.00620816	0
17.21	0.202867	0.177826	0.059666	0.0553072	0.0220118	0.0184729	-0.0006335	0	-0.00634483	0
17.41	0.20524	0.179369	0.060603	0.0558015	0.0228937	0.0186409	-0.00017958	0	-0.00625629	0
17.61	0.206402	0.180901	0.0610342	0.0562929	0.0230803	0.018808	-0.00073887	0	-0.00628173	0
17.81	0.20797	0.182424	0.0613991	0.0567814	0.0233196	0.0189743	-0.00101261	0	-0.00636483	0
18.01	0.209732	0.183938	0.0621651	0.0572672	0.023483	0.0191396	-0.00106785	0	-0.00640186	0
18.21	0.210402	0.185441	0.0628379	0.0577501	0.0234749	0.019304	-0.00142401	0	-0.00653836	0
18.41	0.211916	0.186935	0.0630412	0.0582302	0.0235915	0.0194675	-0.00160109	0	-0.00585953	0
18.61	0.213411	0.18842	0.0634965	0.0587075	0.0235762	0.0196301	-0.00212324	0	-0.00569694	0
18.81	0.214619	0.189894	0.0638646	0.0591821	0.0234304	0.0197919	-0.00215778	0	-0.00598528	0
19.01	0.216785	0.19136	0.0650423	0.0596539	0.0238282	0.0199528	-0.00138878	0	-0.00508347	0
19.21	0.218004	0.192816	0.0657569	0.060123	0.02419	0.0201128	-0.0009209	0	-0.00524549	0
19.41	0.219385	0.194262	0.0660188	0.0605893	0.0243721	0.0202719	-0.00068609	0	-0.00555529	0
19.61	0.220803	0.1957	0.0668466	0.061053	0.0246309	0.0204302	-0.00039324	0	-0.00543859	0
19.81	0.22172	0.197128	0.0670996	0.061514	0.0248745	0.0205876	-1.596e-05	0	-0.00553729	0
20.01	0.222737	0.198546	0.0680413	0.0619723	0.025001	0.0207442	0.00059544	0	-0.00539461	0
20.21	0.223707	0.199956	0.0690031	0.0624279	0.0248224	0.0208999	0.00079997	0	-0.00543128	0
20.41	0.224829	0.201357	0.0695704	0.0628809	0.0249752	0.0210548	0.00124363	0	-0.0055565	0
20.61	0.225782	0.202749	0.0699533	0.0633313	0.0248806	0.0212088	0.00105101	0	-0.00535872	0
20.81	0.227535	0.204132	0.0703407	0.0637791	0.0253358	0.021362	0.00136438	0	-0.00526118	0
21.01	0.228915	0.205506	0.071149	0.0642242	0.0260217	0.0215144	0.00101709	0	-0.00548499	0
21.21	0.230261	0.206871	0.0710016	0.0646668	0.026459	0.0216659	0.00075014	0	-0.00525594	0
21.41	0.231393	0.208227	0.0715445	0.0651068	0.0267538	0.0218166	0.00093707	0	-0.00506804	0
21.61	0.232189	0.209575	0.0716305	0.0655443	0.0268871	0.0219666	8.179e-05	0	-0.0053528	0
21.81	0.233926	0.210914	0.0724958	0.0659793	0.0274315	0.0221156	-0.00062628	0	-0.00513064	0
22.01	0.235494	0.212244	0.072853	0.0664117	0.027728	0.0222639	-0.00096309	0	-0.00465341	0
22.21	0.236923	0.213566	0.0733802	0.0668416	0.0278756	0.0224114	-0.00143355	0	-0.00426474	0
22.41	0.237812	0.214879	0.0730547	0.067269	0.0274041	0.0225581	-0.00182506	0	-0.00408962	0
22.61	0.239478	0.216184	0.0738801	0.067694	0.0282254	0.022704	-0.0014397	0	-0.00364467	0
22.81	0.241104	0.217481	0.074608	0.0681164	0.0287994	0.0228491	-0.00117992	0	-0.0034353	0
23.01	0.242299	0.218769	0.0752727	0.0685365	0.0292228	0.0229934	-0.0008057	0	-0.00272468	0
23.21	0.242764	0.220049	0.0753583	0.0689541	0.0290858	0.0231369	-0.00063651	0	-0.00328861	0
23.41	0.243523	0.221321	0.0755099	0.0693692	0.0287283	0.0232796	-0.00035533	0	-0.00349742	0
23.61	0.244598	0.222585	0.0761476	0.069782	0.0287404	0.0234216	0.00025089	0	-0.0028791	0
23.81	0.245843	0.22384	0.0767698	0.0701924	0.02905	0.0235628	0.00074083	0	-0.00267555	0
24.01	0.24651	0.225088	0.0772812	0.0706004	0.0290755	0.0237032	0.00074585	0	-0.00312147	0
24.21	0.247608	0.226327	0.0776471	0.0710061	0.0291263	0.0238429	0.00047496	0	-0.00374541	0
24.41	0.248536	0.227559	0.0777386	0.0714093	0.0293005	0.0239818	0.00014941	0	-0.00418304	0
24.61	0.249798	0.228782	0.078078	0.0718103	0.0302542	0.02412	0.00052586	0	-0.00405349	0
24.81	0.251348	0.229998	0.0786452	0.0722089	0.0312787	0.0242574	0.00112671	0	-0.00424049	0
25.01	0.252156	0.231206	0.078724	0.0726052	0.0312618	0.0243941	0.00072225	0	-0.00499956	0
25.21	0.252903	0.232406	0.0786358	0.0729993	0.0310468	0.02453	0.00068449	0	-0.00546265	0
25.41	0.254018	0.233598	0.0791137	0.073391	0.03123	0.0246652	0.00102998	0	-0.0055765	0
25.61	0.254793	0.234783	0.0789011	0.0737804	0.031252	0.0247997	0.00032	0	-0.00636487	0
25.81	0.255867	0.23596	0.0796033	0.0741677	0.0318221	0.0249334	0.00015862	0	-0.00637842	0
26.01	0.256719	0.23713	0.0792393	0.0745526	0.0316877	0.0250664	0.0002132	0	-0.00703575	0
26.21	0.257786	0.238292	0.0793825	0.0749353	0.0312722	0.0251987	-0.00032945	0	-0.00731161	0
26.41	0.258518	0.239447	0.0794353	0.0753159	0.0309392	0.0253302	-6.54e-05	0	-0.00710565	0
26.61	0.259714	0.240594	0.0792612	0.0756942	0.0313411	0.0254611	-0.00021416	0	-0.00716799	0
26.81	0.260232	0.241734	0.0790736	0.0760703	0.0311982	0.0255912	-0.00011182	0	-0.00711971	0
27.01	0.260352	0.242867	0.0785124	0.0764442	0.0305308	0.0257207	-0.00027122	0	-0.00697153	0
27.21	0.261057	0.243992	0.0788147	0.076816	0.0304978	0.0258494	-0.00027157	0	-0.00713552	0
27.41	0.262151	0.24511	0.0791201	0.0771856	0.0303678	0.0259775	-0.00047231	0	-0.00652777	0
27.61	0.262897	0.246221	0.0790977	0.0775531	0.0297265	0.0261048	-0.00097582	0	-0.006326	0
27.81	0.264129	0.247325	0.079462	0.0779184	0.0297683	0.0262315	-0.00135039	0	-0.00653818	0
28.01	0.264584	0.248422	0.0793412	0.0782817	0.0297292	0.0263574	-0.00200273	0	-0.00697267	0
28.21	0.265537	0.249511	0.0798697	0.0786428	0.0299411	0.0264827	-0.00223093	0	-0.0068772	0
28.41	0.266506	0.250594	0.0803993	0.0790018	0.0303378	0.0266073	-0.00201244	0	-0.00658664	0
28.61	0.267929	0.25167	0.0809233	0.0793588	0.0308702	0.0267313	-0.00145094	0	-0.00599106	0
28.81	0.269493	0.252738	0.0818392	0.0797136	0.0310638	0.0268545	-0.00121386	0	-0.00585226	0
29.01	0.270511	0.2538	0.0825841	0.0800665	0.0308402	0.0269771	-0.00142371	0	-0.0056374	0
29.21	0.271277	0.254856	0.083438	0.0804172	0.031339	0.027099	-0.00091577	0	-0.00528248	0
29.41	0.27253	0.255904	0.0842831	0.080766	0.0321208	0.0272203	-0.00047589	0	-0.00470357	0
29.61	0.273147	0.256946	0.0845374	0.0811127	0.0320763	0.0273409	-0.00090829	0	-0.00521773	0
29.81	0.273949	0.25798	0.0847253	0.0814574	0.0321094	0.0274608	-0.00138425	0	-0.00538861	0
30.01	0.274597	0.259009	0.0845776	0.0818001	0.0316187	0.0275802	-0.00158861	0	-0.00576292	0
30.21	0.275634	0.26003	0.0849944	0.0821409	0.0311277	0.0276988	-0.0017872	0	-0.00532382	0
30.41	0.275956	0.261046	0.0854724	0.0824796	0.0309872	0.0278168	-0.00145162	0	-0.00522525	0
30.61	0.276542	0.262054	0.0853129	0.0828164	0.0308357	0.0279342	-0.0017367	0	-0.00565986	0
30.81	0.27708	0.263056	0.0853923	0.0831512	0.0305313	0.0280509	-0.00179727	0	-0.00561403	0
31.01	0.277028	0.264052	0.0852632	0.0834841	0.0299776	0.028167	-0.00244851	0	-0.00566108	0
31.21	0.277751	0.265042	0.085717	0.0838151	0.0300436	0.0282825	-0.00288169	0	-0.00574796	0
31.41	0.278486	0.266024	0.0859824	0.0841442	0.0294828	0.0283974	-0.00322086	0	-0.0060761	0
31.61	0.278683	0.267001	0.0858821	0.0844713	0.0285295	0.0285116	-0.00370262	0	-0.00698511	0
31.81	0.280306	0.267972	0.0872362	0.0847966	0.0295744	0.0286252	-0.00286203	0	-0.00633105	0
32.01	0.280879	0.268936	0.0871838	0.0851199	0.0294022	0.0287382	-0.00322514	0	-0.00650353	0
32.21	0.281748	0.269894	0.0878441	0.0854414	0.0297827	0.0288506	-0.00270327	0	-0.00623849	0
32.41	0.283203	0.270846	0.0887706	0.085761	0.0305618	0.0289623	-0.00228269	0	-0.00589495	0
32.61	0.284405	0.271791	0.0898581	0.0860788	0.031473	0.0290735	-0.00155276	0	-0.00539733	0
32.81	0.285953	0.272731	0.0908961	0.0863948	0.032748	0.029184	-0.00105777	0	-0.00502183	0
33.01	0.286676	0.273665	0.0913043	0.0867089	0.0336079	0.029294	-0.0005647	0	-0.00484825	0
33.21	0.287388	0.274592	0.0914703	0.0870211	0.0339139	0.0294034	-0.00039576	0	-0.00509731	0
33.41	0.287943	0.275514	0.0915962	0.0873316	0.0344489	0.0295122	-0.00016187	0	-0.00490625	0
33.61	0.288817	0.27643	0.0917765	0.0876403	0.034354	0.0296203	-0.0003946	0	-0.00500029	0
33.81	0.288844	0.27734	0.0911842	0.0879472	0.0339123	0.0297279	-0.00072306	0	-0.00530765	0
34.01	0.289998	0.278244	0.0917306	0.0882523	0.0341275	0.0298349	-0.00010394	0	-0.00506427	0
34.21	0.290515	0.279142	0.0920219	0.0885556	0.0339513	0.0299414	-4.977e-05	0	-0.00530993	0
34.41	0.291338	0.280034	0.0920448	0.0888572	0.0336892	0.0300472	-0.00016338	0	-0.00568656	0
34.61	0.292407	0.280921	0.0920262	0.089157	0.0337266	0.0301525	-0.00022238	0	-0.00568849	0
34.81	0.292957	0.281802	0.0918368	0.0894551	0.0332291	0.0302572	-0.0009684	0	-0.00568453	0
35.01	0.293167	0.282678	0.0923616	0.0897515	0.0330519	0.0303614	-0.00102787	0	-0.00538746	0
35.21	0.294391	0.283547	0.0926258	0.0900461	0.0330688	0.0304649	-0.00091233	0	-0.00557459	0
35.41	0.29508	0.284412	0.0931441	0.0903391	0.0329489	0.0305679	-0.00094456	0	-0.00542488	0
35.61	0.295655	0.28527	0.093092	0.0906303	0.0327821	0.0306704	-0.00123783	0	-0.00519158	0
35.81	0.296269	0.286123	0.0934845	0.0909198	0.0334517	0.0307723	-0.00088593	0	-0.0049189	0
36.01	0.296227	0.286971	0.093261	0.0912077	0.0330528	0.0308737	-0.00154608	0	-0.00541678	0
36.21	0.29657	0.287813	0.0934805	0.0914939	0.033542	0.0309745	-0.00162518	0	-0.00568419	0
36.41	0.297374	0.28865	0.0938941	0.0917785	0.034041	0.0310747	-0.00116393	0	-0.00548285	0
36.61	0.297713	0.289482	0.0939071	0.0920614	0.0346678	0.0311744	-0.00051341	0	-0.00526539	0
36.81	0.298431	0.290308	0.0939165	0.0923426	0.0352214	0.0312736	-0.00033646	0	-0.00497117	0
37.01	0.298565	0.291129	0.0938782	0.0926223	0.0353794	0.0313722	8.648e-05	0	-0.00516823	0
37.21	0.298161	0.291944	0.0933196	0.0929003	0.0347631	0.0314703	-0.00029301	0	-0.00588748	0
37.41	0.298698	0.292754	0.0933263	0.0931767	0.0351174	0.0315679	0.00023157	0	-0.00567051	0
37.61	0.299557	0.293559	0.0938139	0.0934515	0.0353271	0.0316649	0.0006257	0	-0.00578394	0
37.81	0.300042	0.294359	0.0939634	0.0937247	0.0354232	0.0317614	0.0010329	0	-0.00608253	0
38.01	0.301923	0.295154	0.0951151	0.0939963	0.0365343	0.0318574	0.00208115	0	-0.00553808	0
38.21	0.302445	0.295944	0.0952055	0.0942663	0.0363219	0.0319529	0.0018495	0	-0.00556769	0
38.41	0.303496	0.296729	0.095678	0.0945348	0.0362167	0.0320478	0.00179877	0	-0.00558555	0
38.61	0.304156	0.297508	0.0963523	0.0948017	0.0364113	0.0321423	0.00204974	0	-0.00528346	0
38.81	0.304863	0.298283	0.096841	0.0950671	0.0361929	0.0322362	0.00182656	0	-0.00520207	0
39.01	0.305844	0.299052	0.0979061	0.095331	0.0365579	0.0323296	0.00229074	0	-0.00435788	0
39.21	0.306354	0.299817	0.0977545	0.0955933	0.0358898	0.0324225	0.00207179	0	-0.00503179	0
39.41	0.306554	0.300577	0.0979406	0.0958541	0.0352327	0.0325149	0.00157524	0	-0.00515826	0
39.61	0.30686	0.301332	0.0977306	0.0961133	0.0346989	0.0326068	0.00096122	0	-0.00542154	0
39.81	0.307145	0.302082	0.0982496	0.0963711	0.0349827	0.0326982	0.00039383	0	-0.00594229	0
40.01	0.307956	0.302827	0.0989546	0.0966274	0.0348067	0.0327891	0.00014083	0	-0.00570711	0
40.21	0.308656	0.303567	0.0988484	0.0968822	0.034686	0.0328796	0.00020501	0	-0.0053811	0
40.41	0.309185	0.304303	0.0987185	0.0971355	0.0345953	0.0329695	0.00044413	0	-0.00536196	0
40.61	0.309312	0.305034	0.0987272	0.0973874	0.0346226	0.0330589	0.00039292	0	-0.00534621	0
40.81	0.309974	0.30576	0.0990103	0.0976378	0.0348807	0.0331479	0.00035358	0	-0.00504942	0
41.01	0.310482	0.306482	0.0984971	0.0978867	0.0347567	0.0332363	0.00033909	0	-0.00574388	0
41.21	0.311143	0.307199	0.0978828	0.0981342	0.0344255	0.0333243	0.0001646	0	-0.00620341	0
41.41	0.3121	0.307911	0.0983376	0.0983803	0.0349104	0.0334118	0.00098913	0	-0.00590481	0
41.61	0.312306	0.308619	0.0982987	0.0986249	0.0350434	0.0334989	0.00111907	0	-0.0060872	0
41.81	0.313211	0.309323	0.0985707	0.0988681	0.0354163	0.0335855	0.00108658	0	-0.00595964	0
42.01	0.314139	0.310021	0.098924	0.0991099	0.0359885	0.0336716	0.00127163	0	-0.00540684	0
42.21	0.314373	0.310716	0.098907	0.0993504	0.0357474	0.0337572	0.00073282	0	-0.00546713	0
42.41	0.314976	0.311405	0.0996105	0.0995894	0.0359001	0.0338424	0.00066707	0	-0.00569997	0
42.61	0.315035	0.312091	0.0997553	0.099827	0.035837	0.0339271	0.00029825	0	-0.00545993	0
42.81	0.315267	0.312772	0.0998544	0.100063	0.0359359	0.0340113	-1.038e-05	0	-0.00572271	0
43.01	0.315768	0.313448	0.1006	0.100298	0.036229	0.0340951	-0.0003167	0	-0.00580696	0
43.21	0.315676	0.314121	0.100273	0.100532	0.0354774	0.0341784	-0.0009328	0	-0.00677896	0
43.41	0.316178	0.314789	0.100659	0.100764	0.0355126	0.0342613	-0.00103162	0	-0.00705859	0
43.61	0.315904	0.315452	0.100597	0.100995	0.0354635	0.0343437	-0.00183601	0	-0.00695839	0
43.81	0.316357	0.316112	0.101916	0.101224	0.0362828	0.0344257	-0.00168647	0	-0.00670825	0
44.01	0.316892	0.316767	0.102626	0.101452	0.0364393	0.0345073	-0.00086927	0	-0.00604112	0
44.21	0.316897	0.317418	0.102292	0.101679	0.0366	0.0345884	-0.00090636	0	-0.00609846	0
44.41	0.317238	0.318065	0.102216	0.101905	0.0364978	0.034669	-0.0014182	0	-0.00658329	0
44.61	0.317901	0.318707	0.102657	0.102129	0.036275	0.0347493	-0.00101867	0	-0.00627973	0
44.81	0.318678	0.319346	0.102823	0.102352	0.0365655	0.0348291	-0.00085488	0	-0.00624868	0
45.01	0.319584	0.31998	0.102748	0.102573	0.0368652	0.0349084	-0.00017706	0	-0.0063462	0
45.21	0.319886	0.320611	0.102762	0.102794	0.0373993	0.0349873	0.00049784	0	-0.00638373	0
45.41	0.320044	0.321237	0.10312	0.103013	0.0376503	0.0350658	0.00108357	0	-0.00633446	0
45.61	0.320325	0.321859	0.103262	0.103231	0.0377418	0.0351439	0.00127581	0	-0.00579863	0
45.81	0.321372	0.322478	0.103922	0.103447	0.0385393	0.0352216	0.00155167	0	-0.0051807	0
46.01	0.322226	0.323092	0.104275	0.103662	0.0385017	0.0352988	0.00158295	0	-0.00487705	0
46.21	0.322789	0.323702	0.104162	0.103876	0.0381035	0.0353756	0.00120115	0	-0.00478115	0
46.41	0.32247	0.324309	0.103858	0.104089	0.0379659	0.035452	0.00063083	0	-0.00520196	0
46.61	0.321952	0.324911	0.103393	0.104301	0.0376161	0.035528	-1.247e-05	0	-0.00564614	0
46.81	0.322296	0.32551	0.103426	0.104511	0.0378756	0.0356035	4.318e-05	0	-0.00603285	0
47.01	0.322406	0.326105	0.103739	0.10472	0.0378278	0.0356787	-0.00073081	0	-0.00636199	0
47.21	0.322543	0.326696	0.103366	0.104928	0.0374106	0.0357534	-0.00080633	0	-0.0068211	0
47.41	0.322721	0.327283	0.103581	0.105135	0.0374977	0.0358278	-0.00144052	0	-0.00711303	0
47.61	0.322592	0.327867	0.103436	0.10534	0.0375993	0.0359017	-0.00205292	0	-0.00677687	0
47.81	0.323582	0.328446	0.104566	0.105545	0.038127	0.0359753	-0.00131358	0	-0.00640174	0
48.01	0.32417	0.329022	0.104561	0.105748	0.0380161	0.0360484	-0.00161161	0	-0.006429	0
48.21	0.324394	0.329595	0.10413	0.10595	0.0379689	0.0361212	-0.00236867	0	-0.00697335	0
48.41	0.3252	0.330163	0.104016	0.10615	0.0375572	0.0361935	-0.00212094	0	-0.00718159	0
48.61	0.325904	0.330728	0.104606	0.10635	0.037892	0.0362655	-0.00173386	0	-0.00686304	0
48.81	0.326893	0.33129	0.104892	0.106548	0.0386824	0.036337	-0.00146821	0	-0.00668885	0
49.01	0.328111	0.331847	0.104987	0.106746	0.0394115	0.0364082	-0.00053379	0	-0.00647074	0
49.21	0.32891	0.332402	0.105399	0.106942	0.0399231	0.036479	0.00059973	0	-0.00612179	0
49.41	0.329863	0.332952	0.105639	0.107137	0.039975	0.0365494	0.00065791	0	-0.00594487	0
49.61	0.331212	0.333499	0.10616	0.107331	0.0406073	0.0366194	0.00100666	0	-0.00526414	0
49.81	0.332672	0.334043	0.106352	0.107524	0.0405046	0.0366891	0.00131727	0	-0.00501122	0
50.01	0.333573	0.334583	0.106052	0.107715	0.0396714	0.0367584	0.00101863	0	-0.00486485	0
50.21	0.333634	0.33512	0.106117	0.107906	0.0391052	0.0368273	0.00081262	0	-0.00493497	0
50.41	0.333683	0.335653	0.1067	0.108095	0.039284	0.0368958	0.00101195	0	-0.00483363	0
50.61	0.333944	0.336183	0.107123	0.108284	0.0391635	0.036964	0.00080085	0	-0.00495703	0
50.81	0.334137	0.336709	0.107314	0.108471	0.0393152	0.0370317	0.00078135	0	-0.00493208	0
51.01	0.334482	0.337232	0.107679	0.108657	0.0391555	0.0370991	0.0003011	0	-0.00505114	0
51.21	0.334719	0.337752	0.107911	0.108842	0.0392025	0.0371662	0.00051193	0	-0.00527096	0
51.41	0.334665	0.338268	0.108066	0.109026	0.0389361	0.0372329	-0.00062599	0	-0.00559876	0
51.61	0.334743	0.338781	0.108064	0.109209	0.0387156	0.0372992	-0.00076303	0	-0.0055477	0
51.81	0.334391	0.33929	0.108623	0.109391	0.0383658	0.0373652	-0.00125663	0	-0.00589383	0
52.01	0.334059	0.339797	0.108643	0.109572	0.0380376	0.0374308	-0.00223408	0	-0.00607319	0
52.21	0.333658	0.3403	0.108496	0.109751	0.0380774	0.037496	-0.00247249	0	-0.0061452	0
52.41	0.333668	0.3408	0.108493	0.10993	0.0379349	0.0375609	-0.00249354	0	-0.00615159	0
52.61	0.333996	0.341297	0.109098	0.110108	0.0387125	0.0376255	-0.00249255	0	-0.00555362	0
52.81	0.334549	0.34179	0.108618	0.110285	0.0383105	0.0376897	-0.00254356	0	-0.00586923	0
53.01	0.335091	0.342281	0.108277	0.11046	0.0383953	0.0377535	-0.00220909	0	-0.00574842	0
53.21	0.335118	0.342768	0.108358	0.110635	0.0385395	0.037817	-0.0019165	0	-0.00553782	0
53.41	0.33554	0.343252	0.108022	0.110808	0.0384423	0.0378802	-0.00254525	0	-0.00617733	0
53.61	0.336497	0.343733	0.108249	0.110981	0.0390632	0.037943	-0.00199646	0	-0.00599872	0
53.81	0.337436	0.344211	0.10884	0.111153	0.0390581	0.0380055	-0.00100188	0	-0.00550819	0
54.01	0.337879	0.344686	0.10904	0.111323	0.0393851	0.0380676	-0.00079303	0	-0.0055516	0
54.21	0.337957	0.345157	0.109621	0.111493	0.0395828	0.0381294	-4.513e-05	0	-0.00560824	0
54.41	0.338292	0.345626	0.109826	0.111662	0.0401039	0.0381909	0.00023253	0	-0.00569143	0
54.61	0.338169	0.346092	0.109311	0.111829	0.0401125	0.038252	-0.00027191	0	-0.00655957	0
54.81	0.338217	0.346555	0.108979	0.111996	0.0404436	0.0383128	-0.00011899	0	-0.00649661	0
55.01	0.338603	0.347014	0.109059	0.112162	0.0399765	0.0383733	-0.00020871	0	-0.00652496	0
55.21	0.338566	0.347471	0.109368	0.112326	0.0400024	0.0384334	-8.666e-05	0	-0.00652225	0
55.41	0.338858	0.347925	0.109517	0.11249	0.0399443	0.0384932	-0.00054373	0	-0.00634946	0
55.61	0.339232	0.348376	0.109537	0.112653	0.0397644	0.0385527	-0.00069512	0	-0.0064158	0
55.81	0.339285	0.348824	0.109596	0.112815	0.0396895	0.0386119	-0.00094111	0	-0.00677987	0
56.01	0.33969	0.349269	0.109712	0.112976	0.0396209	0.0386707	-0.00091122	0	-0.00666117	0
56.21	0.339863	0.349712	0.109616	0.113136	0.039872	0.0387292	-0.00108309	0	-0.00620085	0
56.41	0.340645	0.350151	0.109766	0.113295	0.0397919	0.0387875	-0.00109325	0	-0.00621435	0
56.61	0.341191	0.350588	0.109676	0.113453	0.0394682	0.0388454	-0.00111786	0	-0.00570887	0
56.81	0.342149	0.351022	0.109603	0.113611	0.0396436	0.0389029	-0.00115457	0	-0.00602418	0
57.01	0.342509	0.351453	0.109811	0.113767	0.0398386	0.0389602	-0.00089474	0	-0.00632248	0
57.21	0.342715	0.351881	0.110548	0.113922	0.0402568	0.0390172	-0.00072475	0	-0.00633237	0
57.41	0.343619	0.352307	0.110956	0.114077	0.0403599	0.0390738	-0.0006368	0	-0.00660512	0
57.61	0.344232	0.35273	0.111985	0.114231	0.0411897	0.0391302	8.311e-05	0	-0.00651825	0
57.81	0.345264	0.35315	0.113285	0.114383	0.0418653	0.0391862	0.00092709	0	-0.00562803	0
58.01	0.346137	0.353567	0.113865	0.114535	0.0426712	0.0392419	0.00107388	0	-0.00517497	0
58.21	0.346675	0.353982	0.114323	0.114686	0.0427376	0.0392974	0.00107212	0	-0.00514948	0
58.41	0.346785	0.354394	0.114872	0.114837	0.0432107	0.0393525	0.00071273	0	-0.00522562	0
58.61	0.347039	0.354804	0.115107	0.114986	0.0430906	0.0394073	0.00049861	0	-0.00548967	0
58.81	0.347583	0.35521	0.115711	0.115134	0.0436453	0.0394619	0.00076094	0	-0.00452606	0
59.01	0.348399	0.355615	0.116083	0.115282	0.0433473	0.0395161	0.00105146	0	-0.00399727	0
59.21	0.348797	0.356016	0.116408	0.115428	0.0434831	0.0395701	0.00172138	0	-0.00351754	0
59.41	0.34914	0.356415	0.116374	0.115574	0.0433823	0.0396237	0.00175449	0	-0.00304065	0
59.61	0.349919	0.356812	0.116393	0.115719	0.0432199	0.0396771	0.00207213	0	-0.00319043	0
59.81	0.350507	0.357206	0.1165	0.115863	0.0434227	0.0397301	0.00211792	0	-0.00295696	0
60.01	0.350394	0.357597	0.115745	0.116007	0.0424703	0.0397829	0.00132901	0	-0.00309204	0
60.21	0.350697	0.357986	0.115242	0.116149	0.0423632	0.0398354	0.00069972	0	-0.00332911	0
60.41	0.350899	0.358373	0.114597	0.116291	0.0416903	0.0398876	0.00047817	0	-0.0037073	0
60.61	0.3508	0.358756	0.114098	0.116432	0.0410987	0.0399396	-0.00016084	0	-0.00369539	0
60.81	0.351429	0.359138	0.114198	0.116572	0.0417554	0.0399912	0.00021157	0	-0.00384723	0
61.01	0.350476	0.359517	0.113885	0.116711	0.0408026	0.0400426	-0.00016918	0	-0.00467893	0
61.21	0.350947	0.359894	0.114216	0.116849	0.0413042	0.0400937	-0.00038832	0	-0.00451173	0
61.41	0.3514	0.360268	0.114398	0.116987	0.0411732	0.0401445	-8.226e-05	0	-0.00462972	0
61.61	0.351501	0.360639	0.115009	0.117124	0.0415978	0.040195	5.634e-05	0	-0.00478553	0
61.81	0.352321	0.361009	0.115231	0.11726	0.0422349	0.0402453	0.00038976	0	-0.00431414	0
62.01	0.352315	0.361376	0.11524	0.117395	0.04217	0.0402953	-6.309e-05	0	-0.00499971	0
62.21	0.351924	0.36174	0.115008	0.117529	0.041652	0.040345	-0.00040954	0	-0.00621684	0
62.41	0.351343	0.362103	0.114873	0.117663	0.0416918	0.0403945	-0.00082331	0	-0.00659916	0
62.61	0.351573	0.362463	0.114613	0.117796	0.0418087	0.0404436	-0.00111069	0	-0.00713089	0
62.81	0.352267	0.36282	0.114694	0.117928	0.0422539	0.0404926	-0.00085401	0	-0.00686563	0
63.01	0.3524	0.363176	0.114561	0.118059	0.0418894	0.0405412	-0.00063669	0	-0.00650696	0
63.21	0.35245	0.363529	0.114693	0.11819	0.0418186	0.0405896	-0.00027325	0	-0.00636506	0
63.41	0.35297	0.36388	0.115414	0.11832	0.0423038	0.0406377	-0.0001004	0	-0.00590814	0
63.61	0.35327	0.364228	0.115796	0.118449	0.0425774	0.0406856	0.00022488	0	-0.00579693	0
63.81	0.353266	0.364575	0.115891	0.118577	0.0426523	0.0407332	-0.00066383	0	-0.00564762	0
64.01	0.352767	0.364919	0.115541	0.118705	0.0420994	0.0407805	-0.00109723	0	-0.00589736	0
64.21	0.35297	0.365261	0.115804	0.118832	0.0422319	0.0408276	-0.00119974	0	-0.00570495	0
64.41	0.3529	0.3656	0.115766	0.118958	0.0416194	0.0408745	-0.00120629	0	-0.00515354	0
64.61	0.353318	0.365938	0.116419	0.119083	0.041647	0.0409211	-0.00116813	0	-0.00462445	0
64.81	0.35397	0.366273	0.116844	0.119208	0.0417681	0.0409674	-0.00053173	0	-0.00434416	0
65.01	0.353662	0.366606	0.116716	0.119332	0.041475	0.0410135	-0.00058772	0	-0.00455382	0
65.21	0.354382	0.366938	0.116944	0.119455	0.0420777	0.0410593	-0.00042297	0	-0.00443728	0
65.41	0.354922	0.367266	0.117326	0.119577	0.0423949	0.0411049	-4.994e-05	0	-0.00433048	0
65.61	0.355304	0.367593	0.117092	0.119699	0.0423444	0.0411502	-0.00039756	0	-0.00469839	0
65.81	0.35506	0.367918	0.116508	0.11982	0.0420762	0.0411953	-0.00054207	0	-0.00532465	0
66.01	0.354636	0.368241	0.116075	0.119941	0.0413765	0.0412401	-0.00121685	0	-0.00635673	0
66.21	0.354781	0.368561	0.115647	0.12006	0.0413874	0.0412847	-0.00140335	0	-0.00707231	0
66.41	0.355068	0.36888	0.115279	0.120179	0.0415124	0.0413291	-0.00176312	0	-0.00764884	0
66.61	0.355773	0.369196	0.115252	0.120298	0.04186	0.0413732	-0.00181296	0	-0.0079834	0
66.81	0.355929	0.369511	0.115496	0.120415	0.0420211	0.0414171	-0.00186923	0	-0.00790945	0
67.01	0.355821	0.369823	0.115395	0.120532	0.0416088	0.0414607	-0.00194041	0	-0.00824999	0
67.21	0.35598	0.370134	0.115864	0.120648	0.0416508	0.0415041	-0.00158957	0	-0.00823839	0
67.41	0.355991	0.370442	0.116358	0.120764	0.0423414	0.0415473	-0.00105537	0	-0.00782171	0
67.61	0.355811	0.370749	0.116216	0.120879	0.0422485	0.0415902	-0.00114936	0	-0.00812408	0
67.81	0.355629	0.371053	0.116479	0.120993	0.0419402	0.0416329	-0.00131297	0	-0.00809815	0
68.01	0.355932	0.371356	0.116801	0.121107	0.0421988	0.0416754	-0.0009282	0	-0.00750699	0
68.21	0.356871	0.371656	0.117006	0.12122	0.0421163	0.0417176	-0.00069491	0	-0.0071436	0
68.41	0.357415	0.371955	0.117149	0.121332	0.0415191	0.0417597	-0.00052426	0	-0.00679282	0
68.61	0.3579	0.372252	0.117217	0.121444	0.0416366	0.0418014	-0.00060865	0	-0.00668671	0
68.81	0.358236	0.372546	0.117066	0.121555	0.0413173	0.041843	-0.00066062	0	-0.00682227	0
69.01	0.358311	0.372839	0.116742	0.121665	0.0413405	0.0418843	-0.00131443	0	-0.00696079	0
69.21	0.359074	0.37313	0.116995	0.121775	0.0417263	0.0419254	-0.00146577	0	-0.00655485	0
69.41	0.359484	0.37342	0.116778	0.121884	0.0417671	0.0419663	-0.0020841	0	-0.00652963	0
69.61	0.359513	0.373707	0.116508	0.121992	0.0412946	0.042007	-0.00290305	0	-0.00686822	0
69.81	0.35939	0.373992	0.116369	0.1221	0.041155	0.0420474	-0.00361799	0	-0.00766568	0
70.01	0.360078	0.374276	0.116695	0.122207	0.0415194	0.0420876	-0.00367924	0	-0.00739611	0
70.21	0.360218	0.374558	0.116491	0.122314	0.0415052	0.0421276	-0.00423823	0	-0.00767044	0
70.41	0.360256	0.374838	0.116834	0.12242	0.0418774	0.0421674	-0.00428515	0	-0.00761466	0
70.61	0.360056	0.375116	0.117048	0.122525	0.0422335	0.042207	-0.00421071	0	-0.00706412	0
70.81	0.359902	0.375393	0.117476	0.12263	0.042374	0.0422464	-0.0042273	0	-0.00732352	0
71.01	0.359947	0.375667	0.117259	0.122734	0.0421562	0.0422855	-0.00386483	0	-0.00756018	0
71.21	0.359666	0.37594	0.117895	0.122837	0.0424939	0.0423244	-0.00321118	0	-0.00688239	0
71.41	0.359962	0.376211	0.118384	0.12294	0.0431909	0.0423632	-0.00232343	0	-0.00664541	0
71.61	0.359805	0.376481	0.118372	0.123042	0.0429078	0.0424017	-0.00203181	0	-0.00681059	0
71.81	0.3603	0.376749	0.118831	0.123144	0.0430103	0.04244	-0.00117831	0	-0.00629841	0
72.01	0.361546	0.377015	0.119243	0.123245	0.0439487	0.0424781	-0.00051269	0	-0.00556038	0
72.21	0.362412	0.377279	0.119534	0.123346	0.043619	0.0425159	0.00024841	0	-0.00500628	0
72.41	0.363008	0.377541	0.119851	0.123446	0.0436086	0.0425536	0.00092246	0	-0.00447594	0
72.61	0.363362	0.377802	0.119604	0.123545	0.0435603	0.0425911	0.00067373	0	-0.00460618	0
72.81	0.364033	0.378061	0.119878	0.123644	0.043346	0.0426284	0.00093909	0	-0.00394658	0
73.01	0.36426	0.378319	0.119662	0.123742	0.0431968	0.0426655	0.00054735	0	-0.00381084	0
73.21	0.364845	0.378575	0.119785	0.12384	0.0433572	0.0427023	0.00085523	0	-0.00320247	0
73.41	0.365133	0.378829	0.119618	0.123937	0.0436347	0.042739	0.00040634	0	-0.00358495	0
73.61	0.365617	0.379082	0.119773	0.124033	0.0438458	0.0427755	-1.161e-05	0	-0.0033935	0
73.81	0.365329	0.379333	0.119848	0.124129	0.0434368	0.0428117	-0.00057961	0	-0.00368739	0
74.01	0.364986	0.379582	0.11974	0.124225	0.0436576	0.0428478	-0.00071663	0	-0.00395682	0
74.21	0.364324	0.37983	0.119252	0.12432	0.0429327	0.0428837	-0.00145581	0	-0.00474202	0
74.41	0.364634	0.380076	0.119479	0.124414	0.0432031	0.0429194	-0.00147669	0	-0.00507815	0
74.61	0.364444	0.380321	0.119264	0.124508	0.043111	0.0429549	-0.00180642	0	-0.00563006	0
74.81	0.364665	0.380564	0.119662	0.124601	0.0433915	0.0429902	-0.0021917	0	-0.00648757	0
75.01	0.364213	0.380805	0.119122	0.124694	0.0434886	0.0430253	-0.00250902	0	-0.00684675	0
75.21	0.364233	0.381045	0.119377	0.124786	0.0436897	0.0430602	-0.00262361	0	-0.00740023	0
75.41	0.364357	0.381284	0.119388	0.124877	0.0441686	0.0430949	-0.0026414	0	-0.00747878	0
75.61	0.364401	0.38152	0.119105	0.124968	0.0439032	0.0431295	-0.00274602	0	-0.00761538	0
75.81	0.36491	0.381756	0.118826	0.125059	0.0439397	0.0431638	-0.00275609	0	-0.00771542	0
76.01	0.365214	0.38199	0.118992	0.125149	0.0442591	0.043198	-0.00274272	0	-0.00729423	0
76.21	0.366277	0.382222	0.119754	0.125238	0.0441331	0.043232	-0.00204067	0	-0.00643193	0
76.41	0.366384	0.382453	0.119713	0.125327	0.044012	0.0432658	-0.0015572	0	-0.0064581	0
76.61	0.366461	0.382682	0.11959	0.125416	0.0435691	0.0432994	-0.00183867	0	-0.00634187	0
76.81	0.367095	0.38291	0.120379	0.125504	0.0439063	0.0433329	-0.00096529	0	-0.00543137	0
77.01	0.367434	0.383137	0.120642	0.125591	0.0439108	0.0433661	-0.00065275	0	-0.00512076	0
77.21	0.367713	0.383361	0.120849	0.125678	0.0439138	0.0433992	-0.00030151	0	-0.00485206	0
77.41	0.368247	0.383585	0.120911	0.125765	0.04402	0.0434321	6.7e-06	0	-0.00492559	0
77.61	0.368607	0.383807	0.121384	0.125851	0.0436799	0.0434648	0.00023673	0	-0.00440476	0
77.81	0.368185	0.384028	0.121644	0.125936	0.0435113	0.0434973	0.00013879	0	-0.00492082	0
78.01	0.368839	0.384247	0.121389	0.126021	0.0436552	0.0435297	0.00046802	0	-0.00544251	0
78.21	0.369105	0.384465	0.121388	0.126105	0.042893	0.0435619	0.00045272	0	-0.00529702	0
78.41	0.369646	0.384681	0.121419	0.126189	0.0433015	0.0435939	0.00064078	0	-0.0051456	0
78.61	0.369458	0.384896	0.121467	0.126273	0.0436579	0.0436257	0.00052018	0	-0.00517608	0
78.81	0.369865	0.38511	0.121912	0.126356	0.0443934	0.0436574	0.00051548	0	-0.00475774	0
79.01	0.369422	0.385322	0.121193	0.126438	0.0438281	0.0436889	-0.00036536	0	-0.00550497	0
79.21	0.369933	0.385533	0.121581	0.12652	0.0441868	0.0437202	-5.935e-05	0	-0.00488114	0
79.41	0.370139	0.385743	0.121771	0.126602	0.0445503	0.0437514	-6.389e-05	0	-0.00395532	0
79.61	0.37027	0.385951	0.121875	0.126683	0.044317	0.0437823	-0.00033552	0	-0.00367104	0
79.81	0.370566	0.386158	0.122155	0.126764	0.0451188	0.0438132	4.8e-05	0	-0.0033229	0
80.01	0.370601	0.386364	0.122717	0.126844	0.0448625	0.0438438	-0.000127	0	-0.00302526	0
80.21	0.371117	0.386568	0.122834	0.126923	0.0444479	0.0438743	-3.392e-05	0	-0.00283072	0
80.41	0.370298	0.386771	0.122308	0.127003	0.0435697	0.0439046	-0.00085735	0	-0.00366671	0
80.61	0.370278	0.386972	0.122893	0.127081	0.0436517	0.0439348	-0.00110503	0	-0.00357803	0
80.81	0.370376	0.387173	0.123552	0.12716	0.0439305	0.0439648	-0.00069253	0	-0.00317895	0
81.01	0.370711	0.387372	0.123796	0.127237	0.0436297	0.0439946	-0.00114734	0	-0.003203	0
81.21	0.370737	0.38757	0.123869	0.127315	0.0430788	0.0440243	-0.00153503	0	-0.00403254	0
81.41	0.370948	0.387766	0.123693	0.127392	0.0423005	0.0440538	-0.00197948	0	-0.00443689	0
81.61	0.371034	0.387961	0.123468	0.127468	0.0419522	0.0440831	-0.00263547	0	-0.00476656	0
81.81	0.371184	0.388155	0.123086	0.127544	0.0421648	0.0441123	-0.00295063	0	-0.00547466	0
82.01	0.371513	0.388348	0.123107	0.12762	0.0419199	0.0441413	-0.0028829	0	-0.00569106	0
82.21	0.371148	0.38854	0.122837	0.127695	0.0418047	0.0441702	-0.00314038	0	-0.00558396	0
82.41	0.371996	0.38873	0.123125	0.12777	0.0425637	0.0441989	-0.00306305	0	-0.00527792	0
82.61	0.372186	0.388919	0.123142	0.127844	0.0426709	0.0442275	-0.00299898	0	-0.00569707	0
82.81	0.373096	0.389107	0.123535	0.127918	0.0429531	0.0442559	-0.00275489	0	-0.00499505	0
83.01	0.373657	0.389294	0.123853	0.127992	0.0430956	0.0442841	-0.00265612	0	-0.00520588	0
83.21	0.374915	0.389479	0.124789	0.128065	0.0446174	0.0443122	-0.0015282	0	-0.00385237	0
83.41	0.37538	0.389663	0.125018	0.128137	0.0449915	0.0443402	-0.00104846	0	-0.00372198	0
83.61	0.375209	0.389846	0.124821	0.128209	0.0449293	0.0443679	-0.00088122	0	-0.00417299	0
83.81	0.375521	0.390028	0.124596	0.128281	0.045539	0.0443956	-0.00036009	0	-0.00423813	0
84.01	0.37496	0.390209	0.12433	0.128352	0.0449877	0.0444231	-0.00047149	0	-0.00478193	0
84.21	0.374638	0.390389	0.123985	0.128423	0.0447062	0.0444504	-0.00024355	0	-0.00534171	0
84.41	0.374347	0.390567	0.123921	0.128494	0.0448352	0.0444776	-0.0001229	0	-0.00594782	0
84.61	0.374583	0.390744	0.124353	0.128564	0.0454951	0.0445047	0.00054515	0	-0.00595133	0
84.81	0.374498	0.39092	0.124345	0.128634	0.0452465	0.0445316	0.00044769	0	-0.00616537	0
85.01	0.375029	0.391095	0.124059	0.128703	0.0448858	0.0445583	-0.00015501	0	-0.00647195	0
85.21	0.375167	0.391269	0.123822	0.128772	0.0443619	0.0445849	-0.00037079	0	-0.00673301	0
85.41	0.374704	0.391442	0.123522	0.12884	0.0440009	0.0446114	-0.00104529	0	-0.00704943	0
85.61	0.375192	0.391614	0.123894	0.128909	0.0444911	0.0446377	-0.00064937	0	-0.00692146	0
85.81	0.376138	0.391784	0.124282	0.128976	0.0450291	0.0446639	-0.00029371	0	-0.00660437	0
86.01	0.376082	0.391954	0.1243	0.129044	0.0446514	0.0446899	-0.00086599	0	-0.00632671	0
86.21	0.376159	0.392122	0.123751	0.129111	0.0441846	0.0447158	-0.00138715	0	-0.00632244	0
86.41	0.376483	0.392289	0.123701	0.129177	0.0438693	0.0447416	-0.00181011	0	-0.00638383	0
86.61	0.37678	0.392456	0.123749	0.129243	0.0438948	0.0447672	-0.00210901	0	-0.00618244	0
86.81	0.377716	0.392621	0.124506	0.129309	0.0443355	0.0447927	-0.00218378	0	-0.00514653	0
87.01	0.378001	0.392785	0.125119	0.129374	0.0450243	0.044818	-0.00221127	0	-0.00483281	0
87.21	0.378077	0.392948	0.125535	0.129439	0.0450482	0.0448432	-0.00198102	0	-0.004499	0
87.41	0.377963	0.39311	0.125334	0.129504	0.0447549	0.0448683	-0.00181519	0	-0.00458856	0
87.61	0.377325	0.393271	0.12482	0.129568	0.0447947	0.0448932	-0.00197556	0	-0.00468352	0
87.81	0.377046	0.393431	0.124867	0.129632	0.0449525	0.044918	-0.00184115	0	-0.00471971	0
88.01	0.376474	0.39359	0.124891	0.129696	0.044534	0.0449427	-0.00173972	0	-0.00488598	0
88.21	0.376597	0.393748	0.124813	0.129759	0.0443749	0.0449672	-0.00199401	0	-0.00486028	0
88.41	0.377166	0.393904	0.125139	0.129822	0.0448416	0.0449916	-0.0019086	0	-0.00433998	0
88.61	0.377605	0.39406	0.125259	0.129884	0.0447537	0.0450158	-0.00212267	0	-0.0042986	0
88.81	0.377843	0.394215	0.125061	0.129946	0.0444828	0.04504	-0.00222335	0	-0.00409255	0
89.01	0.378404	0.394369	0.124963	0.130008	0.0446592	0.045064	-0.00233336	0	-0.00398173	0
89.21	0.37894	0.394522	0.125448	0.130069	0.0452538	0.0450878	-0.00163028	0	-0.00375683	0
89.41	0.378875	0.394674	0.12624	0.13013	0.0455955	0.0451116	-0.00152883	0	-0.0040616	0
89.61	0.379161	0.394825	0.12612	0.130191	0.0456632	0.0451352	-0.00136694	0	-0.00427559	0
89.81	0.379384	0.394975	0.125643	0.130251	0.0456131	0.0451587	-0.00143375	0	-0.00469405	0
90.01	0.378719	0.395124	0.124863	0.130311	0.0451899	0.045182	-0.00195611	0	-0.00531361	0
90.21	0.378614	0.395272	0.124458	0.130371	0.0449841	0.0452053	-0.00203858	0	-0.00622415	0
90.41	0.37866	0.395419	0.124105	0.13043	0.0448385	0.0452284	-0.00241156	0	-0.00694774	0
90.61	0.379126	0.395565	0.124404	0.130489	0.0448136	0.0452513	-0.00273328	0	-0.00713313	0
90.81	0.379289	0.39571	0.124461	0.130547	0.044889	0.0452742	-0.0021538	0	-0.00718319	0
91.01	0.378673	0.395854	0.124379	0.130605	0.0446882	0.0452969	-0.00223782	0	-0.00725177	0
91.21	0.378955	0.395998	0.124469	0.130663	0.0447381	0.0453195	-0.0015664	0	-0.00698159	0
91.41	0.378893	0.39614	0.124261	0.130721	0.0447449	0.045342	-0.00137754	0	-0.00724925	0
91.61	0.378375	0.396282	0.124127	0.130778	0.0446686	0.0453644	-0.00134739	0	-0.00722011	0
91.81	0.378715	0.396422	0.124613	0.130835	0.0446955	0.0453866	-0.0008058	0	-0.00696575	0
92.01	0.379403	0.396562	0.125286	0.130891	0.0449809	0.0454087	-0.000465	0	-0.00626025	0
92.21	0.379895	0.396701	0.125819	0.130948	0.0453745	0.0454307	-0.00072006	0	-0.00608798	0
92.41	0.3804	0.396839	0.126367	0.131004	0.0455773	0.0454526	-0.00061921	0	-0.00552285	0
92.61	0.380894	0.396976	0.126903	0.131059	0.0456422	0.0454743	-0.00014104	0	-0.00517114	0
92.81	0.380947	0.397112	0.126843	0.131114	0.0456287	0.045496	-0.00039206	0	-0.00539036	0
93.01	0.382011	0.397247	0.127874	0.131169	0.0463378	0.0455175	3.626e-05	0	-0.0048528	0
93.21	0.382616	0.397381	0.128306	0.131224	0.0468319	0.0455389	0.00037327	0	-0.00481389	0
93.41	0.382486	0.397515	0.128403	0.131278	0.0464698	0.0455602	-9.855e-05	0	-0.00519769	0
93.61	0.382354	0.397648	0.127512	0.131332	0.0462246	0.0455814	-0.00047394	0	-0.00555014	0
93.81	0.382572	0.39778	0.127094	0.131386	0.0463033	0.0456025	-0.00050269	0	-0.00559618	0
94.01	0.382644	0.397911	0.126574	0.131439	0.0459933	0.0456234	-0.00101546	0	-0.00615903	0
94.21	0.382811	0.398041	0.126544	0.131492	0.0455208	0.0456442	-0.00158732	0	-0.00668182	0
94.41	0.383106	0.39817	0.126258	0.131545	0.0447978	0.045665	-0.00205849	0	-0.00679995	0
94.61	0.383181	0.398298	0.126589	0.131597	0.0449133	0.0456856	-0.00178828	0	-0.00657299	0
94.81	0.383302	0.398426	0.1264	0.13165	0.045081	0.0457061	-0.00134109	0	-0.00647917	0
95.01	0.382743	0.398553	0.125754	0.131701	0.0446192	0.0457265	-0.00190474	0	-0.00639736	0
95.21	0.383221	0.398679	0.1257	0.131753	0.0445738	0.0457467	-0.00163406	0	-0.00633064	0
95.41	0.382698	0.398804	0.125504	0.131804	0.0441891	0.0457669	-0.0014697	0	-0.00666023	0
95.61	0.383134	0.398929	0.125983	0.131855	0.0447753	0.045787	-0.00101756	0	-0.00609162	0
95.81	0.383137	0.399052	0.126257	0.131906	0.0449353	0.0458069	-0.00054953	0	-0.00588755	0
96.01	0.383305	0.399175	0.126852	0.131956	0.0455574	0.0458268	-0.00045353	0	-0.00587173	0
96.21	0.382523	0.399297	0.126461	0.132006	0.0452244	0.0458465	-0.00121485	0	-0.00605782	0
96.41	0.382538	0.399418	0.126593	0.132056	0.0446659	0.0458661	-0.00103607	0	-0.00609379	0
96.61	0.381908	0.399539	0.126551	0.132105	0.0445477	0.0458856	-0.00096875	0	-0.00624274	0
96.81	0.381606	0.399658	0.126429	0.132155	0.0444355	0.0459051	-0.0014888	0	-0.00645357	0
97.01	0.381989	0.399777	0.126853	0.132203	0.0447466	0.0459244	-0.00132914	0	-0.00610503	0
97.21	0.382051	0.399896	0.126462	0.132252	0.0443429	0.0459436	-0.00151275	0	-0.00615687	0
97.41	0.382057	0.400013	0.126268	0.1323	0.0440858	0.0459627	-0.00154729	0	-0.00613983	0
97.61	0.381826	0.40013	0.125873	0.132348	0.0436849	0.0459816	-0.00164618	0	-0.00624973	0
97.81	0.381885	0.400245	0.125598	0.132396	0.0437919	0.0460006	-0.00163829	0	-0.00599458	0
98.01	0.382365	0.400361	0.125625	0.132444	0.0438363	0.0460193	-0.00116971	0	-0.00564467	0
98.21	0.382532	0.400475	0.125951	0.132491	0.0439444	0.046038	-0.00088786	0	-0.00511844	0
98.41	0.383233	0.400589	0.126077	0.132538	0.0443448	0.0460566	1.672e-05	0	-0.00474997	0
98.61	0.383645	0.400702	0.126392	0.132585	0.0445634	0.0460751	0.00074686	0	-0.00461519	0
98.81	0.383874	0.400814	0.125965	0.132631	0.0440716	0.0460935	-5.38e-06	0	-0.00483692	0
99.01	0.384039	0.400925	0.125952	0.132677	0.0440988	0.0461118	-0.00042504	0	-0.0045365	0
99.21	0.384243	0.401036	0.12647	0.132723	0.0441834	0.04613	-0.00015449	0	-0.00439587	0
99.41	0.384911	0.401146	0.126963	0.132769	0.0446765	0.0461481	-0.00032208	0	-0.0043645	0
99.61	0.385719	0.401256	0.127585	0.132814	0.0452468	0.046166	-0.00045522	0	-0.00462481	0
99.81	0.386004	0.401364	0.127716	0.132859	0.0451878	0.0461839	-0.00074023	0	-0.0051943	0
100.01	0.38667	0.401472	0.128056	0.132904	0.0458389	0.0462017	-0.00086516	0	-0.00519124	0
100.21	0.386418	0.40158	0.127763	0.132948	0.0452066	0.0462194	-0.00155144	0	-0.00535725	0
100.41	0.386425	0.401686	0.127643	0.132993	0.0448407	0.046237	-0.001891	0	-0.00635574	0
100.61	0.38603	0.401792	0.127815	0.133037	0.0448976	0.0462545	-0.00264389	0	-0.00624489	0
100.81	0.386383	0.401897	0.128328	0.13308	0.0449979	0.0462719	-0.00255374	0	-0.00607155	0
101.01	0.386744	0.402002	0.128491	0.133124	0.0453667	0.0462893	-0.00245645	0	-0.00598386	0
101.21	0.387101	0.402106	0.128896	0.133167	0.0458803	0.0463065	-0.00161208	0	-0.00509343	0
101.41	0.386619	0.402209	0.129199	0.13321	0.046034	0.0463236	-0.00128593	0	-0.00515577	0
101.61	0.386108	0.402311	0.128754	0.133253	0.0461192	0.0463407	-0.00103382	0	-0.00504296	0
101.81	0.386204	0.402413	0.128659	0.133296	0.0463667	0.0463576	-0.00086572	0	-0.00454162	0
102.01	0.386399	0.402515	0.128497	0.133338	0.0464632	0.0463745	-0.00040669	0	-0.00443857	0
102.21	0.386149	0.402615	0.128127	0.13338	0.0460583	0.0463912	-0.00052945	0	-0.00508612	0
102.41	0.38592	0.402715	0.12766	0.133422	0.0456148	0.0464079	-0.00077093	0	-0.00532415	0
102.61	0.386392	0.402814	0.127662	0.133463	0.0448602	0.0464245	-0.00143689	0	-0.0053932	0
102.81	0.386316	0.402913	0.127722	0.133505	0.0447816	0.046441	-0.00233184	0	-0.00556401	0
103.01	0.386565	0.403011	0.128085	0.133546	0.0449669	0.0464574	-0.00251273	0	-0.00581371	0
103.21	0.386599	0.403109	0.127989	0.133586	0.0445737	0.0464737	-0.00269618	0	-0.00591279	0
103.41	0.387307	0.403205	0.128023	0.133627	0.0444711	0.0464899	-0.00311447	0	-0.00650425	0
103.61	0.387479	0.403302	0.128003	0.133667	0.0442868	0.0465061	-0.0030945	0	-0.00689556	0
103.81	0.387823	0.403397	0.128132	0.133708	0.0441818	0.0465221	-0.00291162	0	-0.00668147	0
104.01	0.387985	0.403492	0.128294	0.133747	0.044382	0.0465381	-0.00274363	0	-0.00633271	0
104.21	0.388337	0.403586	0.128298	0.133787	0.0442598	0.0465539	-0.0028915	0	-0.00620637	0
104.41	0.388456	0.40368	0.128557	0.133827	0.0445392	0.0465697	-0.00284906	0	-0.00628852	0
104.61	0.388775	0.403773	0.129486	0.133866	0.0453556	0.0465854	-0.00246133	0	-0.00551674	0
104.81	0.388856	0.403866	0.129564	0.133905	0.0455402	0.0466011	-0.00172445	0	-0.00548835	0
105.01	0.389088	0.403958	0.129768	0.133944	0.0460652	0.0466166	-0.00193943	0	-0.0049842	0
105.21	0.389205	0.404049	0.130061	0.133982	0.0467576	0.0466321	-0.0014661	0	-0.00463014	0
105.41	0.389148	0.40414	0.130096	0.13402	0.0465563	0.0466474	-0.00139871	0	-0.00461951	0
105.61	0.389578	0.40423	0.129827	0.134058	0.0467894	0.0466627	-0.00135871	0	-0.00450896	0
105.81	0.38931	0.404319	0.129883	0.134096	0.0466131	0.0466779	-0.00133229	0	-0.00446902	0
106.01	0.389485	0.404408	0.129451	0.134134	0.0467673	0.046693	-0.00139562	0	-0.00472014	0
106.21	0.389329	0.404497	0.129132	0.134171	0.0464699	0.0467081	-0.00160583	0	-0.00466397	0
106.41	0.389226	0.404585	0.129039	0.134209	0.0461409	0.046723	-0.00163193	0	-0.00466418	0
106.61	0.389813	0.404672	0.129095	0.134246	0.0462096	0.0467379	-0.00144109	0	-0.00474994	0
106.81	0.389421	0.404759	0.129178	0.134282	0.0463229	0.0467527	-0.00127177	0	-0.0049272	0
107.01	0.38925	0.404845	0.128498	0.134319	0.0454835	0.0467674	-0.00169483	0	-0.00552184	0
107.21	0.389056	0.404931	0.127986	0.134355	0.0446754	0.046782	-0.00164358	0	-0.00568493	0
107.41	0.389073	0.405016	0.127863	0.134391	0.0447379	0.0467966	-0.00162961	0	-0.00597266	0
107.61	0.389363	0.4051	0.128109	0.134427	0.0447148	0.046811	-0.00116941	0	-0.00599725	0
107.81	0.38959	0.405184	0.128139	0.134463	0.0448905	0.0468254	-0.00077501	0	-0.00609873	0
108.01	0.389852	0.405268	0.128342	0.134499	0.045214	0.0468398	-0.0007987	0	-0.00607319	0
108.21	0.389974	0.405351	0.128616	0.134534	0.0461659	0.046854	-0.0004878	0	-0.00634939	0
108.41	0.389923	0.405433	0.12915	0.134569	0.0464138	0.0468682	-0.00033688	0	-0.00622546	0
108.61	0.389963	0.405515	0.129299	0.134604	0.0464164	0.0468823	-0.0009605	0	-0.0065151	0
108.81	0.38971	0.405596	0.128868	0.134639	0.0457883	0.0468963	-0.00160712	0	-0.0071861	0
109.01	0.389529	0.405677	0.12876	0.134673	0.0461282	0.0469102	-0.00232615	0	-0.00716872	0
109.21	0.389381	0.405757	0.128786	0.134707	0.0462585	0.0469241	-0.00228423	0	-0.00711926	0
109.41	0.388889	0.405837	0.128582	0.134742	0.0458972	0.0469378	-0.00249419	0	-0.00713218	0
109.61	0.389194	0.405916	0.12922	0.134775	0.0464888	0.0469516	-0.00236114	0	-0.00698662	0
109.81	0.389002	0.405995	0.128921	0.134809	0.0458385	0.0469652	-0.00309119	0	-0.00707428	0
110.01	0.38911	0.406073	0.128672	0.134843	0.0455752	0.0469787	-0.0033904	0	-0.00695453	0
110.21	0.388338	0.406151	0.128881	0.134876	0.0452969	0.0469922	-0.0032677	0	-0.00657824	0
110.41	0.388589	0.406228	0.128872	0.134909	0.0450587	0.0470057	-0.00315057	0	-0.00679044	0
110.61	0.388418	0.406305	0.128899	0.134942	0.044848	0.047019	-0.00298492	0	-0.00641411	0
110.81	0.388614	0.406381	0.129065	0.134975	0.0446835	0.0470323	-0.00271038	0	-0.00645454	0
111.01	0.389313	0.406457	0.128963	0.135007	0.0439322	0.0470455	-0.00295059	0	-0.00638583	0
111.21	0.390035	0.406532	0.129324	0.13504	0.0438614	0.0470586	-0.0024936	0	-0.00640301	0
111.41	0.390722	0.406607	0.129565	0.135072	0.0444457	0.0470716	-0.00154945	0	-0.00631442	0
111.61	0.391624	0.406681	0.129815	0.135104	0.0447046	0.0470846	-0.00066271	0	-0.00629397	0
111.81	0.392074	0.406755	0.13002	0.135136	0.0453833	0.0470975	-0.00046876	0	-0.00600303	0
112.01	0.392186	0.406829	0.130264	0.135167	0.0457239	0.0471104	-0.0003764	0	-0.00593945	0
112.21	0.392382	0.406902	0.13046	0.135199	0.0460821	0.0471232	-0.00031127	0	-0.0058043	0
112.41	0.392697	0.406974	0.130358	0.13523	0.0456588	0.0471358	-0.00067678	0	-0.00577979	0
112.61	0.392785	0.407046	0.130149	0.135261	0.0455028	0.0471485	-0.00131182	0	-0.00668101	0
112.81	0.392119	0.407117	0.129499	0.135292	0.0448841	0.0471611	-0.00171674	0	-0.00739974	0
113.01	0.392059	0.407189	0.12915	0.135323	0.0448446	0.0471736	-0.00217079	0	-0.00730127	0
113.21	0.392257	0.407259	0.128825	0.135353	0.0441999	0.047186	-0.0023307	0	-0.00755295	0
113.41	0.392636	0.407329	0.128932	0.135384	0.044276	0.0471984	-0.00183396	0	-0.00764554	0
113.61	0.392986	0.407399	0.129417	0.135414	0.0440395	0.0472106	-0.0020638	0	-0.00750675	0
113.81	0.393281	0.407468	0.129212	0.135444	0.0437453	0.0472229	-0.00256687	0	-0.00767401	0
114.01	0.392826	0.407537	0.129311	0.135474	0.0441888	0.047235	-0.00237694	0	-0.00758794	0
114.21	0.39249	0.407605	0.129808	0.135503	0.0444491	0.0472471	-0.00278878	0	-0.00737411	0
114.41	0.393055	0.407673	0.129705	0.135533	0.0444754	0.0472592	-0.00241626	0	-0.00754588	0
114.61	0.392973	0.407741	0.130291	0.135562	0.0444853	0.0472711	-0.00187633	0	-0.00720241	0
114.81	0.39351	0.407808	0.1306	0.135591	0.0447199	0.047283	-0.00128567	0	-0.00724591	0
115.01	0.394211	0.407874	0.131083	0.13562	0.0448095	0.0472949	-0.00118639	0	-0.00686802	0
115.21	0.394624	0.407941	0.13178	0.135649	0.0457053	0.0473066	-0.00033365	0	-0.0066048	0
115.41	0.394837	0.408006	0.13216	0.135678	0.0466755	0.0473184	0.00046393	0	-0.00608433	0
115.61	0.394955	0.408072	0.132433	0.135706	0.0467873	0.04733	0.00040845	0	-0.00594193	0
115.81	0.394399	0.408137	0.132345	0.135734	0.0467091	0.0473416	-0.00029327	0	-0.00585789	0
116.01	0.394292	0.408201	0.132244	0.135763	0.0469329	0.0473531	-6.54e-05	0	-0.00578843	0
116.21	0.394253	0.408265	0.131924	0.135791	0.0466199	0.0473646	-0.00047866	0	-0.0064241	0
116.41	0.394515	0.408329	0.131792	0.135818	0.046479	0.047376	-0.00100133	0	-0.00693339	0
116.61	0.395032	0.408392	0.131365	0.135846	0.0463012	0.0473873	-0.00114636	0	-0.00741464	0
116.81	0.395023	0.408455	0.130675	0.135874	0.0457746	0.0473986	-0.00124822	0	-0.00756783	0
117.01	0.394881	0.408517	0.130348	0.135901	0.0457897	0.0474098	-0.00158302	0	-0.00772672	0
117.21	0.394863	0.40858	0.130353	0.135928	0.0459077	0.0474209	-0.00085669	0	-0.00781733	0
117.41	0.395477	0.408641	0.130655	0.135955	0.046504	0.047432	-0.00029725	0	-0.00736563	0
117.61	0.394913	0.408702	0.130555	0.135982	0.0463154	0.0474431	-0.00110563	0	-0.00769759	0
117.81	0.395094	0.408763	0.130375	0.136009	0.0469035	0.047454	-0.00110353	0	-0.00751546	0
118.01	0.394935	0.408824	0.13013	0.136035	0.046787	0.0474649	-0.00162479	0	-0.00768651	0
118.21	0.394235	0.408884	0.129893	0.136062	0.0465616	0.0474758	-0.00199725	0	-0.00783449	0
118.41	0.394081	0.408944	0.129657	0.136088	0.0463843	0.0474866	-0.0013676	0	-0.00786588	0
118.61	0.394189	0.409003	0.130243	0.136114	0.0461374	0.0474973	-0.00118041	0	-0.00720534	0
118.81	0.394543	0.409062	0.130339	0.13614	0.0464974	0.047508	-0.00129417	0	-0.00693312	0
119.01	0.394639	0.40912	0.130493	0.136166	0.0463349	0.0475186	-0.00142014	0	-0.00655351	0
119.21	0.394576	0.409179	0.130839	0.136191	0.0465263	0.0475292	-0.00088796	0	-0.00591738	0
119.41	0.39467	0.409236	0.131114	0.136217	0.0461793	0.0475397	-0.00109209	0	-0.00604075	0
119.61	0.394654	0.409294	0.13143	0.136242	0.0455169	0.0475501	-0.00087771	0	-0.00587565	0
119.81	0.394856	0.409351	0.131524	0.136268	0.0455395	0.0475605	-0.00094047	0	-0.00557549	0
120.01	0.395673	0.409408	0.131961	0.136293	0.0461471	0.0475708	-0.00043063	0	-0.00546702	0
120.21	0.395798	0.409464	0.131766	0.136318	0.0454845	0.0475811	-0.00085469	0	-0.0060455	0
120.41	0.396485	0.40952	0.132029	0.136342	0.0454257	0.0475913	-0.00119161	0	-0.00594654	0
120.61	0.396724	0.409576	0.131532	0.136367	0.0455247	0.0476015	-0.00069465	0	-0.00631274	0
120.81	0.396573	0.409631	0.131342	0.136391	0.0451608	0.0476116	-0.00125109	0	-0.00651419	0
121.01	0.396364	0.409686	0.131528	0.136416	0.0455906	0.0476217	-0.00143334	0	-0.00663213	0
121.21	0.396515	0.40974	0.131548	0.13644	0.0456522	0.0476317	-0.00113121	0	-0.00652486	0
121.41	0.396343	0.409795	0.131507	0.136464	0.045688	0.0476416	-0.00167385	0	-0.00703156	0
121.61	0.395775	0.409848	0.13169	0.136488	0.045879	0.0476515	-0.00207227	0	-0.00738005	0
121.81	0.395693	0.409902	0.131754	0.136512	0.0463389	0.0476613	-0.00166119	0	-0.00690433	0
122.01	0.395996	0.409955	0.131842	0.136535	0.0468289	0.0476711	-0.00136798	0	-0.00645623	0
122.21	0.395604	0.410008	0.131631	0.136559	0.0474843	0.0476809	-0.00147902	0	-0.00645525	0
122.41	0.396144	0.41006	0.131884	0.136582	0.0481432	0.0476905	-0.00112448	0	-0.00593246	0
122.61	0.396376	0.410113	0.132097	0.136605	0.0484232	0.0477002	-0.00081116	0	-0.00556472	0
122.81	0.39651	0.410164	0.132147	0.136629	0.0487735	0.0477098	-0.00072243	0	-0.00577304	0
123.01	0.396382	0.410216	0.131905	0.136652	0.0483646	0.0477193	-0.00049099	0	-0.00598751	0
123.21	0.396657	0.410267	0.132516	0.136674	0.048703	0.0477288	-5.511e-05	0	-0.00566373	0
123.41	0.397253	0.410318	0.133329	0.136697	0.0489102	0.0477382	0.00033531	0	-0.00562469	0
123.61	0.397646	0.410368	0.133544	0.13672	0.0487994	0.0477475	0.0008317	0	-0.00575901	0
123.81	0.397835	0.410419	0.133592	0.136742	0.0486268	0.0477569	0.00058835	0	-0.00630569	0
124.01	0.397736	0.410468	0.13377	0.136764	0.0484557	0.0477661	0.00025543	0	-0.00679573	0
124.21	0.39733	0.410518	0.133167	0.136787	0.0471558	0.0477754	-0.00043195	0	-0.00745319	0
124.41	0.397942	0.410567	0.133412	0.136809	0.0468975	0.0477845	-0.00065549	0	-0.00764542	0
124.61	0.398373	0.410616	0.133082	0.136831	0.047202	0.0477936	-0.00076457	0	-0.00727003	0
124.81	0.398365	0.410665	0.1333	0.136852	0.0467103	0.0478027	-0.0013539	0	-0.00712991	0
125.01	0.398406	0.410713	0.133184	0.136874	0.0467613	0.0478117	-0.00121972	0	-0.00723288	0
125.21	0.398176	0.410761	0.132781	0.136896	0.0459805	0.0478207	-0.00178798	0	-0.00774504	0
125.41	0.397976	0.410809	0.133149	0.136917	0.0461316	0.0478296	-0.00202888	0	-0.00785869	0
125.61	0.398352	0.410856	0.133412	0.136938	0.0463134	0.0478385	-0.00181446	0	-0.00715524	0
125.81	0.398183	0.410903	0.133035	0.136959	0.0465885	0.0478473	-0.00193011	0	-0.006421	0
126.01	0.398862	0.41095	0.132962	0.136981	0.0469036	0.0478561	-0.00165823	0	-0.00572858	0
126.21	0.398568	0.410996	0.132543	0.137001	0.0470661	0.0478648	-0.00220115	0	-0.00582831	0
126.41	0.398365	0.411042	0.132378	0.137022	0.047202	0.0478735	-0.00184605	0	-0.00538363	0
126.61	0.398185	0.411088	0.132113	0.137043	0.0470358	0.0478821	-0.00211254	0	-0.00596517	0
126.81	0.398322	0.411134	0.132052	0.137064	0.0465665	0.0478907	-0.00225551	0	-0.00616113	0
127.01	0.398407	0.411179	0.131958	0.137084	0.0462501	0.0478993	-0.00218761	0	-0.006023	0
127.21	0.398303	0.411224	0.132543	0.137104	0.0464375	0.0479078	-0.00165549	0	-0.00578431	0
127.41	0.398408	0.411269	0.13263	0.137125	0.0462966	0.0479162	-0.00098393	0	-0.00589623	0
127.61	0.398625	0.411313	0.132436	0.137145	0.0456846	0.0479246	-0.00150805	0	-0.0066891	0
127.81	0.398239	0.411357	0.132442	0.137165	0.0451503	0.047933	-0.00177119	0	-0.00674639	0
128.01	0.398321	0.411401	0.132283	0.137184	0.0448331	0.0479413	-0.00228461	0	-0.00701964	0
128.21	0.399013	0.411445	0.132545	0.137204	0.0449204	0.0479496	-0.00216673	0	-0.00659326	0
128.41	0.39981	0.411488	0.133183	0.137224	0.045691	0.0479578	-0.00161141	0	-0.00603012	0
128.61	0.400231	0.411531	0.133267	0.137243	0.0461107	0.047966	-0.00141389	0	-0.00575368	0
128.81	0.400339	0.411574	0.133831	0.137263	0.0461199	0.0479741	-0.00086208	0	-0.00592024	0
129.01	0.400901	0.411616	0.134097	0.137282	0.0467453	0.0479822	-0.00075055	0	-0.00585741	0
129.21	0.400418	0.411658	0.134421	0.137301	0.0467747	0.0479902	-0.00102906	0	-0.00621535	0
129.41	0.399796	0.4117	0.134375	0.13732	0.0469062	0.0479982	-0.00114231	0	-0.00635491	0
129.61	0.399834	0.411742	0.134479	0.137339	0.0473067	0.0480062	-0.00070255	0	-0.00610357	0
129.81	0.399389	0.411783	0.134142	0.137358	0.0474709	0.0480141	-0.00109261	0	-0.00602899	0
130.01	0.399458	0.411824	0.134077	0.137377	0.0473845	0.048022	-0.00106328	0	-0.00602822	0
130.21	0.399026	0.411865	0.133973	0.137395	0.0478716	0.0480298	-0.00173714	0	-0.00594557	0
130.41	0.39887	0.411906	0.1338	0.137414	0.0476905	0.0480376	-0.00214616	0	-0.00622373	0
130.61	0.398844	0.411946	0.133845	0.137432	0.0475598	0.0480454	-0.00261491	0	-0.00677955	0
130.81	0.399097	0.411986	0.133955	0.137451	0.0468914	0.0480531	-0.00272039	0	-0.00655897	0
131.01	0.398875	0.412026	0.134119	0.137469	0.046669	0.0480607	-0.00269895	0	-0.00647353	0
131.21	0.398556	0.412065	0.134279	0.137487	0.0469688	0.0480684	-0.00231875	0	-0.00672926	0
131.41	0.398454	0.412105	0.13427	0.137505	0.0464581	0.0480759	-0.00257549	0	-0.00671024	0
131.61	0.398545	0.412144	0.134146	0.137523	0.0457272	0.0480835	-0.00328569	0	-0.00644466	0
131.81	0.39844	0.412182	0.133985	0.137541	0.0452676	0.048091	-0.00315912	0	-0.00626432	0
132.01	0.398839	0.412221	0.133973	0.137558	0.045195	0.0480984	-0.00321782	0	-0.00628772	0
132.21	0.399683	0.412259	0.134586	0.137576	0.045802	0.0481058	-0.00299158	0	-0.0055448	0
132.41	0.399991	0.412297	0.134749	0.137593	0.0458928	0.0481132	-0.00256031	0	-0.00563311	0
132.61	0.400392	0.412335	0.134562	0.137611	0.0459216	0.0481206	-0.00227209	0	-0.00573115	0
132.81	0.400739	0.412373	0.134918	0.137628	0.046177	0.0481279	-0.00185293	0	-0.00545797	0
133.01	0.400702	0.41241	0.134981	0.137645	0.0465728	0.0481351	-0.00163984	0	-0.00520934	0
133.21	0.400451	0.412447	0.134588	0.137662	0.0463527	0.0481423	-0.00125467	0	-0.00538235	0
133.41	0.400875	0.412484	0.13427	0.137679	0.0462673	0.0481495	-0.00042886	0	-0.00511916	0
133.61	0.401756	0.41252	0.134521	0.137696	0.0468064	0.0481567	0.00015181	0	-0.0046951	0
133.81	0.401994	0.412557	0.133896	0.137713	0.0464787	0.0481637	-6.312e-05	0	-0.00463966	0
134.01	0.40279	0.412593	0.134422	0.13773	0.0468057	0.0481708	0.00047037	0	-0.00450336	0
134.21	0.403041	0.412629	0.134449	0.137746	0.0471833	0.0481778	0.00029458	0	-0.00403623	0
134.41	0.403666	0.412665	0.134389	0.137763	0.0469608	0.0481848	0.00042184	0	-0.00411892	0
134.61	0.404326	0.4127	0.134793	0.137779	0.0472234	0.0481918	0.0006971	0	-0.00356298	0
134.81	0.404516	0.412735	0.135167	0.137795	0.047005	0.0481987	0.00033396	0	-0.0036623	0
135.01	0.404807	0.41277	0.135704	0.137812	0.0474378	0.0482056	0.0004493	0	-0.0032846	0
135.21	0.404806	0.412805	0.136081	0.137828	0.0481216	0.0482124	0.00051273	0	-0.00347518	0
135.41	0.405061	0.412839	0.136071	0.137844	0.0475637	0.0482192	0.00045112	0	-0.00323756	0
135.61	0.405157	0.412874	0.135844	0.13786	0.0472523	0.048226	0.00041217	0	-0.00345193	0
135.81	0.404863	0.412908	0.135527	0.137876	0.0475821	0.0482327	0.00031123	0	-0.00414499	0
136.01	0.404455	0.412942	0.135456	0.137891	0.047851	0.0482394	-0.00028729	0	-0.00437431	0
136.21	0.404313	0.412975	0.135587	0.137907	0.0480958	0.048246	-0.00043376	0	-0.00461432	0
136.41	0.403773	0.413009	0.135505	0.137922	0.0483621	0.0482526	-0.00063126	0	-0.00491817	0
136.61	0.403054	0.413042	0.134898	0.137938	0.048163	0.0482592	-0.00079682	0	-0.00506498	0
136.81	0.402609	0.413075	0.13491	0.137953	0.0482185	0.0482658	-0.00097848	0	-0.00500021	0
137.01	0.401916	0.413108	0.134678	0.137969	0.047621	0.0482723	-0.00088041	0	-0.00519211	0
137.21	0.401927	0.413141	0.134656	0.137984	0.0474055	0.0482788	-0.00089595	0	-0.00500669	0
137.41	0.401988	0.413173	0.134832	0.137999	0.0470571	0.0482852	-0.00046845	0	-0.00498292	0
137.61	0.402033	0.413205	0.134916	0.138014	0.0472482	0.0482916	-0.00068114	0	-0.00502178	0
137.81	0.402142	0.413237	0.134901	0.138029	0.0468556	0.048298	-0.0003909	0	-0.00506655	0
138.01	0.402121	0.413269	0.135387	0.138044	0.0468767	0.0483043	-0.00033501	0	-0.00563055	0
138.21	0.401656	0.4133	0.135062	0.138059	0.0468822	0.0483106	-0.00118029	0	-0.00567784	0
138.41	0.401944	0.413332	0.135656	0.138073	0.0467151	0.0483169	-0.00108632	0	-0.00551404	0
138.61	0.401943	0.413363	0.135843	0.138088	0.0465334	0.0483231	-0.00161384	0	-0.00568753	0
138.81	0.402356	0.413394	0.136188	0.138102	0.0465827	0.0483293	-0.00186615	0	-0.00609958	0
139.01	0.403316	0.413425	0.136653	0.138117	0.0471497	0.0483355	-0.00157902	0	-0.00562112	0
139.21	0.403804	0.413455	0.136694	0.138131	0.0472817	0.0483416	-0.0013561	0	-0.00604999	0
139.41	0.404209	0.413486	0.136752	0.138145	0.0473573	0.0483477	-0.00088657	0	-0.00619425	0
139.61	0.404197	0.413516	0.136584	0.13816	0.0475496	0.0483538	-0.00116541	0	-0.00689564	0
139.81	0.404403	0.413546	0.136347	0.138174	0.0478612	0.0483598	-0.00130152	0	-0.00686918	0
140.01	0.40445	0.413575	0.136751	0.138188	0.0480733	0.0483658	-0.00128426	0	-0.0068183	0
140.21	0.404897	0.413605	0.136695	0.138202	0.0479964	0.0483718	-0.00061232	0	-0.00673808	0
140.41	0.404512	0.413634	0.135998	0.138215	0.0477659	0.0483777	-0.00113232	0	-0.007027	0
140.61	0.40443	0.413664	0.135846	0.138229	0.0476466	0.0483836	-0.00096057	0	-0.00701422	0
140.81	0.404338	0.413693	0.135543	0.138243	0.0477554	0.0483895	-0.00136704	0	-0.00725853	0
141.01	0.404417	0.413722	0.135419	0.138257	0.0474512	0.0483953	-0.00150944	0	-0.00694793	0
141.21	0.404685	0.41375	0.13534	0.13827	0.0478452	0.0484011	-0.00181783	0	-0.0061077	0
141.41	0.40499	0.413779	0.135112	0.138283	0.0478403	0.0484069	-0.00212026	0	-0.00632503	0
141.61	0.405247	0.413807	0.134961	0.138297	0.0483746	0.0484126	-0.00224143	0	-0.00632519	0
141.81	0.405434	0.413835	0.134842	0.13831	0.0481309	0.0484183	-0.00215658	0	-0.00671646	0
142.01	0.405048	0.413863	0.135072	0.138323	0.0479159	0.048424	-0.00262349	0	-0.00681892	0
142.21	0.405263	0.413891	0.135211	0.138337	0.0480184	0.0484297	-0.00273942	0	-0.00661724	0
142.41	0.405401	0.413918	0.135524	0.13835	0.047817	0.0484353	-0.00277099	0	-0.00635534	0
142.61	0.406094	0.413946	0.135326	0.138363	0.0479522	0.0484409	-0.00323561	0	-0.00645494	0
142.81	0.406616	0.413973	0.135517	0.138376	0.0484593	0.0484465	-0.00281663	0	-0.00629468	0
143.01	0.406533	0.414	0.135428	0.138388	0.0485882	0.048452	-0.00290067	0	-0.00608566	0
143.21	0.406887	0.414027	0.13561	0.138401	0.0485333	0.0484575	-0.00244749	0	-0.00604937	0
143.41	0.406152	0.414054	0.135389	0.138414	0.0485566	0.0484629	-0.00246289	0	-0.00657244	0
143.61	0.406014	0.41408	0.135012	0.138426	0.0482138	0.0484684	-0.00261023	0	-0.0066499	0
143.81	0.406103	0.414106	0.135298	0.138439	0.0484214	0.0484738	-0.00203564	0	-0.00624413	0
144.01	0.405652	0.414133	0.135428	0.138451	0.048417	0.0484792	-0.0018583	0	-0.00632522	0
144.21	0.405688	0.414159	0.135174	0.138464	0.0480136	0.0484845	-0.00169867	0	-0.00649085	0
144.41	0.405141	0.414184	0.134904	0.138476	0.0477291	0.0484899	-0.00248326	0	-0.00672608	0
144.61	0.405261	0.41421	0.135117	0.138488	0.0479583	0.0484952	-0.00268144	0	-0.00641896	0
144.81	0.405343	0.414236	0.134858	0.138501	0.0477797	0.0485004	-0.0030532	0	-0.00636217	0
145.01	0.40573	0.414261	0.135169	0.138513	0.0477859	0.0485057	-0.00283281	0	-0.00553813	0
145.21	0.405527	0.414286	0.134745	0.138525	0.0474841	0.0485109	-0.00300457	0	-0.00578862	0
145.41	0.406393	0.414311	0.135567	0.138537	0.0477173	0.048516	-0.00249866	0	-0.00577756	0
145.61	0.406594	0.414336	0.135993	0.138549	0.0477305	0.0485212	-0.00187723	0	-0.00566147	0
145.81	0.406853	0.414361	0.136554	0.138561	0.04777	0.0485263	-0.00131671	0	-0.00506041	0
146.01	0.406963	0.414385	0.136872	0.138572	0.0477295	0.0485314	-0.00136924	0	-0.00482148	0
146.21	0.407528	0.41441	0.137105	0.138584	0.048257	0.0485365	-0.00101941	0	-0.00502875	0
146.41	0.407762	0.414434	0.13724	0.138596	0.0485376	0.0485415	-0.00115467	0	-0.00474621	0
146.61	0.408019	0.414458	0.137163	0.138607	0.0488023	0.0485466	-0.00137614	0	-0.00510276	0
146.81	0.407482	0.414482	0.136813	0.138619	0.048609	0.0485515	-0.00131474	0	-0.00561592	0
147.01	0.407357	0.414506	0.136501	0.13863	0.0484751	0.0485565	-0.00136185	0	-0.00556975	0
147.21	0.407224	0.414529	0.136694	0.138642	0.0486561	0.0485614	-0.00082306	0	-0.00548918	0
147.41	0.406666	0.414553	0.136487	0.138653	0.0486363	0.0485663	-0.00097782	0	-0.00597826	0
147.61	0.406321	0.414576	0.136533	0.138664	0.0489016	0.0485712	-0.00129572	0	-0.00570482	0
147.81	0.406409	0.414599	0.136215	0.138675	0.0485346	0.0485761	-0.00175122	0	-0.00585054	0
148.01	0.406455	0.414622	0.135736	0.138686	0.0479214	0.0485809	-0.00244057	0	-0.00622161	0
148.21	0.40699	0.414645	0.135685	0.138697	0.0479387	0.0485857	-0.00265176	0	-0.00638514	0
148.41	0.407058	0.414668	0.135674	0.138708	0.0474051	0.0485905	-0.0030795	0	-0.0064597	0
148.61	0.407392	0.414691	0.135564	0.138719	0.047479	0.0485952	-0.00275991	0	-0.00657061	0
148.81	0.407723	0.414713	0.135613	0.13873	0.0474075	0.0486	-0.00276585	0	-0.00714166	0
149.01	0.407489	0.414735	0.135616	0.138741	0.0473473	0.0486046	-0.00264592	0	-0.00734757	0
149.21	0.407301	0.414758	0.135383	0.138752	0.0469326	0.0486093	-0.0028347	0	-0.00793974	0
149.41	0.408252	0.41478	0.136381	0.138762	0.0475229	0.048614	-0.0021287	0	-0.00690992	0
149.61	0.408419	0.414801	0.136473	0.138773	0.0476688	0.0486186	-0.00179249	0	-0.00676042	0
149.81	0.408311	0.414823	0.136422	0.138783	0.0474621	0.0486232	-0.00173611	0	-0.00666877	0
150.01	0.407771	0.414845	0.136268	0.138794	0.0474496	0.0486278	-0.00184701	0	-0.00689415	0
150.21	0.407678	0.414866	0.136352	0.138804	0.0477335	0.0486323	-0.00199695	0	-0.006811	0
150.41	0.407477	0.414887	0.136469	0.138815	0.0476219	0.0486368	-0.00159415	0	-0.00682232	0
150.61	0.407217	0.414909	0.136689	0.138825	0.0475703	0.0486413	-0.00128231	0	-0.00665868	0
150.81	0.407153	0.41493	0.136743	0.138835	0.0474305	0.0486458	-0.00097505	0	-0.00645466	0
151.01	0.40677	0.414951	0.136276	0.138845	0.0476386	0.0486502	-0.00085788	0	-0.00652579	0
151.21	0.406477	0.414971	0.136453	0.138856	0.0477669	0.0486547	-0.00085872	0	-0.00658346	0
151.41	0.406355	0.414992	0.136211	0.138866	0.0479671	0.0486591	-0.00127434	0	-0.006806	0
151.61	0.405668	0.415012	0.135176	0.138876	0.0477568	0.0486634	-0.00220109	0	-0.00721381	0
151.81	0.405959	0.415033	0.134588	0.138886	0.047512	0.0486678	-0.00258149	0	-0.00730081	0
152.01	0.405877	0.415053	0.134433	0.138895	0.0474611	0.0486721	-0.00255546	0	-0.00718894	0
152.21	0.406275	0.415073	0.13467	0.138905	0.0475137	0.0486764	-0.00251568	0	-0.00735126	0
152.41	0.406093	0.415093	0.134798	0.138915	0.0472585	0.0486807	-0.00264418	0	-0.00763651	0
152.61	0.406127	0.415113	0.134594	0.138925	0.0476122	0.048685	-0.00284614	0	-0.00746667	0
152.81	0.406325	0.415133	0.1344	0.138934	0.0473913	0.0486892	-0.00326345	0	-0.00754456	0
153.01	0.406836	0.415152	0.134665	0.138944	0.0478961	0.0486934	-0.0030591	0	-0.00690564	0
153.21	0.407338	0.415172	0.134762	0.138954	0.0478978	0.0486976	-0.00321974	0	-0.00681679	0
153.41	0.407446	0.415191	0.134733	0.138963	0.0475028	0.0487018	-0.00351579	0	-0.00643451	0
153.61	0.407327	0.41521	0.134734	0.138973	0.0466242	0.0487059	-0.00406984	0	-0.0068666	0
153.81	0.407479	0.415229	0.13469	0.138982	0.0457948	0.0487101	-0.00475628	0	-0.00685714	0
154.01	0.407731	0.415248	0.134973	0.138991	0.0456887	0.0487142	-0.00493946	0	-0.00651289	0
154.21	0.408385	0.415267	0.135524	0.139001	0.0458982	0.0487182	-0.00474752	0	-0.00638386	0
154.41	0.408682	0.415286	0.136279	0.13901	0.0459347	0.0487223	-0.00381843	0	-0.00613229	0
154.61	0.40878	0.415305	0.136442	0.139019	0.0459103	0.0487263	-0.00351846	0	-0.00564031	0
154.81	0.408687	0.415323	0.136718	0.139028	0.046036	0.0487303	-0.00362476	0	-0.00569282	0
155.01	0.408338	0.415342	0.136867	0.139037	0.0465502	0.0487343	-0.00355838	0	-0.00570507	0
155.21	0.408255	0.41536	0.137064	0.139046	0.0467804	0.0487383	-0.00394048	0	-0.00572502	0
155.41	0.408167	0.415378	0.137156	0.139055	0.0473587	0.0487423	-0.00372804	0	-0.0058483	0
155.61	0.407507	0.415396	0.136993	0.139064	0.0469691	0.0487462	-0.00397856	0	-0.00594641	0
155.81	0.407773	0.415414	0.137431	0.139073	0.047677	0.0487501	-0.00348542	0	-0.00550164	0
156.01	0.407596	0.415432	0.137741	0.139082	0.047665	0.048754	-0.00326041	0	-0.0053297	0
156.21	0.408144	0.415449	0.138078	0.13909	0.0479959	0.0487578	-0.00306679	0	-0.00556855	0
156.41	0.408413	0.415467	0.13807	0.139099	0.048624	0.0487617	-0.0030791	0	-0.00563498	0
156.61	0.408648	0.415484	0.137599	0.139108	0.0486671	0.0487655	-0.00270955	0	-0.00571351	0
156.81	0.408875	0.415502	0.137404	0.139116	0.0488587	0.0487693	-0.0023623	0	-0.00575465	0
157.01	0.409827	0.415519	0.137358	0.139125	0.0496183	0.0487731	-0.00223128	0	-0.00586799	0
157.21	0.409548	0.415536	0.136696	0.139133	0.0489373	0.0487768	-0.00293683	0	-0.00647442	0
157.41	0.409084	0.415553	0.136018	0.139142	0.0481293	0.0487806	-0.00365434	0	-0.00682618	0
157.61	0.409589	0.41557	0.135878	0.13915	0.0478985	0.0487843	-0.00408903	0	-0.00674714	0
157.81	0.410328	0.415587	0.135894	0.139159	0.0479624	0.048788	-0.00409403	0	-0.00640528	0
158.01	0.410568	0.415603	0.135545	0.139167	0.047553	0.0487917	-0.00391081	0	-0.00702502	0
158.21	0.41074	0.41562	0.135766	0.139175	0.0478592	0.0487953	-0.00351684	0	-0.00675569	0
158.41	0.410498	0.415636	0.135396	0.139183	0.0473321	0.048799	-0.00333508	0	-0.00695019	0
158.61	0.410492	0.415653	0.135307	0.139192	0.0475467	0.0488026	-0.00341236	0	-0.00696237	0
158.81	0.410322	0.415669	0.135665	0.1392	0.0475976	0.0488062	-0.00333043	0	-0.00655581	0
159.01	0.409869	0.415685	0.135835	0.139208	0.0477853	0.0488098	-0.00326011	0	-0.00667216	0
159.21	0.409826	0.415701	0.135868	0.139216	0.0475678	0.0488133	-0.00349442	0	-0.00679592	0
159.41	0.409819	0.415717	0.13641	0.139224	0.0478045	0.0488169	-0.00294512	0	-0.00665733	0
159.61	0.409914	0.415733	0.136588	0.139232	0.0474277	0.0488204	-0.00315783	0	-0.00597824	0
159.81	0.410027	0.415749	0.136802	0.13924	0.0474448	0.0488239	-0.00299717	0	-0.00575076	0
160.01	0.410145	0.415764	0.137414	0.139247	0.0475757	0.0488274	-0.00253531	0	-0.00521352	0
160.21	0.410601	0.41578	0.137705	0.139255	0.0476679	0.0488308	-0.00206706	0	-0.00508785	0
160.41	0.41102	0.415795	0.137968	0.139263	0.0476024	0.0488343	-0.00156549	0	-0.00508981	0
160.61	0.411522	0.415811	0.138398	0.139271	0.047673	0.0488377	-0.00074483	0	-0.00489243	0
160.81	0.411601	0.415826	0.138127	0.139278	0.0480616	0.0488411	-0.0011638	0	-0.0045988	0
161.01	0.412512	0.415841	0.138304	0.139286	0.0486861	0.0488445	-0.00102204	0	-0.00431802	0
161.21	0.411759	0.415856	0.137902	0.139293	0.0484358	0.0488479	-0.00167604	0	-0.00462428	0
161.41	0.411921	0.415871	0.137721	0.139301	0.0482536	0.0488512	-0.00191971	0	-0.00451215	0
161.61	0.412668	0.415886	0.137918	0.139308	0.04846	0.0488546	-0.00184251	0	-0.00412678	0
161.81	0.413235	0.415901	0.137886	0.139316	0.0484932	0.0488579	-0.00191609	0	-0.00427029	0
162.01	0.413909	0.415916	0.137934	0.139323	0.048506	0.0488612	-0.00198057	0	-0.00450283	0
162.21	0.41412	0.41593	0.138203	0.139331	0.0491632	0.0488645	-0.00200745	0	-0.00418372	0
162.41	0.41369	0.415945	0.137891	0.139338	0.0489283	0.0488677	-0.00192236	0	-0.00488654	0
162.61	0.413495	0.415959	0.138021	0.139345	0.0494465	0.048871	-0.00176138	0	-0.00461866	0
162.81	0.413131	0.415973	0.138189	0.139352	0.0493763	0.0488742	-0.00137023	0	-0.00434547	0
163.01	0.412933	0.415987	0.13846	0.13936	0.0496602	0.0488774	-0.00128271	0	-0.00468573	0
163.21	0.412796	0.416002	0.138203	0.139367	0.0494558	0.0488806	-0.00179907	0	-0.00479593	0
163.41	0.412065	0.416016	0.137878	0.139374	0.0489895	0.0488838	-0.00184416	0	-0.00490082	0
163.61	0.411815	0.41603	0.13792	0.139381	0.048487	0.0488869	-0.00218796	0	-0.00507938	0
163.81	0.411593	0.416043	0.138259	0.139388	0.048126	0.0488901	-0.00172469	0	-0.00509741	0
164.01	0.411458	0.416057	0.138537	0.139395	0.0483686	0.0488932	-0.00111189	0	-0.00525948	0
164.21	0.41174	0.416071	0.138795	0.139402	0.0479415	0.0488963	-0.00095334	0	-0.00572795	0
164.41	0.411496	0.416084	0.138647	0.139409	0.0476032	0.0488994	-0.00077703	0	-0.00620198	0
164.61	0.411049	0.416098	0.138261	0.139416	0.0478227	0.0489025	-0.00078713	0	-0.00663835	0
164.81	0.41039	0.416111	0.137468	0.139422	0.0479845	0.0489055	-0.00072762	0	-0.00710826	0
165.01	0.41061	0.416125	0.137799	0.139429	0.0483032	0.0489086	-0.00038138	0	-0.00741927	0
165.21	0.41029	0.416138	0.137463	0.139436	0.0482634	0.0489116	-0.0004088	0	-0.00748534	0
165.41	0.410809	0.416151	0.137459	0.139443	0.0478567	0.0489146	-0.00065642	0	-0.00764612	0
165.61	0.41159	0.416164	0.137922	0.139449	0.0487677	0.0489176	2.348e-05	0	-0.00689187	0
165.81	0.41228	0.416177	0.13843	0.139456	0.049415	0.0489206	-0.00015232	0	-0.00661291	0
166.01	0.412587	0.41619	0.138709	0.139462	0.0502568	0.0489236	-0.00024536	0	-0.00645589	0
166.21	0.412249	0.416203	0.138602	0.139469	0.0506186	0.0489265	-0.00010226	0	-0.00622289	0
166.41	0.411678	0.416215	0.138346	0.139476	0.0503995	0.0489294	-0.00046432	0	-0.00633405	0
166.61	0.411211	0.416228	0.138423	0.139482	0.0504612	0.0489323	-0.00076747	0	-0.00609411	0
166.81	0.411343	0.416241	0.13847	0.139488	0.0506095	0.0489352	-0.00130628	0	-0.00577398	0
167.01	0.411158	0.416253	0.138374	0.139495	0.0501112	0.0489381	-0.00237474	0	-0.00569825	0
167.21	0.410849	0.416266	0.138086	0.139501	0.0496095	0.048941	-0.00319279	0	-0.00562414	0
167.41	0.410729	0.416278	0.138017	0.139508	0.0495508	0.0489438	-0.00351001	0	-0.00584241	0
167.61	0.411545	0.41629	0.138516	0.139514	0.0496739	0.0489467	-0.00369862	0	-0.00587615	0
167.81	0.412071	0.416302	0.138643	0.13952	0.0493067	0.0489495	-0.00377573	0	-0.00578418	0
168.01	0.412206	0.416314	0.138432	0.139526	0.0488704	0.0489523	-0.00419421	0	-0.00682237	0
168.21	0.412337	0.416326	0.138166	0.139532	0.048364	0.0489551	-0.00426022	0	-0.00701016	0
168.41	0.411757	0.416338	0.137397	0.139539	0.0479153	0.0489578	-0.00446813	0	-0.00756897	0
168.61	0.411693	0.41635	0.137036	0.139545	0.0477967	0.0489606	-0.00435674	0	-0.00788907	0
168.81	0.412554	0.416362	0.137618	0.139551	0.0481537	0.0489633	-0.00321597	0	-0.00751458	0
169.01	0.412821	0.416374	0.137547	0.139557	0.0478942	0.0489661	-0.00317401	0	-0.00761841	0
169.21	0.412918	0.416385	0.137319	0.139563	0.0478563	0.0489688	-0.00267543	0	-0.00763816	0
169.41	0.413206	0.416397	0.137776	0.139569	0.0481175	0.0489715	-0.00247625	0	-0.00752311	0
169.61	0.413918	0.416408	0.13858	0.139575	0.0495218	0.0489742	-0.00091468	0	-0.00654869	0
169.81	0.413556	0.41642	0.138766	0.139581	0.0495841	0.0489768	-0.00122776	0	-0.00688236	0
170.01	0.412989	0.416431	0.138401	0.139586	0.0493014	0.0489795	-0.00099618	0	-0.00711836	0
170.21	0.412799	0.416442	0.138361	0.139592	0.0492278	0.0489821	-0.00088969	0	-0.00655593	0
170.41	0.412377	0.416454	0.137975	0.139598	0.0490316	0.0489848	-0.00123342	0	-0.00694232	0
170.61	0.411872	0.416465	0.137516	0.139604	0.0485587	0.0489874	-0.0016468	0	-0.00694669	0
170.81	0.412098	0.416476	0.137436	0.13961	0.0486296	0.04899	-0.00174308	0	-0.00665205	0
171.01	0.41245	0.416487	0.137652	0.139615	0.048349	0.0489926	-0.00146117	0	-0.00627399	0
171.21	0.412637	0.416498	0.13747	0.139621	0.0486419	0.0489951	-0.00123842	0	-0.00616217	0
171.41	0.412838	0.416508	0.137378	0.139626	0.0486145	0.0489977	-0.00187231	0	-0.0067645	0
171.61	0.413232	0.416519	0.13738	0.139632	0.0483698	0.0490002	-0.00204737	0	-0.00696513	0
171.81	0.413239	0.41653	0.137179	0.139638	0.0480899	0.0490027	-0.00242178	0	-0.00712387	0
172.01	0.413804	0.416541	0.137046	0.139643	0.0482944	0.0490053	-0.00226405	0	-0.00724311	0
172.21	0.413601	0.416551	0.136359	0.139649	0.0480305	0.0490078	-0.00256854	0	-0.0072532	0
172.41	0.413587	0.416562	0.135993	0.139654	0.0478738	0.0490102	-0.00270791	0	-0.0075225	0
172.61	0.414023	0.416572	0.136794	0.13966	0.0482912	0.0490127	-0.0019227	0	-0.00674384	0
172.81	0.414674	0.416582	0.13742	0.139665	0.0486362	0.0490152	-0.0012768	0	-0.00615602	0
173.01	0.414365	0.416593	0.137384	0.13967	0.0487174	0.0490176	-0.00145035	0	-0.00633353	0
173.21	0.414556	0.416603	0.137524	0.139676	0.0487867	0.0490201	-0.00127689	0	-0.00649506	0
173.41	0.414713	0.416613	0.138552	0.139681	0.0490575	0.0490225	-0.00076131	0	-0.00574127	0
173.61	0.414127	0.416623	0.138696	0.139686	0.0493818	0.0490249	-0.00049869	0	-0.00580496	0
173.81	0.413507	0.416633	0.139091	0.139692	0.0488186	0.0490273	-0.00049079	0	-0.00559829	0
174.01	0.413613	0.416643	0.139278	0.139697	0.0484297	0.0490297	-0.0006205	0	-0.00562072	0
174.21	0.414018	0.416653	0.139362	0.139702	0.0488296	0.049032	-0.00071561	0	-0.00523564	0
174.41	0.413887	0.416663	0.138888	0.139707	0.0487018	0.0490344	-0.00074847	0	-0.0057444	0
174.61	0.414403	0.416673	0.13945	0.139712	0.0492255	0.0490367	-0.00071178	0	-0.00515364	0
174.81	0.414616	0.416682	0.140291	0.139717	0.0493119	0.0490391	-0.00025192	0	-0.00513489	0
175.01	0.41462	0.416692	0.140125	0.139722	0.0485472	0.0490414	-0.00071163	0	-0.00520212	0
175.21	0.414425	0.416702	0.139975	0.139727	0.0483364	0.0490437	-0.00141324	0	-0.00509771	0
175.41	0.414128	0.416711	0.139946	0.139732	0.0478447	0.049046	-0.00233386	0	-0.00515581	0
175.61	0.414235	0.416721	0.139076	0.139737	0.0475657	0.0490483	-0.00235972	0	-0.00520169	0
175.81	0.414612	0.41673	0.138906	0.139742	0.0477001	0.0490505	-0.00209326	0	-0.00483776	0
176.01	0.414797	0.416739	0.138239	0.139747	0.0472352	0.0490528	-0.0023261	0	-0.00523942	0
176.21	0.414502	0.416749	0.13774	0.139752	0.0469209	0.049055	-0.00269124	0	-0.0055717	0
176.41	0.415089	0.416758	0.138142	0.139757	0.0471653	0.0490572	-0.00224527	0	-0.00533721	0
176.61	0.415433	0.416767	0.13861	0.139762	0.0475083	0.0490595	-0.00194502	0	-0.00505413	0
176.81	0.415456	0.416776	0.138485	0.139767	0.0476618	0.0490617	-0.00234709	0	-0.00548267	0
177.01	0.415403	0.416785	0.138352	0.139771	0.0478524	0.0490639	-0.00210253	0	-0.00568492	0
177.21	0.415624	0.416794	0.138057	0.139776	0.0474089	0.049066	-0.0021771	0	-0.00620534	0
177.41	0.415275	0.416803	0.13818	0.139781	0.0476633	0.0490682	-0.00198244	0	-0.00627421	0
177.61	0.414631	0.416812	0.138255	0.139786	0.0477256	0.0490704	-0.002141	0	-0.00676341	0
177.81	0.415011	0.416821	0.138852	0.13979	0.0477865	0.0490725	-0.00206313	0	-0.00657265	0
178.01	0.415423	0.41683	0.138944	0.139795	0.0482004	0.0490747	-0.00212455	0	-0.00679463	0
178.21	0.415824	0.416838	0.139379	0.1398	0.0489224	0.0490768	-0.00166246	0	-0.00654286	0
178.41	0.415833	0.416847	0.139675	0.139804	0.0491478	0.0490789	-0.0015399	0	-0.00658795	0
178.61	0.41608	0.416856	0.140118	0.139809	0.0495777	0.049081	-0.0014488	0	-0.00601754	0
178.81	0.415731	0.416864	0.139767	0.139813	0.04909	0.0490831	-0.00192742	0	-0.00666804	0
179.01	0.416016	0.416873	0.139509	0.139818	0.0488191	0.0490852	-0.00221861	0	-0.00674911	0
179.21	0.416587	0.416881	0.140046	0.139822	0.0498353	0.0490872	-0.0019591	0	-0.00579785	0
179.41	0.416716	0.416889	0.139734	0.139827	0.0498723	0.0490893	-0.0022629	0	-0.00581575	0
179.61	0.417399	0.416898	0.139409	0.139831	0.0501	0.0490913	-0.00159021	0	-0.00575628	0
179.81	0.417726	0.416906	0.139418	0.139836	0.0499818	0.0490934	-0.00188645	0	-0.00545563	0
180.01	0.418058	0.416914	0.139737	0.13984	0.0503624	0.0490954	-0.00175964	0	-0.00521371	0
180.21	0.418525	0.416922	0.140131	0.139844	0.0510163	0.0490974	-0.00143062	0	-0.00467291	0
180.41	0.419356	0.41693	0.140763	0.139849	0.0515076	0.0490994	-0.00118225	0	-0.00395859	0
180.61	0.419595	0.416939	0.140787	0.139853	0.051544	0.0491014	-0.00117571	0	-0.00359202	0
180.81	0.419473	0.416947	0.140869	0.139857	0.0516713	0.0491034	-0.00121975	0	-0.00348226	0
181.01	0.419783	0.416955	0.140965	0.139861	0.0516177	0.0491053	-0.0004951	0	-0.00340062	0
181.21	0.419623	0.416962	0.140926	0.139866	0.0512673	0.0491073	-0.00062211	0	-0.00361874	0
181.41	0.4198	0.41697	0.14105	0.13987	0.0511513	0.0491093	-0.00077464	0	-0.00392578	0
181.61	0.419089	0.416978	0.141296	0.139874	0.0505757	0.0491112	-0.00117846	0	-0.00434418	0
181.81	0.41918	0.416986	0.14121	0.139878	0.0503309	0.0491131	-0.00114176	0	-0.00438752	0
182.01	0.419094	0.416994	0.141296	0.139882	0.0501947	0.049115	-0.00058443	0	-0.00429035	0
182.21	0.41904	0.417001	0.141867	0.139887	0.0500905	0.0491169	-0.00076291	0	-0.00435082	0
182.41	0.418244	0.417009	0.141542	0.139891	0.0490863	0.0491188	-0.00153761	0	-0.00464073	0
182.61	0.418161	0.417016	0.14126	0.139895	0.0489893	0.0491207	-0.00200472	0	-0.00475426	0
182.81	0.418411	0.417024	0.141392	0.139899	0.0490819	0.0491226	-0.00208237	0	-0.00526251	0
183.01	0.417973	0.417031	0.141023	0.139903	0.0485122	0.0491245	-0.00245956	0	-0.00585482	0
183.21	0.417179	0.417039	0.140348	0.139907	0.0485342	0.0491263	-0.00308192	0	-0.00624586	0
183.41	0.416935	0.417046	0.139844	0.139911	0.0482655	0.0491282	-0.0034083	0	-0.00685975	0
183.61	0.416945	0.417053	0.139811	0.139915	0.0485134	0.04913	-0.00305281	0	-0.00644112	0
183.81	0.416341	0.417061	0.13924	0.139919	0.0481658	0.0491318	-0.00364811	0	-0.00652511	0
184.01	0.416754	0.417068	0.1396	0.139922	0.0484324	0.0491336	-0.0031707	0	-0.00646272	0
184.21	0.416945	0.417075	0.139426	0.139926	0.0484898	0.0491354	-0.0030694	0	-0.00646771	0
184.41	0.417337	0.417082	0.139504	0.13993	0.0483219	0.0491372	-0.0032174	0	-0.00646696	0
184.61	0.417194	0.417089	0.139389	0.139934	0.0481624	0.049139	-0.0029454	0	-0.0066108	0
184.81	0.417344	0.417096	0.139872	0.139938	0.0488611	0.0491408	-0.00234441	0	-0.00655038	0
185.01	0.417366	0.417103	0.139914	0.139942	0.0488627	0.0491426	-0.00204969	0	-0.00677557	0
185.21	0.417023	0.41711	0.139706	0.139945	0.0484349	0.0491443	-0.00216176	0	-0.00692915	0
185.41	0.41754	0.417117	0.139937	0.139949	0.0482697	0.049146	-0.00216762	0	-0.00744265	0
185.61	0.417107	0.417124	0.140177	0.139953	0.0480387	0.0491478	-0.00204457	0	-0.00719114	0
185.81	0.417585	0.417131	0.14021	0.139957	0.0483154	0.0491495	-0.0016304	0	-0.00699119	0
186.01	0.417673	0.417138	0.140725	0.13996	0.0484593	0.0491512	-0.00147353	0	-0.00664112	0
186.21	0.417962	0.417144	0.141242	0.139964	0.0484226	0.049153	-0.00187544	0	-0.00626037	0
186.41	0.417668	0.417151	0.140728	0.139968	0.047659	0.0491547	-0.00242884	0	-0.00614352	0
186.61	0.41812	0.417158	0.140735	0.139971	0.0481245	0.0491563	-0.00227779	0	-0.00580801	0
186.81	0.418878	0.417164	0.140731	0.139975	0.0484728	0.049158	-0.00182842	0	-0.00556864	0
187.01	0.418645	0.417171	0.140645	0.139978	0.0483564	0.0491597	-0.0024023	0	-0.00590559	0
187.21	0.418996	0.417177	0.140749	0.139982	0.0487506	0.0491613	-0.00224352	0	-0.00568579	0
187.41	0.419145	0.417184	0.141228	0.139985	0.049201	0.049163	-0.00231976	0	-0.00527962	0
187.61	0.419265	0.41719	0.140912	0.139989	0.0492186	0.0491646	-0.00186472	0	-0.00523222	0
187.81	0.418581	0.417197	0.140625	0.139992	0.0490914	0.0491663	-0.00222447	0	-0.00579839	0
188.01	0.419124	0.417203	0.140875	0.139996	0.0493007	0.0491679	-0.00190661	0	-0.00615783	0
188.21	0.418673	0.417209	0.140534	0.139999	0.0494468	0.0491695	-0.0023485	0	-0.00630805	0
188.41	0.418411	0.417216	0.140502	0.140003	0.0492916	0.0491711	-0.00281443	0	-0.00670317	0
188.61	0.418206	0.417222	0.140847	0.140006	0.0494805	0.0491728	-0.00238497	0	-0.006661	0
188.81	0.418406	0.417228	0.14121	0.14001	0.0498243	0.0491743	-0.00231875	0	-0.00674695	0
189.01	0.417693	0.417234	0.140505	0.140013	0.0487449	0.0491759	-0.00312369	0	-0.00727824	0
189.21	0.417488	0.41724	0.140639	0.140016	0.0482063	0.0491775	-0.00316965	0	-0.00740318	0
189.41	0.417874	0.417246	0.140854	0.14002	0.0482545	0.0491791	-0.00304376	0	-0.00737038	0
189.61	0.418045	0.417252	0.140687	0.140023	0.0483431	0.0491806	-0.00289132	0	-0.00704816	0
189.81	0.418284	0.417258	0.140299	0.140026	0.048256	0.0491822	-0.00247699	0	-0.00710469	0
190.01	0.418781	0.417264	0.140768	0.14003	0.0481061	0.0491837	-0.00203606	0	-0.00637555	0
190.21	0.419522	0.41727	0.140949	0.140033	0.0481253	0.0491852	-0.00186267	0	-0.00563757	0
190.41	0.41964	0.417276	0.141249	0.140036	0.0483776	0.0491868	-0.00161938	0	-0.00539369	0
190.61	0.420687	0.417282	0.142151	0.140039	0.0491712	0.0491883	-0.00089954	0	-0.00462594	0
190.81	0.421165	0.417288	0.142164	0.140042	0.049393	0.0491898	-0.00039767	0	-0.0044585	0
191.01	0.42057	0.417294	0.141881	0.140046	0.0488653	0.0491913	-0.00070583	0	-0.00487294	0
191.21	0.420723	0.417299	0.141667	0.140049	0.0488681	0.0491928	-0.00042695	0	-0.00466709	0
191.41	0.42015	0.417305	0.141222	0.140052	0.0488615	0.0491943	-0.00106204	0	-0.00471914	0
191.61	0.419962	0.417311	0.14075	0.140055	0.0487964	0.0491958	-0.00079166	0	-0.00523814	0
191.81	0.419067	0.417316	0.140798	0.140058	0.0488406	0.0491972	-0.00101752	0	-0.0053038	0
192.01	0.41913	0.417322	0.140413	0.140061	0.0485935	0.0491987	-0.001301	0	-0.00543864	0
192.21	0.418101	0.417327	0.140261	0.140064	0.0481716	0.0492001	-0.0022469	0	-0.0057702	0
192.41	0.418154	0.417333	0.140734	0.140067	0.0482775	0.0492016	-0.00175258	0	-0.00568546	0
192.61	0.418008	0.417338	0.141064	0.14007	0.0478995	0.049203	-0.00187992	0	-0.00540908	0
192.81	0.418083	0.417344	0.140919	0.140073	0.0475306	0.0492044	-0.00245683	0	-0.00558749	0
193.01	0.417359	0.417349	0.140626	0.140076	0.046639	0.0492059	-0.00320764	0	-0.00576183	0
193.21	0.41737	0.417355	0.140906	0.140079	0.0466917	0.0492073	-0.00328383	0	-0.00576274	0
193.41	0.417703	0.41736	0.141176	0.140082	0.0474401	0.0492087	-0.00277351	0	-0.00566734	0
193.61	0.417811	0.417365	0.141351	0.140085	0.0481163	0.0492101	-0.00268191	0	-0.00581911	0
193.81	0.41812	0.41737	0.141884	0.140088	0.0485994	0.0492115	-0.00205881	0	-0.00520219	0
194.01	0.418098	0.417376	0.142154	0.140091	0.0491596	0.0492129	-0.00179815	0	-0.00504127	0
194.21	0.418341	0.417381	0.142268	0.140094	0.0491233	0.0492142	-0.00162454	0	-0.00508444	0
194.41	0.418345	0.417386	0.142187	0.140097	0.0490773	0.0492156	-0.0011807	0	-0.00541952	0
194.61	0.418202	0.417391	0.141572	0.1401	0.0487013	0.049217	-0.00146821	0	-0.00592187	0
194.81	0.417536	0.417396	0.140578	0.140103	0.0485869	0.0492183	-0.00186325	0	-0.00642047	0
195.01	0.418404	0.417401	0.140506	0.140106	0.0489233	0.0492196	-0.00137645	0	-0.00632173	0
195.21	0.419094	0.417406	0.14039	0.140108	0.0494867	0.049221	-0.00149719	0	-0.00634665	0
195.41	0.419519	0.417411	0.140245	0.140111	0.0499017	0.0492223	-0.00172829	0	-0.00621568	0
195.61	0.419913	0.417416	0.140417	0.140114	0.0501021	0.0492236	-0.0011856	0	-0.00643614	0
195.81	0.420419	0.417421	0.140219	0.140117	0.0499369	0.049225	-0.00122245	0	-0.00651595	0
196.01	0.420909	0.417426	0.139917	0.14012	0.0496598	0.0492263	-0.00141736	0	-0.0064746	0
196.21	0.421228	0.417431	0.140217	0.140122	0.05019	0.0492276	-0.00150258	0	-0.0062202	0
196.41	0.421877	0.417436	0.140607	0.140125	0.0504901	0.0492289	-0.00121758	0	-0.00576754	0
196.61	0.421892	0.417441	0.1406	0.140128	0.0504099	0.0492302	-0.00190458	0	-0.00598796	0
196.81	0.421757	0.417446	0.140522	0.14013	0.0505761	0.0492314	-0.00228432	0	-0.00600045	0
197.01	0.421512	0.41745	0.14103	0.140133	0.0509976	0.0492327	-0.00233103	0	-0.00586604	0
197.21	0.421964	0.417455	0.141958	0.140136	0.0518009	0.049234	-0.00159198	0	-0.0054165	0
197.41	0.422065	0.41746	0.142575	0.140138	0.0524445	0.0492352	-0.00110231	0	-0.00558042	0
197.61	0.421987	0.417464	0.142616	0.140141	0.0527481	0.0492365	-0.00141548	0	-0.00578877	0
197.81	0.421934	0.417469	0.14243	0.140144	0.0523483	0.0492377	-0.00089725	0	-0.0054024	0
198.01	0.42206	0.417474	0.142517	0.140146	0.0523146	0.049239	-0.00020876	0	-0.00540854	0
198.21	0.422128	0.417478	0.142828	0.140149	0.0516038	0.0492402	-0.00021277	0	-0.00518446	0
198.41	0.421862	0.417483	0.142773	0.140151	0.0513101	0.0492414	-0.00037243	0	-0.00531302	0
198.61	0.421644	0.417487	0.143115	0.140154	0.0513021	0.0492427	-0.00044586	0	-0.00500058	0
198.81	0.421849	0.417492	0.143455	0.140156	0.051287	0.0492439	-0.00038922	0	-0.00469083	0
199.01	0.422175	0.417496	0.143695	0.140159	0.0515432	0.0492451	-0.00021934	0	-0.00482119	0
199.21	0.421691	0.417501	0.143541	0.140161	0.0511366	0.0492463	-0.0006517	0	-0.00551857	0
199.41	0.421612	0.417505	0.143399	0.140164	0.0509555	0.0492475	-0.00106131	0	-0.00564532	0
199.61	0.421455	0.417509	0.143258	0.140166	0.0505363	0.0492487	-0.00110504	0	-0.00613289	0
199.81	0.421621	0.417514	0.143075	0.140169	0.0500886	0.0492498	-0.00169214	0	-0.00634022	0
200.01	0.421656	0.417518	0.143167	0.140171	0.0502946	0.049251	-0.00191016	0	-0.00611629	0
200.21	0.421961	0.417522	0.143395	0.140174	0.0509277	0.0492522	-0.0021132	0	-0.00603537	0
200.41	0.421309	0.417527	0.143449	0.140176	0.0503181	0.0492533	-0.00209169	0	-0.00649255	0
200.61	0.42104	0.417531	0.143299	0.140179	0.0500856	0.0492545	-0.00240464	0	-0.00679845	0
200.81	0.420497	0.417535	0.14333	0.140181	0.0503263	0.0492556	-0.00239088	0	-0.00634204	0
201.01	0.421	0.417539	0.143435	0.140183	0.050545	0.0492568	-0.00207089	0	-0.00641615	0
201.21	0.420337	0.417543	0.143143	0.140186	0.0501525	0.0492579	-0.00209527	0	-0.00681633	0
201.41	0.420527	0.417548	0.142459	0.140188	0.0498062	0.0492591	-0.00253982	0	-0.00715103	0
201.61	0.420341	0.417552	0.141867	0.14019	0.0496423	0.0492602	-0.0028973	0	-0.00700122	0
201.81	0.420461	0.417556	0.141696	0.140193	0.0495094	0.0492613	-0.00262426	0	-0.00660042	0
202.01	0.421034	0.41756	0.141941	0.140195	0.0501977	0.0492624	-0.00219419	0	-0.0063096	0
202.21	0.420595	0.417564	0.141222	0.140197	0.0492432	0.0492635	-0.00309968	0	-0.00652041	0
202.41	0.420522	0.417568	0.141141	0.1402	0.0488467	0.0492646	-0.00344613	0	-0.00651049	0
202.61	0.420614	0.417572	0.141228	0.140202	0.0486691	0.0492657	-0.0032828	0	-0.00648427	0
202.81	0.420118	0.417576	0.140942	0.140204	0.0487217	0.0492668	-0.00376845	0	-0.00685498	0
203.01	0.419957	0.41758	0.140601	0.140206	0.0488378	0.0492679	-0.00392375	0	-0.00715899	0
203.21	0.419911	0.417583	0.140512	0.140209	0.0480909	0.049269	-0.00400498	0	-0.00729859	0
203.41	0.420524	0.417587	0.140755	0.140211	0.0484597	0.04927	-0.00383678	0	-0.00701028	0
203.61	0.421149	0.417591	0.141325	0.140213	0.0486225	0.0492711	-0.00311093	0	-0.00648738	0
203.81	0.421735	0.417595	0.141681	0.140215	0.0490048	0.0492722	-0.00292911	0	-0.00598535	0
204.01	0.422094	0.417599	0.142199	0.140217	0.0490865	0.0492732	-0.00235477	0	-0.00556719	0
204.21	0.422329	0.417603	0.142798	0.14022	0.0493666	0.0492743	-0.00158544	0	-0.00503421	0
204.41	0.422338	0.417606	0.14317	0.140222	0.0492196	0.0492753	-0.00083945	0	-0.00490315	0
204.61	0.422681	0.41761	0.14359	0.140224	0.0494413	0.0492763	-0.00054016	0	-0.00490951	0
204.81	0.422693	0.417614	0.14382	0.140226	0.0498344	0.0492774	3.35e-06	0	-0.00504567	0
205.01	0.423412	0.417617	0.144015	0.140228	0.0501974	0.0492784	0.00043633	0	-0.0050586	0
205.21	0.422696	0.417621	0.144074	0.14023	0.0498579	0.0492794	-5.202e-05	0	-0.00549935	0
205.41	0.423074	0.417625	0.144056	0.140232	0.0500241	0.0492804	0.00015622	0	-0.00518827	0
205.61	0.422529	0.417628	0.144324	0.140234	0.0501318	0.0492814	0.00023514	0	-0.00513685	0
205.81	0.422868	0.417632	0.14434	0.140237	0.0506242	0.0492824	0.00026757	0	-0.00486918	0
206.01	0.42267	0.417635	0.143658	0.140239	0.0503556	0.0492834	-0.00019707	0	-0.00522233	0
206.21	0.422446	0.417639	0.143251	0.140241	0.0495622	0.0492844	-0.00081367	0	-0.00561971	0
206.41	0.422181	0.417642	0.143167	0.140243	0.0490729	0.0492854	-0.00138182	0	-0.0059654	0
206.61	0.422108	0.417646	0.142377	0.140245	0.0490113	0.0492864	-0.00180233	0	-0.00657375	0
206.81	0.421481	0.417649	0.141925	0.140247	0.0490931	0.0492874	-0.00246783	0	-0.00664707	0
207.01	0.421485	0.417653	0.141459	0.140249	0.0482728	0.0492884	-0.00262976	0	-0.00650493	0
207.21	0.421784	0.417656	0.141281	0.140251	0.0478751	0.0492893	-0.00287784	0	-0.00624152	0
207.41	0.422344	0.41766	0.141302	0.140253	0.0481781	0.0492903	-0.00249695	0	-0.00582182	0
207.61	0.422254	0.417663	0.140893	0.140255	0.048016	0.0492912	-0.00284058	0	-0.00535357	0
207.81	0.422614	0.417666	0.141186	0.140257	0.0483844	0.0492922	-0.00289689	0	-0.00451522	0
208.01	0.423228	0.41767	0.142063	0.140259	0.0483891	0.0492931	-0.00243804	0	-0.00383465	0
208.21	0.42367	0.417673	0.142642	0.14026	0.0490999	0.0492941	-0.00225248	0	-0.00304847	0
208.41	0.424471	0.417676	0.14311	0.140262	0.0493452	0.049295	-0.00156474	0	-0.00280592	0
208.61	0.424297	0.41768	0.143408	0.140264	0.0498461	0.0492959	-0.001431	0	-0.00294273	0
208.81	0.425059	0.417683	0.144019	0.140266	0.0508086	0.0492969	-0.00060846	0	-0.00270492	0
209.01	0.424957	0.417686	0.144091	0.140268	0.0513008	0.0492978	-0.00105576	0	-0.00267607	0
209.21	0.425244	0.417689	0.14451	0.14027	0.0519393	0.0492987	-0.00068184	0	-0.0027818	0
209.41	0.425332	0.417693	0.144641	0.140272	0.0525148	0.0492996	-0.00019523	0	-0.00259997	0
209.61	0.425399	0.417696	0.144795	0.140274	0.052675	0.0493005	-0.00044752	0	-0.00277815	0
209.81	0.425489	0.417699	0.144633	0.140276	0.0530979	0.0493014	-0.00062657	0	-0.00317182	0
210.01	0.425111	0.417702	0.144391	0.140277	0.0524343	0.0493023	-0.00097477	0	-0.0039395	0
210.21	0.4251	0.417705	0.144532	0.140279	0.0521976	0.0493032	-0.00104568	0	-0.00439594	0
210.41	0.425202	0.417708	0.144106	0.140281	0.0517869	0.0493041	-0.00149753	0	-0.00463317	0
210.61	0.425295	0.417711	0.144149	0.140283	0.0520521	0.049305	-0.00107749	0	-0.00461228	0
210.81	0.42472	0.417714	0.14403	0.140285	0.051567	0.0493058	-0.00136216	0	-0.00486942	0
211.01	0.424369	0.417717	0.143653	0.140286	0.0508303	0.0493067	-0.00136924	0	-0.00484504	0
211.21	0.424257	0.41772	0.143496	0.140288	0.0505611	0.0493076	-0.00138823	0	-0.00488324	0
211.41	0.423948	0.417723	0.143378	0.14029	0.0499417	0.0493084	-0.00161203	0	-0.00508938	0
211.61	0.423796	0.417726	0.14318	0.140292	0.049575	0.0493093	-0.0016076	0	-0.00487935	0
211.81	0.423745	0.417729	0.143475	0.140293	0.0493695	0.0493101	-0.00182848	0	-0.00457153	0
212.01	0.42356	0.417732	0.14355	0.140295	0.0490375	0.049311	-0.00193834	0	-0.00480793	0
212.21	0.422958	0.417735	0.143055	0.140297	0.0486407	0.0493118	-0.00239388	0	-0.00512785	0
212.41	0.422916	0.417738	0.142575	0.140299	0.0488247	0.0493127	-0.002332	0	-0.00566245	0
212.61	0.422649	0.417741	0.142356	0.1403	0.048978	0.0493135	-0.00249114	0	-0.00592378	0
212.81	0.423059	0.417744	0.142451	0.140302	0.0494505	0.0493143	-0.00212329	0	-0.00575173	0
213.01	0.422334	0.417747	0.142134	0.140304	0.0491721	0.0493152	-0.0032405	0	-0.00631384	0
213.21	0.423017	0.417749	0.142719	0.140305	0.0497319	0.049316	-0.00299388	0	-0.0061609	0
213.41	0.422532	0.417752	0.142619	0.140307	0.0495604	0.0493168	-0.00334912	0	-0.00662246	0
213.61	0.42238	0.417755	0.142703	0.140309	0.0496914	0.0493176	-0.00321659	0	-0.00727721	0
213.81	0.42251	0.417758	0.143207	0.14031	0.050263	0.0493184	-0.00292133	0	-0.00722761	0
214.01	0.422687	0.41776	0.143361	0.140312	0.0500491	0.0493192	-0.00296733	0	-0.00718418	0
214.21	0.423406	0.417763	0.143123	0.140313	0.0502909	0.04932	-0.00291604	0	-0.00696802	0
214.41	0.424187	0.417766	0.143387	0.140315	0.0507469	0.0493208	-0.00267465	0	-0.00649449	0
214.61	0.42429	0.417769	0.143849	0.140317	0.0511154	0.0493216	-0.00206439	0	-0.00640565	0
214.81	0.424377	0.417771	0.143586	0.140318	0.0509529	0.0493224	-0.00221741	0	-0.00648771	0
215.01	0.424666	0.417774	0.143709	0.14032	0.0511441	0.0493232	-0.00172877	0	-0.00605619	0
215.21	0.424574	0.417777	0.143765	0.140321	0.0512318	0.0493239	-0.00152691	0	-0.00596788	0
215.41	0.425278	0.417779	0.144103	0.140323	0.051646	0.0493247	-0.0011838	0	-0.00570589	0
215.61	0.425052	0.417782	0.143872	0.140325	0.0515623	0.0493255	-0.00056328	0	-0.00567045	0
215.81	0.425001	0.417784	0.143484	0.140326	0.0514281	0.0493262	-0.00078736	0	-0.00557735	0
216.01	0.424992	0.417787	0.142956	0.140328	0.0510353	0.049327	-0.00080103	0	-0.00579011	0
216.21	0.424775	0.41779	0.142547	0.140329	0.0508487	0.0493278	-0.00071018	0	-0.00609777	0
216.41	0.425057	0.417792	0.142279	0.140331	0.0509554	0.0493285	-0.00082709	0	-0.0060765	0
216.61	0.425036	0.417795	0.142502	0.140332	0.051051	0.0493293	-0.00085669	0	-0.00569136	0
216.81	0.425298	0.417797	0.142909	0.140334	0.05153	0.04933	-0.00098518	0	-0.00523364	0
217.01	0.425187	0.4178	0.143433	0.140335	0.0514583	0.0493307	-0.00125352	0	-0.00479908	0
217.21	0.425472	0.417802	0.144	0.140337	0.0518752	0.0493315	-0.00095359	0	-0.00471273	0
217.41	0.425436	0.417805	0.144022	0.140338	0.0517789	0.0493322	-0.00059778	0	-0.00516628	0
217.61	0.425681	0.417807	0.144371	0.14034	0.0516361	0.0493329	-0.00064189	0	-0.00526913	0
217.81	0.425729	0.417809	0.144298	0.140341	0.0510304	0.0493337	-0.00107043	0	-0.00511962	0
218.01	0.425518	0.417812	0.14427	0.140343	0.0503472	0.0493344	-0.00129811	0	-0.00520217	0
218.21	0.425898	0.417814	0.144267	0.140344	0.0502443	0.0493351	-0.00152879	0	-0.00502899	0
218.41	0.425844	0.417817	0.144816	0.140345	0.0501109	0.0493358	-0.00147105	0	-0.00462405	0
218.61	0.425831	0.417819	0.145108	0.140347	0.0500316	0.0493365	-0.00132204	0	-0.00433417	0
218.81	0.425616	0.417821	0.145093	0.140348	0.0495268	0.0493372	-0.00163244	0	-0.00425315	0
219.01	0.425505	0.417824	0.145111	0.14035	0.0492556	0.0493379	-0.00196747	0	-0.00419724	0
219.21	0.425029	0.417826	0.14509	0.140351	0.0493904	0.0493386	-0.00237777	0	-0.00393072	0
219.41	0.425064	0.417828	0.144973	0.140353	0.0492421	0.0493393	-0.00241468	0	-0.00335827	0
219.61	0.424173	0.417831	0.14433	0.140354	0.0484077	0.04934	-0.00272041	0	-0.00359415	0
219.81	0.423942	0.417833	0.143666	0.140355	0.048118	0.0493407	-0.0029657	0	-0.00351219	0
220.01	0.42377	0.417835	0.143431	0.140357	0.0478473	0.0493414	-0.00308761	0	-0.00388138	0
220.21	0.423773	0.417837	0.143228	0.140358	0.0474824	0.049342	-0.00303036	0	-0.00430518	0
220.41	0.4241	0.41784	0.142905	0.140359	0.0475538	0.0493427	-0.00331555	0	-0.00454134	0
220.61	0.424301	0.417842	0.142961	0.140361	0.0478109	0.0493434	-0.00366934	0	-0.00465319	0
220.81	0.425426	0.417844	0.143707	0.140362	0.048338	0.0493441	-0.00296049	0	-0.00430976	0
221.01	0.425532	0.417846	0.14361	0.140363	0.0485764	0.0493447	-0.00292548	0	-0.00435943	0
221.21	0.426087	0.417849	0.143571	0.140365	0.0487254	0.0493454	-0.00316281	0	-0.00520005	0
221.41	0.426823	0.417851	0.143713	0.140366	0.0488319	0.0493461	-0.00255736	0	-0.00531913	0
221.61	0.427125	0.417853	0.14368	0.140367	0.0489962	0.0493467	-0.00176954	0	-0.00542966	0
221.81	0.42706	0.417855	0.143686	0.140369	0.0492281	0.0493473	-0.0014735	0	-0.00548655	0
222.01	0.427232	0.417857	0.14403	0.14037	0.049689	0.049348	-0.00121136	0	-0.00555238	0
222.21	0.426762	0.417859	0.144071	0.140371	0.0500409	0.0493486	-0.00127459	0	-0.00588237	0
222.41	0.427039	0.417861	0.144561	0.140372	0.0505821	0.0493493	-0.00062217	0	-0.00573214	0
222.61	0.427274	0.417863	0.14499	0.140374	0.0509542	0.0493499	-0.00055269	0	-0.0059279	0
222.81	0.426881	0.417865	0.145017	0.140375	0.0505407	0.0493505	-0.00095693	0	-0.00623779	0
223.01	0.426462	0.417868	0.144769	0.140376	0.0505219	0.0493512	-0.00151786	0	-0.00657263	0
223.21	0.426473	0.41787	0.144609	0.140378	0.0508549	0.0493518	-0.00175249	0	-0.00645874	0
223.41	0.426577	0.417872	0.144641	0.140379	0.0504505	0.0493524	-0.00205071	0	-0.00664447	0
223.61	0.426385	0.417874	0.144933	0.14038	0.0501283	0.049353	-0.00191461	0	-0.00686471	0
223.81	0.426574	0.417876	0.145086	0.140381	0.0501189	0.0493536	-0.0018514	0	-0.00671588	0
224.01	0.426831	0.417878	0.145148	0.140382	0.0496885	0.0493543	-0.00166107	0	-0.00727721	0
224.21	0.427598	0.41788	0.145471	0.140384	0.0493604	0.0493549	-0.00163318	0	-0.0071312	0
224.41	0.427769	0.417882	0.14555	0.140385	0.0492256	0.0493555	-0.00200626	0	-0.00660768	0
224.61	0.42812	0.417884	0.145518	0.140386	0.0488793	0.0493561	-0.00263357	0	-0.00637822	0
224.81	0.428708	0.417885	0.145514	0.140387	0.0489537	0.0493567	-0.00228172	0	-0.00589133	0
225.01	0.428591	0.417887	0.144671	0.140388	0.0488231	0.0493573	-0.00283881	0	-0.00578935	0
225.21	0.428477	0.417889	0.144603	0.14039	0.0488768	0.0493579	-0.00253489	0	-0.00574834	0
225.41	0.428821	0.417891	0.144301	0.140391	0.0493369	0.0493584	-0.00165758	0	-0.00511977	0
225.61	0.428299	0.417893	0.143833	0.140392	0.0492247	0.049359	-0.00149485	0	-0.00498324	0
225.81	0.42852	0.417895	0.143867	0.140393	0.0497889	0.0493596	-0.00134324	0	-0.00454769	0
226.01	0.428534	0.417897	0.143693	0.140394	0.0498721	0.0493602	-0.00097039	0	-0.00436038	0
226.21	0.427912	0.417899	0.143583	0.140395	0.0501323	0.0493608	-0.00079571	0	-0.00466171	0
226.41	0.428202	0.417901	0.14367	0.140397	0.0503269	0.0493613	-0.00073336	0	-0.004953	0
226.61	0.427899	0.417902	0.143451	0.140398	0.0503113	0.0493619	-0.0007729	0	-0.00543916	0
226.81	0.427439	0.417904	0.143089	0.140399	0.049651	0.0493625	-0.00127441	0	-0.00610232	0
227.01	0.427866	0.417906	0.143135	0.1404	0.0502476	0.049363	-0.00112238	0	-0.00609062	0
227.21	0.428848	0.417908	0.143958	0.140401	0.0508303	0.0493636	-0.00042242	0	-0.00561828	0
227.41	0.428913	0.41791	0.14477	0.140402	0.0509671	0.0493642	-0.00037257	0	-0.0052069	0
227.61	0.428759	0.417911	0.145539	0.140403	0.0516807	0.0493647	0.00031916	0	-0.00462102	0
227.81	0.429444	0.417913	0.146352	0.140404	0.0522096	0.0493653	0.00071422	0	-0.00409878	0
228.01	0.429532	0.417915	0.146605	0.140405	0.0518839	0.0493658	0.00073094	0	-0.00408559	0
228.21	0.429854	0.417917	0.147055	0.140406	0.05191	0.0493664	0.00048916	0	-0.003378	0
228.41	0.428944	0.417918	0.146714	0.140408	0.0513811	0.0493669	-0.00021414	0	-0.00366325	0
228.61	0.428561	0.41792	0.146342	0.140409	0.0511325	0.0493675	-0.00062356	0	-0.00428548	0
228.81	0.428504	0.417922	0.14618	0.14041	0.0511585	0.049368	-0.00054866	0	-0.00383265	0
229.01	0.428502	0.417923	0.145933	0.140411	0.0511252	0.0493685	-0.00062048	0	-0.00367177	0
229.21	0.428282	0.417925	0.145867	0.140412	0.0505917	0.0493691	-0.00067441	0	-0.00361106	0
229.41	0.428556	0.417927	0.145619	0.140413	0.0504949	0.0493696	-0.00062903	0	-0.0034135	0
229.61	0.428835	0.417929	0.145679	0.140414	0.0499327	0.0493701	-0.00083306	0	-0.00363528	0
229.81	0.429143	0.41793	0.145469	0.140415	0.0498772	0.0493706	-0.00037418	0	-0.00362896	0
230.01	0.429621	0.417932	0.145409	0.140416	0.0499542	0.0493712	-0.00058276	0	-0.00369815	0
230.21	0.42921	0.417933	0.145084	0.140417	0.0500082	0.0493717	-0.0009541	0	-0.00428916	0
230.41	0.429082	0.417935	0.144473	0.140418	0.0495682	0.0493722	-0.00157077	0	-0.00530006	0
230.61	0.429292	0.417937	0.144864	0.140419	0.0498612	0.0493727	-0.0009476	0	-0.00550978	0
230.81	0.429388	0.417938	0.145233	0.14042	0.050341	0.0493732	-0.0010979	0	-0.00541807	0
231.01	0.429724	0.41794	0.145392	0.140421	0.0510566	0.0493737	-0.00078413	0	-0.00524923	0
231.21	0.429458	0.417941	0.145556	0.140422	0.0512955	0.0493742	-0.00091913	0	-0.00551609	0
231.41	0.428992	0.417943	0.145694	0.140423	0.0516238	0.0493747	-0.0010798	0	-0.00528891	0
231.61	0.428832	0.417945	0.145814	0.140424	0.0519129	0.0493752	-0.00098555	0	-0.00570904	0
231.81	0.428938	0.417946	0.14558	0.140425	0.0518298	0.0493757	-0.00165896	0	-0.00617235	0
232.01	0.428649	0.417948	0.14568	0.140426	0.0518774	0.0493762	-0.00204396	0	-0.00639588	0
232.21	0.428265	0.417949	0.145665	0.140427	0.0521002	0.0493767	-0.00241734	0	-0.00676784	0
232.41	0.427564	0.417951	0.145407	0.140428	0.0517906	0.0493772	-0.00267911	0	-0.00704737	0
232.61	0.427006	0.417952	0.144943	0.140429	0.0516636	0.0493777	-0.00331994	0	-0.00722856	0
232.81	0.427201	0.417954	0.144712	0.14043	0.0513593	0.0493781	-0.00324408	0	-0.00734507	0
233.01	0.427091	0.417955	0.144687	0.140431	0.0509393	0.0493786	-0.00370825	0	-0.0072216	0
233.21	0.426987	0.417957	0.144262	0.140432	0.0501793	0.0493791	-0.0043713	0	-0.00760844	0
233.41	0.427681	0.417958	0.144656	0.140432	0.0502223	0.0493796	-0.00421955	0	-0.0073337	0
233.61	0.42806	0.41796	0.144384	0.140433	0.0494378	0.04938	-0.00439479	0	-0.00758076	0
233.81	0.428432	0.417961	0.144363	0.140434	0.0498339	0.0493805	-0.00382226	0	-0.00720265	0
234.01	0.429199	0.417963	0.144536	0.140435	0.050318	0.049381	-0.00370743	0	-0.00721029	0
234.21	0.429244	0.417964	0.144708	0.140436	0.0503612	0.0493814	-0.00328555	0	-0.00666188	0
234.41	0.429493	0.417965	0.144753	0.140437	0.0497751	0.0493819	-0.00325719	0	-0.00674693	0
234.61	0.430042	0.417967	0.145568	0.140438	0.0503695	0.0493824	-0.00231401	0	-0.00570409	0
234.81	0.430044	0.417968	0.145518	0.140439	0.0505827	0.0493828	-0.00255211	0	-0.00528372	0
235.01	0.429319	0.41797	0.144647	0.14044	0.0499096	0.0493833	-0.0028257	0	-0.00568214	0
235.21	0.428511	0.417971	0.144184	0.140441	0.0496084	0.0493837	-0.00325028	0	-0.00563901	0
235.41	0.4286	0.417972	0.144561	0.140441	0.0494428	0.0493842	-0.00322013	0	-0.00504354	0
235.61	0.428823	0.417974	0.144586	0.140442	0.0497625	0.0493846	-0.00331417	0	-0.00490988	0
235.81	0.428387	0.417975	0.144307	0.140443	0.0496752	0.0493851	-0.00364381	0	-0.00509627	0
236.01	0.428205	0.417976	0.145077	0.140444	0.0499771	0.0493855	-0.00306708	0	-0.00419261	0
236.21	0.427565	0.417978	0.14518	0.140445	0.0501709	0.0493859	-0.00283606	0	-0.00355944	0
236.41	0.426975	0.417979	0.1449	0.140446	0.0496542	0.0493864	-0.00258804	0	-0.00389981	0
236.61	0.426416	0.41798	0.144819	0.140447	0.0497391	0.0493868	-0.0030457	0	-0.0045518	0
236.81	0.426363	0.417982	0.145107	0.140447	0.0494372	0.0493872	-0.00299997	0	-0.00504957	0
237.01	0.426613	0.417983	0.145471	0.140448	0.0497126	0.0493877	-0.00361248	0	-0.00487025	0
237.21	0.426908	0.417984	0.145398	0.140449	0.0493942	0.0493881	-0.00354888	0	-0.00501882	0
237.41	0.427732	0.417986	0.146009	0.14045	0.0495712	0.0493885	-0.00275473	0	-0.00462403	0
237.61	0.427448	0.417987	0.145573	0.140451	0.0492092	0.0493889	-0.00266635	0	-0.00542586	0
237.81	0.428183	0.417988	0.146195	0.140452	0.0498395	0.0493894	-0.00202019	0	-0.0052508	0
238.01	0.428521	0.41799	0.14607	0.140452	0.0495709	0.0493898	-0.00178332	0	-0.00528806	0
238.21	0.429316	0.417991	0.146589	0.140453	0.0502578	0.0493902	-0.00088174	0	-0.00408785	0
238.41	0.429525	0.417992	0.146353	0.140454	0.0503304	0.0493906	-0.00070799	0	-0.00409502	0
238.61	0.429891	0.417993	0.14666	0.140455	0.050894	0.049391	-0.00078579	0	-0.00391586	0
238.81	0.430108	0.417995	0.146502	0.140456	0.0508878	0.0493914	-0.00141943	0	-0.00427179	0
239.01	0.429903	0.417996	0.146038	0.140456	0.0505796	0.0493918	-0.00185453	0	-0.00477428	0
239.21	0.43036	0.417997	0.145734	0.140457	0.0503934	0.0493922	-0.00228537	0	-0.00486165	0
239.41	0.430792	0.417998	0.145848	0.140458	0.0500364	0.0493927	-0.00226206	0	-0.00468121	0
239.61	0.431335	0.417999	0.145944	0.140459	0.0506083	0.0493931	-0.00197735	0	-0.00451762	0
239.81	0.431201	0.418001	0.145732	0.14046	0.0503582	0.0493934	-0.00212965	0	-0.00463778	0
240.01	0.431404	0.418002	0.145735	0.14046	0.050611	0.0493938	-0.00170365	0	-0.00404471	0
240.21	0.431236	0.418003	0.145689	0.140461	0.0508389	0.0493942	-0.00141007	0	-0.00417961	0
240.41	0.430938	0.418004	0.145223	0.140462	0.050416	0.0493946	-0.00204948	0	-0.00462316	0
240.61	0.431057	0.418005	0.145627	0.140463	0.0508937	0.049395	-0.00232329	0	-0.003928	0
240.81	0.431172	0.418006	0.146085	0.140463	0.0509003	0.0493954	-0.00242607	0	-0.00384745	0
241.01	0.431562	0.418008	0.146132	0.140464	0.0508345	0.0493958	-0.00206869	0	-0.00352606	0
241.21	0.43085	0.418009	0.145628	0.140465	0.0498632	0.0493962	-0.00237203	0	-0.00370199	0
241.41	0.430849	0.41801	0.145814	0.140466	0.050006	0.0493965	-0.00235428	0	-0.00420992	0
241.61	0.429988	0.418011	0.145415	0.140466	0.0495062	0.0493969	-0.00278606	0	-0.00502838	0
241.81	0.430316	0.418012	0.145523	0.140467	0.0499887	0.0493973	-0.00241684	0	-0.00491321	0
242.01	0.429674	0.418013	0.145262	0.140468	0.0501122	0.0493977	-0.00219349	0	-0.00501402	0
242.21	0.429418	0.418014	0.145821	0.140468	0.0508477	0.0493981	-0.00169889	0	-0.00481025	0
242.41	0.428927	0.418016	0.145511	0.140469	0.0508843	0.0493984	-0.00198198	0	-0.00554535	0
242.61	0.428853	0.418017	0.145871	0.14047	0.0511296	0.0493988	-0.00223822	0	-0.00608882	0
242.81	0.429344	0.418018	0.145579	0.140471	0.0512061	0.0493992	-0.00233075	0	-0.00642465	0
243.01	0.429229	0.418019	0.145266	0.140471	0.0513821	0.0493995	-0.00246301	0	-0.00681077	0
243.21	0.429174	0.41802	0.144663	0.140472	0.0512148	0.0493999	-0.00261726	0	-0.0075593	0
243.41	0.429573	0.418021	0.144802	0.140473	0.0515931	0.0494002	-0.0021304	0	-0.00754569	0
243.61	0.429927	0.418022	0.144909	0.140473	0.0522567	0.0494006	-0.00174396	0	-0.00738557	0
243.81	0.429967	0.418023	0.144714	0.140474	0.0520874	0.049401	-0.00184888	0	-0.0073755	0
244.01	0.429906	0.418024	0.14466	0.140475	0.0524812	0.0494013	-0.0012616	0	-0.00723072	0
244.21	0.430118	0.418025	0.144853	0.140475	0.0528222	0.0494017	-0.00114677	0	-0.00671601	0
244.41	0.430222	0.418026	0.145066	0.140476	0.0526061	0.049402	-0.00176738	0	-0.00612805	0
244.61	0.43056	0.418027	0.145704	0.140477	0.0526899	0.0494024	-0.00155075	0	-0.0055014	0
244.81	0.431087	0.418028	0.145947	0.140477	0.0522833	0.0494027	-0.00169301	0	-0.00562043	0
245.01	0.431325	0.418029	0.145732	0.140478	0.051564	0.0494031	-0.0020758	0	-0.00569779	0
245.21	0.431492	0.41803	0.145979	0.140479	0.051009	0.0494034	-0.00294795	0	-0.00564111	0
245.41	0.432214	0.418031	0.14655	0.140479	0.0512608	0.0494038	-0.00286674	0	-0.0052315	0
245.61	0.431942	0.418032	0.146408	0.14048	0.0508844	0.0494041	-0.00325242	0	-0.00494888	0
245.81	0.432094	0.418033	0.146573	0.140481	0.050904	0.0494044	-0.00310021	0	-0.0046695	0
246.01	0.431492	0.418034	0.146652	0.140481	0.0508086	0.0494048	-0.00311817	0	-0.00457551	0
246.21	0.431282	0.418035	0.146688	0.140482	0.0510581	0.0494051	-0.00325397	0	-0.0042892	0
246.41	0.430941	0.418036	0.146228	0.140483	0.0511486	0.0494054	-0.00330262	0	-0.00458152	0
246.61	0.4313	0.418037	0.146135	0.140483	0.0516833	0.0494058	-0.00271814	0	-0.00393069	0
246.81	0.43134	0.418038	0.145924	0.140484	0.0518008	0.0494061	-0.00250825	0	-0.00378645	0
247.01	0.431088	0.418039	0.14593	0.140484	0.052176	0.0494064	-0.00225716	0	-0.00396097	0
247.21	0.431161	0.41804	0.145736	0.140485	0.0523835	0.0494067	-0.00173971	0	-0.00419752	0
247.41	0.431399	0.418041	0.146123	0.140486	0.052888	0.0494071	-0.00056177	0	-0.00365984	0
247.61	0.431075	0.418042	0.14616	0.140486	0.052919	0.0494074	-0.00017927	0	-0.00350475	0
247.81	0.431056	0.418043	0.146101	0.140487	0.0528051	0.0494077	0.00022906	0	-0.0036981	0
248.01	0.431221	0.418044	0.146318	0.140488	0.0530716	0.049408	0.00086551	0	-0.00331131	0
248.21	0.431291	0.418045	0.146329	0.140488	0.0527877	0.0494084	0.00062322	0	-0.00328462	0
248.41	0.431012	0.418045	0.146507	0.140489	0.0524347	0.0494087	8.56e-05	0	-0.00385039	0
248.61	0.430873	0.418046	0.146433	0.140489	0.0524655	0.049409	0.00010837	0	-0.00397628	0
248.81	0.431401	0.418047	0.146892	0.14049	0.0523342	0.0494093	0.00022913	0	-0.00421372	0
249.01	0.431412	0.418048	0.14692	0.140491	0.052148	0.0494096	-0.00024274	0	-0.00449816	0
249.21	0.43122	0.418049	0.147186	0.140491	0.0518626	0.0494099	-0.0004895	0	-0.00440848	0
249.41	0.431285	0.41805	0.146819	0.140492	0.0515038	0.0494102	-0.00029759	0	-0.00459628	0
249.61	0.431047	0.418051	0.146551	0.140492	0.0509735	0.0494105	-0.00022273	0	-0.00518246	0
249.81	0.431339	0.418052	0.146786	0.140493	0.0509588	0.0494108	0.00031396	0	-0.00505608	0
250.01	0.431395	0.418053	0.146651	0.140493	0.0510478	0.0494111	0.00054344	0	-0.00472993	0
250.21	0.430947	0.418053	0.146374	0.140494	0.050802	0.0494114	-0.00011514	0	-0.004971	0
250.41	0.430767	0.418054	0.146513	0.140495	0.0504975	0.0494117	-1.516e-05	0	-0.00475521	0
250.61	0.431129	0.418055	0.146615	0.140495	0.0511185	0.049412	0.00076169	0	-0.00408478	0
250.81	0.430897	0.418056	0.146761	0.140496	0.0510578	0.0494123	0.00033031	0	-0.00439453	0
251.01	0.431522	0.418057	0.146659	0.140496	0.0509818	0.0494126	4.11e-06	0	-0.00438254	0
251.21	0.431748	0.418058	0.146384	0.140497	0.0511204	0.0494129	-7.329e-05	0	-0.00404835	0
251.41	0.431789	0.418058	0.146107	0.140497	0.0510934	0.0494132	-0.00047301	0	-0.00460137	0
251.61	0.432171	0.418059	0.145843	0.140498	0.0509962	0.0494135	-0.0010668	0	-0.00471932	0
251.81	0.43253	0.41806	0.145895	0.140498	0.0509873	0.0494138	-0.00141196	0	-0.00489113	0
252.01	0.432892	0.418061	0.146412	0.140499	0.0515989	0.0494141	-0.00166154	0	-0.004398	0
252.21	0.432588	0.418062	0.146168	0.1405	0.0514727	0.0494143	-0.00237863	0	-0.00501946	0
252.41	0.43242	0.418062	0.146036	0.1405	0.05212	0.0494146	-0.00294096	0	-0.00555315	0
252.61	0.432636	0.418063	0.146118	0.140501	0.0521066	0.0494149	-0.00311071	0	-0.0057785	0
252.81	0.432866	0.418064	0.14628	0.140501	0.0516304	0.0494152	-0.00323061	0	-0.00617701	0
253.01	0.432412	0.418065	0.145528	0.140502	0.0508421	0.0494155	-0.00359427	0	-0.00695352	0
253.21	0.432332	0.418066	0.145574	0.140502	0.0503263	0.0494157	-0.00317026	0	-0.00716313	0
253.41	0.432511	0.418066	0.145241	0.140503	0.0496103	0.049416	-0.00267694	0	-0.00737574	0
253.61	0.432388	0.418067	0.145029	0.140503	0.0492275	0.0494163	-0.00248207	0	-0.00782795	0
253.81	0.43241	0.418068	0.145568	0.140504	0.0494046	0.0494166	-0.00182676	0	-0.00752221	0
254.01	0.431956	0.418069	0.145293	0.140504	0.0491159	0.0494168	-0.00156005	0	-0.00754316	0
254.21	0.431656	0.418069	0.145717	0.140505	0.0493907	0.0494171	-0.00133706	0	-0.00715632	0
254.41	0.431557	0.41807	0.145978	0.140505	0.0497768	0.0494174	-0.00080987	0	-0.0067791	0
254.61	0.431627	0.418071	0.145954	0.140506	0.0501695	0.0494176	-0.0002953	0	-0.00690011	0
254.81	0.431189	0.418072	0.146115	0.140506	0.0497401	0.0494179	-0.00089256	0	-0.00690576	0
255.01	0.43181	0.418072	0.146225	0.140507	0.0500223	0.0494182	-0.00073427	0	-0.00645501	0
255.21	0.431512	0.418073	0.145946	0.140507	0.050047	0.0494184	-0.0013643	0	-0.0065812	0
255.41	0.431642	0.418074	0.145715	0.140508	0.0501276	0.0494187	-0.0017845	0	-0.00667958	0
255.61	0.432397	0.418075	0.146059	0.140508	0.0503804	0.049419	-0.00122828	0	-0.00563545	0
255.81	0.432369	0.418075	0.146414	0.140509	0.0509398	0.0494192	-0.00160077	0	-0.00542276	0
256.01	0.432372	0.418076	0.146716	0.140509	0.0514436	0.0494195	-0.00175274	0	-0.00524333	0
256.21	0.432727	0.418077	0.146507	0.14051	0.0513813	0.0494197	-0.00226984	0	-0.00521001	0
256.41	0.432932	0.418077	0.146532	0.14051	0.0519597	0.04942	-0.00259851	0	-0.00495015	0
256.61	0.43339	0.418078	0.146571	0.140511	0.0514102	0.0494202	-0.00317815	0	-0.00480366	0
256.81	0.433144	0.418079	0.146218	0.140511	0.0508441	0.0494205	-0.00332062	0	-0.00480668	0
257.01	0.432824	0.418079	0.145941	0.140512	0.0506677	0.0494207	-0.00308209	0	-0.00521693	0
257.21	0.433582	0.41808	0.146052	0.140512	0.0505701	0.049421	-0.00285287	0	-0.00503394	0
257.41	0.433487	0.418081	0.145537	0.140512	0.0501853	0.0494212	-0.00325847	0	-0.00481169	0
257.61	0.433432	0.418082	0.145187	0.140513	0.0500833	0.0494215	-0.00346132	0	-0.00512245	0
257.81	0.433096	0.418082	0.145448	0.140513	0.0499055	0.0494217	-0.00288646	0	-0.00507299	0
258.01	0.433164	0.418083	0.145475	0.140514	0.0501112	0.0494219	-0.00273481	0	-0.00442708	0
258.21	0.43292	0.418084	0.146137	0.140514	0.0502994	0.0494222	-0.00239521	0	-0.00421338	0
258.41	0.432545	0.418084	0.146046	0.140515	0.0500741	0.0494224	-0.00280597	0	-0.00479115	0
258.61	0.432372	0.418085	0.146452	0.140515	0.0502685	0.0494227	-0.00235173	0	-0.00484294	0
258.81	0.431636	0.418085	0.146357	0.140516	0.050389	0.0494229	-0.00255512	0	-0.00499196	0
259.01	0.431292	0.418086	0.146026	0.140516	0.0502337	0.0494231	-0.00247984	0	-0.00553662	0
259.21	0.431102	0.418087	0.14607	0.140516	0.0500418	0.0494234	-0.00262874	0	-0.00594975	0
259.41	0.431025	0.418087	0.146126	0.140517	0.0500168	0.0494236	-0.00245722	0	-0.00603904	0
259.61	0.431326	0.418088	0.146306	0.140517	0.0501827	0.0494238	-0.0019165	0	-0.00615923	0
259.81	0.431326	0.418089	0.146794	0.140518	0.0506806	0.0494241	-0.00216281	0	-0.00617902	0
260.01	0.431965	0.418089	0.147151	0.140518	0.050708	0.0494243	-0.00201368	0	-0.0060782	0
260.21	0.432842	0.41809	0.147201	0.140519	0.0510558	0.0494245	-0.0019783	0	-0.00549233	0
260.41	0.432609	0.418091	0.14666	0.140519	0.0511358	0.0494248	-0.00244798	0	-0.00599339	0
260.61	0.433098	0.418091	0.146406	0.140519	0.0503906	0.049425	-0.0021324	0	-0.00560053	0
260.81	0.432926	0.418092	0.146117	0.14052	0.0500746	0.0494252	-0.00168694	0	-0.00587694	0
261.01	0.433249	0.418092	0.145576	0.14052	0.0500323	0.0494254	-0.00160365	0	-0.00554702	0
261.21	0.433834	0.418093	0.145136	0.140521	0.0496764	0.0494257	-0.00188026	0	-0.00509901	0
261.41	0.433728	0.418094	0.144958	0.140521	0.0500122	0.0494259	-0.0019101	0	-0.00444612	0
261.61	0.433944	0.418094	0.144939	0.140522	0.0500176	0.0494261	-0.00178816	0	-0.00455374	0
261.81	0.434323	0.418095	0.145319	0.140522	0.050112	0.0494263	-0.00183789	0	-0.0043678	0
262.01	0.435074	0.418095	0.146177	0.140522	0.0506231	0.0494265	-0.00173865	0	-0.00357659	0
262.21	0.434793	0.418096	0.146367	0.140523	0.0507339	0.0494267	-0.00192805	0	-0.00380992	0
262.41	0.434842	0.418096	0.14659	0.140523	0.0510299	0.049427	-0.00198675	0	-0.00367172	0
262.61	0.434342	0.418097	0.146732	0.140524	0.0513804	0.0494272	-0.00185087	0	-0.00415321	0
262.81	0.433678	0.418098	0.146312	0.140524	0.0514148	0.0494274	-0.00211931	0	-0.00489497	0
263.01	0.432936	0.418098	0.146084	0.140524	0.0511141	0.0494276	-0.00231442	0	-0.00540747	0
263.21	0.433075	0.418099	0.146433	0.140525	0.0514938	0.0494278	-0.00238514	0	-0.00529242	0
263.41	0.432589	0.418099	0.146376	0.140525	0.0516503	0.049428	-0.00279244	0	-0.00564863	0
263.61	0.432817	0.4181	0.14653	0.140526	0.0520451	0.0494282	-0.00253361	0	-0.00504937	0
263.81	0.432836	0.4181	0.146604	0.140526	0.0518907	0.0494284	-0.00295968	0	-0.00507115	0
264.01	0.432691	0.418101	0.146717	0.140526	0.0513192	0.0494286	-0.00313852	0	-0.00494292	0
264.21	0.432772	0.418102	0.146736	0.140527	0.0513951	0.0494289	-0.00306087	0	-0.00466511	0
264.41	0.431963	0.418102	0.146046	0.140527	0.0507614	0.0494291	-0.00340174	0	-0.00527742	0
264.61	0.431793	0.418103	0.146183	0.140527	0.0502759	0.0494293	-0.00308622	0	-0.00465712	0
264.81	0.431533	0.418103	0.145916	0.140528	0.0502139	0.0494295	-0.00364109	0	-0.0052019	0
265.01	0.431546	0.418104	0.145455	0.140528	0.0498905	0.0494297	-0.00378283	0	-0.00578292	0
265.21	0.43178	0.418104	0.145924	0.140529	0.05037	0.0494299	-0.00361301	0	-0.00544275	0
265.41	0.432578	0.418105	0.146711	0.140529	0.0507726	0.0494301	-0.00327347	0	-0.0051538	0
265.61	0.433346	0.418105	0.147386	0.140529	0.0509033	0.0494303	-0.00281074	0	-0.00510611	0
265.81	0.433822	0.418106	0.14791	0.14053	0.0509491	0.0494305	-0.00270808	0	-0.00524592	0
266.01	0.434357	0.418106	0.148357	0.14053	0.051087	0.0494306	-0.00225707	0	-0.00512924	0
266.21	0.434607	0.418107	0.148458	0.14053	0.0511447	0.0494308	-0.00264956	0	-0.0058888	0
266.41	0.434673	0.418107	0.148912	0.140531	0.0513681	0.049431	-0.00204667	0	-0.00613809	0
266.61	0.434923	0.418108	0.148742	0.140531	0.051569	0.0494312	-0.0021827	0	-0.00673488	0
266.81	0.435333	0.418108	0.148777	0.140531	0.0520465	0.0494314	-0.00163154	0	-0.00670809	0
267.01	0.434874	0.418109	0.148338	0.140532	0.0517226	0.0494316	-0.00199383	0	-0.00647334	0
267.21	0.435433	0.418109	0.148497	0.140532	0.0520804	0.0494318	-0.00161858	0	-0.00593252	0
267.41	0.435221	0.41811	0.148157	0.140532	0.0523639	0.049432	-0.00135403	0	-0.00581125	0
267.61	0.435156	0.41811	0.148286	0.140533	0.052229	0.0494322	-0.00092823	0	-0.00503798	0
267.81	0.434635	0.418111	0.148057	0.140533	0.052164	0.0494324	-0.0008949	0	-0.00486478	0
268.01	0.434509	0.418111	0.14827	0.140533	0.0520994	0.0494325	-0.00028065	0	-0.00417721	0
268.21	0.43493	0.418112	0.148582	0.140534	0.0523816	0.0494327	9.951e-05	0	-0.0039526	0
268.41	0.434948	0.418112	0.148222	0.140534	0.0521972	0.0494329	4.994e-05	0	-0.00347935	0
268.61	0.435019	0.418113	0.148197	0.140534	0.0521845	0.0494331	8.37e-05	0	-0.00310383	0
268.81	0.435177	0.418113	0.14782	0.140535	0.0518451	0.0494333	-0.00027665	0	-0.00350024	0
269.01	0.435846	0.418114	0.148492	0.140535	0.0526525	0.0494335	0.00065811	0	-0.00293532	0
269.21	0.436075	0.418114	0.148712	0.140535	0.0530339	0.0494336	0.00038931	0	-0.00229582	0
269.41	0.436222	0.418115	0.148914	0.140536	0.052976	0.0494338	0.0002622	0	-0.00259476	0
269.61	0.436268	0.418115	0.149144	0.140536	0.0530141	0.049434	0.00061758	0	-0.00292472	0
269.81	0.436411	0.418115	0.149201	0.140536	0.0529927	0.0494342	0.00024263	0	-0.0035969	0
270.01	0.436932	0.418116	0.149363	0.140537	0.0532232	0.0494344	0.00012931	0	-0.0039777	0
270.21	0.437229	0.418116	0.14933	0.140537	0.0535007	0.0494345	-0.00029371	0	-0.00492874	0
270.41	0.436782	0.418117	0.14947	0.140537	0.0536017	0.0494347	-7.186e-05	0	-0.00510649	0
270.61	0.436636	0.418117	0.149783	0.140538	0.053802	0.0494349	-0.00014211	0	-0.00539728	0
270.81	0.436529	0.418118	0.149722	0.140538	0.0540618	0.049435	9.7e-05	0	-0.00538959	0
271.01	0.436149	0.418118	0.149094	0.140538	0.0533854	0.0494352	-0.00019153	0	-0.00535023	0
271.21	0.436126	0.418119	0.149096	0.140539	0.0532038	0.0494354	0.0001351	0	-0.00537424	0
271.41	0.435841	0.418119	0.148765	0.140539	0.0532043	0.0494356	-2.95e-05	0	-0.00556817	0
271.61	0.435976	0.418119	0.148937	0.140539	0.0532224	0.0494357	-0.00032544	0	-0.00536251	0
271.81	0.435568	0.41812	0.14854	0.14054	0.0529425	0.0494359	-0.00069457	0	-0.00534968	0
272.01	0.435779	0.41812	0.148735	0.14054	0.0523736	0.0494361	-0.00070816	0	-0.0051794	0
272.21	0.436423	0.418121	0.148849	0.14054	0.0522738	0.0494362	-0.00114886	0	-0.00459317	0
272.41	0.436456	0.418121	0.148431	0.14054	0.0518193	0.0494364	-0.00144566	0	-0.00422855	0
272.61	0.436448	0.418122	0.148318	0.140541	0.052078	0.0494365	-0.00151947	0	-0.00420946	0
272.81	0.436289	0.418122	0.147974	0.140541	0.0519929	0.0494367	-0.00169264	0	-0.00439554	0
273.01	0.43648	0.418122	0.148183	0.140541	0.052415	0.0494369	-0.00136857	0	-0.00431495	0
273.21	0.435315	0.418123	0.14703	0.140542	0.051224	0.049437	-0.00281027	0	-0.00545449	0
273.41	0.434864	0.418123	0.146884	0.140542	0.0511026	0.0494372	-0.00326948	0	-0.00549019	0
273.61	0.434467	0.418124	0.146926	0.140542	0.0509398	0.0494373	-0.00352642	0	-0.00595667	0
273.81	0.434676	0.418124	0.146818	0.140543	0.0513055	0.0494375	-0.00345708	0	-0.00607359	0
274.01	0.434084	0.418124	0.146461	0.140543	0.051625	0.0494377	-0.0038443	0	-0.00646501	0
274.21	0.433658	0.418125	0.146452	0.140543	0.0520886	0.0494378	-0.00397764	0	-0.00666531	0
274.41	0.432964	0.418125	0.147062	0.140543	0.0523173	0.049438	-0.00330002	0	-0.00651634	0
274.61	0.43278	0.418126	0.147344	0.140544	0.0527166	0.0494381	-0.00315722	0	-0.00649421	0
274.81	0.432907	0.418126	0.14712	0.140544	0.0526479	0.0494383	-0.00287123	0	-0.00638072	0
275.01	0.433007	0.418126	0.147313	0.140544	0.0521864	0.0494384	-0.00279573	0	-0.00623523	0
275.21	0.433466	0.418127	0.147638	0.140544	0.0524996	0.0494386	-0.00261608	0	-0.00586749	0
275.41	0.434051	0.418127	0.147827	0.140545	0.0528053	0.0494387	-0.00262416	0	-0.00543251	0
275.61	0.434356	0.418128	0.148142	0.140545	0.0526153	0.0494389	-0.00226038	0	-0.00495065	0
275.81	0.434227	0.418128	0.148319	0.140545	0.052092	0.049439	-0.00218219	0	-0.00455399	0
276.01	0.4348	0.418128	0.148859	0.140546	0.0520565	0.0494392	-0.00151672	0	-0.00418563	0
276.21	0.435572	0.418129	0.149046	0.140546	0.052102	0.0494393	-0.0015625	0	-0.00402078	0
276.41	0.435818	0.418129	0.149381	0.140546	0.051881	0.0494395	-0.00086574	0	-0.00427842	0
276.61	0.43638	0.418129	0.149872	0.140546	0.0521948	0.0494396	1.96e-05	0	-0.00415818	0
276.81	0.436227	0.41813	0.149999	0.140547	0.0517899	0.0494398	2.578e-05	0	-0.0040902	0
277.01	0.436246	0.41813	0.149971	0.140547	0.0512528	0.0494399	-0.0003472	0	-0.00425871	0
277.21	0.435789	0.41813	0.149965	0.140547	0.0510998	0.0494401	-0.00089506	0	-0.00414382	0
277.41	0.435798	0.418131	0.150254	0.140547	0.0515398	0.0494402	-0.00119469	0	-0.00389588	0
277.61	0.435624	0.418131	0.150524	0.140548	0.0516884	0.0494403	-0.00093262	0	-0.00385073	0
277.81	0.436351	0.418132	0.150735	0.140548	0.0521206	0.0494405	-0.00063257	0	-0.00372559	0
278.01	0.435753	0.418132	0.150591	0.140548	0.0525194	0.0494406	-0.00131041	0	-0.00375585	0
278.21	0.435556	0.418132	0.150353	0.140548	0.052359	0.0494408	-0.00136644	0	-0.00402345	0
278.41	0.435467	0.418133	0.150249	0.140549	0.0522994	0.0494409	-0.00127705	0	-0.00414786	0
278.61	0.435358	0.418133	0.149713	0.140549	0.0521249	0.049441	-0.00195202	0	-0.0045107	0
278.81	0.435428	0.418133	0.149126	0.140549	0.0521039	0.0494412	-0.00206652	0	-0.00457635	0
279.01	0.435487	0.418134	0.148796	0.140549	0.0521866	0.0494413	-0.00260494	0	-0.00462054	0
279.21	0.435832	0.418134	0.148601	0.14055	0.0524357	0.0494415	-0.00239054	0	-0.00450261	0
279.41	0.435654	0.418134	0.148502	0.14055	0.0528099	0.0494416	-0.00232667	0	-0.00441115	0
279.61	0.435856	0.418135	0.148174	0.14055	0.0526397	0.0494417	-0.00176318	0	-0.00422604	0
279.81	0.435656	0.418135	0.147796	0.14055	0.0524553	0.0494419	-0.00182621	0	-0.00455164	0
280.01	0.43567	0.418135	0.147637	0.140551	0.0523437	0.049442	-0.00121245	0	-0.0050842	0
280.21	0.436113	0.418136	0.147811	0.140551	0.0521164	0.0494421	-0.00120616	0	-0.00525976	0
280.41	0.436894	0.418136	0.148077	0.140551	0.0520012	0.0494423	-0.00033711	0	-0.0053908	0
280.61	0.436906	0.418136	0.148487	0.140551	0.0520686	0.0494424	-0.00018795	0	-0.00522384	0
280.81	0.436652	0.418137	0.147988	0.140552	0.0514818	0.0494425	-0.00088087	0	-0.00561621	0
281.01	0.437	0.418137	0.148281	0.140552	0.0516213	0.0494426	-0.00067088	0	-0.0053278	0
281.21	0.436797	0.418137	0.148767	0.140552	0.0522999	0.0494428	-0.00029199	0	-0.00501458	0
281.41	0.436512	0.418137	0.149024	0.140552	0.052212	0.0494429	-0.00010881	0	-0.0049723	0
281.61	0.436726	0.418138	0.1494	0.140552	0.0526138	0.049443	0.00068756	0	-0.00465093	0
281.81	0.436738	0.418138	0.149633	0.140553	0.0526317	0.0494432	0.0005998	0	-0.00425504	0
282.01	0.435965	0.418138	0.149411	0.140553	0.0523009	0.0494433	-0.00033849	0	-0.00443149	0
282.21	0.435619	0.418139	0.148663	0.140553	0.0515616	0.0494434	-0.00080232	0	-0.00504793	0
282.41	0.436254	0.418139	0.148907	0.140553	0.0517944	0.0494435	-0.00058108	0	-0.0047117	0
282.61	0.436888	0.418139	0.148766	0.140554	0.0518365	0.0494437	-0.00114104	0	-0.00491862	0
282.81	0.437491	0.41814	0.148766	0.140554	0.0519491	0.0494438	-0.00136596	0	-0.00479852	0
283.01	0.437629	0.41814	0.148845	0.140554	0.0520355	0.0494439	-0.00184051	0	-0.00518498	0
283.21	0.438122	0.41814	0.149019	0.140554	0.0522416	0.049444	-0.00174466	0	-0.00485197	0
283.41	0.438199	0.418141	0.148973	0.140554	0.0526301	0.0494442	-0.00178548	0	-0.00470057	0
283.61	0.438236	0.418141	0.148637	0.140555	0.0522654	0.0494443	-0.00179893	0	-0.00458263	0
283.81	0.437798	0.418141	0.148378	0.140555	0.0517691	0.0494444	-0.00234529	0	-0.00518259	0
284.01	0.4377	0.418141	0.14818	0.140555	0.0514496	0.0494445	-0.00242624	0	-0.00573047	0
284.21	0.437903	0.418142	0.148148	0.140555	0.0511755	0.0494446	-0.00314049	0	-0.00603263	0
284.41	0.437684	0.418142	0.148018	0.140556	0.05114	0.0494448	-0.00300025	0	-0.00644944	0
284.61	0.437452	0.418142	0.148246	0.140556	0.0512518	0.0494449	-0.00289876	0	-0.00631361	0
284.81	0.436593	0.418143	0.14779	0.140556	0.0508344	0.049445	-0.00334497	0	-0.00680398	0
285.01	0.436532	0.418143	0.148411	0.140556	0.0512634	0.0494451	-0.0023207	0	-0.00626714	0
285.21	0.435792	0.418143	0.148198	0.140556	0.0511741	0.0494452	-0.00240057	0	-0.00630764	0
285.41	0.435485	0.418143	0.1485	0.140557	0.0511044	0.0494453	-0.00234125	0	-0.00590161	0
285.61	0.435471	0.418144	0.148755	0.140557	0.0513193	0.0494455	-0.00216573	0	-0.00549867	0
285.81	0.435097	0.418144	0.148812	0.140557	0.0509169	0.0494456	-0.00222743	0	-0.00560086	0
286.01	0.435158	0.418144	0.148743	0.140557	0.050826	0.0494457	-0.00227322	0	-0.00604236	0
286.21	0.435558	0.418144	0.148576	0.140557	0.0513479	0.0494458	-0.00170999	0	-0.00606277	0
286.41	0.436289	0.418145	0.148758	0.140558	0.0514693	0.0494459	-0.00163051	0	-0.00602088	0
286.61	0.436998	0.418145	0.149166	0.140558	0.0519866	0.049446	-0.00140122	0	-0.00597029	0
286.81	0.437096	0.418145	0.1492	0.140558	0.0523264	0.0494461	-0.00120176	0	-0.00548292	0
287.01	0.437408	0.418146	0.149432	0.140558	0.053096	0.0494462	-0.001393	0	-0.00530025	0
287.21	0.437876	0.418146	0.149608	0.140558	0.0535157	0.0494464	-0.00118321	0	-0.00517857	0
287.41	0.438063	0.418146	0.149842	0.140559	0.0539168	0.0494465	-0.0012905	0	-0.00516186	0
287.61	0.438095	0.418146	0.149747	0.140559	0.0538192	0.0494466	-0.00185132	0	-0.00507251	0
287.81	0.437891	0.418147	0.149415	0.140559	0.0529961	0.0494467	-0.00269828	0	-0.00557519	0
288.01	0.437855	0.418147	0.149381	0.140559	0.052916	0.0494468	-0.00294583	0	-0.00553448	0
288.21	0.437733	0.418147	0.149267	0.140559	0.0526522	0.0494469	-0.00325378	0	-0.00542205	0
288.41	0.437942	0.418147	0.149596	0.14056	0.0524604	0.049447	-0.00273097	0	-0.0051721	0
288.61	0.438171	0.418148	0.150073	0.14056	0.0521394	0.0494471	-0.002828	0	-0.00466709	0
288.81	0.437723	0.418148	0.149802	0.14056	0.0513823	0.0494472	-0.00326324	0	-0.0046577	0
289.01	0.437883	0.418148	0.149622	0.14056	0.0507099	0.0494473	-0.00302803	0	-0.00440921	0
289.21	0.437288	0.418148	0.149031	0.14056	0.0502396	0.0494474	-0.00386329	0	-0.00463932	0
289.41	0.436813	0.418149	0.148894	0.14056	0.050102	0.0494475	-0.00435387	0	-0.00518186	0
289.61	0.436464	0.418149	0.148224	0.140561	0.0496815	0.0494476	-0.00439852	0	-0.00576596	0
289.81	0.436355	0.418149	0.148072	0.140561	0.0499975	0.0494477	-0.00395079	0	-0.00582711	0
290.01	0.436549	0.418149	0.147992	0.140561	0.0506013	0.0494478	-0.00354322	0	-0.00534566	0
290.21	0.435995	0.418149	0.147419	0.140561	0.0506187	0.0494479	-0.00368509	0	-0.00559633	0
290.41	0.436017	0.41815	0.14717	0.140561	0.0505135	0.049448	-0.00347768	0	-0.00559417	0
290.61	0.436142	0.41815	0.147524	0.140562	0.0512987	0.0494481	-0.0025543	0	-0.00514385	0
290.81	0.436103	0.41815	0.147194	0.140562	0.0516848	0.0494482	-0.00280916	0	-0.00498564	0
291.01	0.436277	0.41815	0.14734	0.140562	0.0522059	0.0494483	-0.00276358	0	-0.00520196	0
291.21	0.436509	0.418151	0.147198	0.140562	0.0522109	0.0494484	-0.00257453	0	-0.0053176	0
291.41	0.437086	0.418151	0.147222	0.140562	0.0523341	0.0494485	-0.00292193	0	-0.00518269	0
291.61	0.437348	0.418151	0.1471	0.140562	0.0522928	0.0494486	-0.00285751	0	-0.00453264	0
291.81	0.437933	0.418151	0.147433	0.140563	0.0525319	0.0494487	-0.00274022	0	-0.0041472	0
292.01	0.438505	0.418152	0.147856	0.140563	0.0531677	0.0494488	-0.0024044	0	-0.00335957	0
292.21	0.438777	0.418152	0.147896	0.140563	0.0527168	0.0494489	-0.00230127	0	-0.0032936	0
292.41	0.439661	0.418152	0.148627	0.140563	0.0527938	0.049449	-0.0020527	0	-0.00277144	0
292.61	0.440114	0.418152	0.149387	0.140563	0.0531994	0.0494491	-0.00169911	0	-0.00230888	0
292.81	0.440233	0.418152	0.149511	0.140563	0.0535289	0.0494492	-0.00146758	0	-0.00228448	0
293.01	0.440226	0.418153	0.149656	0.140564	0.053623	0.0494493	-0.00160178	0	-0.00222803	0
293.21	0.440335	0.418153	0.149606	0.140564	0.0538618	0.0494494	-0.00202927	0	-0.00268877	0
293.41	0.440115	0.418153	0.149621	0.140564	0.0537811	0.0494495	-0.00243081	0	-0.0028346	0
293.61	0.440103	0.418153	0.149528	0.140564	0.0534736	0.0494496	-0.00191489	0	-0.00276331	0
293.81	0.44043	0.418153	0.149867	0.140564	0.0541091	0.0494497	-0.0011119	0	-0.00230294	0
294.01	0.440613	0.418154	0.150045	0.140564	0.0544999	0.0494498	-0.0005529	0	-0.0021945	0
294.21	0.440015	0.418154	0.149688	0.140565	0.053542	0.0494498	-0.00071567	0	-0.00320369	0
294.41	0.440368	0.418154	0.149703	0.140565	0.0534527	0.0494499	-0.00067745	0	-0.00374921	0
294.61	0.440254	0.418154	0.149686	0.140565	0.0538017	0.04945	-0.00075859	0	-0.00392634	0
294.81	0.439858	0.418155	0.149206	0.140565	0.0534154	0.0494501	-0.00090504	0	-0.00440564	0
295.01	0.439358	0.418155	0.149182	0.140565	0.0535481	0.0494502	-0.00063787	0	-0.00494558	0
295.21	0.43939	0.418155	0.148727	0.140565	0.0532293	0.0494503	-0.00081528	0	-0.00503008	0
295.41	0.439518	0.418155	0.148693	0.140565	0.0530432	0.0494504	-0.00100148	0	-0.00512839	0
295.61	0.43981	0.418155	0.149318	0.140566	0.0534779	0.0494505	-0.00057862	0	-0.00423558	0
295.81	0.439894	0.418156	0.149251	0.140566	0.0531766	0.0494506	-0.00091879	0	-0.00455266	0
296.01	0.439281	0.418156	0.149164	0.140566	0.0525739	0.0494506	-0.0016725	0	-0.00440745	0
296.21	0.439226	0.418156	0.149436	0.140566	0.0520539	0.0494507	-0.00136083	0	-0.00451704	0
296.41	0.439442	0.418156	0.149997	0.140566	0.0523651	0.0494508	-0.00096392	0	-0.00411265	0
296.61	0.438944	0.418156	0.150072	0.140566	0.0525302	0.0494509	-0.00112647	0	-0.00440474	0
296.81	0.438308	0.418156	0.149919	0.140567	0.0522167	0.049451	-0.0017818	0	-0.00427197	0
297.01	0.438333	0.418157	0.150046	0.140567	0.0521014	0.0494511	-0.0022344	0	-0.00400257	0
297.21	0.438116	0.418157	0.149997	0.140567	0.0514078	0.0494511	-0.00229762	0	-0.00410659	0
297.41	0.437786	0.418157	0.150164	0.140567	0.051179	0.0494512	-0.00225048	0	-0.00387775	0
297.61	0.438036	0.418157	0.150047	0.140567	0.0507399	0.0494513	-0.00199787	0	-0.00392222	0
297.81	0.437991	0.418157	0.150007	0.140567	0.0509872	0.0494514	-0.00186658	0	-0.00377638	0
298.01	0.437806	0.418158	0.150134	0.140567	0.051033	0.0494515	-0.00202515	0	-0.00390367	0
298.21	0.437533	0.418158	0.1499	0.140568	0.05056	0.0494515	-0.00248936	0	-0.00448241	0
298.41	0.437752	0.418158	0.150007	0.140568	0.0511318	0.0494516	-0.00250498	0	-0.00441962	0
298.61	0.437757	0.418158	0.150224	0.140568	0.0518592	0.0494517	-0.00200395	0	-0.00407303	0
298.81	0.437721	0.418158	0.150287	0.140568	0.0519221	0.0494518	-0.00152273	0	-0.004199	0
299.01	0.438046	0.418158	0.15073	0.140568	0.0527086	0.0494519	-0.0011236	0	-0.00419304	0
299.21	0.438566	0.418159	0.150887	0.140568	0.0529305	0.049452	-0.00094883	0	-0.00375714	0
299.41	0.439275	0.418159	0.151591	0.140568	0.053632	0.049452	-0.00033864	0	-0.00339892	0
299.61	0.439875	0.418159	0.152274	0.140568	0.0542981	0.0494521	0.00017454	0	-0.00303069	0
299.81	0.440006	0.418159	0.152259	0.140569	0.0542173	0.0494522	0.00027117	0	-0.00330709	0
300.02	0.443901	0.418159	0.156144	0.140569	0.0547806	0.0494523	0.00403527	0	0.00185285	0
300.22	0.441051	0.415997	0.154602	0.139842	0.0539105	0.0491965	0.00279335	0	0.00188521	0
300.42	0.437546	0.413845	0.15337	0.139118	0.0534476	0.0489421	0.00199627	0	0.00205133	0
300.62	0.433951	0.411705	0.151946	0.138399	0.0525615	0.0486889	0.00124999	0	0.00215162	0
300.82	0.430365	0.409575	0.150557	0.137683	0.0522116	0.0484371	0.00081321	0	0.00224107	0
301.02	0.426251	0.407457	0.148642	0.136971	0.0515389	0.0481866	-6.314e-05	0	0.00202003	0
301.22	0.421716	0.40535	0.146681	0.136263	0.0505832	0.0479374	-0.00095152	0	0.00171353	0
301.42	0.416777	0.403253	0.14429	0.135558	0.0493324	0.0476894	-0.00172302	0	0.00100595	0
301.62	0.412131	0.401168	0.142506	0.134857	0.0482191	0.0474428	-0.00190347	0	0.00114452	0
301.82	0.408012	0.399093	0.14109	0.134159	0.0479986	0.0471974	-0.00168232	0	0.00149824	0
302.02	0.40379	0.397029	0.139422	0.133465	0.0470469	0.0469533	-0.00157982	0	0.00090861	0
302.22	0.400001	0.394975	0.138186	0.132775	0.0463028	0.0467105	-0.00108777	0	0.00049787	0
302.42	0.396053	0.392932	0.136931	0.132088	0.0453367	0.0464689	-0.00178332	0	0.00042199	0
302.62	0.391516	0.3909	0.135065	0.131405	0.0438138	0.0462285	-0.00208355	0	-0.00075127	0
302.82	0.387698	0.388878	0.132808	0.130726	0.0425246	0.0459895	-0.00259474	0	-0.00109385	0
303.02	0.383718	0.386867	0.130946	0.13005	0.041633	0.0457516	-0.00310941	0	-0.00171807	0
303.22	0.380247	0.384866	0.129787	0.129377	0.0414756	0.045515	-0.00294454	0	-0.00201004	0
303.42	0.37693	0.382876	0.128831	0.128708	0.0411957	0.0452796	-0.00275433	0	-0.00222639	0
303.62	0.373864	0.380895	0.127406	0.128042	0.0400502	0.0450454	-0.00264158	0	-0.00196368	0
303.82	0.371196	0.378925	0.126322	0.12738	0.0394335	0.0448124	-0.00287252	0	-0.00181577	0
304.02	0.368912	0.376966	0.125009	0.126721	0.0393423	0.0445806	-0.00242726	0	-0.00140902	0
304.22	0.367001	0.375016	0.123993	0.126066	0.039286	0.0443501	-0.00285225	0	-0.00075698	0
304.42	0.364901	0.373076	0.123608	0.125414	0.0397991	0.0441207	-0.00222382	0	-0.00014442	0
304.62	0.363312	0.371147	0.122482	0.124765	0.039532	0.0438925	-0.00170822	0	0.00012417	0
304.82	0.361454	0.369227	0.121727	0.12412	0.0396721	0.0436655	-0.00147322	0	0.00050638	0
305.02	0.358734	0.367318	0.120391	0.123478	0.0393103	0.0434396	-0.00192649	0	0.00046077	0
305.22	0.356035	0.365418	0.119168	0.122839	0.0390417	0.043215	-0.00236546	0	0.00032249	0
305.42	0.353622	0.363528	0.118329	0.122204	0.039237	0.0429915	-0.00229535	0	0.00078822	0
305.62	0.35163	0.361648	0.118344	0.121572	0.0395554	0.0427691	-0.00167228	0	0.00210098	0
305.82	0.349763	0.359777	0.117631	0.120943	0.0394021	0.0425479	-0.0014331	0	0.00260216	0
306.02	0.347187	0.357917	0.11661	0.120317	0.0383907	0.0423278	-0.00162258	0	0.00207341	0
306.22	0.344095	0.356065	0.115636	0.119695	0.0377289	0.0421089	-0.00221626	0	0.0020772	0
306.42	0.341053	0.354224	0.114398	0.119076	0.0367905	0.0418911	-0.00304371	0	0.00177402	0
306.62	0.338393	0.352392	0.113152	0.11846	0.0361166	0.0416745	-0.00301632	0	0.00133007	0
306.82	0.33583	0.350569	0.112044	0.117848	0.0361221	0.0414589	-0.00302313	0	0.00119505	0
307.02	0.332587	0.348756	0.11128	0.117238	0.0353616	0.0412445	-0.0035404	0	0.00025906	0
307.22	0.329816	0.346952	0.110803	0.116632	0.035531	0.0410312	-0.00350863	0	-1.769e-05	0
307.42	0.327223	0.345158	0.109762	0.116029	0.0350336	0.040819	-0.00335666	0	-0.00029135	0
307.62	0.325292	0.343373	0.108805	0.115428	0.0346232	0.0406079	-0.00324673	0	0.00012209	0
307.82	0.323354	0.341597	0.107968	0.114831	0.0345207	0.0403978	-0.00336508	0	-0.00017095	0
308.02	0.321523	0.33983	0.106722	0.114238	0.034082	0.0401889	-0.00321726	0	-0.00067067	0
308.22	0.31945	0.338072	0.106144	0.113647	0.0338581	0.039981	-0.0027538	0	-0.0009035	0
308.42	0.317579	0.336324	0.105285	0.113059	0.0335527	0.0397743	-0.00207304	0	-0.00123375	0
308.62	0.315764	0.334584	0.104239	0.112474	0.0325623	0.0395686	-0.00197586	0	-0.00173146	0
308.82	0.313729	0.332854	0.103497	0.111892	0.0318445	0.0393639	-0.00228085	0	-0.00206475	0
309.02	0.311696	0.331132	0.102788	0.111314	0.0314624	0.0391603	-0.00223012	0	-0.00270771	0
309.22	0.310026	0.32942	0.102584	0.110738	0.0317338	0.0389578	-0.00191322	0	-0.00292638	0
309.42	0.308877	0.327716	0.102361	0.110165	0.0318162	0.0387563	-0.00126673	0	-0.00252951	0
309.62	0.307249	0.326021	0.101129	0.109595	0.0311116	0.0385558	-0.00118974	0	-0.00231661	0
309.82	0.30591	0.324335	0.100351	0.109029	0.0306503	0.0383564	-0.00124865	0	-0.0019493	0
310.02	0.303695	0.322657	0.0994513	0.108465	0.0304922	0.038158	-0.00201023	0	-0.00211797	0
310.22	0.301367	0.320989	0.098739	0.107904	0.0302402	0.0379607	-0.00240015	0	-0.0015954	0
310.42	0.299127	0.319329	0.0976487	0.107346	0.030124	0.0377644	-0.00244521	0	-0.00178752	0
310.62	0.297555	0.317677	0.0974094	0.106791	0.0305676	0.037569	-0.00236924	0	-0.00095439	0
310.82	0.294771	0.316034	0.096575	0.106238	0.0304512	0.0373747	-0.00243111	0	-0.00104729	0
311.02	0.292499	0.314399	0.0959163	0.105689	0.0303812	0.0371814	-0.00270749	0	-0.00121815	0
311.22	0.290198	0.312773	0.0954938	0.105142	0.0305498	0.0369891	-0.00240751	0	-0.00102676	0
311.42	0.288388	0.311156	0.0946116	0.104598	0.0303686	0.0367978	-0.00171588	0	-0.00076615	0
311.62	0.286149	0.309546	0.0940461	0.104057	0.0304921	0.0366075	-0.0016772	0	-0.00035576	0
311.82	0.284382	0.307945	0.0938142	0.103519	0.0305772	0.0364182	-0.00103131	0	0.0001501	0
312.02	0.282543	0.306353	0.0931253	0.102984	0.0301214	0.0362298	-0.00049508	0	0.0001928	0
312.22	0.280386	0.304768	0.0926986	0.102451	0.0296653	0.0360424	8.502e-05	0	0.00055543	0
312.42	0.278867	0.303192	0.0920307	0.101921	0.0288899	0.035856	-0.00010811	0	0.00040323	0
312.62	0.277206	0.301624	0.0916715	0.101394	0.0281129	0.0356706	2.301e-05	0	0.00045447	0
312.82	0.275001	0.300064	0.0911665	0.10087	0.0274093	0.0354861	2.596e-05	0	7.921e-05	0
313.02	0.273195	0.298512	0.090651	0.100348	0.0272681	0.0353026	0.00050584	0	-0.0005084	0
313.22	0.271724	0.296968	0.0903866	0.099829	0.027808	0.03512	0.00086293	0	-0.00034272	0
313.42	0.270362	0.295432	0.0891372	0.0993127	0.0273287	0.0349383	0.00010822	0	-0.00061823	0
313.62	0.268519	0.293904	0.0881628	0.098799	0.0268839	0.0347576	-0.00039609	0	-0.00034949	0
313.82	0.26704	0.292384	0.0878529	0.098288	0.0265164	0.0345779	-0.000548	0	-0.00035188	0
314.02	0.265648	0.290872	0.08698	0.0977797	0.026566	0.034399	-0.00102127	0	-0.00035903	0
314.22	0.264193	0.289367	0.0863297	0.097274	0.0265432	0.0342211	-0.00108075	0	-0.00014419	0
314.42	0.262354	0.287871	0.0847988	0.0967709	0.0263773	0.0340441	-0.00195504	0	-0.00118883	0
314.62	0.260699	0.286382	0.0841321	0.0962704	0.0262905	0.033868	-0.00236339	0	-0.00114156	0
314.82	0.258466	0.284901	0.0834801	0.0957724	0.0255765	0.0336929	-0.00264069	0	-0.00146158	0
315.02	0.257005	0.283427	0.082664	0.0952771	0.0251575	0.0335186	-0.00284603	0	-0.00159676	0
315.22	0.255834	0.281961	0.0827298	0.0947843	0.0249818	0.0333452	-0.00239726	0	-0.0009665	0
315.42	0.254316	0.280503	0.0821274	0.0942941	0.024932	0.0331728	-0.00269969	0	-0.0007642	0
315.62	0.252468	0.279052	0.081757	0.0938064	0.0246621	0.0330012	-0.00295374	0	-0.00036565	0
315.82	0.250794	0.277609	0.081206	0.0933213	0.0243016	0.0328305	-0.00288346	0	0.0001874	0
316.02	0.249117	0.276173	0.0801858	0.0928386	0.0239686	0.0326607	-0.00295915	0	-0.00011874	0
316.22	0.248151	0.274745	0.0802899	0.0923584	0.0240806	0.0324918	-0.00247688	0	0.00061059	0
316.42	0.246992	0.273324	0.0803005	0.0918808	0.0241686	0.0323238	-0.00166768	0	0.00068718	0
316.62	0.245638	0.27191	0.0798639	0.0914056	0.023945	0.0321566	-0.00151063	0	0.00099272	0
316.82	0.244454	0.270504	0.0792935	0.0909328	0.0240834	0.0319903	-0.0010979	0	0.00126778	0
317.02	0.244233	0.269105	0.0791393	0.0904625	0.0248372	0.0318248	-0.00041904	0	0.00138838	0
317.22	0.243472	0.267713	0.0791187	0.0899946	0.0250607	0.0316602	0.00020642	0	0.00184289	0
317.42	0.242795	0.266328	0.0782031	0.0895292	0.0247443	0.0314965	0.00026524	0	0.0016552	0
317.62	0.241836	0.264951	0.0778299	0.0890661	0.0244547	0.0313336	0.00063094	0	0.00213141	0
317.82	0.240853	0.263581	0.0766817	0.0886055	0.0241685	0.0311715	0.00026598	0	0.00183704	0
318.02	0.239705	0.262217	0.0759479	0.0881472	0.024519	0.0310103	-0.00023476	0	0.00181074	0
318.22	0.23847	0.260861	0.0753706	0.0876913	0.0241462	0.0308499	-0.0005152	0	0.00171116	0
318.42	0.236748	0.259512	0.0746532	0.0872378	0.0238381	0.0306904	-0.0009599	0	0.00112538	0
318.62	0.235044	0.25817	0.0741646	0.0867866	0.0232012	0.0305316	-0.0007182	0	0.00112718	0
318.82	0.233535	0.256835	0.0740429	0.0863377	0.0223833	0.0303737	-0.00048504	0	0.00125926	0
319.02	0.232165	0.255506	0.0734383	0.0858912	0.0219699	0.0302166	-4.562e-05	0	0.00125887	0
319.22	0.230909	0.254185	0.0731453	0.0854469	0.0221059	0.0300603	0.00061198	0	0.00101584	0
319.42	0.228357	0.25287	0.0720496	0.085005	0.0216493	0.0299049	-0.00014939	0	0.00049251	0
319.62	0.226375	0.251562	0.0714711	0.0845654	0.021417	0.0297502	-0.00012618	0	0.00044257	0
319.82	0.224445	0.250261	0.0706334	0.084128	0.0213019	0.0295963	-0.00048436	0	0.00035003	0
320.02	0.223142	0.248967	0.0700556	0.0836929	0.0214826	0.0294433	5.838e-05	0	2.417e-05	0
320.22	0.22192	0.247679	0.0703443	0.08326	0.021845	0.029291	0.00073645	0	0.0006879	0
320.42	0.220904	0.246398	0.0699784	0.0828294	0.0218193	0.0291395	0.00079347	0	0.00041701	0
320.62	0.220051	0.245124	0.0697473	0.082401	0.0217793	0.0289888	0.00044577	0	0.00069087	0
320.82	0.219708	0.243856	0.0700877	0.0819748	0.022534	0.0288388	0.00142677	0	0.00138959	0
321.02	0.219167	0.242595	0.0701745	0.0815508	0.0228247	0.0286897	0.00203096	0	0.00109464	0
321.22	0.218394	0.24134	0.069807	0.0811291	0.0226212	0.0285413	0.00270179	0	0.00130989	0
321.42	0.217588	0.240092	0.0694814	0.0807095	0.0226543	0.0283937	0.00282892	0	0.00161044	0
321.62	0.216272	0.23885	0.0690308	0.080292	0.0220579	0.0282468	0.00183459	0	0.00131194	0
321.82	0.215542	0.237615	0.0686813	0.0798768	0.0221514	0.0281008	0.00144459	0	0.00090166	0
322.02	0.214835	0.236386	0.0689025	0.0794636	0.0222493	0.0279554	0.0017596	0	0.00104564	0
322.22	0.213902	0.235163	0.0687377	0.0790527	0.0215724	0.0278108	0.00212194	0	0.00118148	0
322.42	0.212235	0.233947	0.0677965	0.0786438	0.0204808	0.027667	0.0012627	0	0.00084843	0
322.62	0.211049	0.232737	0.0670655	0.0782371	0.0197191	0.0275239	0.00111433	0	0.0008201	0
322.82	0.209334	0.231533	0.0664787	0.0778324	0.0193432	0.0273815	0.00128333	0	0.00112107	0
323.02	0.208089	0.230336	0.0658059	0.0774299	0.018939	0.0272399	0.0010508	0	0.00123375	0
323.22	0.206819	0.229145	0.065328	0.0770294	0.0183421	0.027099	0.00112949	0	0.00100251	0
323.42	0.205282	0.227959	0.0647564	0.076631	0.0177631	0.0269589	0.00011485	0	0.00118592	0
323.62	0.203909	0.22678	0.0641457	0.0762347	0.017091	0.0268195	-0.00043888	0	0.0011415	0
323.82	0.202628	0.225607	0.0633864	0.0758404	0.0167421	0.0266807	-0.00080895	0	0.0014485	0
324.02	0.201247	0.224441	0.062922	0.0754481	0.016699	0.0265428	-0.00125689	0	0.0012329	0
324.22	0.199975	0.22328	0.0624649	0.0750579	0.0169199	0.0264055	-0.00179549	0	0.00194495	0
324.42	0.199545	0.222125	0.0623049	0.0746697	0.0173079	0.0262689	-0.00190174	0	0.00247543	0
324.62	0.199065	0.220976	0.0620983	0.0742835	0.0174772	0.026133	-0.00202546	0	0.00304801	0
324.82	0.198165	0.219833	0.0617362	0.0738993	0.0176006	0.0259979	-0.00193565	0	0.00316898	0
325.02	0.1972	0.218696	0.0609628	0.0735171	0.0171568	0.0258634	-0.00223657	0	0.00269148	0
325.22	0.196638	0.217565	0.0606347	0.0731369	0.0173274	0.0257296	-0.00201641	0	0.00277869	0
325.42	0.1954	0.21644	0.0600563	0.0727586	0.0171002	0.0255966	-0.00237506	0	0.00211648	0
325.62	0.194396	0.215321	0.0594233	0.0723823	0.0165337	0.0254642	-0.00293748	0	0.00107306	0
325.82	0.193664	0.214207	0.0593274	0.072008	0.0169262	0.0253325	-0.0021248	0	0.0010576	0
326.02	0.19296	0.213099	0.0592249	0.0716355	0.0167159	0.0252015	-0.00184788	0	0.00082261	0
326.22	0.191657	0.211997	0.0588812	0.071265	0.0163832	0.0250711	-0.00188019	0	0.00058248	0
326.42	0.190313	0.2109	0.0583272	0.0708964	0.0159774	0.0249415	-0.00253869	0	0.00038209	0
326.62	0.189038	0.20981	0.0585722	0.0705298	0.0163103	0.0248125	-0.00146757	0	0.00060472	0
326.82	0.187358	0.208725	0.0578861	0.070165	0.0161322	0.0246841	-0.00127104	0	0.00018045	0
327.02	0.187214	0.207645	0.0581207	0.0698021	0.0163494	0.0245565	-0.00114722	0	0.00011656	0
327.22	0.186623	0.206571	0.0583561	0.0694411	0.0158433	0.0244295	-0.00112165	0	-0.00015564	0
327.42	0.185864	0.205503	0.0579992	0.0690819	0.0154825	0.0243031	-0.00179614	0	-0.00052935	0
327.62	0.184869	0.20444	0.0582591	0.0687246	0.0156084	0.0241774	-0.00141663	0	-0.00039875	0
327.82	0.18434	0.203382	0.0590387	0.0683692	0.0165554	0.0240524	-0.00063773	0	0.00030817	0
328.02	0.183113	0.202331	0.0586928	0.0680156	0.0164589	0.023928	-0.00105972	0	0.00016886	0
328.22	0.18242	0.201284	0.0582816	0.0676638	0.0168284	0.0238042	-0.00110707	0	0.00089463	0
328.42	0.182168	0.200243	0.0581941	0.0673138	0.0166309	0.0236811	-0.00120318	0	0.00153802	0
328.62	0.181296	0.199207	0.0575364	0.0669657	0.0161864	0.0235586	-0.00179324	0	0.00141184	0
328.82	0.179918	0.198177	0.0567885	0.0666193	0.0154635	0.0234368	-0.00226901	0	0.00069135	0
329.02	0.179092	0.197152	0.0563243	0.0662748	0.0151047	0.0233156	-0.00211278	0	0.00056903	0
329.22	0.178521	0.196132	0.0557852	0.065932	0.0148179	0.023195	-0.0019243	0	0.00054055	0
329.42	0.176976	0.195118	0.0547135	0.065591	0.0140522	0.023075	-0.00256759	0	-0.00023594	0
329.62	0.175539	0.194109	0.0540891	0.0652518	0.0134626	0.0229557	-0.00257467	0	-0.00057489	0
329.82	0.174724	0.193105	0.0539481	0.0649143	0.0136485	0.0228369	-0.00218174	0	-0.00037729	0
330.02	0.173835	0.192106	0.0535652	0.0645786	0.0133485	0.0227188	-0.00220016	0	-0.00054791	0
330.22	0.172789	0.191113	0.0533537	0.0642446	0.013456	0.0226013	-0.00181365	0	-0.00032093	0
330.42	0.171003	0.190124	0.0525376	0.0639123	0.0127024	0.0224844	-0.00214449	0	-0.00045444	0
330.62	0.169497	0.189141	0.0517629	0.0635817	0.0123679	0.0223681	-0.00210369	0	-0.00066001	0
330.82	0.168804	0.188163	0.0513132	0.0632529	0.0123461	0.0222525	-0.00235664	0	-0.00069411	0
331.02	0.168441	0.187189	0.0510611	0.0629257	0.0123988	0.0221374	-0.0025234	0	-0.00055998	0
331.22	0.167333	0.186221	0.0505654	0.0626003	0.0118032	0.0220229	-0.00284248	0	-0.00068855	0
331.42	0.16681	0.185258	0.0501142	0.0622765	0.0120936	0.021909	-0.00269529	0	-0.00068345	0
331.62	0.165727	0.1843	0.0502201	0.0619544	0.0124151	0.0217956	-0.00229198	0	-0.00090198	0
331.82	0.16537	0.183347	0.0503786	0.061634	0.0132082	0.0216829	-0.00163863	0	-0.00043135	0
332.02	0.164457	0.182399	0.0489726	0.0613152	0.0125109	0.0215708	-0.00216681	0	-0.000637	0
332.22	0.16388	0.181455	0.0489622	0.0609981	0.0133586	0.0214592	-0.00228577	0	-0.00060838	0
332.42	0.163146	0.180517	0.0487269	0.0606826	0.0132775	0.0213482	-0.00211584	0	-0.00031433	0
332.62	0.162295	0.179583	0.0479246	0.0603688	0.0137701	0.0212378	-0.00223269	0	-0.00080912	0
332.82	0.162035	0.178654	0.0478367	0.0600565	0.0142624	0.021128	-0.00162384	0	-0.00071699	0
333.02	0.1616	0.17773	0.0478658	0.0597459	0.0146552	0.0210187	-0.00148328	0	-0.00056061	0
333.22	0.161224	0.176811	0.0479957	0.0594369	0.0149295	0.02091	-0.00107593	0	-0.00019249	0
333.42	0.160027	0.175897	0.0478254	0.0591295	0.0151346	0.0208018	-0.001271	0	1.718e-05	0
333.62	0.158911	0.174987	0.0476603	0.0588237	0.0149742	0.0206943	-0.00145808	0	0.00011871	0
333.82	0.159323	0.174082	0.0480846	0.0585195	0.0151986	0.0205872	-0.00167661	0	0.00095735	0
334.02	0.158696	0.173181	0.0477519	0.0582168	0.0153862	0.0204807	-0.00205427	0	0.0009809	0
334.22	0.1582	0.172286	0.04833	0.0579157	0.0152238	0.0203748	-0.002301	0	0.00131256	0
334.42	0.157155	0.171395	0.048167	0.0576162	0.0147532	0.0202694	-0.00238319	0	0.0016314	0
334.62	0.15647	0.170508	0.0481304	0.0573182	0.0144232	0.0201646	-0.00259509	0	0.0019392	0
334.82	0.15608	0.169626	0.0481197	0.0570217	0.0142722	0.0200603	-0.00280545	0	0.0023435	0
335.02	0.15503	0.168749	0.0471491	0.0567268	0.0136309	0.0199566	-0.00351935	0	0.00186681	0
335.22	0.154298	0.167876	0.0468304	0.0564334	0.0135633	0.0198533	-0.00347251	0	0.00198572	0
335.42	0.153909	0.167008	0.0468478	0.0561415	0.0133153	0.0197507	-0.00377005	0	0.00190469	0
335.62	0.1529	0.166144	0.0464364	0.0558512	0.0128528	0.0196485	-0.00370484	0	0.0013583	0
335.82	0.152559	0.165285	0.0455974	0.0555623	0.0128354	0.0195469	-0.00360991	0	0.0014683	0
336.02	0.151892	0.16443	0.0447215	0.0552749	0.0127616	0.0194458	-0.00383756	0	0.00145789	0
336.22	0.150585	0.16358	0.044581	0.0549891	0.013003	0.0193452	-0.00359571	0	0.00116757	0
336.42	0.150105	0.162734	0.0435084	0.0547047	0.012395	0.0192452	-0.0032921	0	0.00113005	0
336.62	0.149182	0.161892	0.0429015	0.0544217	0.0123738	0.0191456	-0.00299405	0	0.00087786	0
336.82	0.149058	0.161055	0.0428548	0.0541403	0.0123258	0.0190466	-0.00217691	0	0.00092864	0
337.02	0.148343	0.160222	0.0425947	0.0538602	0.0122089	0.0189481	-0.0020251	0	0.00101457	0
337.22	0.147499	0.159393	0.042689	0.0535817	0.0124042	0.0188501	-0.00126255	0	0.00141619	0
337.42	0.146711	0.158569	0.0422361	0.0533045	0.0125043	0.0187526	-0.00140031	0	0.00143897	0
337.62	0.145831	0.157749	0.0417383	0.0530289	0.0120407	0.0186556	-0.00153919	0	0.00073252	0
337.82	0.146386	0.156933	0.0419474	0.0527546	0.0126908	0.0185591	-0.00122587	0	0.00145508	0
338.02	0.144993	0.156121	0.0414444	0.0524817	0.0126616	0.0184631	-0.00164781	0	0.00078876	0
338.22	0.144425	0.155314	0.0419107	0.0522103	0.0122974	0.0183676	-0.0013971	0	0.00120109	0
338.42	0.143426	0.15451	0.041657	0.0519403	0.0123135	0.0182727	-0.00119717	0	0.00132667	0
338.62	0.142519	0.153711	0.0416406	0.0516716	0.0124577	0.0181782	-0.00166412	0	0.00123442	0
338.82	0.141609	0.152916	0.0413897	0.0514044	0.0125354	0.0180841	-0.00190964	0	0.00095314	0
339.02	0.140937	0.152125	0.0412783	0.0511385	0.0125847	0.0179906	-0.00190152	0	0.00093557	0
339.22	0.140443	0.151338	0.0413956	0.050874	0.0132538	0.0178976	-0.00193901	0	0.00157722	0
339.42	0.140168	0.150556	0.041252	0.0506109	0.013429	0.017805	-0.00193262	0	0.00179524	0
339.62	0.139412	0.149777	0.0406596	0.0503492	0.0132217	0.0177129	-0.00155881	0	0.00176468	0
339.82	0.138985	0.149002	0.040472	0.0500888	0.0135409	0.0176213	-0.00176942	0	0.00194495	0
340.02	0.138103	0.148232	0.0403281	0.0498297	0.0132987	0.0175302	-0.00163585	0	0.00208241	0
340.22	0.13717	0.147465	0.0397302	0.049572	0.0123945	0.0174395	-0.00183782	0	0.00163607	0
340.42	0.136567	0.146702	0.0386533	0.0493156	0.011208	0.0173493	-0.00215885	0	0.00130412	0
340.62	0.13606	0.145944	0.0385976	0.0490605	0.0111027	0.0172596	-0.00211945	0	0.00157539	0
340.82	0.13606	0.145189	0.0383653	0.0488068	0.0106516	0.0171703	-0.00217569	0	0.00159268	0
341.02	0.135687	0.144438	0.0385694	0.0485544	0.0105042	0.0170815	-0.00195746	0	0.00205495	0
341.22	0.134642	0.143691	0.038442	0.0483032	0.0103211	0.0169931	-0.00190225	0	0.00185975	0
341.42	0.133823	0.142948	0.0379142	0.0480534	0.0100538	0.0169053	-0.00238806	0	0.0011051	0
341.62	0.132839	0.142208	0.0376371	0.0478049	0.00874567	0.0168178	-0.00318512	0	0.00050146	0
341.82	0.132321	0.141473	0.037324	0.0475576	0.00890341	0.0167308	-0.00378393	0	0.00022991	0
342.02	0.13133	0.140741	0.036571	0.0473117	0.00815856	0.0166443	-0.00463747	0	-0.00080569	0
342.22	0.130221	0.140013	0.0364527	0.047067	0.0079101	0.0165582	-0.00459909	0	-0.00085612	0
342.42	0.12889	0.139289	0.0359613	0.0468235	0.00772639	0.0164726	-0.00465282	0	-0.00125611	0
342.62	0.12812	0.138569	0.0357221	0.0465814	0.00761595	0.0163874	-0.0048492	0	-0.00186523	0
342.82	0.127547	0.137852	0.0358519	0.0463404	0.00794408	0.0163026	-0.00442057	0	-0.00171653	0
343.02	0.127043	0.137139	0.0355557	0.0461008	0.00826425	0.0162183	-0.00438104	0	-0.00155379	0
343.22	0.126922	0.13643	0.0359705	0.0458623	0.00872463	0.0161344	-0.00392384	0	-0.00082832	0
343.42	0.126686	0.135724	0.0363852	0.0456251	0.00941843	0.016051	-0.00311908	0	-0.00071721	0
343.62	0.12617	0.135022	0.0367161	0.0453892	0.00952338	0.015968	-0.00254967	0	-0.00041077	0
343.82	0.125762	0.134324	0.0365549	0.0451544	0.00994368	0.0158854	-0.00277753	0	-0.00053855	0
344.02	0.125123	0.133629	0.03658	0.0449209	0.00983928	0.0158032	-0.00246646	0	-0.00066852	0
344.22	0.124969	0.132938	0.036519	0.0446885	0.00984897	0.0157215	-0.00233774	0	-0.00032066	0
344.42	0.124855	0.13225	0.0369017	0.0444574	0.0103266	0.0156402	-0.00162105	0	0.00054785	0
344.62	0.124921	0.131566	0.0371524	0.0442275	0.0106031	0.0155593	-0.00140335	0	0.00129371	0
344.82	0.125244	0.130886	0.0371523	0.0439987	0.0104572	0.0154788	-0.00115194	0	0.00180914	0
345.02	0.124901	0.130209	0.0373278	0.0437712	0.0103893	0.0153987	-0.00092229	0	0.00265805	0
345.22	0.123578	0.129536	0.0369955	0.0435448	0.010055	0.0153191	-0.00150666	0	0.00251469	0
345.42	0.123263	0.128866	0.0367344	0.0433196	0.00939524	0.0152399	-0.00178926	0	0.00221882	0
345.62	0.123104	0.128199	0.0367183	0.0430955	0.00884432	0.0151611	-0.00198134	0	0.00232989	0
345.82	0.122658	0.127536	0.0361426	0.0428726	0.00885807	0.0150826	-0.00169085	0	0.002113	0
346.02	0.121737	0.126876	0.0354678	0.0426509	0.00838932	0.0150046	-0.00129104	0	0.00209539	0
346.22	0.120736	0.12622	0.0354352	0.0424303	0.00771401	0.014927	-0.000906	0	0.00200023	0
346.42	0.120495	0.125567	0.034809	0.0422109	0.00736198	0.0148498	-0.00096219	0	0.00148204	0
346.62	0.120188	0.124918	0.0346662	0.0419925	0.00708932	0.014773	-0.00058242	0	0.00133696	0
346.82	0.120046	0.124272	0.0348505	0.0417754	0.00749353	0.0146966	2.332e-05	0	0.0020605	0
347.02	0.119775	0.123629	0.0348097	0.0415593	0.00746711	0.0146206	-0.00026398	0	0.00180795	0
347.22	0.119731	0.12299	0.0354833	0.0413443	0.00808136	0.014545	0.0004646	0	0.00231327	0
347.42	0.118916	0.122354	0.0351482	0.0411305	0.00873747	0.0144698	0.00082793	0	0.0019089	0
347.62	0.118485	0.121721	0.0345475	0.0409178	0.00870259	0.0143949	0.00094322	0	0.00158665	0
347.82	0.118038	0.121091	0.034086	0.0407062	0.009094	0.0143205	0.00036702	0	0.001249	0
348.02	0.117412	0.120465	0.0338497	0.0404956	0.0095336	0.0142464	0.00038848	0	0.00103338	0
348.22	0.117017	0.119842	0.0337507	0.0402862	0.0104753	0.0141727	0.00060979	0	0.0013814	0
348.42	0.116211	0.119222	0.0332964	0.0400778	0.0106582	0.0140994	0.00019585	0	0.00117605	0
348.62	0.115782	0.118606	0.0326292	0.0398705	0.0101025	0.0140265	-0.00043196	0	0.00105084	0
348.82	0.115587	0.117992	0.0322443	0.0396643	0.0102262	0.013954	-0.00044762	0	0.0015541	0
349.02	0.115003	0.117382	0.0323452	0.0394592	0.00990508	0.0138818	-0.0009212	0	0.00184764	0
349.22	0.113631	0.116775	0.0321347	0.0392551	0.00983292	0.01381	-0.00170093	0	0.00147241	0
349.42	0.113259	0.116171	0.0318469	0.0390521	0.00915254	0.0137386	-0.00220613	0	0.00094581	0
349.62	0.112997	0.11557	0.031676	0.0388501	0.00914299	0.0136675	-0.00242295	0	0.00086653	0
349.82	0.112246	0.114972	0.0312163	0.0386492	0.0088271	0.0135968	-0.00210021	0	0.00012853	0
350.02	0.111879	0.114378	0.0312408	0.0384493	0.00853324	0.0135265	-0.00196245	0	-5.208e-05	0
350.22	0.112026	0.113786	0.0314224	0.0382504	0.00811204	0.0134565	-0.00194548	0	-1.378e-05	0
350.42	0.111672	0.113198	0.0310611	0.0380526	0.0078806	0.0133869	-0.00229562	0	-5.592e-05	0
350.62	0.111495	0.112612	0.0312225	0.0378558	0.00757347	0.0133177	-0.00248386	0	0.0003898	0
350.82	0.111481	0.11203	0.0315944	0.03766	0.00801749	0.0132488	-0.00237482	0	0.00102872	0
351.02	0.111046	0.11145	0.0320084	0.0374652	0.00870386	0.0131803	-0.00232762	0	0.00148456	0
351.22	0.110289	0.110874	0.0318809	0.0372714	0.00820347	0.0131121	-0.00210441	0	0.00151273	0
351.42	0.109111	0.1103	0.0310798	0.0370787	0.0076328	0.0130443	-0.00263227	0	0.00102017	0
351.62	0.109102	0.10973	0.031209	0.0368869	0.00762034	0.0129769	-0.00259339	0	0.00143287	0
351.82	0.108779	0.109162	0.0312125	0.0366961	0.00783508	0.0129097	-0.00256678	0	0.00194786	0
352.02	0.108457	0.108598	0.0314517	0.0365063	0.0083569	0.012843	-0.0023003	0	0.00234639	0
352.22	0.1083	0.108036	0.0315997	0.0363175	0.00872843	0.0127765	-0.00258421	0	0.00257495	0
352.42	0.107488	0.107477	0.0311274	0.0361297	0.00819668	0.0127105	-0.00340382	0	0.00245724	0
352.62	0.107041	0.106922	0.0312487	0.0359428	0.00828028	0.0126447	-0.00338382	0	0.00277797	0
352.82	0.106364	0.106369	0.0313262	0.0357569	0.00855642	0.0125793	-0.00331765	0	0.00334043	0
353.02	0.105793	0.105818	0.0315334	0.035572	0.00845159	0.0125143	-0.00324059	0	0.00328831	0
353.22	0.104788	0.105271	0.031199	0.035388	0.00825893	0.0124495	-0.00322986	0	0.00292147	0
353.42	0.104844	0.104727	0.0307163	0.035205	0.00807534	0.0123851	-0.00287484	0	0.00250421	0
353.62	0.104348	0.104185	0.0301879	0.0350229	0.0082614	0.0123211	-0.00229342	0	0.00200012	0
353.82	0.103884	0.103646	0.0299332	0.0348417	0.00809614	0.0122574	-0.00176143	0	0.00154101	0
354.02	0.103752	0.10311	0.0298438	0.0346615	0.0080495	0.012194	-0.00164035	0	0.00191765	0
354.22	0.103498	0.102577	0.0296104	0.0344823	0.00821182	0.0121309	-0.00145736	0	0.00191789	0
354.42	0.103275	0.102046	0.0291564	0.0343039	0.0085903	0.0120682	-0.00128344	0	0.0019086	0
354.62	0.103709	0.101518	0.0293096	0.0341265	0.00914454	0.0120058	-0.00085867	0	0.00201614	0
354.82	0.103172	0.100993	0.0292135	0.03395	0.00970264	0.0119437	-0.00055688	0	0.00217899	0
355.02	0.102368	0.100471	0.029077	0.0337744	0.00930771	0.0118819	-0.00105097	0	0.00145056	0
355.22	0.101866	0.0999514	0.028539	0.0335997	0.00848115	0.0118204	-0.00093615	0	0.00065909	0
355.42	0.101156	0.0994345	0.0285581	0.033426	0.00842136	0.0117593	-0.00107815	0	0.00059958	0
355.62	0.101524	0.0989202	0.0287363	0.0332531	0.00857901	0.0116985	-0.00057112	0	0.00090046	0
355.82	0.101035	0.0984086	0.0284339	0.0330811	0.00807388	0.011638	-0.00120261	0	0.00097106	0
356.02	0.100979	0.0978996	0.0288539	0.03291	0.00820263	0.0115778	-0.0012034	0	0.00179504	0
356.22	0.10012	0.0973933	0.0286611	0.0327398	0.00796587	0.0115179	-0.0021457	0	0.00129632	0
356.42	0.098828	0.0968896	0.0284587	0.0325705	0.00762677	0.0114583	-0.00261453	0	0.00119537	0
356.62	0.0986941	0.0963885	0.0283982	0.032402	0.00759765	0.0113991	-0.00248245	0	0.00136153	0
356.82	0.0978507	0.0958899	0.0278923	0.0322344	0.00720876	0.0113401	-0.00272017	0	0.00153572	0
357.02	0.0972528	0.095394	0.0271878	0.0320677	0.00692999	0.0112815	-0.00274343	0	0.00093319	0
357.22	0.0963411	0.0949006	0.0264676	0.0319019	0.00650766	0.0112231	-0.00308872	0	0.00079837	0
357.42	0.0954109	0.0944098	0.0256989	0.0317369	0.00622027	0.0111651	-0.00321252	0	0.00063355	0
357.62	0.0944153	0.0939215	0.0250952	0.0315727	0.00583461	0.0111073	-0.00345821	0	0.00032283	0
357.82	0.0943992	0.0934357	0.025108	0.0314094	0.00565999	0.0110499	-0.00346421	0	0.00040459	0
358.02	0.0942451	0.0929525	0.025161	0.031247	0.00566111	0.0109927	-0.0030039	0	0.00060669	0
358.22	0.0942961	0.0924717	0.0249819	0.0310854	0.00596115	0.0109359	-0.00293772	0	0.00032841	0
358.42	0.0942748	0.0919935	0.0250718	0.0309246	0.00594626	0.0108793	-0.00250163	0	0.00029279	0
358.62	0.0943573	0.0915177	0.0250862	0.0307647	0.00556258	0.010823	-0.00272739	0	-2.048e-05	0
358.82	0.0937599	0.0910443	0.0246429	0.0306055	0.00524599	0.0107671	-0.00322475	0	-0.00036113	0
359.02	0.0939633	0.0905735	0.0246639	0.0304472	0.00461907	0.0107114	-0.00315363	0	-0.00100341	0
359.22	0.0933192	0.090105	0.0243694	0.0302898	0.0042919	0.010656	-0.0028713	0	-0.00077269	0
359.42	0.0931093	0.089639	0.0247677	0.0301331	0.00413327	0.0106009	-0.00296634	0	-0.00061612	0
359.62	0.0932385	0.0891754	0.0249767	0.0299773	0.00494179	0.010546	-0.00202798	0	-2.215e-05	0
359.82	0.0927237	0.0887142	0.0251069	0.0298222	0.00487563	0.0104915	-0.00176479	0	0.00051895	0
360.02	0.0930241	0.0882553	0.0256662	0.029668	0.00541397	0.0104372	-0.0007468	0	0.00132632	0
360.22	0.0926585	0.0877989	0.0256981	0.0295145	0.0058474	0.0103833	-0.00048843	0	0.00092802	0
360.42	0.0923381	0.0873448	0.0254154	0.0293619	0.00596572	0.0103295	-0.00045226	0	0.00132489	0
360.62	0.0922457	0.086893	0.025254	0.02921	0.00597402	0.0102761	-0.00060968	0	0.00121825	0
360.82	0.0912488	0.0864436	0.0251173	0.029059	0.00618468	0.010223	-0.0007666	0	0.00102812	0
361.02	0.0909787	0.0859965	0.0248869	0.0289087	0.00655212	0.0101701	-0.00106562	0	0.00106466	0
361.22	0.0906586	0.0855518	0.0247694	0.0287591	0.00607337	0.0101175	-0.00170207	0	0.00135394	0
361.42	0.0907469	0.0851093	0.0248536	0.0286104	0.00591989	0.0100652	-0.00208026	0	0.00107613	0
361.62	0.0913114	0.0846691	0.0254247	0.0284624	0.00660733	0.0100131	-0.00194562	0	0.00129866	0
361.82	0.0914728	0.0842312	0.0261414	0.0283152	0.00681465	0.00996133	-0.00187967	0	0.00150807	0
362.02	0.0912185	0.0837955	0.0258389	0.0281688	0.0064763	0.00990981	-0.0022473	0	0.00156764	0
362.22	0.0905799	0.0833621	0.0253661	0.0280231	0.00599364	0.00985856	-0.00301554	0	0.00106828	0
362.42	0.0898683	0.082931	0.0255802	0.0278782	0.00544834	0.00980757	-0.00260376	0	0.00110564	0
362.62	0.0897033	0.0825021	0.0255242	0.027734	0.00513675	0.00975684	-0.00283847	0	0.00095906	0
362.82	0.0889099	0.0820754	0.0256164	0.0275905	0.0048807	0.00970638	-0.00263799	0	0.00093039	0
363.02	0.0883173	0.0816509	0.0254753	0.0274478	0.00424368	0.00965618	-0.00306246	0	0.00085167	0
363.22	0.0870632	0.0812286	0.0250935	0.0273059	0.0037769	0.00960624	-0.00307173	0	0.00084809	0
363.42	0.0866145	0.0808085	0.0247294	0.0271646	0.0042417	0.00955655	-0.00296292	0	0.00069293	0
363.62	0.085762	0.0803905	0.0242148	0.0270241	0.00412416	0.00950713	-0.00274023	0	0.00024359	0
363.82	0.084649	0.0799747	0.0232956	0.0268844	0.00289135	0.00945796	-0.00338606	0	-0.0003827	0
364.02	0.084201	0.0795611	0.022923	0.0267453	0.00285922	0.00940904	-0.00346437	0	-0.00046032	0
364.22	0.0833169	0.0791496	0.0225861	0.026607	0.00307938	0.00936038	-0.00354436	0	-0.00057603	0
364.42	0.082993	0.0787403	0.0224506	0.0264694	0.00301582	0.00931196	-0.00402891	0	-0.00090042	0
364.62	0.0828807	0.078333	0.0225723	0.0263325	0.00323761	0.0092638	-0.0036443	0	-0.00091362	0
364.82	0.0824752	0.0779279	0.0220716	0.0261963	0.00344965	0.00921589	-0.00348945	0	-0.00099263	0
365.02	0.082756	0.0775248	0.0217494	0.0260608	0.00326312	0.00916823	-0.00400665	0	-0.00135418	0
365.22	0.0829742	0.0771239	0.0217928	0.025926	0.00299024	0.00912081	-0.00404991	0	-0.0013566	0
365.42	0.0837761	0.076725	0.0222897	0.0257919	0.00346508	0.00907363	-0.00320781	0	-0.00079002	0
365.62	0.0840069	0.0763282	0.0221345	0.0256585	0.00351163	0.00902671	-0.00320745	0	-0.00025885	0
365.82	0.083902	0.0759334	0.0218586	0.0255258	0.00344017	0.00898002	-0.00336851	0	-0.00024887	0
366.02	0.0834289	0.0755407	0.0210262	0.0253938	0.00294439	0.00893357	-0.00361638	0	-0.00050325	0
366.22	0.0829522	0.07515	0.0214225	0.0252625	0.00283038	0.00888737	-0.00301411	0	-0.00019101	0
366.42	0.0825242	0.0747613	0.0214671	0.0251318	0.00347677	0.0088414	-0.00218669	0	-5.155e-05	0
366.62	0.082271	0.0743746	0.0215439	0.0250018	0.0034704	0.00879568	-0.00226193	0	-0.00011197	0
366.82	0.0817171	0.07399	0.0213146	0.0248725	0.00347435	0.00875019	-0.00187701	0	0.00025994	0
367.02	0.0816779	0.0736073	0.0213972	0.0247439	0.00398667	0.00870493	-0.00171605	0	0.00043626	0
367.22	0.0816712	0.0732266	0.0212817	0.0246159	0.00447889	0.00865991	-0.001442	0	0.00050837	0
367.42	0.0816912	0.0728479	0.0214556	0.0244886	0.00539601	0.00861512	-0.0013996	0	0.00079523	0
367.62	0.0811298	0.0724711	0.0213814	0.0243619	0.00500481	0.00857056	-0.00148188	0	0.00055357	0
367.82	0.0807362	0.0720963	0.0215146	0.0242359	0.00514386	0.00852623	-0.00196515	0	0.00071467	0
368.02	0.0802848	0.0717234	0.0217755	0.0241106	0.00628917	0.00848214	-0.00200486	0	0.00110838	0
368.22	0.0800931	0.0713524	0.0221638	0.0239859	0.00684369	0.00843827	-0.00145483	0	0.00108305	0
368.42	0.0801663	0.0709834	0.0225137	0.0238618	0.00750951	0.00839462	-0.0011147	0	0.00134607	0
368.62	0.0797179	0.0706163	0.022523	0.0237384	0.00755142	0.00835121	-0.00086612	0	0.00163044	0
368.82	0.0788891	0.070251	0.0221336	0.0236156	0.00715606	0.00830801	-0.00128906	0	0.00092605	0
369.02	0.0788326	0.0698877	0.0218399	0.0234935	0.00660834	0.00826504	-0.00110184	0	0.00050316	0
369.22	0.0788708	0.0695262	0.0213937	0.023372	0.00626584	0.0082223	-0.00115231	0	0.00063706	0
369.42	0.0793209	0.0691667	0.0215947	0.0232511	0.00592355	0.00817977	-0.00077842	0	0.00060311	0
369.62	0.0792414	0.0688089	0.0213176	0.0231309	0.00547571	0.00813747	-0.0011597	0	0.00028792	0
369.82	0.0793988	0.0684531	0.0213586	0.0230112	0.00526239	0.00809538	-0.00092218	0	3.718e-05	0
370.02	0.0791096	0.068099	0.0210768	0.0228922	0.00476635	0.00805351	-0.00051595	0	-0.00049909	0
370.22	0.0791824	0.0677468	0.0209516	0.0227738	0.00473255	0.00801186	-0.00030675	0	-0.0006896	0
370.42	0.0788756	0.0673964	0.0200897	0.022656	0.00452691	0.00797042	-0.0006136	0	-0.00132215	0
370.62	0.0785304	0.0670478	0.0202395	0.0225388	0.00411716	0.0079292	-0.00032762	0	-0.00115904	0
370.82	0.0785749	0.0667011	0.0201086	0.0224223	0.00414735	0.00788819	2.326e-05	0	-0.00113422	0
371.02	0.0785317	0.0663561	0.0202647	0.0223063	0.00431982	0.00784739	8.476e-05	0	-0.00063634	0
371.22	0.078574	0.0660129	0.0202075	0.0221909	0.00449819	0.0078068	0.00010491	0	2.959e-05	0
371.42	0.0782705	0.0656715	0.0206816	0.0220762	0.00481185	0.00776643	0.00038149	0	0.00060705	0
371.62	0.0780214	0.0653318	0.0203903	0.021962	0.0047673	0.00772626	0.00019262	0	0.00071756	0
371.82	0.0778334	0.0649939	0.0205916	0.0218484	0.00505877	0.0076863	-0.0004485	0	0.00116112	0
372.02	0.0771236	0.0646578	0.0207211	0.0217354	0.00523081	0.00764654	-0.00075603	0	0.00143912	0
372.22	0.0769289	0.0643234	0.0209925	0.021623	0.00552655	0.007607	-0.00070299	0	0.0015449	0
372.42	0.0764589	0.0639907	0.0206053	0.0215112	0.0054431	0.00756765	-0.0015344	0	0.00200319	0
372.62	0.0761388	0.0636597	0.0206617	0.0213999	0.00492591	0.00752851	-0.00155008	0	0.0019929	0
372.82	0.0754797	0.0633305	0.0203108	0.0212892	0.00458315	0.00748957	-0.00133174	0	0.00187941	0
373.02	0.0752133	0.0630029	0.0197432	0.0211791	0.00443636	0.00745084	-0.00137522	0	0.00180762	0
373.22	0.0753439	0.0626771	0.0199251	0.0210696	0.00455635	0.0074123	-0.00179268	0	0.00188743	0
373.42	0.0753542	0.0623529	0.020328	0.0209606	0.00468775	0.00737397	-0.00112886	0	0.00227213	0
373.62	0.0750724	0.0620304	0.019904	0.0208522	0.00470108	0.00733583	-0.00099735	0	0.00264409	0
373.82	0.0743873	0.0617096	0.0195022	0.0207443	0.00443226	0.00729789	-0.00074146	0	0.00191927	0
374.02	0.0737283	0.0613904	0.0191382	0.0206371	0.00420961	0.00726014	-0.00067105	0	0.00157081	0
374.22	0.0731182	0.0610729	0.018457	0.0205303	0.00388054	0.00722259	-0.00131147	0	0.00123389	0
374.42	0.0722809	0.0607571	0.0180565	0.0204241	0.00344085	0.00718524	-0.00186009	0	0.00095056	0
374.62	0.0712474	0.0604428	0.0182965	0.0203185	0.0037227	0.00714808	-0.00199249	0	0.00105569	0
374.82	0.0706979	0.0601302	0.0179272	0.0202134	0.0036823	0.00711111	-0.0022199	0	0.00075868	0
375.02	0.0702273	0.0598192	0.0177869	0.0201089	0.00387865	0.00707433	-0.00204728	0	0.00118426	0
375.22	0.0701197	0.0595098	0.0180422	0.0200049	0.00430574	0.00703774	-0.00199192	0	0.00120585	0
375.42	0.0698778	0.059202	0.0179843	0.0199014	0.00426879	0.00700134	-0.00214482	0	0.00093127	0
375.62	0.069974	0.0588958	0.0179293	0.0197985	0.00437575	0.00696513	-0.00230013	0	0.00091792	0
375.82	0.0699126	0.0585912	0.018122	0.0196961	0.00451809	0.0069291	-0.0024071	0	0.00073773	0
376.02	0.0700323	0.0582882	0.0182735	0.0195942	0.0048025	0.00689327	-0.00275742	0	0.00025456	0
376.22	0.0699339	0.0579867	0.0180441	0.0194929	0.00472727	0.00685761	-0.0030852	0	-0.00017933	0
376.42	0.0701015	0.0576868	0.0180771	0.0193921	0.00476121	0.00682215	-0.00312305	0	-0.00048778	0
376.62	0.0704258	0.0573885	0.0187925	0.0192917	0.0051718	0.00678686	-0.00241046	0	-0.00023064	0
376.82	0.0701746	0.0570917	0.01882	0.019192	0.00533929	0.00675176	-0.00225226	0	-0.00025248	0
377.02	0.0703026	0.0567964	0.0187689	0.0190927	0.00555767	0.00671684	-0.00258755	0	-0.00027676	0
377.22	0.0700181	0.0565026	0.0186086	0.018994	0.00568612	0.0066821	-0.00238843	0	-0.00036544	0
377.42	0.0697208	0.0562104	0.0182763	0.0188957	0.00548569	0.00664754	-0.00211791	0	-0.00025154	0
377.62	0.0686427	0.0559197	0.0178049	0.018798	0.00487959	0.00661316	-0.00239419	0	-0.00082504	0
377.82	0.0688172	0.0556305	0.0180811	0.0187008	0.0047983	0.00657896	-0.00236645	0	-0.00089338	0
378.02	0.0685984	0.0553427	0.018025	0.0186041	0.00422413	0.00654493	-0.00274521	0	-0.00070322	0
378.22	0.0683894	0.0550565	0.0179204	0.0185078	0.00408871	0.00651108	-0.00298935	0	-0.00098928	0
378.42	0.0683093	0.0547718	0.0181473	0.0184121	0.00414662	0.00647741	-0.00297985	0	-0.00079212	0
378.62	0.0678051	0.0544885	0.0185037	0.0183169	0.00414946	0.0064439	-0.00296872	0	-0.00056467	0
378.82	0.0672673	0.0542067	0.0181916	0.0182221	0.0038716	0.00641058	-0.00261344	0	-0.00085521	0
379.02	0.0670644	0.0539263	0.0179206	0.0181279	0.00345933	0.00637742	-0.00215193	0	-0.00073649	0
379.22	0.066911	0.0536474	0.0179033	0.0180341	0.00273714	0.00634444	-0.00213085	0	-0.0007847	0
379.42	0.0662899	0.0533699	0.0172752	0.0179409	0.00228308	0.00631162	-0.00205933	0	-0.00125534	0
379.62	0.0660867	0.0530939	0.0174398	0.0178481	0.0025145	0.00627898	-0.00154828	0	-0.00077733	0
379.82	0.0662939	0.0528193	0.0172247	0.0177558	0.00263431	0.0062465	-0.00139765	0	-0.00053391	0
380.02	0.0662659	0.0525461	0.016972	0.0176639	0.00252646	0.0062142	-0.00168098	0	-0.00056619	0
380.22	0.065813	0.0522743	0.0167949	0.0175726	0.00247689	0.00618206	-0.00144749	0	-0.00010719	0
380.42	0.0663864	0.052004	0.0173022	0.0174817	0.00311043	0.00615008	-0.00144514	0	0.00029645	0
380.62	0.0664506	0.051735	0.017114	0.0173913	0.00317557	0.00611828	-0.00131906	0	0.00079742	0
380.82	0.0664476	0.0514674	0.0168788	0.0173013	0.00358348	0.00608663	-0.00119347	0	0.00108849	0
381.02	0.0664613	0.0512013	0.0169523	0.0172119	0.00369351	0.00605515	-0.00124506	0	0.00097129	0
381.22	0.0656473	0.0509365	0.0167259	0.0171228	0.00365322	0.00602383	-0.00117822	0	0.00077559	0
381.42	0.0653267	0.050673	0.0165628	0.0170343	0.00337271	0.00599268	-0.00173918	0	0.00078807	0
381.62	0.0648367	0.0504109	0.0165948	0.0169462	0.00368685	0.00596168	-0.00184335	0	0.00099443	0
381.82	0.0652853	0.0501502	0.0170482	0.0168585	0.00437703	0.00593085	-0.0017197	0	0.00153364	0
382.02	0.0649731	0.0498908	0.0173553	0.0167713	0.00448682	0.00590018	-0.00146859	0	0.0015541	0
382.22	0.0648778	0.0496328	0.0175476	0.0166846	0.00496025	0.00586966	-0.00116055	0	0.00158683	0
382.42	0.0645774	0.0493761	0.0172605	0.0165983	0.00516914	0.0058393	-0.00078911	0	0.00132678	0
382.62	0.0637645	0.0491207	0.0174778	0.0165125	0.00499223	0.0058091	-0.00073202	0	0.00121584	0
382.82	0.0638139	0.0488666	0.0172682	0.016427	0.00543701	0.00577906	-0.00012117	0	0.00097891	0
383.02	0.0636553	0.0486139	0.0169175	0.0163421	0.00488261	0.00574917	-0.00019631	0	0.0007716	0
383.22	0.0632015	0.0483625	0.0165915	0.0162576	0.00426355	0.00571943	-0.00066042	0	0.000171	0
383.42	0.0627074	0.0481123	0.0164261	0.0161735	0.0045086	0.00568985	-0.00079335	0	6.535e-05	0
383.62	0.0625425	0.0478635	0.0166927	0.0160898	0.00434826	0.00566042	-0.00078331	0	0.00052492	0
383.82	0.0621138	0.047616	0.0162141	0.0160066	0.00364705	0.00563115	-0.0014461	0	9.587e-05	0
384.02	0.0613653	0.0473697	0.0157753	0.0159238	0.00338702	0.00560202	-0.00216866	0	-0.00048491	0
384.22	0.0614043	0.0471247	0.0155542	0.0158415	0.00310263	0.00557305	-0.0023695	0	-0.00053443	0
384.42	0.0618368	0.046881	0.0153606	0.0157595	0.00287925	0.00554423	-0.00308164	0	-0.001173	0
384.62	0.0618171	0.0466385	0.0151191	0.015678	0.00265074	0.00551555	-0.00303616	0	-0.00138613	0
384.82	0.0616352	0.0463973	0.0154215	0.015597	0.0028367	0.00548703	-0.00276076	0	-0.00124355	0
385.02	0.0611908	0.0461573	0.0156886	0.0155163	0.00227663	0.00545865	-0.00265399	0	-0.00161912	0
385.22	0.0607901	0.0459186	0.0156786	0.015436	0.00221	0.00543041	-0.00228316	0	-0.00143306	0
385.42	0.0609862	0.0456811	0.0157313	0.0153562	0.00263276	0.00540233	-0.00224143	0	-0.00111738	0
385.62	0.0612505	0.0454448	0.0159105	0.0152768	0.00323634	0.00537439	-0.00182747	0	-0.00055213	0
385.82	0.0614256	0.0452098	0.0163322	0.0151978	0.00387043	0.00534659	-0.00131782	0	-0.00022013	0
386.02	0.0615559	0.044976	0.0162705	0.0151192	0.00399063	0.00531894	-0.00096788	0	0.00044083	0
386.22	0.0614538	0.0447434	0.0164705	0.015041	0.004813	0.00529143	-0.00040527	0	0.00099547	0
386.42	0.0614205	0.0445119	0.01649	0.0149632	0.0048066	0.00526406	0.00019774	0	0.00123757	0
386.62	0.0611018	0.0442817	0.0168196	0.0148858	0.00489762	0.00523684	0.00039923	0	0.00162973	0
386.82	0.0612294	0.0440527	0.0170551	0.0148088	0.00535286	0.00520975	0.00101785	0	0.00209846	0
387.02	0.0602219	0.0438249	0.0165629	0.0147322	0.00477015	0.00518281	0.0006338	0	0.00191017	0
387.22	0.0600872	0.0435982	0.0168736	0.014656	0.0050563	0.005156	0.00103455	0	0.00228857	0
387.42	0.0593461	0.0433727	0.0167954	0.0145802	0.00510906	0.00512933	0.00086014	0	0.00254982	0
387.62	0.0584945	0.0431484	0.0161769	0.0145048	0.00430744	0.0051028	0.00069231	0	0.00213912	0
387.82	0.0571491	0.0429252	0.0151601	0.0144298	0.00342507	0.00507641	-0.00025491	0	0.0010208	0
388.02	0.0571656	0.0427032	0.0150772	0.0143551	0.00362579	0.00505016	-0.00038777	0	0.0008912	0
388.22	0.0572193	0.0424824	0.0150765	0.0142809	0.00324221	0.00502404	0.00026329	0	0.00114948	0
388.42	0.0569821	0.0422626	0.0152613	0.014207	0.00307104	0.00499805	0.00026766	0	0.00086346	0
388.62	0.0571645	0.042044	0.0156087	0.0141336	0.0029122	0.0049722	0.00041739	0	0.00097159	0
388.82	0.0573349	0.0418266	0.0156528	0.0140605	0.00290403	0.00494649	0.00062357	0	0.00111152	0
389.02	0.0578106	0.0416103	0.0156525	0.0139877	0.00270445	0.0049209	0.00043425	0	0.00073916	0
389.22	0.0580283	0.0413951	0.01589	0.0139154	0.00281147	0.00489545	0.00070671	0	0.00083307	0
389.42	0.057728	0.041181	0.015541	0.0138434	0.00274423	0.00487013	0.00025231	0	0.00095506	0
389.62	0.057812	0.040968	0.0155256	0.0137718	0.00282446	0.00484495	0.00033298	0	0.00145669	0
389.82	0.0578672	0.0407561	0.0156768	0.0137006	0.00333267	0.00481989	0.000482	0	0.00172662	0
390.02	0.0577232	0.0405453	0.0156131	0.0136297	0.00327811	0.00479496	2.82e-05	0	0.00191595	0
390.22	0.057662	0.0403356	0.0162975	0.0135592	0.00379896	0.00477016	0.00010325	0	0.00222941	0
390.42	0.0569959	0.040127	0.015672	0.0134891	0.00304343	0.00474549	-0.00054427	0	0.00204831	0
390.62	0.0568587	0.0399194	0.0156242	0.0134194	0.00326046	0.00472094	-0.00066326	0	0.00209859	0
390.82	0.0565329	0.039713	0.0156625	0.0133499	0.00342214	0.00469653	-0.00070828	0	0.00242224	0
391.02	0.0556932	0.0395076	0.0152885	0.0132809	0.00343125	0.00467224	-0.00119162	0	0.00214643	0
391.22	0.0555961	0.0393032	0.0151505	0.0132122	0.00347142	0.00464807	-0.00125247	0	0.00221355	0
391.42	0.0548676	0.0391	0.0142674	0.0131439	0.00283726	0.00462403	-0.0018414	0	0.00197396	0
391.62	0.0540754	0.0388978	0.0138178	0.0130759	0.00240768	0.00460012	-0.00181914	0	0.00144399	0
391.82	0.0538232	0.0386966	0.0136964	0.0130083	0.00215734	0.00457633	-0.00174389	0	0.00160757	0
392.02	0.0537329	0.0384964	0.013928	0.012941	0.00253624	0.00455266	-0.0013349	0	0.00152474	0
392.22	0.0534822	0.0382973	0.0137462	0.0128741	0.00239123	0.00452911	-0.00092183	0	0.00171491	0
392.42	0.0536838	0.0380993	0.0141658	0.0128075	0.00285144	0.00450569	-0.00080593	0	0.00157398	0
392.62	0.0537005	0.0379022	0.0140465	0.0127412	0.00342229	0.00448238	-0.0007241	0	0.00159729	0
392.82	0.0530707	0.0377062	0.0136664	0.0126753	0.00313358	0.0044592	-0.00068327	0	0.00130327	0
393.02	0.0524543	0.0375112	0.0137342	0.0126098	0.00319257	0.00443614	-0.00076532	0	0.00097341	0
393.22	0.0519879	0.0373172	0.0138324	0.0125446	0.00326126	0.00441319	-0.00054517	0	0.00110999	0
393.42	0.0512822	0.0371241	0.013246	0.0124797	0.0030909	0.00439037	-0.00102896	0	0.00112665	0
393.62	0.0516921	0.0369321	0.0135446	0.0124151	0.00352633	0.00436766	-0.0009314	0	0.00135983	0
393.82	0.0516901	0.0367411	0.0134211	0.0123509	0.00377195	0.00434507	-0.00134909	0	0.0012116	0
394.02	0.0515312	0.0365511	0.0132042	0.012287	0.00369404	0.0043226	-0.00214981	0	0.00104132	0
394.22	0.0514203	0.0363621	0.0129344	0.0122235	0.00304839	0.00430024	-0.00247798	0	0.0005433	0
394.42	0.051322	0.036174	0.0127715	0.0121603	0.00250807	0.004278	-0.00278061	0	0.00068031	0
394.62	0.0518803	0.0359869	0.0130708	0.0120974	0.00277567	0.00425587	-0.00233736	0	0.00074944	0
394.82	0.0513509	0.0358008	0.0127788	0.0120348	0.00247583	0.00423386	-0.00278392	0	0.00069581	0
395.02	0.0512728	0.0356156	0.0123817	0.0119726	0.00269033	0.00421197	-0.00288174	0	0.00058602	0
395.22	0.0512336	0.0354314	0.0121297	0.0119107	0.00240879	0.00419018	-0.00277842	0	0.00072655	0
395.42	0.0512615	0.0352482	0.0123537	0.011849	0.00240323	0.00416851	-0.00252351	0	0.00103355	0
395.62	0.0510843	0.0350659	0.0120771	0.0117878	0.00213646	0.00414695	-0.00238155	0	0.00118055	0
395.82	0.0515104	0.0348845	0.0121674	0.0117268	0.00239534	0.0041255	-0.00205267	0	0.0014833	0
396.02	0.0513082	0.0347041	0.0120734	0.0116662	0.00226621	0.00410416	-0.00243465	0	0.00082218	0
396.22	0.0516485	0.0345246	0.0125089	0.0116058	0.00261288	0.00408294	-0.0022033	0	0.00107589	0
396.42	0.0515042	0.034346	0.013119	0.0115458	0.00303106	0.00406182	-0.00218933	0	0.00113886	0
396.62	0.0508315	0.0341684	0.0127316	0.0114861	0.00306684	0.00404081	-0.00232501	0	0.00028669	0
396.82	0.0507877	0.0339917	0.0127602	0.0114267	0.00288371	0.00401991	-0.0023738	0	-0.00013613	0
397.02	0.0509369	0.0338159	0.0127337	0.0113676	0.00298964	0.00399912	-0.00220919	0	-0.00055352	0
397.22	0.0511127	0.033641	0.0128217	0.0113088	0.00345619	0.00397844	-0.00224614	0	-0.00048487	0
397.42	0.050516	0.033467	0.0123452	0.0112503	0.00326732	0.00395786	-0.00237433	0	-0.00035739	0
397.62	0.0511561	0.0332939	0.0129902	0.0111921	0.00401561	0.00393739	-0.00178975	0	3.086e-05	0
397.82	0.0505507	0.0331217	0.012893	0.0111342	0.00415217	0.00391703	-0.00183466	0	-0.00023688	0
398.02	0.0502715	0.0329504	0.012627	0.0110766	0.00376298	0.00389677	-0.0019027	0	-0.00048831	0
398.22	0.0499322	0.03278	0.0123789	0.0110193	0.0035178	0.00387662	-0.00203523	0	-0.00061373	0
398.42	0.0496486	0.0326104	0.0127836	0.0109623	0.00359589	0.00385657	-0.00177441	0	1.478e-05	0
398.62	0.0493661	0.0324418	0.012315	0.0109056	0.00370332	0.00383662	-0.00220211	0	-0.00012812	0
398.82	0.0490048	0.032274	0.0121577	0.0108492	0.00369355	0.00381678	-0.00228151	0	-0.00015013	0
399.02	0.0485687	0.032107	0.011758	0.0107931	0.00384932	0.00379704	-0.00231598	0	-4.897e-05	0
399.22	0.0482988	0.031941	0.0120441	0.0107373	0.00359994	0.0037774	-0.00203702	0	3.362e-05	0
399.42	0.0480544	0.0317758	0.0119649	0.0106818	0.00339504	0.00375786	-0.00227268	0	8.566e-05	0
399.62	0.0478822	0.0316114	0.0119149	0.0106265	0.00333511	0.00373843	-0.00204504	0	0.00034217	0
[truncated: 1,001 more rows]

## Sheet: ViaA-AviTag-His_RavA_ADP
Time2	Data2	Fit2	Data2	Fit2	Data2	Fit2	Data2	Fit2	Data2	Fit2
0.03	0.0114829	0	0.00508984	0	0.00485214	0	0.0036016	0	0.00070979	0
0.23	0.0113285	0.00103339	0.0057316	0.00030093	0.00499211	9.556e-05	0.00347995	1.643e-05	0.00055847	9.5e-07
0.43	0.010965	0.00205483	0.00611358	0.00059969	0.00457975	0.00019069	0.00291908	3.279e-05	0.00028253	1.9e-06
0.63	0.0108298	0.00306448	0.00657074	0.00089629	0.00485575	0.00028537	0.00222415	4.91e-05	0.00067713	2.84e-06
0.83	0.0108536	0.00406246	0.00699738	0.00119074	0.00479637	0.00037961	0.00160098	6.534e-05	0.00049649	3.78e-06
1.03	0.0111474	0.00504892	0.00742469	0.00148306	0.00491206	0.00047342	0.0010346	8.152e-05	0.00026953	4.72e-06
1.23	0.0113826	0.00602397	0.00780033	0.00177327	0.00497643	0.00056679	0.00081485	9.765e-05	-0.00022891	5.66e-06
1.43	0.0117447	0.00698776	0.00791557	0.00206138	0.0046236	0.00065974	0.00024219	0.00011371	-0.00035342	6.59e-06
1.63	0.0126911	0.00794042	0.00839938	0.00234741	0.00519673	0.00075225	0.00041433	0.00012971	-0.00029602	7.52e-06
1.83	0.0137597	0.00888207	0.00870648	0.00263137	0.0053146	0.00084433	0.00046302	0.00014565	-8.49e-05	8.45e-06
2.03	0.0149801	0.00981284	0.00900499	0.00291328	0.00564419	0.00093599	0.00093535	0.00016153	0.0001328	9.37e-06
2.23	0.0161926	0.0107329	0.00932179	0.00319315	0.00569711	0.00102722	0.00145068	0.00017735	0.00050712	1.029e-05
2.43	0.0173724	0.0116422	0.00971053	0.00347099	0.00611551	0.00111803	0.00146973	0.00019311	0.00095493	1.121e-05
2.63	0.0185874	0.0125411	0.0102946	0.00374683	0.00667473	0.00120842	0.00139242	0.00020881	0.00097187	1.213e-05
2.83	0.0191135	0.0134296	0.0105328	0.00402067	0.00615766	0.00129839	0.00107892	0.00022446	0.00060126	1.304e-05
3.03	0.020478	0.0143079	0.0109272	0.00429253	0.00602211	0.00138795	0.00098826	0.00024004	0.000533	1.395e-05
3.23	0.0214074	0.015176	0.011088	0.00456242	0.00634385	0.00147709	0.00164847	0.00025556	0.00057478	1.486e-05
3.43	0.0222054	0.016034	0.0111563	0.00483037	0.0060811	0.00156582	0.00139343	0.00027103	0.0005053	1.577e-05
3.63	0.0229532	0.0168822	0.011447	0.00509637	0.00627349	0.00165414	0.00149523	0.00028644	0.00028538	1.667e-05
3.83	0.0230507	0.0177205	0.0115215	0.00536046	0.00604284	0.00174204	0.00141331	0.00030179	-0.00021965	1.757e-05
4.03	0.0238303	0.0185492	0.0121719	0.00562263	0.00628457	0.00182955	0.00150729	0.00031709	-0.00020267	1.846e-05
4.23	0.0243961	0.0193683	0.0127702	0.00588291	0.00674313	0.00191664	0.00142605	0.00033232	-0.00029846	1.936e-05
4.43	0.0245985	0.0201779	0.0128086	0.0061413	0.00663509	0.00200334	0.00080421	0.0003475	-0.00056775	2.025e-05
4.63	0.0252571	0.0209782	0.0131592	0.00639783	0.00709735	0.00208963	0.00069032	0.00036262	-0.00055199	2.114e-05
4.83	0.0255595	0.0217692	0.0130697	0.0066525	0.0066584	0.00217553	5.487e-05	0.00037769	-0.00106401	2.202e-05
5.03	0.0262125	0.0225511	0.0134314	0.00690534	0.00683204	0.00226102	-0.00019199	0.0003927	-0.00135052	2.29e-05
5.23	0.0263511	0.0233239	0.0136343	0.00715634	0.00674932	0.00234612	0.00015087	0.00040765	-0.00178924	2.378e-05
5.43	0.027164	0.0240878	0.013912	0.00740553	0.00684606	0.00243083	0.00013833	0.00042254	-0.00120473	2.466e-05
5.63	0.0281172	0.0248429	0.014612	0.00765291	0.0075227	0.00251514	0.00036193	0.00043738	-0.00127903	2.554e-05
5.83	0.0285101	0.0255893	0.0151312	0.00789851	0.0073648	0.00259907	0.00033792	0.00045217	-0.0009042	2.641e-05
6.03	0.0291433	0.0263271	0.0157241	0.00814233	0.00783267	0.0026826	0.00101763	0.00046689	-0.00060432	2.728e-05
6.23	0.0294383	0.0270563	0.0159588	0.00838439	0.00713085	0.00276575	0.00097828	0.00048157	-0.00059297	2.814e-05
6.43	0.0303399	0.0277771	0.0162837	0.0086247	0.00745611	0.00284852	0.00100204	0.00049618	-0.00065447	2.901e-05
6.63	0.0308367	0.0284896	0.0164158	0.00886327	0.00769639	0.0029309	0.00078628	0.00051075	-0.00076402	2.987e-05
6.83	0.0313587	0.0291938	0.0165481	0.00910012	0.00746234	0.0030129	0.00089118	0.00052526	-0.00030747	3.073e-05
7.03	0.032625	0.0298899	0.0171909	0.00933525	0.00786312	0.00309452	0.00119161	0.00053971	-0.00017576	3.159e-05
7.23	0.0342789	0.030578	0.0181793	0.00956868	0.00892834	0.00317576	0.00235862	0.00055411	0.00042649	3.244e-05
7.43	0.0346902	0.0312581	0.0182947	0.00980043	0.00889796	0.00325663	0.00202136	0.00056845	0.00014526	3.329e-05
7.63	0.0358499	0.0319304	0.018977	0.0100305	0.00954788	0.00333712	0.00283033	0.00058274	0.00043947	3.414e-05
7.83	0.0361945	0.0325949	0.0190563	0.0102589	0.00950298	0.00341724	0.00290658	0.00059698	0.00011936	3.498e-05
8.03	0.0371002	0.0332517	0.0196027	0.0104857	0.010251	0.00349699	0.00311582	0.00061117	0.00050134	3.583e-05
8.23	0.0377459	0.0339009	0.0199902	0.0107108	0.0102904	0.00357637	0.00292313	0.0006253	0.00035819	3.667e-05
8.43	0.0386597	0.0345426	0.020177	0.0109343	0.0103724	0.00365538	0.00254821	0.00063937	0.00018944	3.751e-05
8.63	0.039779	0.035177	0.0203985	0.0111561	0.0106497	0.00373403	0.00267058	0.0006534	0.00048809	3.834e-05
8.83	0.0404147	0.0358039	0.0203395	0.0113764	0.0107424	0.00381231	0.00220339	0.00066737	0.00066375	3.917e-05
9.03	0.0413212	0.0364237	0.0208838	0.0115951	0.0109656	0.00389023	0.00263063	0.00068129	0.00024145	4e-05
9.23	0.0417283	0.0370363	0.0211137	0.0118122	0.0111053	0.00396779	0.00312846	0.00069516	0.00054069	4.083e-05
9.43	0.0426664	0.0376418	0.0214145	0.0120277	0.0110521	0.00404499	0.00260954	0.00070897	0.00074847	4.166e-05
9.63	0.0428551	0.0382403	0.0219341	0.0122417	0.0108821	0.00412184	0.0023312	0.00072273	0.0006559	4.248e-05
9.83	0.043004	0.0388319	0.0223914	0.0124541	0.0110211	0.00419833	0.00286422	0.00073644	0.00100326	4.33e-05
10.03	0.0431604	0.0394166	0.0223726	0.012665	0.0109036	0.00427446	0.00294234	0.0007501	0.00086014	4.412e-05
10.23	0.0434308	0.0399946	0.0224621	0.0128743	0.0108928	0.00435024	0.00267742	0.00076371	0.00079208	4.493e-05
10.43	0.0440469	0.040566	0.0226848	0.0130822	0.0112608	0.00442567	0.00254956	0.00077727	0.00076593	4.575e-05
10.63	0.0444485	0.0411307	0.0228895	0.0132885	0.0118108	0.00450076	0.00268528	0.00079077	0.00106592	4.656e-05
10.83	0.044376	0.0416889	0.0230663	0.0134933	0.0114515	0.00457549	0.00265499	0.00080423	0.00108353	4.736e-05
11.03	0.0447789	0.0422406	0.0234766	0.0136967	0.0113586	0.00464988	0.00318271	0.00081763	0.00099136	4.817e-05
11.23	0.0452026	0.042786	0.0241806	0.0138986	0.0119449	0.00472392	0.0034596	0.00083099	0.00099974	4.897e-05
11.43	0.04476	0.0433251	0.0234107	0.0140991	0.0112435	0.00479762	0.0025818	0.00084429	0.00014319	4.977e-05
11.63	0.0449366	0.043858	0.0238926	0.014298	0.0116189	0.00487098	0.00296515	0.00085755	0.00029518	5.057e-05
11.83	0.0448041	0.0443847	0.0239171	0.0144956	0.0112931	0.00494401	0.00232326	0.00087075	-0.00020257	5.136e-05
12.03	0.0456588	0.0449053	0.0247745	0.0146917	0.0116789	0.00501669	0.0023134	0.00088391	0.00012889	5.216e-05
12.23	0.046509	0.0454199	0.0252583	0.0148864	0.011873	0.00508904	0.00204302	0.00089701	0.00023995	5.295e-05
12.43	0.0473967	0.0459285	0.0255728	0.0150797	0.012258	0.00516105	0.00187211	0.00091007	0.00025724	5.374e-05
12.63	0.0484327	0.0464313	0.025888	0.0152716	0.0125824	0.00523273	0.00187328	0.00092307	0.00065266	5.452e-05
12.83	0.0487898	0.0469282	0.026082	0.0154621	0.0125772	0.00530407	0.00229157	0.00093603	0.00057998	5.53e-05
13.03	0.0491567	0.0474195	0.026612	0.0156512	0.0127523	0.00537509	0.00286545	0.00094894	0.0007965	5.609e-05
13.23	0.0500739	0.047905	0.0268497	0.015839	0.0131649	0.00544578	0.00327163	0.0009618	0.00167349	5.686e-05
13.43	0.0501107	0.048385	0.026944	0.0160254	0.0128911	0.00551614	0.00281068	0.00097461	0.00155338	5.764e-05
13.63	0.0498557	0.0488594	0.0270329	0.0162105	0.0128396	0.00558617	0.00353174	0.00098738	0.00177205	5.841e-05
13.83	0.0501469	0.0493283	0.0269905	0.0163942	0.0133268	0.00565588	0.00365686	0.0010001	0.00154048	5.919e-05
14.03	0.0502529	0.0497918	0.0270396	0.0165766	0.0135328	0.00572527	0.00338822	0.00101276	0.00145295	5.995e-05
14.23	0.0502838	0.0502499	0.0266677	0.0167577	0.013831	0.00579434	0.00327688	0.00102538	0.00093587	6.072e-05
14.43	0.050374	0.0507027	0.0263782	0.0169374	0.0136318	0.00586309	0.00344199	0.00103796	0.00089103	6.149e-05
14.63	0.0506475	0.0511504	0.0261755	0.0171159	0.0136526	0.00593152	0.00336613	0.00105048	0.00118083	6.225e-05
14.83	0.0506414	0.0515928	0.0260301	0.0172931	0.0130431	0.00599963	0.00302699	0.00106296	0.00070579	6.301e-05
15.03	0.0505297	0.0520301	0.02559	0.017469	0.0127279	0.00606743	0.00287002	0.0010754	0.0005755	6.376e-05
15.23	0.0505017	0.0524624	0.0254466	0.0176436	0.0124113	0.00613491	0.00252343	0.00108778	0.00025223	6.452e-05
15.43	0.0506743	0.0528897	0.025165	0.0178169	0.0115324	0.00620208	0.0019873	0.00110012	-8.508e-05	6.527e-05
15.63	0.0512157	0.0533121	0.0255663	0.017989	0.0112517	0.00626894	0.00179299	0.00111241	-7.738e-05	6.602e-05
15.83	0.0514692	0.0537295	0.0255245	0.0181599	0.010559	0.00633549	0.00090235	0.00112466	-0.00087887	6.677e-05
16.03	0.0522247	0.0541422	0.0258272	0.0183295	0.0106183	0.00640174	0.0009636	0.00113686	-0.00086404	6.752e-05
16.23	0.0524018	0.0545501	0.0254418	0.0184979	0.0105787	0.00646767	0.00076319	0.00114901	-0.00127377	6.826e-05
16.43	0.0532598	0.0549532	0.0257159	0.0186651	0.0106543	0.00653331	0.00101481	0.00116112	-0.00116577	6.9e-05
16.63	0.054421	0.0553517	0.0261306	0.0188311	0.0110966	0.00659863	0.00139054	0.00117318	-0.00070026	6.974e-05
16.83	0.0546856	0.0557456	0.026249	0.0189959	0.0116448	0.00666366	0.00213767	0.0011852	-0.00030083	7.048e-05
17.03	0.0552542	0.056135	0.0263865	0.0191594	0.0119574	0.00672838	0.00226406	0.00119718	-0.0002832	7.121e-05
17.23	0.0557635	0.0565199	0.0263681	0.0193218	0.0119577	0.00679281	0.00189266	0.0012091	7.55e-06	7.194e-05
17.43	0.0553156	0.0569003	0.0266654	0.019483	0.0122094	0.00685693	0.00202706	0.00122099	0.00015086	7.267e-05
17.63	0.0555831	0.0572763	0.0269766	0.0196431	0.0127771	0.00692076	0.00296312	0.00123282	6.541e-05	7.34e-05
17.83	0.0561263	0.057648	0.0273488	0.019802	0.0137331	0.0069843	0.00313525	0.00124462	0.00031603	7.413e-05
18.03	0.0562505	0.0580153	0.0279618	0.0199598	0.0143516	0.00704754	0.00373866	0.00125637	0.00092477	7.485e-05
18.23	0.0560932	0.0583785	0.0278356	0.0201164	0.0142706	0.00711049	0.00368314	0.00126807	0.00095171	7.557e-05
18.43	0.0567659	0.0587374	0.0283862	0.0202719	0.0146721	0.00717314	0.00429872	0.00127973	0.00172289	7.629e-05
18.63	0.0569408	0.0590922	0.028333	0.0204262	0.0144965	0.00723551	0.00430409	0.00129135	0.00166859	7.701e-05
18.83	0.0568506	0.0594429	0.0285412	0.0205794	0.0141779	0.00729759	0.00444829	0.00130292	0.00150486	7.772e-05
19.03	0.0566539	0.0597895	0.0280375	0.0207316	0.0138581	0.00735938	0.00416131	0.00131445	0.00110179	7.843e-05
19.23	0.0568913	0.0601322	0.0284124	0.0208826	0.01358	0.00742088	0.00442333	0.00132594	0.0012113	7.914e-05
19.43	0.0571961	0.0604708	0.0284976	0.0210326	0.0132073	0.0074821	0.00439996	0.00133738	0.00116687	7.985e-05
19.63	0.0571195	0.0608056	0.0283446	0.0211814	0.0131726	0.00754304	0.00395454	0.00134878	0.00078041	8.056e-05
19.83	0.0567679	0.0611365	0.0278845	0.0213292	0.013099	0.00760369	0.00346433	0.00136014	3.95e-05	8.126e-05
20.03	0.0573826	0.0614636	0.0280151	0.0214759	0.0132133	0.00766406	0.00365298	0.00137146	5.838e-05	8.196e-05
20.23	0.0578104	0.0617869	0.0279931	0.0216215	0.0134609	0.00772416	0.00413	0.00138273	0.00031992	8.266e-05
20.43	0.0589215	0.0621064	0.0282955	0.0217661	0.0137306	0.00778398	0.00421288	0.00139396	0.00040554	8.336e-05
20.63	0.0597874	0.0624223	0.0287607	0.0219097	0.0142373	0.00784351	0.00407272	0.00140515	0.00055396	8.405e-05
20.83	0.0601204	0.0627345	0.0288585	0.0220522	0.0144206	0.00790278	0.00422318	0.00141629	0.00078541	8.474e-05
21.03	0.0602832	0.0630431	0.0289964	0.0221937	0.0142169	0.00796177	0.00434572	0.0014274	0.00070562	8.544e-05
21.23	0.0602608	0.0633482	0.0291108	0.0223341	0.0143013	0.00802048	0.00414372	0.00143846	0.00081321	8.612e-05
21.43	0.0604772	0.0636497	0.0295826	0.0224736	0.0146865	0.00807893	0.00479659	0.00144948	0.00053567	8.681e-05
21.63	0.0606832	0.0639477	0.0296619	0.022612	0.0147336	0.0081371	0.00490232	0.00146046	0.00021237	8.749e-05
21.83	0.0608295	0.0642423	0.0296568	0.0227495	0.0146847	0.00819501	0.00434284	0.0014714	0.00010385	8.818e-05
22.03	0.0607804	0.0645335	0.0299454	0.0228859	0.0147995	0.00825264	0.00405197	0.00148229	0.00016692	8.886e-05
22.23	0.060661	0.0648214	0.0299504	0.0230213	0.0145683	0.00831002	0.00382486	0.00149315	0.00012473	8.954e-05
22.43	0.0609008	0.0651059	0.0300315	0.0231558	0.0147346	0.00836712	0.00377653	0.00150396	-0.00026106	9.021e-05
22.63	0.0605523	0.0653871	0.0299726	0.0232893	0.0144508	0.00842396	0.003165	0.00151474	-0.00107916	9.089e-05
22.83	0.0603855	0.0656651	0.029948	0.0234219	0.0140606	0.00848054	0.00248062	0.00152547	-0.00104306	9.156e-05
23.03	0.0606533	0.0659398	0.0300465	0.0235534	0.0142631	0.00853685	0.0024537	0.00153617	-0.00096999	9.223e-05
23.23	0.0607627	0.0662114	0.0301343	0.0236841	0.0143676	0.00859291	0.00241046	0.00154682	-0.0004788	9.289e-05
23.43	0.0607775	0.0664798	0.0298674	0.0238137	0.0146726	0.0086487	0.00241087	0.00155743	-0.00068546	9.356e-05
23.63	0.0613322	0.0667452	0.0299096	0.0239425	0.0147275	0.00870424	0.00222067	0.00156801	-0.00088662	9.422e-05
23.83	0.0616992	0.0670075	0.0296812	0.0240703	0.0147882	0.00875952	0.00238623	0.00157854	-0.00098178	9.489e-05
24.03	0.0626853	0.0672667	0.0298412	0.0241972	0.0150399	0.00881455	0.00282127	0.00158903	-0.00060695	9.555e-05
24.23	0.0629474	0.067523	0.029524	0.0243232	0.0151192	0.00886931	0.00308824	0.00159949	-0.00048262	9.62e-05
24.43	0.0631805	0.0677762	0.0291857	0.0244482	0.0152949	0.00892383	0.00298642	0.0016099	-0.00064969	9.686e-05
24.63	0.0635827	0.0680266	0.02958	0.0245724	0.0155082	0.00897809	0.00322182	0.00162028	-0.00041596	9.751e-05
24.83	0.0639656	0.0682741	0.0296304	0.0246956	0.015749	0.00903211	0.00378856	0.00163062	-0.00010248	9.816e-05
25.03	0.0641385	0.0685187	0.0296008	0.024818	0.0154325	0.00908587	0.00367641	0.00164092	-7.171e-05	9.881e-05
25.23	0.0642592	0.0687605	0.0295056	0.0249395	0.0154287	0.00913938	0.00352855	0.00165117	-0.00046962	9.946e-05
25.43	0.0647924	0.0689995	0.0299281	0.0250601	0.0155328	0.00919265	0.00383384	0.0016614	-0.00048738	0.00010011
25.63	0.065476	0.0692357	0.030318	0.0251798	0.0159934	0.00924567	0.0038095	0.00167158	-0.00018315	0.00010075
25.83	0.0661503	0.0694692	0.0304234	0.0252987	0.0167082	0.00929844	0.00372169	0.00168172	-0.00029856	0.00010139
26.03	0.0662075	0.0697	0.0310161	0.0254167	0.0168484	0.00935097	0.00388496	0.00169183	0.00017975	0.00010203
26.23	0.0667507	0.0699282	0.0316971	0.0255339	0.0167697	0.00940326	0.00449322	0.0017019	0.00076181	0.00010267
26.43	0.066965	0.0701537	0.0317718	0.0256502	0.0166531	0.00945531	0.00433464	0.00171193	0.00045477	0.00010331
26.63	0.0671001	0.0703766	0.0322413	0.0257656	0.0162914	0.00950711	0.00441949	0.00172192	0.00054146	0.00010394
26.83	0.0670942	0.0705969	0.0326643	0.0258803	0.0159534	0.00955868	0.00433656	0.00173187	0.00092484	0.00010457
27.03	0.0673135	0.0708147	0.033388	0.0259941	0.0159349	0.00961	0.00508988	0.00174179	0.00111266	0.0001052
27.23	0.0672526	0.0710299	0.0332995	0.026107	0.0155245	0.00966109	0.00468448	0.00175167	0.00051347	0.00010583
27.43	0.0674659	0.0712427	0.0334832	0.0262192	0.0152429	0.00971194	0.00484371	0.00176152	0.000113	0.00010645
27.63	0.0681126	0.071453	0.033893	0.0263306	0.0154311	0.00976256	0.00505369	0.00177132	0.00021705	0.00010708
27.83	0.0678718	0.0716609	0.0338838	0.0264411	0.0158085	0.00981294	0.00507256	0.00178109	0.00044613	0.0001077
28.03	0.0680171	0.0718664	0.0336171	0.0265508	0.0156116	0.00986309	0.0049396	0.00179082	0.00039113	0.00010832
28.23	0.067653	0.0720695	0.0334629	0.0266598	0.0151606	0.009913	0.00458654	0.00180052	0.00027515	0.00010894
28.43	0.0673794	0.0722703	0.0335375	0.026768	0.0150499	0.00996269	0.00413131	0.00181018	9.99e-06	0.00010956
28.63	0.0673417	0.0724687	0.0334519	0.0268753	0.0148879	0.0100121	0.00369889	0.0018198	-0.00041636	0.00011017
28.83	0.0674557	0.0726649	0.0333586	0.026982	0.0148646	0.0100614	0.00370536	0.00182939	-9.793e-05	0.00011078
29.03	0.0676768	0.0728588	0.0331559	0.0270878	0.0147184	0.0101104	0.00345268	0.00183894	5.571e-05	0.0001114
29.23	0.0674283	0.0730504	0.0326778	0.0271929	0.0147941	0.0101592	0.00332969	0.00184846	-0.00016529	0.000112
29.43	0.0676664	0.0732398	0.0324537	0.0272972	0.0145822	0.0102077	0.00316026	0.00185794	-0.000345	0.00011261
29.63	0.0682431	0.0734271	0.0324889	0.0274007	0.0152141	0.010256	0.00309082	0.00186738	-0.00051034	0.00011322
29.83	0.0682987	0.0736122	0.0320556	0.0275035	0.015358	0.0103041	0.00314761	0.00187679	-0.00064633	0.00011382
30.03	0.0682146	0.0737951	0.0321315	0.0276056	0.0148228	0.010352	0.00352004	0.00188616	-0.00027932	0.00011442
30.23	0.0685009	0.0739759	0.0322322	0.0277069	0.0153354	0.0103996	0.00414898	0.0018955	-8.565e-05	0.00011502
30.43	0.0683678	0.0741547	0.0319292	0.0278075	0.0153955	0.0104471	0.00416734	0.0019048	-7.566e-05	0.00011562
30.63	0.0681136	0.0743314	0.0324404	0.0279074	0.0150347	0.0104943	0.00437044	0.00191407	-0.00013338	0.00011622
30.83	0.0679824	0.074506	0.0325711	0.0280065	0.0149711	0.0105413	0.00397958	0.0019233	-0.00037002	0.00011681
31.03	0.0680857	0.0746786	0.0329913	0.028105	0.0150684	0.0105881	0.00417873	0.0019325	-0.00041062	0.0001174
31.23	0.0679482	0.0748492	0.0329265	0.0282027	0.0148221	0.0106346	0.00352142	0.00194166	-0.00067149	0.00011799
31.43	0.0680735	0.0750179	0.0331294	0.0282997	0.014762	0.010681	0.00354085	0.00195079	-0.0008405	0.00011858
31.63	0.067847	0.0751846	0.0336784	0.028396	0.0154013	0.0107271	0.00346994	0.00195989	-0.00043632	0.00011917
31.83	0.0675595	0.0753494	0.0336921	0.0284916	0.0153414	0.010773	0.00336213	0.00196895	-0.00035156	0.00011975
32.03	0.0676549	0.0755122	0.0338307	0.0285865	0.0152869	0.0108187	0.00362152	0.00197797	-0.00017967	0.00012034
32.23	0.0675315	0.0756732	0.0341314	0.0286808	0.0156078	0.0108642	0.00413805	0.00198696	-0.00015662	0.00012092
32.43	0.0678389	0.0758324	0.0344317	0.0287743	0.0163957	0.0109095	0.00456119	0.00199592	-7.268e-05	0.0001215
32.63	0.0682065	0.0759897	0.0342446	0.0288672	0.0167785	0.0109546	0.00513578	0.00200485	0.00023016	0.00012208
32.83	0.0688316	0.0761451	0.0346826	0.0289594	0.0171393	0.0109994	0.00544291	0.00201374	0.0009541	0.00012265
33.03	0.0693083	0.0762988	0.0347554	0.0290509	0.0178565	0.0110441	0.00557317	0.0020226	0.00150335	0.00012323
33.23	0.0694963	0.0764507	0.0345822	0.0291418	0.0178446	0.0110886	0.0055063	0.00203142	0.00124158	0.0001238
33.43	0.0695501	0.0766009	0.0342907	0.029232	0.0175818	0.0111328	0.00535876	0.00204021	0.0007261	0.00012437
33.63	0.0697975	0.0767493	0.0343811	0.0293216	0.0181248	0.0111768	0.00533226	0.00204897	0.00051945	0.00012494
33.83	0.0698863	0.076896	0.0342664	0.0294105	0.0183729	0.0112207	0.00560028	0.0020577	0.00053969	0.00012551
34.03	0.0703782	0.077041	0.0339347	0.0294988	0.0186696	0.0112643	0.0053402	0.00206639	0.00055749	0.00012607
34.23	0.0702697	0.0771843	0.0337932	0.0295864	0.0188859	0.0113077	0.00465981	0.00207505	-1.928e-05	0.00012664
34.43	0.0704227	0.077326	0.0335502	0.0296734	0.0183806	0.011351	0.00446486	0.00208368	-8.974e-05	0.0001272
34.63	0.0699685	0.077466	0.0335154	0.0297598	0.0176946	0.011394	0.00409718	0.00209227	-0.00073551	0.00012776
34.83	0.0706373	0.0776044	0.033484	0.0298456	0.0174053	0.0114368	0.00352327	0.00210084	-0.00128694	0.00012832
35.03	0.0713502	0.0777413	0.0339084	0.0299307	0.0172297	0.0114795	0.00338262	0.00210937	-0.00168667	0.00012888
35.23	0.0713263	0.0778765	0.0335763	0.0300152	0.0167387	0.0115219	0.00281681	0.00211787	-0.0019174	0.00012943
35.43	0.0709553	0.0780102	0.0336194	0.0300991	0.0163523	0.0115641	0.00253814	0.00212633	-0.00261404	0.00012999
35.63	0.0711148	0.0781423	0.0342691	0.0301824	0.0164002	0.0116062	0.00247666	0.00213477	-0.00269279	0.00013054
35.83	0.0713644	0.0782729	0.0341935	0.0302651	0.0163357	0.011648	0.0028191	0.00214317	-0.00281411	0.00013109
36.03	0.0720515	0.078402	0.0346985	0.0303472	0.0165589	0.0116897	0.00349404	0.00215154	-0.00254642	0.00013164
36.23	0.0724597	0.0785296	0.034878	0.0304287	0.0167845	0.0117311	0.00415208	0.00215988	-0.0023711	0.00013219
36.43	0.0732073	0.0786557	0.0352362	0.0305096	0.017037	0.0117724	0.00425948	0.00216819	-0.00162516	0.00013273
36.63	0.0738999	0.0787804	0.0355913	0.0305899	0.017438	0.0118135	0.00450901	0.00217647	-0.0009965	0.00013327
36.83	0.0740666	0.0789037	0.0359911	0.0306697	0.0173519	0.0118544	0.00413345	0.00218471	-0.00055135	0.00013382
37.03	0.0744404	0.0790255	0.0365882	0.0307489	0.0178573	0.0118951	0.00469355	0.00219293	0.0003277	0.00013436
37.23	0.0748096	0.0791459	0.0364689	0.0308275	0.0176174	0.0119356	0.0044289	0.00220111	0.00056956	0.0001349
37.43	0.0744262	0.0792649	0.0362815	0.0309055	0.0173011	0.0119759	0.00416663	0.00220927	0.00040556	0.00013543
37.63	0.0744558	0.0793825	0.0366647	0.030983	0.0177321	0.0120161	0.00365784	0.00221739	0.0011722	0.00013597
37.83	0.0748748	0.0794988	0.0365092	0.0310599	0.0180458	0.012056	0.00402416	0.00222548	0.00171637	0.0001365
38.03	0.0751092	0.0796137	0.036234	0.0311362	0.0183283	0.0120958	0.0034861	0.00223355	0.00197516	0.00013703
38.23	0.0747482	0.0797273	0.0364195	0.031212	0.0183767	0.0121354	0.0032261	0.00224158	0.001689	0.00013756
38.43	0.0749097	0.0798396	0.0365152	0.0312873	0.0184278	0.0121748	0.0036516	0.00224958	0.00195432	0.00013809
38.63	0.0745747	0.0799506	0.0364687	0.031362	0.0185264	0.012214	0.00401553	0.00225755	0.00215594	0.00013862
38.83	0.0752181	0.0800604	0.0365652	0.0314361	0.0184611	0.012253	0.003959	0.00226549	0.00225359	0.00013915
39.03	0.0752374	0.0801688	0.0365393	0.0315098	0.0186025	0.0122919	0.00373094	0.0022734	0.0021376	0.00013967
39.23	0.0748731	0.080276	0.0361756	0.0315829	0.0184891	0.0123306	0.00316667	0.00228129	0.00198395	0.00014019
39.43	0.0744369	0.0803819	0.0362105	0.0316554	0.0184123	0.0123691	0.00325371	0.00228914	0.00144807	0.00014071
39.63	0.0748285	0.0804867	0.0366623	0.0317275	0.0180732	0.0124074	0.00341202	0.00229696	0.00139514	0.00014123
39.83	0.0747891	0.0805902	0.0359862	0.031799	0.0176693	0.0124455	0.00327106	0.00230475	0.0009251	0.00014175
40.03	0.074812	0.0806925	0.0356894	0.03187	0.0173251	0.0124835	0.00282918	0.00231252	0.00052603	0.00014227
40.23	0.0748728	0.0807937	0.0353934	0.0319405	0.017327	0.0125213	0.00270193	0.00232025	0.00033561	0.00014278
40.43	0.0751235	0.0808936	0.0356278	0.0320105	0.0179186	0.0125589	0.00249875	0.00232796	0.00031472	0.00014329
40.63	0.0752903	0.0809925	0.036322	0.03208	0.0182347	0.0125963	0.0028983	0.00233564	0.00051384	0.00014381
40.83	0.0746717	0.0810901	0.0362265	0.0321489	0.0175409	0.0126336	0.00272674	0.00234328	0.0003648	0.00014431
41.03	0.0745023	0.0811867	0.0362008	0.0322174	0.0173491	0.0126707	0.00267407	0.0023509	0.00060606	0.00014482
41.23	0.0744793	0.0812821	0.0357864	0.0322854	0.0169677	0.0127076	0.00263974	0.00235849	0.00038653	0.00014533
41.43	0.0746351	0.0813765	0.0362049	0.0323529	0.0171581	0.0127444	0.00310907	0.00236605	0.0002882	0.00014583
41.63	0.0744055	0.0814697	0.036245	0.0324199	0.0170483	0.0127809	0.00273841	0.00237359	0.00045116	0.00014634
41.83	0.0749573	0.0815619	0.0359264	0.0324864	0.0172227	0.0128174	0.00337881	0.00238109	0.00024351	0.00014684
42.03	0.0752498	0.081653	0.0358813	0.0325524	0.017501	0.0128536	0.00317564	0.00238857	4.136e-05	0.00014734
42.23	0.0752661	0.081743	0.0359188	0.032618	0.0175558	0.0128897	0.00340297	0.00239602	-3.123e-05	0.00014784
42.43	0.0755436	0.081832	0.0354942	0.0326831	0.0172395	0.0129256	0.00355598	0.00240344	0.00025352	0.00014834
42.63	0.0756971	0.08192	0.035138	0.0327477	0.0171069	0.0129613	0.0040842	0.00241083	0.00036886	0.00014883
42.83	0.0758711	0.082007	0.0351766	0.0328118	0.0170508	0.0129969	0.00369887	0.0024182	0.00015197	0.00014933
43.03	0.0762287	0.0820929	0.0354793	0.0328755	0.0173162	0.0130323	0.0033216	0.00242554	-0.00023372	0.00014982
43.23	0.0767413	0.0821779	0.035429	0.0329387	0.0174748	0.0130676	0.00310714	0.00243285	-0.00018573	0.00015031
43.43	0.0767512	0.0822619	0.0355058	0.0330015	0.0175919	0.0131027	0.00339307	0.00244013	-0.00021574	0.0001508
43.63	0.0771392	0.0823449	0.0352593	0.0330638	0.0173014	0.0131376	0.00290597	0.00244738	-0.00028284	0.00015129
43.83	0.0773261	0.0824269	0.035021	0.0331257	0.0172417	0.0131723	0.00266601	0.00245461	-0.00049012	0.00015178
44.03	0.0777062	0.082508	0.0354922	0.0331871	0.0178585	0.0132069	0.00265933	0.00246181	-0.00029705	0.00015226
44.23	0.0778044	0.0825882	0.0357715	0.0332481	0.0181592	0.0132414	0.00276823	0.00246899	-0.00038581	0.00015275
44.43	0.0775152	0.0826674	0.0358693	0.0333086	0.018502	0.0132757	0.00244916	0.00247613	-0.00011687	0.00015323
44.63	0.0773361	0.0827458	0.0359024	0.0333687	0.0180038	0.0133098	0.0025081	0.00248325	0.0003122	0.00015371
44.83	0.0773533	0.0828232	0.0357953	0.0334283	0.0176551	0.0133437	0.00270255	0.00249035	-0.00013388	0.00015419
45.03	0.0775795	0.0828997	0.0361819	0.0334875	0.0179269	0.0133776	0.00296287	0.00249741	0.00014288	0.00015467
45.23	0.0779527	0.0829754	0.0365853	0.0335464	0.01812	0.0134112	0.00385286	0.00250445	0.00011234	0.00015514
45.43	0.0782181	0.0830501	0.0369608	0.0336047	0.0183149	0.0134447	0.00433788	0.00251147	0.00036333	0.00015562
45.63	0.0779504	0.083124	0.0368572	0.0336627	0.0181404	0.0134781	0.00440634	0.00251845	0.00034684	0.00015609
45.83	0.0786808	0.0831971	0.0368193	0.0337202	0.0181785	0.0135112	0.00492795	0.00252541	0.00050417	0.00015656
46.03	0.0786596	0.0832693	0.0367811	0.0337773	0.0179116	0.0135443	0.00493044	0.00253235	0.00045715	0.00015703
46.23	0.0788394	0.0833407	0.03656	0.033834	0.0179895	0.0135771	0.00497658	0.00253926	0.00018823	0.0001575
46.43	0.0789482	0.0834112	0.0364203	0.0338903	0.0178879	0.0136099	0.00468725	0.00254614	0.0001872	0.00015797
46.63	0.078749	0.083481	0.0365901	0.0339462	0.017969	0.0136425	0.00471792	0.002553	-0.00023845	0.00015844
46.83	0.0783736	0.0835499	0.0368104	0.0340017	0.0180864	0.0136749	0.00438957	0.00255983	-0.00036159	0.0001589
47.03	0.0784813	0.083618	0.036733	0.0340567	0.0181233	0.0137071	0.00407988	0.00256663	-0.00060736	0.00015937
47.23	0.0784589	0.0836854	0.0364807	0.0341114	0.0181181	0.0137393	0.00402116	0.00257341	-0.00057188	0.00015983
47.43	0.0782796	0.0837519	0.0364968	0.0341657	0.0179262	0.0137713	0.0040392	0.00258017	-0.00037249	0.00016029
47.63	0.0776063	0.0838177	0.0360134	0.0342196	0.0175276	0.0138031	0.00346858	0.00258689	-0.00029358	0.00016075
47.83	0.0772103	0.0838828	0.0363109	0.0342731	0.0173735	0.0138348	0.00307852	0.0025936	-0.00038961	0.00016121
48.03	0.0774512	0.083947	0.0362513	0.0343262	0.0176043	0.0138663	0.00251722	0.00260028	-0.0006039	0.00016166
48.23	0.0771173	0.0840106	0.0357267	0.034379	0.0172984	0.0138977	0.00176374	0.00260693	-0.00077329	0.00016212
48.43	0.076869	0.0840734	0.0351139	0.0344313	0.0173263	0.0139289	0.00118126	0.00261356	-0.00074031	0.00016257
48.63	0.0773522	0.0841355	0.0351921	0.0344833	0.0174051	0.01396	0.00160123	0.00262016	-0.00054796	0.00016302
48.83	0.077838	0.0841969	0.0354151	0.0345349	0.0180692	0.013991	0.00244095	0.00262674	-0.00026507	0.00016347
49.03	0.077444	0.0842575	0.0356043	0.0345861	0.0183687	0.0140218	0.00254388	0.00263329	0.00033852	0.00016392
49.23	0.0777878	0.0843175	0.0355832	0.034637	0.0184767	0.0140525	0.00327598	0.00263982	0.00056841	0.00016437
49.43	0.0780836	0.0843767	0.035735	0.0346874	0.0185701	0.014083	0.00388396	0.00264633	0.00123372	0.00016482
49.63	0.0782635	0.0844353	0.0361307	0.0347376	0.0188761	0.0141134	0.00423936	0.00265281	0.00142726	0.00016526
49.83	0.0784961	0.0844932	0.0361409	0.0347873	0.0188895	0.0141436	0.00457838	0.00265926	0.00181999	0.00016571
50.03	0.0784257	0.0845504	0.0361789	0.0348367	0.0189895	0.0141737	0.00446789	0.00266569	0.00148871	0.00016615
50.23	0.078277	0.084607	0.0362272	0.0348858	0.0191406	0.0142037	0.00434348	0.0026721	0.00120065	0.00016659
50.43	0.0781241	0.0846629	0.0371007	0.0349344	0.0190458	0.0142335	0.00491579	0.00267848	0.00160492	0.00016703
50.63	0.0777512	0.0847182	0.0371636	0.0349828	0.0188537	0.0142632	0.00560897	0.00268484	0.00129634	0.00016747
50.83	0.0781192	0.0847728	0.0372117	0.0350308	0.0187788	0.0142928	0.00629873	0.00269118	0.00148821	0.00016791
51.03	0.0786509	0.0848269	0.0370245	0.0350784	0.0187673	0.0143222	0.00606595	0.00269749	0.00092714	0.00016834
51.23	0.079687	0.0848802	0.0374737	0.0351257	0.0186876	0.0143515	0.0061462	0.00270378	0.00086468	0.00016878
51.43	0.080012	0.084933	0.0377288	0.0351726	0.0187727	0.0143806	0.00633322	0.00271004	0.00100594	0.00016921
51.63	0.0797726	0.0849851	0.0379169	0.0352193	0.0192217	0.0144096	0.00618838	0.00271628	0.00063253	0.00016964
51.83	0.080545	0.0850367	0.0381169	0.0352655	0.0195111	0.0144385	0.0060801	0.0027225	0.00047329	0.00017007
52.03	0.0813383	0.0850877	0.0383794	0.0353115	0.01996	0.0144672	0.00609497	0.00272869	0.00045465	0.0001705
52.23	0.0811881	0.085138	0.037971	0.0353571	0.0198697	0.0144958	0.00566101	0.00273486	0.00016256	0.00017093
52.43	0.0809822	0.0851878	0.0374988	0.0354024	0.0199896	0.0145243	0.00550765	0.00274101	0.00018367	0.00017136
52.63	0.0812317	0.085237	0.037739	0.0354473	0.0202592	0.0145527	0.00566307	0.00274714	0.00036959	0.00017178
52.83	0.0811663	0.0852857	0.0377588	0.0354919	0.02032	0.0145809	0.00536502	0.00275324	0.00048258	0.00017221
53.03	0.0806638	0.0853337	0.0376964	0.0355362	0.0199158	0.014609	0.0047144	0.00275931	0.00030767	0.00017263
53.23	0.0815361	0.0853813	0.0379563	0.0355802	0.0200222	0.0146369	0.00508006	0.00276537	0.00085263	0.00017305
53.43	0.0815693	0.0854282	0.0385438	0.0356239	0.0200304	0.0146647	0.00511212	0.0027714	0.00136724	0.00017347
53.63	0.081094	0.0854747	0.0387245	0.0356672	0.0205043	0.0146924	0.00479709	0.00277741	0.0011105	0.00017389
53.83	0.0805533	0.0855206	0.0386535	0.0357103	0.0201542	0.01472	0.00482952	0.0027834	0.00152439	0.00017431
54.03	0.0799827	0.0855659	0.0388424	0.035753	0.0197871	0.0147474	0.00425009	0.00278936	0.00116876	0.00017473
54.23	0.0793656	0.0856108	0.0391517	0.0357954	0.019507	0.0147747	0.00456301	0.00279531	0.00123111	0.00017514
54.43	0.0787866	0.0856551	0.039248	0.0358375	0.0191939	0.0148019	0.00460403	0.00280123	0.00116593	0.00017555
54.63	0.0784491	0.0856989	0.0388968	0.0358793	0.0189631	0.014829	0.00468991	0.00280712	0.0014318	0.00017597
54.83	0.0784843	0.0857422	0.0383227	0.0359208	0.0184735	0.0148559	0.00381773	0.002813	0.0009632	0.00017638
55.03	0.0781201	0.085785	0.0375826	0.035962	0.0179113	0.0148827	0.00270194	0.00281885	-0.00022954	0.00017679
55.23	0.0786999	0.0858273	0.037774	0.0360029	0.0181551	0.0149094	0.00302015	0.00282468	-0.00011807	0.0001772
55.43	0.0782261	0.0858691	0.0377589	0.0360436	0.0182215	0.014936	0.00294693	0.00283049	-0.00020336	0.0001776
55.63	0.0780007	0.0859105	0.0375274	0.0360839	0.0183575	0.0149624	0.00245712	0.00283628	-0.00053419	0.00017801
55.83	0.078847	0.0859513	0.0376318	0.0361239	0.0186306	0.0149887	0.00287554	0.00284205	-0.00043012	0.00017842
56.03	0.0786236	0.0859917	0.0375424	0.0361636	0.0185433	0.0150149	0.00211943	0.00284779	-0.00083698	0.00017882
56.23	0.0784533	0.0860317	0.0371387	0.0362031	0.018128	0.015041	0.00186703	0.00285352	-0.00090109	0.00017922
56.43	0.0787137	0.0860711	0.0371937	0.0362422	0.0178706	0.015067	0.00189341	0.00285922	-0.00077882	0.00017962
56.63	0.0790993	0.0861101	0.0370327	0.0362811	0.0173778	0.0150928	0.00150234	0.0028649	-0.00085154	0.00018002
56.83	0.0791171	0.0861487	0.0370453	0.0363197	0.0170866	0.0151185	0.00165969	0.00287055	-0.00111441	0.00018042
57.03	0.0799105	0.0861868	0.0372708	0.036358	0.0174929	0.0151441	0.00214004	0.00287619	-0.00056111	0.00018082
57.23	0.0806711	0.0862244	0.0379685	0.0363961	0.0176379	0.0151696	0.00320332	0.00288181	0.00023594	0.00018122
57.43	0.0806799	0.0862617	0.0383211	0.0364338	0.0181414	0.0151949	0.00360649	0.0028874	0.00063604	0.00018161
57.63	0.0806216	0.0862985	0.0381199	0.0364713	0.0185689	0.0152202	0.00387897	0.00289298	0.00035809	0.000182
57.83	0.0807737	0.0863349	0.0381682	0.0365086	0.0183677	0.0152453	0.00462086	0.00289853	0.00050982	0.0001824
58.03	0.0810614	0.0863708	0.0381579	0.0365455	0.0182512	0.0152703	0.00484062	0.00290406	3.844e-05	0.00018279
58.23	0.080996	0.0864064	0.0380252	0.0365822	0.0185941	0.0152952	0.00527802	0.00290957	-0.00011774	0.00018318
58.43	0.0811011	0.0864415	0.0378592	0.0366186	0.0185205	0.01532	0.00538606	0.00291506	-0.00026451	0.00018357
58.63	0.0813434	0.0864762	0.037634	0.0366548	0.0182625	0.0153446	0.00521448	0.00292053	-0.00026403	0.00018396
58.83	0.0813886	0.0865105	0.0375993	0.0366907	0.0181631	0.0153692	0.00449478	0.00292598	-0.00090919	0.00018434
59.03	0.0812688	0.0865445	0.0375445	0.0367263	0.018272	0.0153936	0.00423085	0.00293141	-0.0010252	0.00018473
59.23	0.0820896	0.086578	0.0377114	0.0367617	0.0186837	0.0154179	0.00443908	0.00293682	-0.00062802	0.00018511
59.43	0.0821006	0.0866111	0.037793	0.0367968	0.0186852	0.0154421	0.00381922	0.00294221	-0.00116634	0.0001855
59.63	0.0828442	0.0866439	0.0387291	0.0368317	0.0189123	0.0154662	0.00377114	0.00294758	-0.00084525	0.00018588
59.83	0.0831662	0.0866763	0.0391309	0.0368663	0.019059	0.0154902	0.00392462	0.00295292	-0.00051937	0.00018626
60.03	0.0828719	0.0867083	0.0388997	0.0369007	0.0185082	0.0155141	0.00300622	0.00295825	-0.00044088	0.00018664
60.23	0.0831885	0.08674	0.0388677	0.0369348	0.0186386	0.0155379	0.00354367	0.00296356	1.751e-05	0.00018702
60.43	0.0835554	0.0867712	0.038856	0.0369686	0.0184481	0.0155615	0.00295123	0.00296885	-5.702e-05	0.0001874
60.63	0.0838398	0.0868021	0.0388543	0.0370023	0.0184788	0.0155851	0.00294712	0.00297411	-1.168e-05	0.00018777
60.83	0.0836143	0.0868327	0.0393264	0.0370356	0.018602	0.0156085	0.00319856	0.00297936	-0.0004298	0.00018815
61.03	0.0838278	0.0868629	0.0392709	0.0370688	0.0185449	0.0156318	0.00316532	0.00298459	-0.00010552	0.00018852
61.23	0.0830633	0.0868928	0.03911	0.0371017	0.0180754	0.015655	0.00331303	0.0029898	6.307e-05	0.00018889
61.43	0.0827715	0.0869223	0.0389246	0.0371344	0.0182077	0.0156781	0.00321299	0.00299499	-7.27e-06	0.00018926
61.63	0.0826416	0.0869514	0.0384084	0.0371668	0.0183167	0.0157012	0.0034961	0.00300016	-0.00027941	0.00018964
61.83	0.0824937	0.0869803	0.0385492	0.037199	0.0179518	0.015724	0.00395109	0.00300531	-0.00032782	0.00019
62.03	0.0823769	0.0870088	0.0383178	0.0372309	0.0176368	0.0157468	0.00408475	0.00301044	-0.00072009	0.00019037
62.23	0.0822258	0.087037	0.0382519	0.0372627	0.0179298	0.0157695	0.00430915	0.00301555	-0.00057601	0.00019074
62.43	0.0822733	0.0870648	0.0383413	0.0372942	0.0177116	0.0157921	0.00417636	0.00302064	-0.00063987	0.00019111
62.63	0.0820455	0.0870923	0.0379193	0.0373254	0.0177429	0.0158146	0.0034982	0.00302571	-0.0004801	0.00019147
62.83	0.0823437	0.0871195	0.0381674	0.0373565	0.0184536	0.0158369	0.00366926	0.00303077	0.00018679	0.00019183
63.03	0.0822293	0.0871464	0.0380069	0.0373873	0.0186512	0.0158592	0.00381243	0.0030358	0.00017501	0.0001922
63.23	0.0828509	0.087173	0.0382192	0.0374179	0.0190505	0.0158814	0.00420991	0.00304082	0.00057659	0.00019256
63.43	0.0830693	0.0871993	0.0390989	0.0374483	0.0199188	0.0159034	0.00479461	0.00304581	0.00083376	0.00019292
63.63	0.0836147	0.0872253	0.0400085	0.0374784	0.0206172	0.0159254	0.00517259	0.00305079	0.00202411	0.00019328
63.83	0.0834607	0.0872509	0.0393383	0.0375084	0.0207878	0.0159473	0.00482908	0.00305575	0.00178188	0.00019364
64.03	0.0836371	0.0872763	0.0392269	0.0375381	0.0208875	0.015969	0.00444573	0.00306069	0.00168859	0.00019399
64.23	0.0838947	0.0873014	0.03937	0.0375676	0.0215515	0.0159907	0.00473126	0.00306562	0.00182714	0.00019435
64.43	0.0838919	0.0873262	0.039482	0.0375969	0.0214708	0.0160122	0.00429546	0.00307052	0.00166279	0.0001947
64.63	0.083743	0.0873507	0.0392418	0.037626	0.021228	0.0160337	0.00432966	0.00307541	0.00140014	0.00019506
64.83	0.0835411	0.0873749	0.0393331	0.0376549	0.0210916	0.0160551	0.00404403	0.00308027	0.00122399	0.00019541
65.03	0.0826084	0.0873988	0.0385145	0.0376835	0.0203222	0.0160763	0.00321816	0.00308512	0.00111229	0.00019576
65.23	0.0816414	0.0874225	0.0383823	0.037712	0.0198698	0.0160975	0.00276902	0.00308995	0.00139563	0.00019611
65.43	0.0813569	0.0874459	0.0384017	0.0377402	0.0200453	0.0161185	0.00266359	0.00309476	0.00116585	0.00019646
65.63	0.0814311	0.087469	0.0390256	0.0377683	0.0204179	0.0161395	0.00313333	0.00309956	0.00170736	0.00019681
65.83	0.0808667	0.0874919	0.0392132	0.0377961	0.020035	0.0161604	0.00325887	0.00310433	0.00167544	0.00019716
66.03	0.0807187	0.0875145	0.0387306	0.0378238	0.0194835	0.0161811	0.00278473	0.00310909	0.00119139	0.00019751
66.23	0.0808491	0.0875368	0.038505	0.0378512	0.0194185	0.0162018	0.00274119	0.00311383	0.0012185	0.00019785
66.43	0.0812714	0.0875589	0.0383144	0.0378785	0.0192026	0.0162224	0.00283503	0.00311856	0.00142625	0.00019819
66.63	0.0811343	0.0875807	0.0378759	0.0379055	0.0193407	0.0162429	0.00293265	0.00312326	0.00130131	0.00019854
66.83	0.0812599	0.0876022	0.0379749	0.0379323	0.0194215	0.0162633	0.00282293	0.00312795	0.00102299	0.00019888
67.03	0.0814107	0.0876236	0.0383561	0.037959	0.0193963	0.0162836	0.0031555	0.00313262	0.00089729	0.00019922
67.23	0.0820136	0.0876446	0.0385838	0.0379855	0.0193987	0.0163038	0.00354785	0.00313727	0.00117799	0.00019956
67.43	0.0826688	0.0876655	0.0388669	0.0380117	0.0195995	0.0163239	0.00383037	0.0031419	0.00119611	0.0001999
67.63	0.0836011	0.087686	0.0387804	0.0380378	0.0196011	0.0163439	0.00405374	0.00314652	0.00140323	0.00020024
67.83	0.0840891	0.0877064	0.0388538	0.0380637	0.0196077	0.0163638	0.00420551	0.00315112	0.00104323	0.00020057
68.03	0.084058	0.0877265	0.0382257	0.0380894	0.0192846	0.0163837	0.004115	0.0031557	0.00092361	0.00020091
68.23	0.0844533	0.0877464	0.0382736	0.038115	0.0198632	0.0164034	0.00479849	0.00316027	0.00085049	0.00020125
68.43	0.0845	0.087766	0.0379777	0.0381403	0.0198629	0.016423	0.00462626	0.00316482	0.00071645	0.00020158
68.63	0.0847683	0.0877855	0.037806	0.0381654	0.0199204	0.0164426	0.0042684	0.00316935	0.00033198	0.00020191
68.83	0.0846879	0.0878046	0.0379979	0.0381904	0.0200423	0.0164621	0.00424995	0.00317386	0.0002067	0.00020224
69.03	0.0841832	0.0878236	0.037875	0.0382152	0.0196676	0.0164814	0.00363399	0.00317836	0.0002477	0.00020257
69.23	0.0842399	0.0878424	0.038447	0.0382398	0.0200381	0.0165007	0.00411851	0.00318284	0.00067534	0.0002029
69.43	0.0847148	0.0878609	0.0387196	0.0382643	0.020784	0.0165199	0.00455905	0.0031873	0.0008124	0.00020323
69.63	0.085269	0.0878793	0.0397995	0.0382885	0.0213542	0.016539	0.00523844	0.00319175	0.00167783	0.00020356
69.83	0.0850969	0.0878974	0.0399984	0.0383126	0.0215785	0.0165581	0.00577565	0.00319618	0.00188209	0.00020389
70.03	0.0852132	0.0879153	0.0401511	0.0383365	0.0214158	0.016577	0.00596922	0.00320059	0.00185357	0.00020421
70.23	0.0853334	0.087933	0.0407344	0.0383602	0.0216914	0.0165958	0.00665237	0.00320499	0.0018454	0.00020454
70.43	0.085503	0.0879505	0.0415529	0.0383838	0.0221211	0.0166146	0.00726245	0.00320937	0.00227408	0.00020486
70.63	0.0845503	0.0879678	0.0415889	0.0384072	0.0218949	0.0166332	0.00685127	0.00321373	0.00146357	0.00020518
70.83	0.0841182	0.0879849	0.0415153	0.0384304	0.0208146	0.0166518	0.00618698	0.00321808	0.00087089	0.00020551
71.03	0.083684	0.0880017	0.0417084	0.0384535	0.0205023	0.0166703	0.0066957	0.00322241	0.00111056	0.00020583
71.23	0.0835821	0.0880184	0.0416346	0.0384764	0.0200255	0.0166887	0.00677811	0.00322672	0.0010276	0.00020615
71.43	0.0838473	0.088035	0.0414994	0.0384991	0.0194764	0.0167071	0.00685449	0.00323102	0.00106735	0.00020647
71.63	0.0833308	0.0880513	0.0411898	0.0385217	0.0188896	0.0167253	0.00721243	0.0032353	0.00079277	0.00020678
71.83	0.0831526	0.0880674	0.0408383	0.0385441	0.0184341	0.0167435	0.00692336	0.00323957	0.00010706	0.0002071
72.03	0.0830291	0.0880833	0.0399787	0.0385663	0.0178869	0.0167616	0.00635408	0.00324382	-0.0001835	0.00020742
72.23	0.0832698	0.0880991	0.0399407	0.0385884	0.0181199	0.0167795	0.0061589	0.00324805	-0.00035464	0.00020773
72.43	0.0831007	0.0881147	0.0393653	0.0386103	0.0174846	0.0167974	0.00524253	0.00325227	-0.00064015	0.00020804
72.63	0.0827988	0.0881301	0.038622	0.038632	0.0169275	0.0168153	0.00447177	0.00325647	-0.00108932	0.00020836
72.83	0.0827483	0.0881453	0.0384889	0.0386536	0.0169063	0.016833	0.00439831	0.00326066	-0.00085579	0.00020867
73.03	0.0829383	0.0881603	0.0380782	0.0386751	0.0164136	0.0168507	0.00398046	0.00326483	-0.00037303	0.00020898
73.23	0.0826324	0.0881752	0.0377515	0.0386964	0.0164033	0.0168682	0.00343964	0.00326899	-0.00047235	0.00020929
73.43	0.0829842	0.0881899	0.0378727	0.0387175	0.0167106	0.0168857	0.00347485	0.00327313	-7.224e-05	0.0002096
73.63	0.0835433	0.0882044	0.0385415	0.0387385	0.0176962	0.0169032	0.00376496	0.00327725	0.00045947	0.00020991
73.83	0.0838254	0.0882188	0.0391781	0.0387593	0.0184769	0.0169205	0.00426626	0.00328136	0.00082367	0.00021022
74.03	0.0839145	0.088233	0.0390344	0.03878	0.0187312	0.0169377	0.00389878	0.00328545	0.00067977	0.00021052
74.23	0.084442	0.088247	0.039797	0.0388005	0.0189455	0.0169549	0.00430308	0.00328953	0.00080825	0.00021083
74.43	0.0845888	0.0882609	0.0401994	0.0388209	0.0192505	0.016972	0.00435302	0.00329359	0.00124656	0.00021113
74.63	0.0840151	0.0882746	0.0399856	0.0388411	0.0186354	0.016989	0.00388796	0.00329764	0.00051123	0.00021144
74.83	0.084056	0.0882881	0.0399362	0.0388612	0.0184755	0.017006	0.00348643	0.00330167	0.00033794	0.00021174
75.03	0.0844142	0.0883015	0.0401398	0.0388812	0.0193585	0.0170228	0.00437735	0.00330569	0.00050706	0.00021204
75.23	0.0841937	0.0883147	0.0401304	0.0389009	0.0194337	0.0170396	0.00425357	0.00330969	0.00023033	0.00021234
75.43	0.0847512	0.0883278	0.0403797	0.0389206	0.0192452	0.0170563	0.00452269	0.00331367	0.00053173	0.00021264
75.63	0.0847605	0.0883408	0.0407636	0.0389401	0.0196475	0.0170729	0.00508411	0.00331764	0.00077265	0.00021294
75.83	0.0852792	0.0883535	0.040867	0.0389595	0.0195464	0.0170895	0.0050193	0.0033216	0.00070497	0.00021324
76.03	0.0855273	0.0883662	0.0408715	0.0389787	0.0195749	0.017106	0.004995	0.00332554	0.00110046	0.00021353
76.23	0.084931	0.0883787	0.0402848	0.0389978	0.0193591	0.0171224	0.00457106	0.00332947	0.00052703	0.00021383
76.43	0.0844881	0.088391	0.040114	0.0390168	0.0191779	0.0171387	0.00433129	0.00333338	0.00052335	0.00021413
76.63	0.0843403	0.0884032	0.0400651	0.0390356	0.0189031	0.0171549	0.00382451	0.00333728	0.00039932	0.00021442
76.83	0.0845405	0.0884153	0.0404707	0.0390543	0.0192623	0.0171711	0.00412157	0.00334116	0.00080676	0.00021471
77.03	0.0840803	0.0884272	0.0397782	0.0390728	0.0186398	0.0171872	0.00404672	0.00334503	0.00048946	0.00021501
77.23	0.0836636	0.088439	0.0398835	0.0390912	0.0187286	0.0172032	0.00352138	0.00334888	0.00031245	0.0002153
77.43	0.0839502	0.0884506	0.0401362	0.0391095	0.0186669	0.0172191	0.00386289	0.00335272	0.00054768	0.00021559
77.63	0.0840263	0.0884621	0.0402018	0.0391276	0.0192121	0.017235	0.0039009	0.00335655	0.00030474	0.00021588
77.83	0.0838447	0.0884735	0.0408528	0.0391457	0.0193654	0.0172508	0.00431057	0.00336036	0.00039037	0.00021617
78.03	0.0832773	0.0884848	0.0406483	0.0391635	0.0187297	0.0172665	0.00419726	0.00336415	0.00021622	0.00021646
78.23	0.0830898	0.0884959	0.0411216	0.0391813	0.018751	0.0172822	0.00456212	0.00336793	0.00039363	0.00021674
78.43	0.0828948	0.0885069	0.0409473	0.0391989	0.0188267	0.0172978	0.00433208	0.0033717	5.718e-05	0.00021703
78.63	0.0828845	0.0885178	0.0409682	0.0392164	0.0189371	0.0173133	0.0041451	0.00337546	0.00012441	0.00021731
78.83	0.0834845	0.0885285	0.0410754	0.0392338	0.0196984	0.0173287	0.00427071	0.00337919	0.00034655	0.0002176
79.03	0.0834912	0.0885391	0.0411389	0.039251	0.0201401	0.0173441	0.00492937	0.00338292	0.00040005	0.00021788
79.23	0.0838456	0.0885496	0.0416485	0.0392682	0.0206245	0.0173594	0.00505276	0.00338663	0.00056544	0.00021817
79.43	0.0846101	0.08856	0.0422701	0.0392852	0.020974	0.0173746	0.00533764	0.00339033	0.00124255	0.00021845
79.63	0.0846451	0.0885702	0.0426222	0.039302	0.0214733	0.0173897	0.00572746	0.00339401	0.00140915	0.00021873
79.83	0.0842563	0.0885803	0.0422409	0.0393188	0.0210535	0.0174048	0.005064	0.00339768	0.00106	0.00021901
80.03	0.0843351	0.0885904	0.0420276	0.0393354	0.0208512	0.0174198	0.00444302	0.00340134	0.00100885	0.00021929
80.23	0.0838763	0.0886003	0.0415047	0.0393519	0.0206292	0.0174348	0.00393515	0.00340498	0.00067819	0.00021957
80.43	0.08468	0.08861	0.0416089	0.0393683	0.0211135	0.0174497	0.00420423	0.00340861	0.00092493	0.00021984
80.63	0.0854422	0.0886197	0.0419559	0.0393846	0.0212306	0.0174645	0.00469313	0.00341222	0.0012199	0.00022012
80.83	0.085492	0.0886293	0.0416094	0.0394008	0.0216504	0.0174792	0.00519257	0.00341582	0.00110907	0.0002204
81.03	0.0846851	0.0886387	0.0409464	0.0394168	0.0209591	0.0174939	0.00512141	0.00341941	0.00071305	0.00022067
81.23	0.0852817	0.0886481	0.0412953	0.0394327	0.0213154	0.0175085	0.0055173	0.00342298	0.00112527	0.00022095
81.43	0.0851313	0.0886573	0.0411497	0.0394485	0.0208558	0.017523	0.00544624	0.00342654	0.00070283	0.00022122
81.63	0.0848803	0.0886664	0.0409808	0.0394642	0.0208712	0.0175375	0.00585295	0.00343009	0.00025415	0.00022149
81.83	0.0847009	0.0886755	0.0410076	0.0394798	0.0209428	0.0175519	0.00631107	0.00343362	0.00052725	0.00022176
82.03	0.0843953	0.0886844	0.0405991	0.0394953	0.0205447	0.0175662	0.00655153	0.00343715	0.00056173	0.00022204
82.23	0.0846863	0.0886932	0.040471	0.0395106	0.0209912	0.0175805	0.00668782	0.00344065	0.00038696	0.00022231
82.43	0.085199	0.0887019	0.0396623	0.0395259	0.020687	0.0175947	0.00645238	0.00344415	-5.612e-05	0.00022257
82.63	0.0856443	0.0887105	0.0399436	0.039541	0.0209865	0.0176088	0.00657781	0.00344763	0.00070299	0.00022284
82.83	0.0859041	0.088719	0.0401669	0.0395561	0.0212902	0.0176229	0.00620717	0.0034511	0.00045052	0.00022311
83.03	0.0859909	0.0887274	0.0399735	0.039571	0.0211669	0.0176369	0.0057287	0.00345455	-2.671e-05	0.00022338
83.23	0.0867409	0.0887357	0.040656	0.0395858	0.0210601	0.0176508	0.0054515	0.00345799	-0.00013295	0.00022364
83.43	0.0861838	0.088744	0.0404217	0.0396005	0.0207985	0.0176647	0.00481634	0.00346142	-5.991e-05	0.00022391
83.63	0.0864088	0.0887521	0.0404497	0.0396151	0.0211246	0.0176785	0.00444844	0.00346484	0.00033869	0.00022417
83.83	0.0861124	0.0887601	0.0399833	0.0396296	0.0204351	0.0176922	0.00331287	0.00346824	0.0003098	0.00022444
84.03	0.0864599	0.0887681	0.039702	0.0396439	0.0201533	0.0177059	0.00277976	0.00347163	0.00021496	0.0002247
84.23	0.0862209	0.0887759	0.0389434	0.0396582	0.0198923	0.0177195	0.00233989	0.00347501	-0.00025002	0.00022496
84.43	0.0865857	0.0887837	0.0388372	0.0396724	0.020172	0.0177331	0.00244313	0.00347837	-0.00030918	0.00022522
84.63	0.0865067	0.0887913	0.0391467	0.0396865	0.0202153	0.0177466	0.00264052	0.00348173	0.00015701	0.00022548
84.83	0.0858924	0.0887989	0.0387663	0.0397005	0.0201367	0.01776	0.00220445	0.00348506	-4.785e-05	0.00022574
85.03	0.0855126	0.0888064	0.0386848	0.0397143	0.0197031	0.0177734	0.0021767	0.00348839	0.00030975	0.000226
85.23	0.085528	0.0888138	0.0383804	0.0397281	0.0197722	0.0177867	0.00209841	0.00349171	1.854e-05	0.00022626
85.43	0.0846721	0.0888211	0.0382624	0.0397418	0.0191547	0.0177999	0.00172341	0.00349501	-0.00055167	0.00022652
85.63	0.0842497	0.0888284	0.0381004	0.0397554	0.0193812	0.0178131	0.00223281	0.0034983	-0.00037727	0.00022677
85.83	0.0840513	0.0888355	0.0382301	0.0397688	0.0193744	0.0178262	0.00262793	0.00350158	-7.113e-05	0.00022703
86.03	0.0837416	0.0888426	0.0382806	0.0397822	0.0190019	0.0178393	0.00261989	0.00350484	-6.196e-05	0.00022728
86.23	0.0840147	0.0888495	0.0386003	0.0397955	0.0191805	0.0178523	0.00269457	0.00350809	-0.00039925	0.00022754
86.43	0.0841173	0.0888565	0.0390146	0.0398087	0.0196915	0.0178653	0.00309208	0.00351133	-0.00023276	0.00022779
86.63	0.0843296	0.0888633	0.0399405	0.0398218	0.0198285	0.0178781	0.00341421	0.00351456	0.00013073	0.00022804
86.83	0.0849355	0.08887	0.040546	0.0398348	0.0197658	0.017891	0.00329493	0.00351778	-0.00038314	0.00022829
87.03	0.0856845	0.0888767	0.0410511	0.0398477	0.0198659	0.0179037	0.00347926	0.00352098	-0.00064906	0.00022855
87.23	0.0859423	0.0888833	0.0416511	0.0398605	0.0195203	0.0179164	0.00403787	0.00352418	-0.00070163	0.0002288
87.43	0.0862654	0.0888898	0.0416884	0.0398732	0.0200197	0.0179291	0.00414193	0.00352736	-0.00019792	0.00022905
87.63	0.087265	0.0888962	0.0421469	0.0398858	0.0200168	0.0179417	0.00419708	0.00353052	0.00020362	0.00022929
87.83	0.0871233	0.0889026	0.0420727	0.0398983	0.019638	0.0179542	0.00406413	0.00353368	-0.00033002	0.00022954
88.03	0.0867382	0.0889089	0.041713	0.0399108	0.0194194	0.0179667	0.0042579	0.00353682	-0.00087802	0.00022979
88.23	0.0866759	0.0889151	0.041579	0.0399231	0.0193165	0.0179791	0.00448553	0.00353996	-0.00083564	0.00023004
88.43	0.0862848	0.0889213	0.041489	0.0399354	0.0190836	0.0179914	0.0046018	0.00354308	-0.00096711	0.00023028
88.63	0.0863601	0.0889273	0.0413719	0.0399476	0.0185475	0.0180037	0.0046917	0.00354619	-0.00107975	0.00023053
88.83	0.0860415	0.0889333	0.0412597	0.0399597	0.0184254	0.018016	0.0045433	0.00354928	-0.00128801	0.00023077
89.03	0.0854814	0.0889393	0.0412214	0.0399717	0.0183527	0.0180281	0.00465934	0.00355237	-0.00103309	0.00023101
89.23	0.0845509	0.0889452	0.0404519	0.0399836	0.0184762	0.0180403	0.00418018	0.00355544	-0.00168226	0.00023126
89.43	0.0840465	0.088951	0.0406286	0.0399954	0.0185872	0.0180523	0.00424992	0.00355851	-0.00144866	0.0002315
89.63	0.0834348	0.0889567	0.040518	0.0400071	0.0187876	0.0180644	0.00410158	0.00356156	-0.00125532	0.00023174
89.83	0.0833077	0.0889624	0.0405651	0.0400188	0.0186886	0.0180763	0.00422443	0.0035646	-0.00101501	0.00023198
90.03	0.0834181	0.088968	0.0408444	0.0400304	0.019237	0.0180882	0.00435397	0.00356762	-0.00069362	0.00023222
90.23	0.0835609	0.0889735	0.0410396	0.0400419	0.0198241	0.0181001	0.00427297	0.00357064	-0.00068324	0.00023246
90.43	0.08389	0.088979	0.0415619	0.0400533	0.0200932	0.0181119	0.00484058	0.00357365	-0.00036557	0.0002327
90.63	0.0846443	0.0889844	0.0418531	0.0400646	0.0200238	0.0181236	0.00463658	0.00357664	-0.00019595	0.00023293
90.83	0.0853089	0.0889897	0.042201	0.0400758	0.0202948	0.0181353	0.00487141	0.00357962	-0.00012974	0.00023317
91.03	0.0853163	0.088995	0.0420927	0.040087	0.020252	0.0181469	0.00445092	0.0035826	-0.0004517	0.00023341
91.23	0.0851654	0.0890002	0.0419234	0.0400981	0.0203172	0.0181585	0.00490509	0.00358556	-0.00034273	0.00023364
91.43	0.0859384	0.0890054	0.0421446	0.0401091	0.0206467	0.01817	0.0049086	0.00358851	0.00054905	0.00023388
91.63	0.0861883	0.0890105	0.0420803	0.04012	0.0203116	0.0181815	0.00498775	0.00359144	0.00063965	0.00023411
91.83	0.0862904	0.0890155	0.0421561	0.0401308	0.0206406	0.0181929	0.00526869	0.00359437	0.00106483	0.00023434
92.03	0.0862856	0.0890205	0.0420653	0.0401416	0.0204457	0.0182043	0.00554393	0.00359729	0.00139274	0.00023458
92.23	0.0867891	0.0890255	0.0420454	0.0401523	0.0200381	0.0182156	0.00544259	0.00360019	0.00186146	0.00023481
92.43	0.0867088	0.0890303	0.0419779	0.0401629	0.0194874	0.0182269	0.00555563	0.00360309	0.00178976	0.00023504
92.63	0.0878391	0.0890352	0.0421661	0.0401734	0.0193569	0.0182381	0.00576787	0.00360597	0.00209256	0.00023527
92.83	0.0878679	0.0890399	0.0423025	0.0401839	0.0197496	0.0182492	0.00573397	0.00360884	0.00219505	0.0002355
93.03	0.0880726	0.0890446	0.0420116	0.0401942	0.0200569	0.0182603	0.00607278	0.0036117	0.00267598	0.00023573
93.23	0.0877062	0.0890493	0.0414515	0.0402045	0.0203693	0.0182714	0.00589876	0.00361456	0.00230549	0.00023596
93.43	0.0878932	0.0890539	0.0415583	0.0402148	0.0203432	0.0182824	0.00614173	0.0036174	0.00217202	0.00023618
93.63	0.0881737	0.0890584	0.0420299	0.0402249	0.0208718	0.0182933	0.0065709	0.00362023	0.00200608	0.00023641
93.83	0.0879845	0.0890629	0.0420775	0.040235	0.020801	0.0183042	0.00643124	0.00362304	0.00201039	0.00023664
94.03	0.0882828	0.0890674	0.0420476	0.040245	0.0208444	0.0183151	0.00642889	0.00362585	0.00196743	0.00023686
94.23	0.0880307	0.0890717	0.041673	0.0402549	0.0202404	0.0183259	0.00594482	0.00362865	0.0014949	0.00023709
94.43	0.08829	0.0890761	0.0420812	0.0402648	0.0205728	0.0183366	0.00593837	0.00363144	0.00146397	0.00023731
94.63	0.0885426	0.0890804	0.0417886	0.0402746	0.0205158	0.0183473	0.00532878	0.00363422	0.00116058	0.00023753
94.83	0.0880302	0.0890846	0.0413285	0.0402843	0.0199372	0.018358	0.00497128	0.00363698	0.00057321	0.00023776
95.03	0.0876687	0.0890888	0.0410554	0.040294	0.019686	0.0183686	0.00476273	0.00363974	4.063e-05	0.00023798
95.23	0.0875309	0.0890929	0.040604	0.0403036	0.019712	0.0183791	0.0047002	0.00364248	-7.709e-05	0.0002382
95.43	0.0874811	0.089097	0.040193	0.0403131	0.0192148	0.0183896	0.00405991	0.00364522	-0.00011807	0.00023842
95.63	0.0867842	0.0891011	0.0395193	0.0403225	0.0186812	0.0184001	0.00365981	0.00364794	-0.00060619	0.00023864
95.83	0.0863798	0.0891051	0.0394212	0.0403319	0.0181391	0.0184105	0.00301262	0.00365066	-0.00047398	0.00023886
96.03	0.0857766	0.089109	0.0394106	0.0403412	0.0180213	0.0184209	0.00290224	0.00365336	-0.00089474	0.00023908
96.23	0.0860858	0.0891129	0.0390875	0.0403504	0.0178927	0.0184312	0.00271621	0.00365606	-0.00071892	0.0002393
96.43	0.0861462	0.0891168	0.039159	0.0403596	0.017872	0.0184414	0.0028115	0.00365874	-0.00072571	0.00023951
96.63	0.0858623	0.0891206	0.0387596	0.0403687	0.0177216	0.0184516	0.00242103	0.00366142	-0.00105347	0.00023973
96.83	0.084867	0.0891244	0.0383081	0.0403778	0.0179064	0.0184618	0.00225665	0.00366408	-0.00178358	0.00023994
97.03	0.08479	0.0891281	0.0385322	0.0403867	0.01827	0.0184719	0.00299584	0.00366674	-0.00107684	0.00024016
97.23	0.0843851	0.0891318	0.0388127	0.0403956	0.0186525	0.018482	0.00293843	0.00366938	-0.00129373	0.00024037
97.43	0.0844722	0.0891355	0.0393097	0.0404045	0.0192123	0.018492	0.00362744	0.00367201	-0.00121108	0.00024059
97.63	0.0847445	0.089139	0.040406	0.0404133	0.0201262	0.018502	0.00417479	0.00367464	-0.00066733	0.0002408
97.83	0.0843135	0.0891426	0.0405387	0.040422	0.0199394	0.0185119	0.00408145	0.00367725	-0.00022375	0.00024101
98.03	0.0849425	0.0891461	0.0407997	0.0404306	0.0199821	0.0185218	0.00433675	0.00367986	0.00017637	0.00024123
98.23	0.0849997	0.0891496	0.0412566	0.0404392	0.0202402	0.0185317	0.00471363	0.00368245	0.00013527	0.00024144
98.43	0.0858964	0.089153	0.0422898	0.0404478	0.0213534	0.0185415	0.00573073	0.00368504	0.00115022	0.00024165
98.63	0.0864043	0.0891564	0.0422667	0.0404562	0.0209373	0.0185512	0.00620229	0.00368761	0.00151783	0.00024186
98.83	0.086457	0.0891598	0.042415	0.0404646	0.0207949	0.0185609	0.00651525	0.00369018	0.001654	0.00024207
99.03	0.0869287	0.0891631	0.0425609	0.040473	0.0210173	0.0185706	0.00716476	0.00369273	0.0015463	0.00024228
99.23	0.0871062	0.0891664	0.0421134	0.0404813	0.0206384	0.0185802	0.00668887	0.00369528	0.0012309	0.00024248
99.43	0.0870521	0.0891697	0.0418521	0.0404895	0.0200527	0.0185898	0.00633711	0.00369782	0.00095505	0.00024269
99.63	0.0864822	0.0891729	0.0415827	0.0404977	0.019658	0.0185993	0.00608994	0.00370034	0.00064122	0.0002429
99.83	0.0866354	0.089176	0.0416829	0.0405058	0.0194024	0.0186088	0.0056607	0.00370286	0.00100253	0.00024311
100.03	0.0868325	0.0891792	0.0416644	0.0405138	0.0199361	0.0186182	0.00562461	0.00370537	0.00107137	0.00024331
100.23	0.0871231	0.0891823	0.0407681	0.0405218	0.0193479	0.0186276	0.00479854	0.00370787	0.00062638	0.00024352
100.43	0.0868154	0.0891853	0.0402726	0.0405298	0.0187291	0.018637	0.00414511	0.00371036	2.531e-05	0.00024372
100.63	0.0860673	0.0891883	0.0399441	0.0405376	0.0188325	0.0186463	0.00384937	0.00371284	-0.00029325	0.00024392
100.83	0.0857238	0.0891913	0.0394793	0.0405455	0.018901	0.0186556	0.00361319	0.00371531	-0.00071241	0.00024413
101.03	0.0856805	0.0891943	0.0393573	0.0405532	0.0187723	0.0186648	0.00343077	0.00371777	-0.00014193	0.00024433
101.23	0.085584	0.0891972	0.0393836	0.0405609	0.0191615	0.018674	0.00348074	0.00372022	-0.00041738	0.00024453
101.43	0.0853471	0.0892001	0.0393358	0.0405686	0.0191402	0.0186831	0.00350503	0.00372267	-6.962e-05	0.00024473
101.63	0.0858597	0.089203	0.0398042	0.0405762	0.0190929	0.0186922	0.00342946	0.0037251	1.869e-05	0.00024493
101.83	0.0855052	0.0892058	0.0394281	0.0405837	0.0188339	0.0187013	0.0030241	0.00372753	-0.00037312	0.00024513
102.03	0.0851666	0.0892086	0.0392807	0.0405912	0.0186569	0.0187103	0.00308901	0.00372994	-0.00080899	0.00024533
102.23	0.0854816	0.0892113	0.03956	0.0405986	0.0189345	0.0187192	0.00406703	0.00373235	-0.00057548	0.00024553
102.43	0.0862046	0.0892141	0.0397584	0.040606	0.0193281	0.0187282	0.00505456	0.00373475	0.00020471	0.00024573
102.63	0.0867894	0.0892167	0.039712	0.0406133	0.0192253	0.0187371	0.00527879	0.00373713	0.00043909	0.00024593
102.83	0.0867236	0.0892194	0.0397901	0.0406206	0.018926	0.0187459	0.00548525	0.00373951	1.419e-05	0.00024612
103.03	0.0865982	0.089222	0.0398096	0.0406278	0.0186269	0.0187547	0.00561327	0.00374189	-0.00050821	0.00024632
103.23	0.0866677	0.0892246	0.0397428	0.040635	0.0181873	0.0187635	0.0051909	0.00374425	-0.00057565	0.00024652
103.43	0.0867926	0.0892272	0.0395947	0.0406421	0.017768	0.0187722	0.00509817	0.0037466	-0.00054673	0.00024671
103.63	0.0865151	0.0892298	0.0402482	0.0406492	0.0181031	0.0187809	0.00511812	0.00374894	-0.00023498	0.00024691
103.83	0.0865679	0.0892323	0.0404047	0.0406562	0.0178319	0.0187895	0.00468374	0.00375128	-3.97e-05	0.0002471
104.03	0.0864002	0.0892348	0.0403584	0.0406632	0.0177672	0.0187981	0.00422	0.00375361	-0.0006216	0.00024729
104.23	0.086569	0.0892372	0.0404268	0.0406701	0.0177116	0.0188067	0.00437195	0.00375592	-0.00081415	0.00024749
104.43	0.0866081	0.0892396	0.04082	0.0406769	0.0185279	0.0188152	0.00471498	0.00375823	-6.493e-05	0.00024768
104.63	0.0860893	0.089242	0.0409965	0.0406837	0.019166	0.0188237	0.00522729	0.00376053	0.00025331	0.00024787
104.83	0.0857799	0.0892444	0.040869	0.0406905	0.0191214	0.0188322	0.00519416	0.00376282	0.00053046	0.00024806
105.03	0.0857081	0.0892467	0.0408982	0.0406972	0.018846	0.0188406	0.00501412	0.00376511	0.00077781	0.00024825
105.23	0.0857107	0.0892491	0.0414198	0.0407039	0.0184563	0.0188489	0.00555244	0.00376738	0.00099896	0.00024844
105.43	0.0854629	0.0892513	0.0413483	0.0407105	0.0183332	0.0188573	0.00473391	0.00376965	0.00088973	0.00024863
105.63	0.0857852	0.0892536	0.0414498	0.0407171	0.0188323	0.0188655	0.00494939	0.0037719	0.00045982	0.00024882
105.83	0.0848845	0.0892558	0.0405947	0.0407236	0.0185412	0.0188738	0.00414533	0.00377415	-0.0001199	0.00024901
106.03	0.0848225	0.0892581	0.0406815	0.0407301	0.0187222	0.018882	0.00443841	0.00377639	-0.00019288	0.00024919
106.23	0.0855996	0.0892602	0.0410464	0.0407365	0.0192125	0.0188902	0.00420842	0.00377863	0.00025972	0.00024938
106.43	0.0858877	0.0892624	0.0411435	0.0407429	0.0195899	0.0188983	0.00402805	0.00378085	0.0002292	0.00024957
106.63	0.0858909	0.0892645	0.0411579	0.0407492	0.0198463	0.0189064	0.00373479	0.00378306	9.171e-05	0.00024975
106.83	0.085557	0.0892667	0.0411122	0.0407555	0.0194653	0.0189145	0.00312807	0.00378527	-0.0007493	0.00024994
107.03	0.0859935	0.0892687	0.0409973	0.0407618	0.0195202	0.0189225	0.00299434	0.00378747	-0.0010184	0.00025012
107.23	0.0862629	0.0892708	0.041267	0.0407679	0.0198012	0.0189305	0.0030148	0.00378966	-0.00065048	0.00025031
107.43	0.0865674	0.0892728	0.0414466	0.0407741	0.0197615	0.0189385	0.00304335	0.00379184	-0.00076165	0.00025049
107.63	0.0860495	0.0892749	0.0415842	0.0407802	0.0199978	0.0189464	0.00318157	0.00379402	-0.00086538	0.00025067
107.83	0.0858989	0.0892769	0.0409593	0.0407863	0.019398	0.0189542	0.00292757	0.00379618	-0.00078462	0.00025086
108.03	0.0860363	0.0892788	0.04087	0.0407923	0.0191816	0.0189621	0.00290987	0.00379834	-0.00093901	0.00025104
108.23	0.0863319	0.0892808	0.0410866	0.0407983	0.019186	0.0189699	0.00282713	0.00380049	-7.821e-05	0.00025122
108.43	0.0869379	0.0892827	0.0412839	0.0408042	0.0198559	0.0189777	0.00315688	0.00380263	0.00057669	0.0002514
108.63	0.0870543	0.0892846	0.0411442	0.0408101	0.0195865	0.0189854	0.00302521	0.00380476	0.00049433	0.00025158
108.83	0.0873321	0.0892865	0.0414881	0.040816	0.0194538	0.0189931	0.00295465	0.00380689	0.00093327	0.00025176
109.03	0.0872521	0.0892883	0.0412569	0.0408218	0.0187775	0.0190008	0.0029558	0.00380901	0.00108896	0.00025194
109.23	0.0876982	0.0892902	0.0418094	0.0408275	0.0189206	0.0190084	0.00364354	0.00381112	0.0017524	0.00025212
109.43	0.0875238	0.089292	0.0415606	0.0408333	0.0193114	0.019016	0.00352481	0.00381322	0.00119979	0.00025229
109.63	0.0879236	0.0892938	0.041699	0.0408389	0.0191799	0.0190235	0.00369733	0.00381531	0.00134639	0.00025247
109.83	0.0876968	0.0892955	0.0418355	0.0408446	0.0190839	0.0190311	0.0034292	0.0038174	0.00112128	0.00025265
110.03	0.0882349	0.0892973	0.042367	0.0408502	0.0199952	0.0190385	0.00362798	0.00381947	0.00097225	0.00025283
110.23	0.0881894	0.089299	0.0425268	0.0408557	0.0204144	0.019046	0.00357364	0.00382154	0.00089277	0.000253
110.43	0.0881247	0.0893007	0.042561	0.0408613	0.0208095	0.0190534	0.00372949	0.00382361	0.00061049	0.00025318
110.63	0.0879573	0.0893024	0.0421572	0.0408667	0.0207847	0.0190608	0.00385412	0.00382566	0.00037147	0.00025335
110.83	0.0879938	0.0893041	0.0424279	0.0408722	0.0208951	0.0190681	0.00420458	0.00382771	0.00031734	0.00025353
111.03	0.0883142	0.0893058	0.0423058	0.0408776	0.02107	0.0190755	0.00475589	0.00382975	0.00028282	0.0002537
111.23	0.0879767	0.0893074	0.0422168	0.040883	0.020952	0.0190827	0.00491265	0.00383178	2.363e-05	0.00025387
111.43	0.0881231	0.089309	0.0421568	0.0408883	0.0210389	0.01909	0.0055936	0.0038338	-0.00011132	0.00025404
111.63	0.0872133	0.0893106	0.0410845	0.0408936	0.0204188	0.0190972	0.00533493	0.00383582	-0.00042945	0.00025422
111.83	0.0868964	0.0893122	0.0408729	0.0408988	0.0199977	0.0191044	0.00498377	0.00383783	-0.00025152	0.00025439
112.03	0.0864549	0.0893137	0.0404307	0.040904	0.019141	0.0191115	0.00440486	0.00383983	-0.0008412	0.00025456
112.23	0.087014	0.0893153	0.0405942	0.0409092	0.0195011	0.0191186	0.00424494	0.00384182	-0.0003202	0.00025473
112.43	0.0871997	0.0893168	0.040378	0.0409143	0.0198221	0.0191257	0.00460619	0.00384381	-0.00035289	0.0002549
112.63	0.0867496	0.0893183	0.0400103	0.0409194	0.0192992	0.0191328	0.00434844	0.00384579	-0.00035069	0.00025507
112.83	0.0864616	0.0893198	0.039858	0.0409245	0.0189678	0.0191398	0.00447407	0.00384776	-0.00024623	0.00025524
113.03	0.0860196	0.0893213	0.0394764	0.0409295	0.0183344	0.0191468	0.00424125	0.00384972	-0.00073208	0.00025541
113.23	0.0868154	0.0893227	0.0402094	0.0409345	0.0189507	0.0191537	0.00481791	0.00385168	-0.00027201	0.00025557
113.43	0.0867024	0.0893242	0.0399838	0.0409394	0.0186919	0.0191606	0.00466891	0.00385363	-0.00073979	0.00025574
113.63	0.0869338	0.0893256	0.0403927	0.0409443	0.0186675	0.0191675	0.0046551	0.00385557	-0.00059906	0.00025591
113.83	0.0870242	0.089327	0.0405166	0.0409492	0.0191067	0.0191744	0.00510133	0.0038575	-0.00067436	0.00025608
114.03	0.0870715	0.0893284	0.0403658	0.0409541	0.0189338	0.0191812	0.00495935	0.00385943	-0.00071603	0.00025624
114.23	0.0868893	0.0893298	0.0403706	0.0409589	0.0188618	0.019188	0.00500646	0.00386135	-0.00088634	0.00025641
114.43	0.0874446	0.0893311	0.0405552	0.0409636	0.0189556	0.0191948	0.00517215	0.00386326	-0.00054129	0.00025657
114.63	0.0877115	0.0893325	0.0403983	0.0409684	0.0189179	0.0192015	0.00550492	0.00386517	-0.00048609	0.00025674
114.83	0.0882396	0.0893338	0.0407114	0.0409731	0.0193619	0.0192082	0.00585892	0.00386707	4.63e-06	0.0002569
115.03	0.0885363	0.0893351	0.0407668	0.0409778	0.019489	0.0192148	0.0057806	0.00386896	-0.00020531	0.00025706
115.23	0.088038	0.0893364	0.0406194	0.0409824	0.019207	0.0192215	0.00583299	0.00387084	-0.00053899	0.00025723
115.43	0.0880357	0.0893377	0.0407945	0.040987	0.0195157	0.0192281	0.00596721	0.00387272	-0.0004545	0.00025739
115.63	0.087701	0.0893389	0.0405006	0.0409916	0.01922	0.0192347	0.00543887	0.00387459	-0.00045883	0.00025755
115.83	0.0878127	0.0893402	0.041141	0.0409961	0.0194773	0.0192412	0.00578896	0.00387645	6.466e-05	0.00025771
116.03	0.0881037	0.0893414	0.0410143	0.0410006	0.0193056	0.0192477	0.00562784	0.00387831	0.00022748	0.00025787
116.23	0.0881104	0.0893426	0.0413393	0.0410051	0.0197819	0.0192542	0.00541796	0.00388015	0.00075483	0.00025803
116.43	0.0875389	0.0893439	0.0406723	0.0410095	0.0190433	0.0192607	0.00527083	0.003882	0.00035939	0.00025819
116.63	0.0874994	0.089345	0.0407313	0.0410139	0.0189154	0.0192671	0.00528047	0.00388383	0.0004654	0.00025835
116.83	0.0871887	0.0893462	0.0406982	0.0410183	0.0186595	0.0192735	0.0047264	0.00388566	0.00017512	0.00025851
117.03	0.087411	0.0893474	0.0408079	0.0410227	0.0189075	0.0192798	0.00442841	0.00388748	0.00014222	0.00025867
117.23	0.0877391	0.0893485	0.0410145	0.041027	0.0195255	0.0192862	0.00444825	0.0038893	0.00076907	0.00025883
117.43	0.0873233	0.0893497	0.0405978	0.0410312	0.019324	0.0192925	0.00405938	0.0038911	0.00035537	0.00025898
117.63	0.0869741	0.0893508	0.0407231	0.0410355	0.019257	0.0192987	0.00356526	0.0038929	1.655e-05	0.00025914
117.83	0.0869194	0.0893519	0.0405657	0.0410397	0.0193749	0.019305	0.00319409	0.0038947	-5.061e-05	0.0002593
118.03	0.086611	0.089353	0.0404815	0.0410439	0.0188873	0.0193112	0.00211909	0.00389649	-0.00057131	0.00025945
118.23	0.0873056	0.0893541	0.0409584	0.0410481	0.0194691	0.0193174	0.00226165	0.00389827	-0.00050352	0.00025961
118.43	0.0879655	0.0893552	0.0413062	0.0410522	0.0198824	0.0193236	0.00264853	0.00390004	-0.00010445	0.00025976
118.63	0.0879851	0.0893563	0.0412363	0.0410563	0.0201566	0.0193297	0.00254401	0.00390181	-0.00048734	0.00025992
118.83	0.0879896	0.0893573	0.0413036	0.0410604	0.0201482	0.0193358	0.00267279	0.00390357	-0.0006279	0.00026007
119.03	0.0876224	0.0893584	0.0414917	0.0410644	0.0200655	0.0193419	0.00285477	0.00390532	-0.00105867	0.00026023
119.23	0.087739	0.0893594	0.0415763	0.0410684	0.0199005	0.0193479	0.00343275	0.00390707	-0.00094647	0.00026038
119.43	0.0881629	0.0893604	0.0416895	0.0410724	0.0202657	0.0193539	0.0033608	0.00390881	-0.00070147	0.00026053
119.63	0.0881221	0.0893614	0.0418986	0.0410764	0.0203322	0.0193599	0.00388207	0.00391054	-0.00034438	0.00026068
119.83	0.0879733	0.0893624	0.0420342	0.0410803	0.0204287	0.0193659	0.0041179	0.00391227	-8.752e-05	0.00026084
120.03	0.0881864	0.0893634	0.0421234	0.0410842	0.02079	0.0193718	0.00438076	0.00391399	0.00055567	0.00026099
120.23	0.0875496	0.0893643	0.0416462	0.041088	0.0201938	0.0193777	0.00428099	0.00391571	9.849e-05	0.00026114
120.43	0.087641	0.0893653	0.0413427	0.0410919	0.020085	0.0193836	0.00453861	0.00391742	0.00014529	0.00026129
120.63	0.087803	0.0893662	0.0416689	0.0410957	0.0203968	0.0193895	0.00485441	0.00391912	0.00064559	0.00026144
120.83	0.0873072	0.0893672	0.0413981	0.0410995	0.0203917	0.0193953	0.00458526	0.00392081	0.00049433	0.00026159
121.03	0.0878158	0.0893681	0.0413281	0.0411032	0.0206332	0.0194011	0.00484531	0.0039225	0.00097282	0.00026174
121.23	0.087729	0.089369	0.0410473	0.041107	0.020484	0.0194069	0.00477256	0.00392418	0.00062442	0.00026188
121.43	0.0875079	0.0893699	0.0411041	0.0411107	0.0202992	0.0194126	0.0048668	0.00392586	0.00065308	0.00026203
121.63	0.087795	0.0893708	0.0415063	0.0411144	0.0206808	0.0194184	0.00490078	0.00392753	0.00111244	0.00026218
121.83	0.0882589	0.0893717	0.0418133	0.041118	0.0212206	0.019424	0.00476964	0.00392919	0.00146141	0.00026233
122.03	0.0891485	0.0893726	0.0420267	0.0411216	0.0215781	0.0194297	0.00488071	0.00393085	0.00194703	0.00026247
122.23	0.0898573	0.0893734	0.0422229	0.0411252	0.0218968	0.0194354	0.00506141	0.0039325	0.00236242	0.00026262
122.43	0.0897349	0.0893743	0.0422047	0.0411288	0.021606	0.019441	0.00498353	0.00393415	0.00215739	0.00026277
122.63	0.0889456	0.0893751	0.041837	0.0411323	0.0209941	0.0194466	0.00446732	0.00393579	0.00168224	0.00026291
122.83	0.0885527	0.089376	0.0415026	0.0411359	0.0205026	0.0194521	0.00429486	0.00393742	0.00137162	0.00026306
123.03	0.0886954	0.0893768	0.0413444	0.0411393	0.0202463	0.0194577	0.00427797	0.00393905	0.00113615	0.0002632
123.23	0.0888744	0.0893776	0.0408348	0.0411428	0.0197545	0.0194632	0.00405869	0.00394067	0.00097234	0.00026334
123.43	0.0882686	0.0893784	0.0403881	0.0411463	0.019159	0.0194687	0.00342694	0.00394228	0.00043064	0.00026349
123.63	0.0880951	0.0893792	0.0405719	0.0411497	0.0192969	0.0194741	0.00366453	0.00394389	0.00044531	0.00026363
123.83	0.0882718	0.08938	0.0411008	0.0411531	0.0197829	0.0194796	0.00396581	0.00394549	0.00083104	0.00026377
124.03	0.0883639	0.0893808	0.0410937	0.0411564	0.02003	0.019485	0.00428973	0.00394709	0.00078817	0.00026392
124.23	0.088664	0.0893815	0.0409476	0.0411598	0.0198198	0.0194904	0.00424683	0.00394868	0.00011468	0.00026406
124.43	0.0889063	0.0893823	0.0413784	0.0411631	0.0204976	0.0194957	0.0044468	0.00395026	0.00057303	0.0002642
124.63	0.0891577	0.089383	0.0413922	0.0411664	0.0206811	0.019501	0.00451425	0.00395184	0.00015977	0.00026434
124.83	0.0887999	0.0893838	0.0412655	0.0411697	0.0205087	0.0195063	0.00442626	0.00395341	-0.00018868	0.00026448
125.03	0.0896413	0.0893845	0.041468	0.0411729	0.0206861	0.0195116	0.00500604	0.00395498	0.00025837	0.00026462
125.23	0.0898342	0.0893852	0.0416452	0.0411762	0.0210121	0.0195169	0.00564777	0.00395654	0.00033547	0.00026476
125.43	0.0902198	0.089386	0.0421586	0.0411794	0.0216767	0.0195221	0.00640281	0.0039581	0.00084801	0.0002649
125.63	0.0904822	0.0893867	0.0422786	0.0411825	0.0225352	0.0195273	0.00679784	0.00395965	0.00098893	0.00026504
125.83	0.0901754	0.0893874	0.042022	0.0411857	0.0223527	0.0195325	0.00678487	0.00396119	0.00081671	0.00026518
126.03	0.0903627	0.089388	0.0417945	0.0411888	0.0224173	0.0195377	0.00658484	0.00396273	0.00059658	0.00026532
126.23	0.0896319	0.0893887	0.0417617	0.0411919	0.021774	0.0195429	0.00608033	0.00396426	0.0001082	0.00026545
126.43	0.088873	0.0893894	0.0414619	0.041195	0.021062	0.019548	0.00592564	0.00396578	-0.00021321	0.00026559
126.63	0.0878019	0.0893901	0.0410477	0.0411981	0.0204645	0.0195531	0.00527221	0.0039673	-0.00033382	0.00026573
126.83	0.0878465	0.0893907	0.0410276	0.0412011	0.0201596	0.0195581	0.00505973	0.00396882	-0.00028324	0.00026586
127.03	0.0877554	0.0893914	0.0408283	0.0412042	0.0197532	0.0195632	0.00492305	0.00397033	-0.00039596	0.000266
127.23	0.0875035	0.089392	0.040976	0.0412072	0.0195518	0.0195682	0.00454928	0.00397183	-0.0002101	0.00026613
127.43	0.0874801	0.0893927	0.0411352	0.0412101	0.0195726	0.0195732	0.00424613	0.00397333	-0.00018341	0.00026627
127.63	0.0877242	0.0893933	0.0418889	0.0412131	0.0200016	0.0195782	0.00457667	0.00397482	0.00081374	0.0002664
127.83	0.0873405	0.0893939	0.0419091	0.041216	0.0198544	0.0195831	0.00455115	0.0039763	0.00102771	0.00026654
128.03	0.0877868	0.0893945	0.0422507	0.0412189	0.0202877	0.0195881	0.0044885	0.00397779	0.001277	0.00026667
128.23	0.0882355	0.0893952	0.0425722	0.0412218	0.0200338	0.019593	0.00417267	0.00397926	0.0013909	0.00026681
128.43	0.088036	0.0893957	0.0422216	0.0412247	0.0198837	0.0195979	0.00367038	0.00398073	0.00171572	0.00026694
128.63	0.0876935	0.0893963	0.0416615	0.0412276	0.0192485	0.0196027	0.00303829	0.00398219	0.00123534	0.00026707
128.83	0.0875298	0.0893969	0.0416242	0.0412304	0.018676	0.0196076	0.00305648	0.00398365	0.00103711	0.0002672
129.03	0.0884522	0.0893975	0.0417385	0.0412332	0.0192467	0.0196124	0.00377371	0.0039851	0.00113364	0.00026733
129.23	0.0885389	0.0893981	0.0414048	0.041236	0.0192914	0.0196172	0.00358477	0.00398655	0.00099073	0.00026747
129.43	0.0891475	0.0893987	0.0416628	0.0412388	0.0198186	0.0196219	0.00410253	0.00398799	0.00105099	0.0002676
129.63	0.0892199	0.0893992	0.0413564	0.0412415	0.0200654	0.0196267	0.00393881	0.00398943	0.00077064	0.00026773
129.83	0.0890223	0.0893998	0.041447	0.0412443	0.0202105	0.0196314	0.00388478	0.00399086	0.00076742	0.00026786
130.03	0.0894556	0.0894003	0.0418738	0.041247	0.0205222	0.0196361	0.0042173	0.00399229	0.00066591	0.00026799
130.23	0.0893108	0.0894009	0.0420186	0.0412496	0.0200499	0.0196408	0.00461604	0.00399371	0.00045419	0.00026812
130.43	0.0888777	0.0894014	0.0417763	0.0412523	0.0196295	0.0196455	0.00399503	0.00399512	0.00012774	0.00026825
130.63	0.0889273	0.0894019	0.0420009	0.041255	0.0195585	0.0196501	0.00388661	0.00399653	8.399e-05	0.00026837
130.83	0.0886225	0.0894024	0.0417002	0.0412576	0.019238	0.0196547	0.00318498	0.00399794	-0.00044967	0.0002685
131.03	0.0888169	0.089403	0.0414452	0.0412602	0.0192595	0.0196593	0.00303711	0.00399934	-0.00071924	0.00026863
131.23	0.0896043	0.0894035	0.0421872	0.0412628	0.019874	0.0196639	0.00341931	0.00400073	-0.00041387	0.00026876
131.43	0.0891147	0.089404	0.0417677	0.0412654	0.0196025	0.0196685	0.0032463	0.00400212	-0.00086641	0.00026888
131.63	0.0883481	0.0894045	0.0416732	0.0412679	0.0195117	0.019673	0.00299854	0.0040035	-0.00110013	0.00026901
131.83	0.0882933	0.089405	0.0414384	0.0412705	0.0195714	0.0196775	0.0029927	0.00400488	-0.00150021	0.00026914
132.03	0.0884902	0.0894055	0.0417851	0.041273	0.0200316	0.019682	0.00312653	0.00400625	-0.00122253	0.00026926
132.23	0.0880402	0.0894059	0.0410054	0.0412755	0.0194985	0.0196865	0.00288914	0.00400762	-0.00180337	0.00026939
132.43	0.087781	0.0894064	0.0403596	0.041278	0.0192514	0.0196909	0.00260105	0.00400898	-0.00223413	0.00026951
132.63	0.0874864	0.0894069	0.0400761	0.0412805	0.019079	0.0196954	0.002538	0.00401034	-0.00268961	0.00026964
132.83	0.0875746	0.0894074	0.0398051	0.0412829	0.019094	0.0196998	0.00237422	0.00401169	-0.00255102	0.00026976
133.03	0.0875621	0.0894078	0.0397957	0.0412853	0.0197823	0.0197042	0.00265289	0.00401304	-0.00238204	0.00026989
133.23	0.0876053	0.0894083	0.0394261	0.0412878	0.0202433	0.0197086	0.00237574	0.00401438	-0.00181272	0.00027001
133.43	0.0881532	0.0894087	0.0395686	0.0412902	0.0207438	0.0197129	0.0028966	0.00401572	-0.00146746	0.00027013
133.63	0.0883025	0.0894092	0.0398589	0.0412925	0.0213161	0.0197172	0.00295186	0.00401705	-0.00130109	0.00027026
133.83	0.0877951	0.0894096	0.040386	0.0412949	0.0214237	0.0197216	0.00332753	0.00401838	-0.0010796	0.00027038
134.03	0.0882233	0.0894101	0.0411199	0.0412972	0.0209777	0.0197258	0.00329983	0.0040197	-0.00061093	0.0002705
134.23	0.0884794	0.0894105	0.0414477	0.0412996	0.0208767	0.0197301	0.00332545	0.00402102	-0.00060883	0.00027062
134.43	0.0884198	0.0894109	0.0417121	0.0413019	0.0205804	0.0197344	0.00291959	0.00402233	-0.00042079	0.00027074
134.63	0.0884752	0.0894113	0.0417162	0.0413042	0.0202388	0.0197386	0.00353961	0.00402364	0.00021709	0.00027086
134.83	0.0883993	0.0894117	0.0416368	0.0413065	0.0198588	0.0197428	0.00338777	0.00402494	0.00064029	0.00027098
135.03	0.0887157	0.0894121	0.0419118	0.0413087	0.0197741	0.019747	0.00401017	0.00402624	0.00090025	0.00027111
135.23	0.0890385	0.0894126	0.0422077	0.041311	0.0200139	0.0197512	0.00483413	0.00402753	0.00118601	0.00027122
135.43	0.0881388	0.089413	0.0418805	0.0413132	0.0195911	0.0197553	0.00461396	0.00402882	0.00071665	0.00027134
135.63	0.0881325	0.0894134	0.0417558	0.0413154	0.0195503	0.0197595	0.00443673	0.0040301	0.00042906	0.00027146
135.83	0.0879761	0.0894137	0.0416023	0.0413176	0.0190004	0.0197636	0.00455789	0.00403138	0.00031055	0.00027158
136.03	0.0876565	0.0894141	0.0413736	0.0413198	0.0191504	0.0197677	0.00476256	0.00403266	0.0001552	0.0002717
136.23	0.0876894	0.0894145	0.0412902	0.0413219	0.0190757	0.0197718	0.00441015	0.00403392	-0.00016575	0.00027182
136.43	0.0872675	0.0894149	0.041359	0.0413241	0.0185192	0.0197758	0.00416525	0.00403519	-0.00057812	0.00027194
136.63	0.0871017	0.0894153	0.0413698	0.0413262	0.0184172	0.0197798	0.00372215	0.00403645	-0.00073593	0.00027205
136.83	0.087377	0.0894156	0.0414488	0.0413283	0.0186991	0.0197839	0.00356533	0.0040377	-0.00039727	0.00027217
137.03	0.0870926	0.089416	0.0414554	0.0413304	0.019283	0.0197879	0.0037482	0.00403895	-0.00057072	0.00027229
137.23	0.0873028	0.0894164	0.0411587	0.0413325	0.0195296	0.0197918	0.00336114	0.0040402	-0.00043209	0.0002724
137.43	0.0875942	0.0894167	0.0412316	0.0413346	0.0197571	0.0197958	0.00350698	0.00404144	-0.00065811	0.00027252
137.63	0.0876596	0.0894171	0.0418876	0.0413367	0.0205553	0.0197998	0.00363272	0.00404267	-0.00030885	0.00027263
137.83	0.0874374	0.0894174	0.0416785	0.0413387	0.0201326	0.0198037	0.00335883	0.0040439	-0.00021341	0.00027275
138.03	0.0882332	0.0894178	0.0420431	0.0413407	0.0205646	0.0198076	0.00357765	0.00404513	0.00054387	0.00027286
138.23	0.0884512	0.0894181	0.0423157	0.0413427	0.0212248	0.0198115	0.00402182	0.00404635	0.00069527	0.00027298
138.43	0.0887807	0.0894184	0.0425667	0.0413447	0.0212703	0.0198154	0.00421242	0.00404757	0.00119558	0.00027309
138.63	0.0890277	0.0894188	0.0425269	0.0413467	0.0212604	0.0198192	0.0044012	0.00404878	0.00182526	0.00027321
138.83	0.0892862	0.0894191	0.0422895	0.0413487	0.0215397	0.0198231	0.00466301	0.00404999	0.00214834	0.00027332
139.03	0.0893005	0.0894194	0.0416918	0.0413507	0.0214365	0.0198269	0.00481357	0.00405119	0.00161151	0.00027343
139.23	0.0901134	0.0894198	0.0417744	0.0413526	0.0214368	0.0198307	0.00526653	0.00405239	0.00206554	0.00027355
139.43	0.0903566	0.0894201	0.0416376	0.0413545	0.0213946	0.0198345	0.00520561	0.00405359	0.00187633	0.00027366
139.63	0.0907741	0.0894204	0.0415255	0.0413564	0.0210678	0.0198382	0.00547831	0.00405478	0.00184759	0.00027377
139.83	0.0908682	0.0894207	0.0412839	0.0413583	0.0208368	0.019842	0.00523053	0.00405596	0.00142265	0.00027388
140.03	0.0911468	0.089421	0.041352	0.0413602	0.0211911	0.0198457	0.00524368	0.00405714	0.00116466	0.00027399
140.23	0.0909774	0.0894213	0.0418066	0.0413621	0.0208791	0.0198494	0.00482297	0.00405832	0.00102846	0.0002741
140.43	0.0903305	0.0894216	0.0413593	0.0413639	0.0202631	0.0198531	0.00444159	0.00405949	-0.00024919	0.00027421
140.63	0.0901935	0.0894219	0.0415453	0.0413658	0.0203285	0.0198568	0.0041586	0.00406066	-0.00038926	0.00027432
140.83	0.0903482	0.0894222	0.0414079	0.0413676	0.0208014	0.0198605	0.00462193	0.00406182	0.00014653	0.00027443
141.03	0.0897105	0.0894225	0.0410794	0.0413694	0.0206109	0.0198641	0.00438685	0.00406298	-0.00023018	0.00027454
141.23	0.0888078	0.0894228	0.0405565	0.0413712	0.020007	0.0198678	0.00372245	0.00406414	-0.0007132	0.00027465
141.43	0.088119	0.0894231	0.0403873	0.041373	0.0200582	0.0198714	0.00393559	0.00406529	-0.0010988	0.00027476
141.63	0.0875545	0.0894233	0.0406321	0.0413748	0.0204057	0.019875	0.00389423	0.00406643	-0.00074878	0.00027487
141.83	0.0875483	0.0894236	0.0405253	0.0413766	0.020021	0.0198785	0.0036665	0.00406757	-0.00068594	0.00027498
142.03	0.0874146	0.0894239	0.0408834	0.0413783	0.0206066	0.0198821	0.00412664	0.00406871	-0.00017934	0.00027509
142.23	0.0869512	0.0894241	0.0410377	0.0413801	0.0208674	0.0198857	0.0034932	0.00406985	-0.00020452	0.00027519
142.43	0.0872021	0.0894244	0.0410205	0.0413818	0.0207479	0.0198892	0.00372292	0.00407097	-6.301e-05	0.0002753
142.63	0.0870843	0.0894247	0.0410441	0.0413835	0.0201958	0.0198927	0.00371408	0.0040721	-0.00024557	0.00027541
142.83	0.0869009	0.0894249	0.0403893	0.0413852	0.0200462	0.0198962	0.00362687	0.00407322	-0.00034442	0.00027552
143.03	0.0871164	0.0894252	0.040253	0.0413869	0.0193739	0.0198997	0.00306795	0.00407434	-0.00034679	0.00027562
143.23	0.0876065	0.0894255	0.0404636	0.0413886	0.0190525	0.0199032	0.00312475	0.00407545	2.4e-06	0.00027573
143.43	0.0880195	0.0894257	0.040187	0.0413903	0.0190864	0.0199066	0.00303149	0.00407656	-0.00013301	0.00027583
143.63	0.0881582	0.089426	0.0404663	0.0413919	0.0191201	0.01991	0.00350276	0.00407766	-0.00019937	0.00027594
143.83	0.0881888	0.0894262	0.0405455	0.0413936	0.0192127	0.0199134	0.0034357	0.00407876	-0.00064405	0.00027604
144.03	0.0879998	0.0894264	0.0402098	0.0413952	0.018738	0.0199169	0.00333214	0.00407985	-0.0011454	0.00027615
144.23	0.0875311	0.0894267	0.0403888	0.0413968	0.0186527	0.0199202	0.00301057	0.00408094	-0.00148339	0.00027625
144.43	0.0875763	0.0894269	0.0399775	0.0413984	0.0186934	0.0199236	0.00339106	0.00408203	-0.00183427	0.00027636
144.63	0.0874256	0.0894271	0.0403801	0.0414	0.0189666	0.019927	0.00354014	0.00408312	-0.0014423	0.00027646
144.83	0.0871839	0.0894274	0.0402136	0.0414016	0.0190964	0.0199303	0.00397754	0.00408419	-0.00118595	0.00027656
145.03	0.0867633	0.0894276	0.0405362	0.0414032	0.0189204	0.0199336	0.00387149	0.00408527	-0.00132819	0.00027667
145.23	0.0862314	0.0894278	0.0406138	0.0414047	0.0190629	0.0199369	0.0040627	0.00408634	-0.00108992	0.00027677
145.43	0.0863926	0.0894281	0.0408488	0.0414063	0.0196081	0.0199402	0.00466195	0.00408741	-0.00077689	0.00027687
145.63	0.0865335	0.0894283	0.0412276	0.0414078	0.020062	0.0199435	0.00468556	0.00408847	-0.00013821	0.00027697
145.83	0.0867321	0.0894285	0.0410824	0.0414093	0.0200209	0.0199468	0.00448091	0.00408953	-0.00032017	0.00027708
146.03	0.0864844	0.0894287	0.0407506	0.0414109	0.020242	0.01995	0.00466929	0.00409058	-0.000351	0.00027718
146.23	0.0872569	0.0894289	0.0408763	0.0414124	0.0202102	0.0199533	0.00470088	0.00409163	3.16e-06	0.00027728
146.43	0.0883926	0.0894291	0.0413399	0.0414139	0.020311	0.0199565	0.00506204	0.00409268	8.15e-05	0.00027738
146.63	0.0890949	0.0894294	0.0416967	0.0414153	0.0203006	0.0199597	0.00495035	0.00409372	0.00016967	0.00027748
146.83	0.0893557	0.0894296	0.0417831	0.0414168	0.0206047	0.0199629	0.00491631	0.00409476	0.00044056	0.00027758
147.03	0.0894836	0.0894298	0.0417351	0.0414183	0.0203645	0.019966	0.00481171	0.0040958	0.00067597	0.00027768
147.23	0.0895794	0.08943	0.0416077	0.0414197	0.0198976	0.0199692	0.00493334	0.00409683	-6.481e-05	0.00027778
147.43	0.089521	0.0894302	0.0414238	0.0414212	0.0196884	0.0199723	0.00476897	0.00409786	-0.00039688	0.00027788
147.63	0.0900835	0.0894304	0.0418602	0.0414226	0.0198572	0.0199755	0.00536943	0.00409888	-0.00037213	0.00027798
147.83	0.0903343	0.0894306	0.0421561	0.041424	0.0198279	0.0199786	0.00522691	0.0040999	-0.00032062	0.00027808
148.03	0.0900924	0.0894308	0.0421162	0.0414254	0.0196349	0.0199817	0.00495356	0.00410092	-0.00018745	0.00027818
148.23	0.0901676	0.0894309	0.0425151	0.0414268	0.0202267	0.0199848	0.00517643	0.00410193	4.648e-05	0.00027827
148.43	0.0902345	0.0894311	0.0422272	0.0414282	0.0200134	0.0199879	0.00549145	0.00410294	0.00026288	0.00027837
148.63	0.0897433	0.0894313	0.0421127	0.0414296	0.0200943	0.0199909	0.00516379	0.00410394	0.00031542	0.00027847
148.83	0.0893021	0.0894315	0.0423797	0.041431	0.0202161	0.0199939	0.0050356	0.00410494	0.00056878	0.00027857
149.03	0.0892235	0.0894317	0.0420601	0.0414323	0.0195656	0.019997	0.0048098	0.00410594	0.00028076	0.00027866
149.23	0.0889393	0.0894319	0.0415125	0.0414337	0.0195492	0.02	0.00460611	0.00410693	-0.00012918	0.00027876
149.43	0.0884794	0.089432	0.0408439	0.041435	0.0193105	0.020003	0.00426544	0.00410792	-0.00024099	0.00027886
149.63	0.0880968	0.0894322	0.0407266	0.0414364	0.0194975	0.020006	0.00399446	0.00410891	-0.00032574	0.00027895
149.83	0.0883146	0.0894324	0.0405459	0.0414377	0.0198147	0.020009	0.00427715	0.00410989	-0.00042319	0.00027905
150.03	0.0875739	0.0894326	0.0399588	0.041439	0.0193472	0.0200119	0.00377376	0.00411087	-0.00075783	0.00027914
150.23	0.0879921	0.0894327	0.0403193	0.0414403	0.0195029	0.0200149	0.00431268	0.00411184	-0.0004304	0.00027924
150.43	0.0882947	0.0894329	0.0405152	0.0414416	0.0198029	0.0200178	0.00416401	0.00411281	-0.00048741	0.00027933
150.63	0.0881339	0.0894331	0.0405539	0.0414429	0.0200001	0.0200207	0.00411988	0.00411378	-0.00021111	0.00027943
150.83	0.0874764	0.0894332	0.040213	0.0414442	0.0199207	0.0200236	0.00391568	0.00411474	-0.00064228	0.00027952
151.03	0.0873393	0.0894334	0.0399661	0.0414454	0.0199527	0.0200265	0.00346144	0.0041157	-0.00052102	0.00027962
151.23	0.0875206	0.0894336	0.0400202	0.0414467	0.0196904	0.0200294	0.00324123	0.00411666	-0.00091297	0.00027971
151.43	0.0876828	0.0894337	0.0402092	0.0414479	0.0200896	0.0200323	0.0031419	0.00411761	-0.00050091	0.0002798
151.63	0.0885375	0.0894339	0.0409641	0.0414492	0.020416	0.0200351	0.00356993	0.00411856	-5.595e-05	0.0002799
151.83	0.0884319	0.089434	0.0413158	0.0414504	0.0206575	0.0200379	0.0039137	0.00411951	0.00030179	0.00027999
152.03	0.0888088	0.0894342	0.041461	0.0414516	0.0206033	0.0200408	0.00428318	0.00412045	0.00040043	0.00028008
152.23	0.0892261	0.0894343	0.0413743	0.0414528	0.0202083	0.0200436	0.00444002	0.00412139	0.00017441	0.00028017
152.43	0.0893127	0.0894345	0.0413073	0.041454	0.0200071	0.0200464	0.00422664	0.00412232	0.00044024	0.00028027
152.63	0.089175	0.0894346	0.0413818	0.0414552	0.0203092	0.0200492	0.003883	0.00412326	0.0006325	0.00028036
152.83	0.0891282	0.0894348	0.0415228	0.0414564	0.0201545	0.0200519	0.00366046	0.00412418	0.00051765	0.00028045
153.03	0.0889748	0.0894349	0.0407904	0.0414576	0.0190649	0.0200547	0.00302193	0.00412511	-0.0003381	0.00028054
153.23	0.088725	0.0894351	0.0405849	0.0414588	0.0190229	0.0200575	0.00298541	0.00412603	-0.000691	0.00028063
153.43	0.0888417	0.0894352	0.0407024	0.0414599	0.0188932	0.0200602	0.00319673	0.00412695	-0.0002461	0.00028072
153.63	0.0888662	0.0894353	0.0411115	0.0414611	0.0191632	0.0200629	0.00313586	0.00412786	-0.00041649	0.00028081
153.83	0.0886023	0.0894355	0.0408912	0.0414622	0.0190212	0.0200656	0.00321558	0.00412877	-0.00097636	0.0002809
154.03	0.087726	0.0894356	0.0407447	0.0414633	0.0186434	0.0200683	0.00282899	0.00412968	-0.00155561	0.00028099
154.23	0.0884634	0.0894357	0.0412048	0.0414645	0.0192513	0.020071	0.00319225	0.00413058	-0.00119273	0.00028108
154.43	0.0881271	0.0894359	0.0411875	0.0414656	0.0189172	0.0200737	0.0027442	0.00413148	-0.00138678	0.00028117
154.63	0.0880643	0.089436	0.0415001	0.0414667	0.0194041	0.0200763	0.00292644	0.00413238	-0.00119819	0.00028126
154.83	0.08824	0.0894361	0.0416803	0.0414678	0.0198819	0.020079	0.00312863	0.00413327	-0.00115597	0.00028135
155.03	0.0883999	0.0894363	0.0420933	0.0414689	0.0203408	0.0200816	0.00355674	0.00413417	-0.00071468	0.00028144
155.23	0.088389	0.0894364	0.0423182	0.04147	0.0204434	0.0200843	0.00406115	0.00413505	-0.00067991	0.00028153
155.43	0.0879016	0.0894365	0.0421659	0.0414711	0.0207074	0.0200869	0.00427158	0.00413594	-0.00094905	0.00028161
155.63	0.0881036	0.0894366	0.0426664	0.0414721	0.0208828	0.0200895	0.00479149	0.00413682	-0.00079316	0.0002817
155.83	0.0881522	0.0894368	0.0427828	0.0414732	0.0207446	0.0200921	0.00525299	0.00413769	-0.00080352	0.00028179
156.03	0.0887435	0.0894369	0.0430748	0.0414742	0.0208666	0.0200946	0.00524567	0.00413857	-0.0007772	0.00028188
156.23	0.0895098	0.089437	0.043255	0.0414753	0.0212315	0.0200972	0.00547309	0.00413944	-0.00046756	0.00028196
156.43	0.0894184	0.0894371	0.043516	0.0414763	0.0217171	0.0200997	0.00551442	0.00414031	-0.00018714	0.00028205
156.63	0.0891985	0.0894372	0.0432341	0.0414774	0.0213507	0.0201023	0.00516108	0.00414117	-0.00054985	0.00028214
156.83	0.0894336	0.0894373	0.0431655	0.0414784	0.0218311	0.0201048	0.00530854	0.00414203	-0.00039442	0.00028222
157.03	0.0893887	0.0894375	0.0428396	0.0414794	0.0213325	0.0201073	0.00503182	0.00414289	-0.00057732	0.00028231
157.23	0.0896209	0.0894376	0.0428003	0.0414804	0.0217098	0.0201098	0.00518062	0.00414374	-0.0002524	0.00028239
157.43	0.0902697	0.0894377	0.0426668	0.0414814	0.0222464	0.0201123	0.00527902	0.00414459	6.48e-06	0.00028248
157.63	0.0901017	0.0894378	0.0427564	0.0414824	0.0224551	0.0201148	0.00527138	0.00414544	-0.00016432	0.00028256
157.83	0.0895675	0.0894379	0.0423624	0.0414834	0.0220815	0.0201173	0.00534508	0.00414629	-0.00042276	0.00028265
158.03	0.0896592	0.089438	0.042734	0.0414844	0.0228322	0.0201197	0.00557028	0.00414713	-0.00013367	0.00028273
158.23	0.0895854	0.0894381	0.0426937	0.0414854	0.0228198	0.0201222	0.00534986	0.00414797	-3.913e-05	0.00028282
158.43	0.0891884	0.0894382	0.0426414	0.0414863	0.0224454	0.0201246	0.00535802	0.0041488	-0.00027219	0.0002829
158.63	0.0897023	0.0894383	0.0428085	0.0414873	0.0224885	0.0201271	0.00577409	0.00414963	0.00025846	0.00028298
158.83	0.0896574	0.0894384	0.0429105	0.0414882	0.0223835	0.0201295	0.00613936	0.00415046	0.00043084	0.00028307
159.03	0.0893359	0.0894385	0.0426086	0.0414892	0.0222536	0.0201319	0.0063003	0.00415129	0.00041639	0.00028315
159.23	0.0894237	0.0894386	0.0427588	0.0414901	0.0223637	0.0201343	0.00636374	0.00415211	0.00060361	0.00028323
159.43	0.0883952	0.0894387	0.0421699	0.0414911	0.0215721	0.0201366	0.00588929	0.00415293	0.00014835	0.00028332
159.63	0.0889504	0.0894388	0.0425037	0.041492	0.0210046	0.020139	0.00597765	0.00415375	0.00045663	0.0002834
159.83	0.0889438	0.0894389	0.0424554	0.0414929	0.0205756	0.0201414	0.00560764	0.00415456	0.00028694	0.00028348
160.03	0.0894219	0.089439	0.0424308	0.0414938	0.020632	0.0201437	0.00503803	0.00415537	0.00036457	0.00028356
160.23	0.0899012	0.0894391	0.0421746	0.0414947	0.0205659	0.020146	0.00517588	0.00415618	-6.2e-05	0.00028364
160.43	0.0894062	0.0894392	0.0422241	0.0414956	0.0202675	0.0201484	0.00463129	0.00415698	-0.00045992	0.00028373
160.63	0.0895951	0.0894393	0.042196	0.0414965	0.0202288	0.0201507	0.00440504	0.00415778	-0.00036226	0.00028381
160.83	0.0896358	0.0894394	0.0425217	0.0414974	0.0213314	0.020153	0.00450699	0.00415858	5.914e-05	0.00028389
161.03	0.0888823	0.0894395	0.0421421	0.0414983	0.0208227	0.0201553	0.00392266	0.00415938	-0.0005115	0.00028397
161.23	0.0887518	0.0894396	0.0423269	0.0414991	0.0213555	0.0201576	0.00374597	0.00416017	-0.00024368	0.00028405
161.43	0.0887155	0.0894397	0.0421985	0.0415	0.0214548	0.0201598	0.0039643	0.00416096	-0.0004034	0.00028413
161.63	0.0881515	0.0894397	0.0426105	0.0415009	0.0210145	0.0201621	0.00411511	0.00416174	-0.00038895	0.00028421
161.83	0.0874749	0.0894398	0.042383	0.0415017	0.0212688	0.0201644	0.00417214	0.00416253	-0.0005811	0.00028429
162.03	0.0876282	0.0894399	0.0426719	0.0415026	0.0216939	0.0201666	0.0042426	0.00416331	-0.00066359	0.00028437
162.23	0.0874978	0.08944	0.0421555	0.0415034	0.0211339	0.0201688	0.00365469	0.00416409	-0.00111266	0.00028445
162.43	0.088221	0.0894401	0.0425756	0.0415043	0.0214064	0.020171	0.0036342	0.00416486	-0.00080993	0.00028453
162.63	0.0883992	0.0894402	0.0426366	0.0415051	0.0209822	0.0201733	0.00396696	0.00416563	-0.00065775	0.0002846
162.83	0.0886051	0.0894403	0.0427575	0.0415059	0.0209068	0.0201755	0.00416728	0.0041664	-0.00047266	0.00028468
163.03	0.0887203	0.0894403	0.0425473	0.0415067	0.0208508	0.0201776	0.00425321	0.00416717	-0.00047699	0.00028476
163.23	0.0882929	0.0894404	0.0423294	0.0415075	0.0205653	0.0201798	0.00374259	0.00416793	-0.00055839	0.00028484
163.43	0.087641	0.0894405	0.0421322	0.0415084	0.0201626	0.020182	0.00348317	0.00416869	-0.00055148	0.00028492
163.63	0.0884125	0.0894406	0.0425219	0.0415092	0.0203059	0.0201842	0.0032207	0.00416945	-0.00018298	0.00028499
163.83	0.0887992	0.0894406	0.0429313	0.0415099	0.020547	0.0201863	0.00295782	0.0041702	0.00018183	0.00028507
164.03	0.0893986	0.0894407	0.0431742	0.0415107	0.0206405	0.0201885	0.00283894	0.00417095	0.00011134	0.00028515
164.23	0.0890063	0.0894408	0.0430922	0.0415115	0.0202793	0.0201906	0.00257142	0.0041717	-0.00043664	0.00028523
164.43	0.0885475	0.0894409	0.0434252	0.0415123	0.0200803	0.0201927	0.00188248	0.00417245	-0.00024203	0.0002853
164.63	0.0884704	0.089441	0.0434	0.0415131	0.0198044	0.0201948	0.00207521	0.00417319	-0.00011939	0.00028538
164.83	0.0876615	0.089441	0.0431769	0.0415138	0.0196731	0.0201969	0.00184118	0.00417393	-0.00026672	0.00028545
165.03	0.0874577	0.0894411	0.0429527	0.0415146	0.0191357	0.020199	0.00202903	0.00417467	-0.00045009	0.00028553
165.23	0.0873045	0.0894412	0.0431468	0.0415154	0.0191241	0.0202011	0.00273754	0.0041754	0.00014665	0.00028561
165.43	0.0873506	0.0894412	0.0428149	0.0415161	0.019064	0.0202031	0.0031662	0.00417614	-0.00020463	0.00028568
165.63	0.0871528	0.0894413	0.0427441	0.0415169	0.0192149	0.0202052	0.00394572	0.00417687	-0.00016482	0.00028576
165.83	0.0868625	0.0894414	0.0423347	0.0415176	0.0197625	0.0202073	0.00435611	0.00417759	-0.00039461	0.00028583
166.03	0.0872544	0.0894414	0.0424078	0.0415183	0.0199541	0.0202093	0.0044826	0.00417832	0.00011774	0.00028591
166.23	0.0874451	0.0894415	0.0419114	0.0415191	0.0200404	0.0202113	0.00431482	0.00417904	0.00015781	0.00028598
166.43	0.0881035	0.0894416	0.0421297	0.0415198	0.0205505	0.0202134	0.00450396	0.00417976	0.0007682	0.00028605
166.63	0.0879171	0.0894416	0.0419435	0.0415205	0.0205249	0.0202154	0.00472107	0.00418047	0.0005306	0.00028613
166.83	0.0882266	0.0894417	0.0417847	0.0415212	0.0206263	0.0202174	0.00466542	0.00418118	0.00058807	0.0002862
167.03	0.0881417	0.0894418	0.0416034	0.0415219	0.0209502	0.0202194	0.00474328	0.00418189	0.00061951	0.00028628
167.23	0.088483	0.0894418	0.0417836	0.0415226	0.0215348	0.0202214	0.00461791	0.0041826	0.00117221	0.00028635
167.43	0.0890906	0.0894419	0.0424283	0.0415233	0.0222437	0.0202233	0.00480112	0.00418331	0.00152133	0.00028642
167.63	0.0898721	0.089442	0.042633	0.041524	0.0224078	0.0202253	0.00440382	0.00418401	0.00203276	0.00028649
167.83	0.0902042	0.089442	0.0428411	0.0415247	0.0227051	0.0202273	0.00436404	0.00418471	0.00206068	0.00028657
168.03	0.0905974	0.0894421	0.0428233	0.0415254	0.0225924	0.0202292	0.00389768	0.00418541	0.00177566	0.00028664
168.23	0.0904754	0.0894421	0.0425842	0.0415261	0.0224052	0.0202312	0.0034137	0.0041861	0.0016716	0.00028671
168.43	0.0905881	0.0894422	0.042453	0.0415267	0.0226175	0.0202331	0.00316948	0.00418679	0.00118442	0.00028678
168.63	0.0908814	0.0894423	0.0424947	0.0415274	0.0222401	0.020235	0.00326442	0.00418748	0.00123751	0.00028686
168.83	0.0906574	0.0894423	0.0424219	0.0415281	0.0219097	0.0202369	0.00318751	0.00418817	0.00106269	0.00028693
169.03	0.0904827	0.0894424	0.0425253	0.0415287	0.0216575	0.0202388	0.00364119	0.00418885	0.00088062	0.000287
169.23	0.0908101	0.0894424	0.0429172	0.0415294	0.0219203	0.0202407	0.00412927	0.00418953	0.00108413	0.00028707
169.43	0.0917397	0.0894425	0.0428823	0.04153	0.0219126	0.0202426	0.0044677	0.00419021	0.00062945	0.00028714
169.63	0.091289	0.0894425	0.0429007	0.0415307	0.0218069	0.0202445	0.0048675	0.00419089	0.00049785	0.00028721
169.83	0.0911217	0.0894426	0.042898	0.0415313	0.0219024	0.0202464	0.00495221	0.00419156	0.00066402	0.00028728
170.03	0.0908796	0.0894426	0.0431844	0.0415319	0.0213794	0.0202482	0.00443455	0.00419223	0.00097307	0.00028735
170.23	0.0902481	0.0894427	0.0428047	0.0415326	0.0207953	0.0202501	0.00403107	0.0041929	0.0005361	0.00028742
170.43	0.0894463	0.0894428	0.0428869	0.0415332	0.0205778	0.0202519	0.00372614	0.00419357	0.00051768	0.00028749
170.63	0.0884445	0.0894428	0.0429493	0.0415338	0.020196	0.0202538	0.00377746	0.00419423	0.00029212	0.00028756
170.83	0.0882786	0.0894429	0.0430261	0.0415344	0.0199868	0.0202556	0.00391141	0.00419489	0.00062245	0.00028763
171.03	0.0879756	0.0894429	0.0426478	0.041535	0.0197569	0.0202574	0.00360496	0.00419555	0.00056742	0.0002877
171.23	0.087868	0.0894429	0.0424505	0.0415357	0.0194955	0.0202592	0.00350082	0.00419621	0.00048867	0.00028777
171.43	0.0875458	0.089443	0.0421012	0.0415363	0.0191535	0.020261	0.00335854	0.00419686	0.0003311	0.00028784
171.63	0.0877396	0.089443	0.0420601	0.0415369	0.0192707	0.0202628	0.00347093	0.00419751	0.0007888	0.00028791
171.83	0.0881283	0.0894431	0.0422268	0.0415375	0.0196531	0.0202646	0.00427156	0.00419816	0.0008399	0.00028797
172.03	0.08848	0.0894431	0.041752	0.041538	0.0197845	0.0202664	0.00405492	0.00419881	0.00033127	0.00028804
172.23	0.0880318	0.0894432	0.0415303	0.0415386	0.0203673	0.0202681	0.00403068	0.00419945	-0.00026528	0.00028811
172.43	0.0884002	0.0894432	0.0415599	0.0415392	0.0205868	0.0202699	0.00416928	0.0042001	-0.00074873	0.00028818
172.63	0.0886738	0.0894433	0.0414757	0.0415398	0.0202801	0.0202717	0.00388513	0.00420073	-0.00047983	0.00028825
172.83	0.0893637	0.0894433	0.041359	0.0415404	0.020759	0.0202734	0.00433657	0.00420137	-0.0006343	0.00028831
173.03	0.0896768	0.0894434	0.0415399	0.0415409	0.0208106	0.0202751	0.00445019	0.00420201	-0.00029862	0.00028838
173.23	0.0913317	0.0894434	0.0416309	0.0415415	0.0212425	0.0202769	0.00480859	0.00420264	-0.00013386	0.00028845
173.43	0.0912493	0.0894435	0.0413286	0.0415421	0.0209792	0.0202786	0.00530243	0.00420327	-0.00033164	0.00028851
173.63	0.0907296	0.0894435	0.0409784	0.0415426	0.0207531	0.0202803	0.00497646	0.00420389	-0.00053701	0.00028858
173.83	0.0907646	0.0894435	0.0411056	0.0415432	0.0208829	0.020282	0.00457836	0.00420452	-0.00030914	0.00028865
174.03	0.0904269	0.0894436	0.0410156	0.0415437	0.0204236	0.0202837	0.00370679	0.00420514	-0.00077025	0.00028871
174.23	0.0900003	0.0894436	0.0408683	0.0415443	0.0205074	0.0202854	0.00373097	0.00420576	-0.0006792	0.00028878
174.43	0.0896687	0.0894437	0.0408709	0.0415448	0.02069	0.0202871	0.00393499	0.00420638	-0.00048048	0.00028884
174.63	0.0895807	0.0894437	0.0409826	0.0415454	0.0208194	0.0202887	0.00412951	0.004207	-8.704e-05	0.00028891
174.83	0.0899894	0.0894438	0.0411628	0.0415459	0.0208558	0.0202904	0.00444394	0.00420761	4.65e-05	0.00028898
175.03	0.0896003	0.0894438	0.0409558	0.0415464	0.0204711	0.0202921	0.00394576	0.00420822	-0.0001544	0.00028904
175.23	0.0891348	0.0894438	0.0411309	0.0415469	0.019799	0.0202937	0.00418368	0.00420883	-7.778e-05	0.0002891
175.43	0.0888498	0.0894439	0.0413081	0.0415475	0.0194427	0.0202954	0.00458156	0.00420944	-5.307e-05	0.00028917
175.63	0.0889758	0.0894439	0.042104	0.041548	0.0197496	0.020297	0.00497258	0.00421004	0.00023937	0.00028923
175.83	0.0890053	0.089444	0.0421962	0.0415485	0.0200029	0.0202986	0.0050409	0.00421064	0.0003522	0.0002893
176.03	0.0891445	0.089444	0.0423202	0.041549	0.0202398	0.0203002	0.00440185	0.00421124	8.699e-05	0.00028936
176.23	0.0892096	0.089444	0.0425638	0.0415495	0.0206641	0.0203018	0.00423447	0.00421184	0.00060662	0.00028943
176.43	0.0898289	0.0894441	0.0427852	0.04155	0.0203256	0.0203035	0.00413561	0.00421243	0.00093106	0.00028949
176.63	0.0897309	0.0894441	0.0428637	0.0415505	0.0204691	0.0203051	0.00384471	0.00421303	0.00072281	0.00028955
176.83	0.0902767	0.0894441	0.0433353	0.041551	0.0212572	0.0203066	0.00415629	0.00421362	0.0013487	0.00028962
177.03	0.0899028	0.0894442	0.043438	0.0415515	0.0209993	0.0203082	0.00388201	0.00421421	0.0017655	0.00028968
177.23	0.0904943	0.0894442	0.0433565	0.041552	0.0211517	0.0203098	0.00407499	0.00421479	0.00191439	0.00028974
177.43	0.0901908	0.0894443	0.0436119	0.0415525	0.0209321	0.0203114	0.00441601	0.00421538	0.00212293	0.00028981
177.63	0.0905383	0.0894443	0.0435734	0.041553	0.0210589	0.0203129	0.0037522	0.00421596	0.00191489	0.00028987
177.83	0.0902556	0.0894443	0.0433053	0.0415534	0.0210845	0.0203145	0.00338227	0.00421654	0.00171775	0.00028993
178.03	0.0907947	0.0894444	0.0433127	0.0415539	0.0211226	0.020316	0.00331181	0.00421711	0.00134963	0.00028999
178.23	0.0913213	0.0894444	0.0437377	0.0415544	0.0213582	0.0203176	0.00377892	0.00421769	0.00187364	0.00029005
178.43	0.0909925	0.0894444	0.0434008	0.0415548	0.0212904	0.0203191	0.00377599	0.00421826	0.00153089	0.00029012
178.63	0.0909168	0.0894444	0.0438264	0.0415553	0.0213119	0.0203206	0.0037552	0.00421883	0.00141772	0.00029018
178.83	0.0906288	0.0894445	0.0438021	0.0415558	0.021281	0.0203221	0.0036763	0.0042194	0.00091179	0.00029024
179.03	0.0901116	0.0894445	0.0435846	0.0415562	0.0210497	0.0203236	0.00340901	0.00421997	0.00059881	0.0002903
179.23	0.0899125	0.0894445	0.0431646	0.0415567	0.0202016	0.0203252	0.00332488	0.00422053	3.094e-05	0.00029036
179.43	0.08975	0.0894446	0.0430002	0.0415571	0.0202783	0.0203267	0.0034436	0.0042211	-0.00045834	0.00029042
179.63	0.0895912	0.0894446	0.0429599	0.0415576	0.0200888	0.0203281	0.0030627	0.00422166	-0.00064029	0.00029048
179.83	0.089668	0.0894446	0.0424753	0.041558	0.0202021	0.0203296	0.00235677	0.00422221	-0.00084827	0.00029054
180.03	0.0896006	0.0894447	0.0423663	0.0415585	0.0200335	0.0203311	0.00242533	0.00422277	-0.00077247	0.0002906
180.23	0.0891346	0.0894447	0.0419681	0.0415589	0.0196644	0.0203326	0.00229568	0.00422332	-0.0010594	0.00029066
180.43	0.0887744	0.0894447	0.0420076	0.0415594	0.0191145	0.020334	0.00243776	0.00422388	-0.00120343	0.00029072
180.63	0.0889803	0.0894448	0.0423006	0.0415598	0.0197128	0.0203355	0.00280787	0.00422443	-0.00142342	0.00029078
180.83	0.0888546	0.0894448	0.0426204	0.0415602	0.0200243	0.0203369	0.00267971	0.00422497	-0.00067142	0.00029084
181.03	0.088554	0.0894448	0.0421485	0.0415606	0.0195867	0.0203384	0.00274239	0.00422552	-0.00082101	0.0002909
181.23	0.0888801	0.0894448	0.042243	0.0415611	0.0198218	0.0203398	0.0029879	0.00422606	-0.00070978	0.00029096
181.43	0.0894358	0.0894449	0.0426955	0.0415615	0.0198737	0.0203413	0.00372853	0.00422661	-0.00040627	0.00029102
181.63	0.0895079	0.0894449	0.0423843	0.0415619	0.0200048	0.0203427	0.00348219	0.00422714	-0.0008795	0.00029108
181.83	0.0894642	0.0894449	0.0422592	0.0415623	0.0199782	0.0203441	0.00304953	0.00422768	-0.00110607	0.00029114
182.03	0.0898943	0.0894449	0.0424473	0.0415627	0.0199873	0.0203455	0.00333692	0.00422822	-0.00136015	0.0002912
182.23	0.0896735	0.089445	0.0426873	0.0415631	0.0202339	0.0203469	0.00342223	0.00422875	-0.00120387	0.00029125
182.43	0.0890888	0.089445	0.0422371	0.0415635	0.0201997	0.0203483	0.0034781	0.00422928	-0.0016748	0.00029131
182.63	0.0892124	0.089445	0.041858	0.0415639	0.0201382	0.0203497	0.00340435	0.00422981	-0.00211631	0.00029137
182.83	0.0890139	0.089445	0.0412007	0.0415643	0.0199188	0.0203511	0.00290595	0.00423034	-0.00250586	0.00029143
183.03	0.0887965	0.0894451	0.0411658	0.0415647	0.0198716	0.0203524	0.00300343	0.00423087	-0.00239143	0.00029149
183.23	0.0890136	0.0894451	0.0409051	0.0415651	0.0196775	0.0203538	0.00296136	0.00423139	-0.00259466	0.00029154
183.43	0.0884782	0.0894451	0.0407113	0.0415655	0.0199336	0.0203552	0.00305743	0.00423191	-0.00279987	0.0002916
183.63	0.0883004	0.0894452	0.0405646	0.0415659	0.0196316	0.0203565	0.00250827	0.00423243	-0.00289353	0.00029166
183.83	0.0883929	0.0894452	0.0405257	0.0415663	0.0195051	0.0203579	0.00247275	0.00423295	-0.00283146	0.00029171
184.03	0.0884657	0.0894452	0.0408568	0.0415667	0.0189743	0.0203592	0.00309417	0.00423346	-0.00251707	0.00029177
184.23	0.0887414	0.0894452	0.0410286	0.0415671	0.0188128	0.0203606	0.00302469	0.00423398	-0.00250907	0.00029183
184.43	0.0888288	0.0894453	0.0413294	0.0415674	0.0186387	0.0203619	0.00348698	0.00423449	-0.0018846	0.00029188
184.63	0.0888831	0.0894453	0.0413862	0.0415678	0.0184909	0.0203632	0.00319784	0.004235	-0.00210256	0.00029194
184.83	0.0886415	0.0894453	0.0416325	0.0415682	0.0184754	0.0203645	0.00342427	0.00423551	-0.00153446	0.000292
185.03	0.0888629	0.0894453	0.0412865	0.0415685	0.0185545	0.0203659	0.00355796	0.00423601	-0.00145889	0.00029205
185.23	0.0890613	0.0894453	0.0419618	0.0415689	0.0190052	0.0203672	0.00397907	0.00423652	-0.00084297	0.00029211
185.43	0.0895591	0.0894454	0.0423541	0.0415693	0.0193377	0.0203685	0.00458306	0.00423702	-0.00019531	0.00029216
185.63	0.0891431	0.0894454	0.0422556	0.0415696	0.0194361	0.0203698	0.00441193	0.00423752	-0.00039621	0.00029222
185.83	0.0891453	0.0894454	0.0425713	0.04157	0.0197476	0.0203711	0.00448366	0.00423802	4.944e-05	0.00029227
186.03	0.0895215	0.0894454	0.0425214	0.0415703	0.0197573	0.0203724	0.00477788	0.00423852	0.00023274	0.00029233
186.23	0.0898804	0.0894454	0.0426807	0.0415707	0.0201183	0.0203736	0.00462933	0.00423901	0.00074314	0.00029238
186.43	0.0899646	0.0894455	0.0426519	0.041571	0.0199694	0.0203749	0.00460377	0.0042395	0.0009128	0.00029244
186.63	0.0898803	0.0894455	0.0424316	0.0415714	0.0200008	0.0203762	0.00419344	0.00423999	0.00050782	0.00029249
186.83	0.0900303	0.0894455	0.0431804	0.0415717	0.0207812	0.0203774	0.0043094	0.00424048	0.00116511	0.00029255
187.03	0.090143	0.0894455	0.0431935	0.0415721	0.020924	0.0203787	0.00432537	0.00424097	0.00145489	0.0002926
187.23	0.0912236	0.0894455	0.0432458	0.0415724	0.0214093	0.0203799	0.00437478	0.00424146	0.00142245	0.00029265
187.43	0.0916599	0.0894456	0.0435096	0.0415728	0.0214841	0.0203812	0.00376075	0.00424194	0.00126413	0.00029271
187.63	0.092199	0.0894456	0.0434957	0.0415731	0.0212916	0.0203824	0.00329833	0.00424242	0.00108173	0.00029276
187.83	0.0924466	0.0894456	0.0434444	0.0415734	0.0210422	0.0203836	0.00307896	0.0042429	0.0005873	0.00029281
188.03	0.0923296	0.0894456	0.0435346	0.0415737	0.0208284	0.0203849	0.00268198	0.00424338	2.226e-05	0.00029287
188.23	0.0922917	0.0894456	0.0433839	0.0415741	0.0209425	0.0203861	0.00251671	0.00424386	-0.0002094	0.00029292
188.43	0.0922241	0.0894457	0.0433493	0.0415744	0.0205789	0.0203873	0.00247636	0.00424433	-8.828e-05	0.00029297
188.63	0.0918645	0.0894457	0.0430045	0.0415747	0.0199655	0.0203885	0.00193072	0.0042448	-0.00045622	0.00029303
188.83	0.0917787	0.0894457	0.04297	0.0415751	0.0200033	0.0203897	0.00238521	0.00424528	-0.00012556	0.00029308
189.03	0.091844	0.0894457	0.0427672	0.0415754	0.0201936	0.0203909	0.00248205	0.00424575	9.214e-05	0.00029313
189.23	0.091659	0.0894457	0.0434451	0.0415757	0.0202094	0.0203921	0.0030852	0.00424621	0.00049258	0.00029318
189.43	0.0917793	0.0894458	0.04354	0.041576	0.0203858	0.0203933	0.00382564	0.00424668	0.00069527	0.00029324
189.63	0.0916251	0.0894458	0.0431071	0.0415763	0.0200726	0.0203945	0.00374884	0.00424714	0.0005525	0.00029329
189.83	0.0915578	0.0894458	0.0429038	0.0415766	0.0200358	0.0203957	0.00341349	0.00424761	0.00063415	0.00029334
190.03	0.0911369	0.0894458	0.0422575	0.0415769	0.0193136	0.0203968	0.00231131	0.00424807	0.00023819	0.00029339
190.23	0.0905908	0.0894458	0.0419376	0.0415772	0.0190671	0.020398	0.00214725	0.00424852	1.682e-05	0.00029344
190.43	0.0899377	0.0894458	0.0420623	0.0415775	0.0190105	0.0203992	0.00257288	0.00424898	6.1e-06	0.00029349
190.63	0.0896321	0.0894458	0.0420742	0.0415778	0.0195484	0.0204003	0.00290271	0.00424944	-8.246e-05	0.00029355
190.83	0.0904056	0.0894459	0.0426677	0.0415781	0.0200675	0.0204015	0.00344517	0.00424989	0.00063005	0.0002936
191.03	0.0907383	0.0894459	0.0423701	0.0415784	0.0201338	0.0204026	0.00355998	0.00425034	0.0004852	0.00029365
191.23	0.0907003	0.0894459	0.0429889	0.0415787	0.0208034	0.0204037	0.00347919	0.00425079	0.00054498	0.0002937
191.43	0.0910297	0.0894459	0.0432019	0.041579	0.0208574	0.0204049	0.00372601	0.00425124	0.00051127	0.00029375
191.63	0.0902038	0.0894459	0.0421312	0.0415793	0.0206402	0.020406	0.00351861	0.00425169	5.392e-05	0.0002938
191.83	0.0897316	0.0894459	0.0421939	0.0415796	0.0206202	0.0204071	0.00322505	0.00425213	2.202e-05	0.00029385
192.03	0.089502	0.089446	0.0422767	0.0415799	0.0206284	0.0204082	0.00365816	0.00425258	-0.00030735	0.0002939
192.23	0.0902106	0.089446	0.0425556	0.0415802	0.0209777	0.0204093	0.00415702	0.00425302	2.842e-05	0.00029395
192.43	0.0903113	0.089446	0.0424231	0.0415804	0.0205986	0.0204105	0.0038274	0.00425346	0.00020113	0.000294
192.63	0.0901329	0.089446	0.0426726	0.0415807	0.0202016	0.0204116	0.00432866	0.0042539	0.00036309	0.00029405
192.83	0.0902389	0.089446	0.0428261	0.041581	0.0205014	0.0204127	0.00488485	0.00425434	0.00091275	0.0002941
193.03	0.0906886	0.089446	0.0431668	0.0415813	0.0207547	0.0204138	0.00569897	0.00425477	0.00144075	0.00029415
193.23	0.0907371	0.089446	0.0436038	0.0415816	0.0210685	0.0204148	0.00606915	0.0042552	0.00155479	0.0002942
193.43	0.0909763	0.0894461	0.0431856	0.0415818	0.0209047	0.0204159	0.00577175	0.00425564	0.00118569	0.00029425
193.63	0.0905998	0.0894461	0.0427002	0.0415821	0.0206171	0.020417	0.00463161	0.00425607	0.00055726	0.0002943
193.83	0.0904544	0.0894461	0.0427099	0.0415824	0.0202365	0.0204181	0.00405771	0.0042565	0.00031616	0.00029434
194.03	0.0898549	0.0894461	0.0425748	0.0415826	0.0196662	0.0204191	0.00384127	0.00425692	0.00024803	0.00029439
194.23	0.0898489	0.0894461	0.0422527	0.0415829	0.0196562	0.0204202	0.00423365	0.00425735	0.00046834	0.00029444
194.43	0.0897355	0.0894461	0.0418821	0.0415832	0.0196238	0.0204212	0.00444914	0.00425777	0.00084854	0.00029449
194.63	0.0897913	0.0894461	0.0416438	0.0415834	0.0193219	0.0204223	0.0041385	0.0042582	0.0006067	0.00029454
194.83	0.0900259	0.0894462	0.0415658	0.0415837	0.0193375	0.0204233	0.00389874	0.00425862	0.00066484	0.00029459
195.03	0.0898445	0.0894462	0.0411526	0.0415839	0.0194931	0.0204244	0.00389689	0.00425904	0.0005751	0.00029463
195.23	0.0894545	0.0894462	0.0409187	0.0415842	0.0192597	0.0204254	0.00378157	0.00425945	0.00030442	0.00029468
195.43	0.0895546	0.0894462	0.0404778	0.0415844	0.0193498	0.0204265	0.00384883	0.00425987	0.00010409	0.00029473
195.63	0.0888352	0.0894462	0.0397821	0.0415847	0.0188059	0.0204275	0.00317419	0.00426028	-0.00027893	0.00029478
195.83	0.0889504	0.0894462	0.0401783	0.0415849	0.0186726	0.0204285	0.00316326	0.0042607	-0.00051401	0.00029482
196.03	0.0888968	0.0894462	0.0401211	0.0415852	0.0186892	0.0204295	0.00326025	0.00426111	-0.0012333	0.00029487
196.23	0.0892615	0.0894462	0.0401801	0.0415854	0.0186263	0.0204305	0.00307465	0.00426152	-0.001061	0.00029492
196.43	0.0891183	0.0894462	0.0401991	0.0415857	0.0184436	0.0204315	0.00281819	0.00426193	-0.00113894	0.00029496
196.63	0.088711	0.0894463	0.0402994	0.0415859	0.0182263	0.0204326	0.00299884	0.00426233	-0.00140809	0.00029501
196.83	0.0888309	0.0894463	0.0403374	0.0415862	0.018785	0.0204336	0.00317184	0.00426274	-0.00147776	0.00029506
197.03	0.0886573	0.0894463	0.0404106	0.0415864	0.0191303	0.0204345	0.00343348	0.00426314	-0.00200162	0.0002951
197.23	0.0882698	0.0894463	0.0401743	0.0415866	0.0190961	0.0204355	0.00287398	0.00426354	-0.00241626	0.00029515
197.43	0.0885173	0.0894463	0.0405875	0.0415869	0.0192204	0.0204365	0.00264148	0.00426395	-0.00204835	0.0002952
197.63	0.0883868	0.0894463	0.0408875	0.0415871	0.0194258	0.0204375	0.00266044	0.00426434	-0.00202722	0.00029524
197.83	0.0879771	0.0894463	0.0404162	0.0415873	0.0190477	0.0204385	0.00225266	0.00426474	-0.00221879	0.00029529
198.03	0.0876463	0.0894463	0.0404628	0.0415876	0.0190597	0.0204395	0.00249291	0.00426514	-0.00185835	0.00029533
198.23	0.0874437	0.0894463	0.0399071	0.0415878	0.0188336	0.0204404	0.00175081	0.00426553	-0.00176551	0.00029538
198.43	0.0875194	0.0894463	0.0400948	0.041588	0.018956	0.0204414	0.00167134	0.00426593	-0.00156537	0.00029543
198.63	0.0881165	0.0894464	0.04066	0.0415882	0.0193232	0.0204424	0.00151248	0.00426632	-0.00133466	0.00029547
198.83	0.0885753	0.0894464	0.0411794	0.0415885	0.0199144	0.0204433	0.00196473	0.00426671	-0.00088718	0.00029552
199.03	0.0889605	0.0894464	0.0411006	0.0415887	0.0200299	0.0204443	0.00249876	0.0042671	-0.00080754	0.00029556
199.23	0.0890977	0.0894464	0.0415071	0.0415889	0.0202427	0.0204452	0.00332185	0.00426748	-0.00078015	0.00029561
199.43	0.0894598	0.0894464	0.041837	0.0415891	0.0207379	0.0204461	0.00351397	0.00426787	-0.0005808	0.00029565
199.63	0.089973	0.0894464	0.0422059	0.0415893	0.0206457	0.0204471	0.00439475	0.00426825	-9.125e-05	0.0002957
199.83	0.0908236	0.0894464	0.0427724	0.0415896	0.0210603	0.020448	0.00493484	0.00426864	0.00056456	0.00029574
200.03	0.0913562	0.0894464	0.0428662	0.0415898	0.0217512	0.0204489	0.00521446	0.00426902	0.00083783	0.00029578
200.23	0.0918484	0.0894464	0.0432058	0.04159	0.0224336	0.0204499	0.00610483	0.0042694	0.00163596	0.00029583
200.43	0.091779	0.0894464	0.0434344	0.0415902	0.0224862	0.0204508	0.00623892	0.00426978	0.00159596	0.00029587
200.63	0.0910649	0.0894465	0.0429494	0.0415904	0.022282	0.0204517	0.00625966	0.00427016	0.00109224	0.00029592
200.83	0.0910282	0.0894465	0.0424361	0.0415906	0.0225356	0.0204526	0.00637147	0.00427053	0.00107214	0.00029596
201.03	0.0903363	0.0894465	0.0421748	0.0415908	0.0226327	0.0204535	0.00657302	0.00427091	0.00117859	0.000296
201.23	0.0901598	0.0894465	0.0420125	0.041591	0.0224869	0.0204544	0.00657016	0.00427128	0.00173579	0.00029605
201.43	0.0900634	0.0894465	0.0420803	0.0415912	0.0225662	0.0204553	0.00643548	0.00427165	0.00202044	0.00029609
201.63	0.0894433	0.0894465	0.0415582	0.0415914	0.021988	0.0204562	0.00565679	0.00427202	0.00120374	0.00029613
201.83	0.0891096	0.0894465	0.0409975	0.0415916	0.0218082	0.0204571	0.00496352	0.00427239	0.00077467	0.00029618
202.03	0.0886295	0.0894465	0.0413735	0.0415918	0.0216031	0.020458	0.00482085	0.00427276	0.00096483	0.00029622
202.23	0.0880569	0.0894465	0.0411334	0.041592	0.0213249	0.0204589	0.00451829	0.00427312	0.00077451	0.00029626
202.43	0.0884011	0.0894465	0.0412943	0.0415922	0.0214317	0.0204597	0.00394058	0.00427349	0.00106056	0.00029631
202.63	0.0888278	0.0894465	0.0411	0.0415924	0.0213154	0.0204606	0.00348387	0.00427385	0.0009846	0.00029635
202.83	0.0888006	0.0894465	0.0408827	0.0415926	0.0207712	0.0204615	0.00296384	0.00427421	0.00038851	0.00029639
203.03	0.0890327	0.0894466	0.040723	0.0415928	0.020639	0.0204624	0.00289579	0.00427457	7.174e-05	0.00029643
203.23	0.0895328	0.0894466	0.0413816	0.041593	0.0205458	0.0204632	0.00318333	0.00427493	0.00039172	0.00029648
203.43	0.0901453	0.0894466	0.0416852	0.0415932	0.0205769	0.0204641	0.00295815	0.00427529	0.00098625	0.00029652
203.63	0.0908652	0.0894466	0.0423066	0.0415934	0.0206056	0.0204649	0.00343308	0.00427565	0.00132557	0.00029656
203.83	0.0913141	0.0894466	0.0424241	0.0415935	0.0208602	0.0204658	0.00341378	0.004276	0.00167943	0.0002966
204.03	0.0913302	0.0894466	0.0424142	0.0415937	0.0208227	0.0204666	0.00380821	0.00427636	0.00143862	0.00029664
204.23	0.0912809	0.0894466	0.0432324	0.0415939	0.0212545	0.0204675	0.00459104	0.00427671	0.00202416	0.00029668
204.43	0.0909566	0.0894466	0.0432374	0.0415941	0.0207161	0.0204683	0.00441076	0.00427706	0.001781	0.00029673
204.63	0.0908187	0.0894466	0.0431185	0.0415943	0.0204611	0.0204691	0.00425769	0.00427741	0.00154495	0.00029677
204.83	0.0912027	0.0894466	0.0434239	0.0415945	0.0207811	0.02047	0.00481603	0.00427776	0.0013822	0.00029681
205.03	0.0913033	0.0894466	0.0438062	0.0415946	0.0210028	0.0204708	0.00510942	0.00427811	0.00127176	0.00029685
205.23	0.0918355	0.0894466	0.0440006	0.0415948	0.0207673	0.0204716	0.00524988	0.00427845	0.00087395	0.00029689
205.43	0.091879	0.0894467	0.0437335	0.041595	0.0206916	0.0204724	0.00511002	0.0042788	0.00034436	0.00029693
205.63	0.0920115	0.0894467	0.0436152	0.0415952	0.0206721	0.0204733	0.00531027	0.00427914	-0.0001741	0.00029697
205.83	0.0918579	0.0894467	0.0436231	0.0415953	0.0207998	0.0204741	0.00599995	0.00427948	-0.00022134	0.00029701
206.03	0.090768	0.0894467	0.0430964	0.0415955	0.0201747	0.0204749	0.00581072	0.00427982	-0.00058026	0.00029705
206.23	0.0909059	0.0894467	0.0430256	0.0415957	0.0202894	0.0204757	0.00625519	0.00428016	-0.00027891	0.00029709
206.43	0.0914789	0.0894467	0.0428765	0.0415958	0.0204407	0.0204765	0.00624426	0.0042805	6.863e-05	0.00029713
206.63	0.0915494	0.0894467	0.0424652	0.041596	0.0202833	0.0204773	0.0063598	0.00428084	-0.00027109	0.00029717
206.83	0.0915497	0.0894467	0.0428183	0.0415962	0.0202048	0.0204781	0.00638636	0.00428117	-0.00038283	0.00029721
207.03	0.0917767	0.0894467	0.0432642	0.0415963	0.0205507	0.0204789	0.00663937	0.00428151	5.31e-05	0.00029725
207.23	0.0917858	0.0894467	0.0436567	0.0415965	0.0203259	0.0204796	0.00698332	0.00428184	0.00059297	0.00029729
207.43	0.0917165	0.0894467	0.0436765	0.0415967	0.0206621	0.0204804	0.00722186	0.00428217	0.00090293	0.00029733
207.63	0.0919501	0.0894467	0.0437876	0.0415968	0.0207728	0.0204812	0.0078248	0.0042825	0.00062282	0.00029737
207.83	0.0918644	0.0894467	0.0434296	0.041597	0.0207625	0.020482	0.00802733	0.00428283	0.00121306	0.00029741
208.03	0.0917168	0.0894467	0.0438842	0.0415972	0.0211665	0.0204828	0.00824807	0.00428316	0.00146506	0.00029745
208.23	0.0916466	0.0894467	0.0441222	0.0415973	0.0214661	0.0204835	0.00799957	0.00428349	0.00196953	0.00029749
208.43	0.0913075	0.0894467	0.0440981	0.0415975	0.0215256	0.0204843	0.00783107	0.00428381	0.00205109	0.00029753
208.63	0.0915028	0.0894468	0.0439748	0.0415976	0.0220952	0.020485	0.00756056	0.00428414	0.00230937	0.00029757
208.83	0.0913791	0.0894468	0.0439969	0.0415978	0.022652	0.0204858	0.00741911	0.00428446	0.0016027	0.00029761
209.03	0.0912391	0.0894468	0.043533	0.041598	0.0222545	0.0204865	0.0064855	0.00428478	0.00136834	0.00029764
209.23	0.0908841	0.0894468	0.0433672	0.0415981	0.0223002	0.0204873	0.0058181	0.0042851	0.00105412	0.00029768
209.43	0.090613	0.0894468	0.0432398	0.0415983	0.0225751	0.0204881	0.00541713	0.00428542	0.00115087	0.00029772
209.63	0.0904595	0.0894468	0.04296	0.0415984	0.0223104	0.0204888	0.00486776	0.00428574	0.00089184	0.00029776
209.83	0.0901739	0.0894468	0.0429365	0.0415985	0.0221176	0.0204895	0.00469931	0.00428606	0.0011022	0.0002978
210.03	0.0900129	0.0894468	0.0427604	0.0415987	0.0219915	0.0204903	0.00451686	0.00428638	0.00125487	0.00029784
210.23	0.0900295	0.0894468	0.0428288	0.0415988	0.0215323	0.020491	0.00440083	0.00428669	0.00138505	0.00029787
210.43	0.0902542	0.0894468	0.0429993	0.041599	0.0215095	0.0204917	0.00464371	0.004287	0.00146758	0.00029791
210.63	0.0900955	0.0894468	0.0429683	0.0415991	0.0210824	0.0204924	0.00412933	0.00428732	0.00125663	0.00029795
210.83	0.0900118	0.0894468	0.0433567	0.0415993	0.0208559	0.0204932	0.00404599	0.00428763	0.00128291	0.00029799
211.03	0.0898372	0.0894468	0.0436189	0.0415994	0.0208095	0.0204939	0.00411215	0.00428794	0.00133997	0.00029802
211.23	0.0901648	0.0894468	0.0437157	0.0415996	0.0203119	0.0204946	0.00458914	0.00428825	0.0014532	0.00029806
211.43	0.0904066	0.0894468	0.043864	0.0415997	0.0203818	0.0204953	0.00466055	0.00428856	0.00124698	0.0002981
211.63	0.0909316	0.0894468	0.0441938	0.0415999	0.0205365	0.020496	0.00505357	0.00428886	0.00096954	0.00029814
211.83	0.0908728	0.0894468	0.0439815	0.0416	0.0205267	0.0204967	0.00491857	0.00428917	0.00104257	0.00029817
212.03	0.0904419	0.0894468	0.0439744	0.0416001	0.0201805	0.0204974	0.00466733	0.00428947	0.00074031	0.00029821
212.23	0.0908532	0.0894468	0.0438645	0.0416003	0.0201884	0.0204981	0.00476225	0.00428978	0.001012	0.00029825
212.43	0.0907852	0.0894468	0.0439233	0.0416004	0.0207915	0.0204988	0.0050724	0.00429008	0.00069428	0.00029828
212.63	0.0904249	0.0894468	0.043379	0.0416005	0.0209674	0.0204995	0.00466778	0.00429038	0.00039483	0.00029832
212.83	0.0901103	0.0894468	0.0432542	0.0416007	0.0208112	0.0205002	0.00438984	0.00429068	3.167e-05	0.00029836
213.03	0.0899918	0.0894469	0.0427014	0.0416008	0.02034	0.0205009	0.00390325	0.00429098	-1.479e-05	0.00029839
213.23	0.0898195	0.0894469	0.04234	0.0416009	0.0208293	0.0205016	0.00356999	0.00429127	-0.00020533	0.00029843
213.43	0.0900203	0.0894469	0.0423524	0.0416011	0.0210714	0.0205023	0.00386802	0.00429157	2.472e-05	0.00029847
213.63	0.0902098	0.0894469	0.0420956	0.0416012	0.0209389	0.0205029	0.00373651	0.00429187	-9.472e-05	0.0002985
213.83	0.0900795	0.0894469	0.0420506	0.0416013	0.0208476	0.0205036	0.00400098	0.00429216	0.00021519	0.00029854
214.03	0.0907173	0.0894469	0.0421636	0.0416015	0.0211419	0.0205043	0.0040883	0.00429245	0.00063683	0.00029857
214.23	0.0906425	0.0894469	0.0420282	0.0416016	0.0205636	0.020505	0.00374273	0.00429275	0.00053032	0.00029861
214.43	0.0912052	0.0894469	0.0419172	0.0416017	0.0204902	0.0205056	0.00354419	0.00429304	0.00075837	0.00029864
214.63	0.0906877	0.0894469	0.0414822	0.0416018	0.0200297	0.0205063	0.00309162	0.00429333	0.00053025	0.00029868
214.83	0.0909765	0.0894469	0.0414484	0.041602	0.0197604	0.0205069	0.00357157	0.00429362	0.00066541	0.00029871
215.03	0.0910945	0.0894469	0.0416098	0.0416021	0.0197313	0.0205076	0.00365588	0.0042939	0.00066426	0.00029875
215.23	0.0916918	0.0894469	0.0418038	0.0416022	0.0198517	0.0205082	0.00371368	0.00429419	0.00099492	0.00029878
215.43	0.0911594	0.0894469	0.0421108	0.0416023	0.0202841	0.0205089	0.00369807	0.00429448	0.00088648	0.00029882
215.63	0.091073	0.0894469	0.0423116	0.0416025	0.0202746	0.0205096	0.00380295	0.00429476	0.00067962	0.00029885
215.83	0.0902679	0.0894469	0.0418908	0.0416026	0.0194475	0.0205102	0.0033997	0.00429504	0.00062882	0.00029889
216.03	0.0899226	0.0894469	0.0416782	0.0416027	0.0190766	0.0205108	0.00307035	0.00429533	0.00075027	0.00029892
216.23	0.090182	0.0894469	0.0416803	0.0416028	0.0190439	0.0205115	0.00273474	0.00429561	0.00060311	0.00029896
216.43	0.0896612	0.0894469	0.0418229	0.0416029	0.0194128	0.0205121	0.00264217	0.00429589	2.805e-05	0.00029899
216.63	0.0894235	0.0894469	0.0415959	0.0416031	0.0192384	0.0205127	0.00215412	0.00429617	4.147e-05	0.00029903
216.83	0.0900523	0.0894469	0.0417408	0.0416032	0.019516	0.0205134	0.00234648	0.00429644	0.00037709	0.00029906
217.03	0.0902934	0.0894469	0.0415129	0.0416033	0.0195087	0.020514	0.00236298	0.00429672	0.00035161	0.0002991
217.23	0.0902143	0.0894469	0.0415989	0.0416034	0.0195205	0.0205146	0.00259862	0.004297	0.00027859	0.00029913
217.43	0.0904151	0.0894469	0.0415279	0.0416035	0.0194058	0.0205152	0.00256189	0.00429727	0.00034759	0.00029916
217.63	0.0908282	0.0894469	0.0416357	0.0416036	0.0196318	0.0205158	0.00260467	0.00429755	0.00016691	0.0002992
217.83	0.0913691	0.0894469	0.0421009	0.0416037	0.0197879	0.0205165	0.00287836	0.00429782	0.00033198	0.00029923
218.03	0.0921208	0.0894469	0.0421763	0.0416038	0.0195796	0.0205171	0.00229309	0.00429809	0.00020555	0.00029927
218.23	0.0917124	0.0894469	0.0419564	0.041604	0.019304	0.0205177	0.00218405	0.00429836	-7.626e-05	0.0002993
218.43	0.091847	0.089447	0.0419378	0.0416041	0.0194484	0.0205183	0.00230659	0.00429863	-0.00019377	0.00029933
218.63	0.091592	0.089447	0.0420358	0.0416042	0.01971	0.0205189	0.00261437	0.0042989	-0.0002601	0.00029937
218.83	0.0921132	0.089447	0.0424816	0.0416043	0.0198492	0.0205195	0.00311644	0.00429917	-2.398e-05	0.0002994
219.03	0.0918936	0.089447	0.0425676	0.0416044	0.0201113	0.0205201	0.00295872	0.00429944	0.00022097	0.00029943
219.23	0.0915084	0.089447	0.042851	0.0416045	0.020397	0.0205207	0.00303785	0.0042997	0.00010623	0.00029947
219.43	0.0907834	0.089447	0.0428652	0.0416046	0.0203163	0.0205213	0.0031035	0.00429997	-0.00013612	0.0002995
219.63	0.0905764	0.089447	0.0429163	0.0416047	0.0199299	0.0205219	0.00326938	0.00430023	-6.89e-06	0.00029953
219.83	0.0896562	0.089447	0.042444	0.0416048	0.0197304	0.0205225	0.00309077	0.00430049	-0.00017829	0.00029956
220.03	0.0895528	0.089447	0.0424121	0.0416049	0.0203586	0.020523	0.0033847	0.00430075	-0.00030502	0.0002996
220.23	0.0893411	0.089447	0.0424684	0.041605	0.0200932	0.0205236	0.00328302	0.00430101	-0.00088355	0.00029963
220.43	0.0893706	0.089447	0.0427436	0.0416051	0.0204242	0.0205242	0.00350826	0.00430127	-0.00083224	0.00029966
220.63	0.0893562	0.089447	0.0424385	0.0416052	0.0200992	0.0205248	0.00354202	0.00430153	-0.00067421	0.00029969
220.83	0.089657	0.089447	0.0425072	0.0416053	0.0201957	0.0205254	0.00377296	0.00430179	-0.00061898	0.00029973
221.03	0.0892262	0.089447	0.0419696	0.0416054	0.0196152	0.0205259	0.00351726	0.00430205	-0.0008247	0.00029976
221.23	0.0896997	0.089447	0.0418067	0.0416055	0.0191213	0.0205265	0.00351067	0.0043023	-0.00107232	0.00029979
221.43	0.0897528	0.089447	0.0413904	0.0416056	0.0191968	0.0205271	0.00363623	0.00430256	-0.00131881	0.00029982
221.63	0.0899922	0.089447	0.0417318	0.0416057	0.0197125	0.0205276	0.0040769	0.00430281	-0.00110325	0.00029985
221.83	0.0899576	0.089447	0.0421203	0.0416058	0.019462	0.0205282	0.00434435	0.00430307	-0.00095505	0.00029989
222.03	0.0904271	0.089447	0.0423262	0.0416059	0.0197697	0.0205287	0.00420377	0.00430332	-0.00053556	0.00029992
222.23	0.090659	0.089447	0.0423566	0.041606	0.0201948	0.0205293	0.00416631	0.00430357	-0.00032544	0.00029995
222.43	0.0915526	0.089447	0.0429235	0.0416061	0.020774	0.0205298	0.00436724	0.00430382	-0.00010019	0.00029998
222.63	0.0919775	0.089447	0.0433712	0.0416062	0.0209127	0.0205304	0.00441754	0.00430407	0.00043923	0.00030001
222.83	0.0920375	0.089447	0.0435907	0.0416063	0.0209264	0.0205309	0.00395604	0.00430432	0.00057047	0.00030004
223.03	0.0919888	0.089447	0.0436589	0.0416064	0.0211495	0.0205315	0.00411234	0.00430457	0.00091886	0.00030007
223.23	0.0921045	0.089447	0.0440625	0.0416065	0.0212687	0.020532	0.00368676	0.00430481	0.00066884	0.0003001
223.43	0.0918599	0.089447	0.0441808	0.0416066	0.0212956	0.0205326	0.00338691	0.00430506	0.00083382	0.00030014
223.63	0.0921191	0.089447	0.0447975	0.0416067	0.0219264	0.0205331	0.00392954	0.0043053	0.00122119	0.00030017
223.83	0.091511	0.089447	0.0445699	0.0416067	0.0220539	0.0205336	0.00353549	0.00430555	0.00080172	0.0003002
224.03	0.0916078	0.089447	0.0450007	0.0416068	0.0221227	0.0205342	0.00418033	0.00430579	0.00111742	0.00030023
224.23	0.0915804	0.089447	0.0452424	0.0416069	0.0219506	0.0205347	0.00415289	0.00430603	0.00122693	0.00030026
224.43	0.0913007	0.089447	0.0453691	0.041607	0.0219601	0.0205352	0.00388601	0.00430627	0.00153744	0.00030029
224.63	0.0909592	0.089447	0.044768	0.0416071	0.0213359	0.0205357	0.0034752	0.00430651	0.00098362	0.00030032
224.83	0.0907097	0.089447	0.0442193	0.0416072	0.0208505	0.0205363	0.00293792	0.00430675	0.00013506	0.00030035
225.03	0.0901126	0.0894471	0.0436885	0.0416073	0.0203906	0.0205368	0.00285526	0.00430699	-6.235e-05	0.00030038
225.23	0.0902824	0.0894471	0.0433882	0.0416074	0.0202831	0.0205373	0.00307041	0.00430723	-7.219e-05	0.00030041
225.43	0.0893139	0.0894471	0.0428107	0.0416074	0.0198463	0.0205378	0.00307617	0.00430746	-0.00026241	0.00030044
225.63	0.0891334	0.0894471	0.0424468	0.0416075	0.0195892	0.0205383	0.00296701	0.0043077	-0.00016917	0.00030047
225.83	0.0889995	0.0894471	0.0420324	0.0416076	0.0192117	0.0205388	0.00307424	0.00430793	-0.00040653	0.0003005
226.03	0.0896173	0.0894471	0.0418357	0.0416077	0.0191952	0.0205394	0.00283983	0.00430817	-0.00043947	0.00030053
226.23	0.0895034	0.0894471	0.0409094	0.0416078	0.0186434	0.0205398	0.00207744	0.0043084	-0.00125687	0.00030056
226.43	0.0900213	0.0894471	0.0410473	0.0416079	0.0192084	0.0205404	0.00225109	0.00430863	-0.0008979	0.00030059
226.63	0.0900204	0.0894471	0.0407981	0.0416079	0.0193716	0.0205409	0.0023711	0.00430886	-0.00045155	0.00030062
226.83	0.0901283	0.0894471	0.0403797	0.041608	0.0193193	0.0205414	0.00237654	0.00430909	-0.00029374	0.00030065
227.03	0.0902399	0.0894471	0.040728	0.0416081	0.0193575	0.0205419	0.00308352	0.00430932	0.00023203	0.00030068
227.23	0.0906664	0.0894471	0.041172	0.0416082	0.0192992	0.0205424	0.00284383	0.00430955	0.00028673	0.00030071
227.43	0.0905245	0.0894471	0.0412862	0.0416083	0.0190113	0.0205428	0.00298453	0.00430978	0.00030775	0.00030074
227.63	0.0911453	0.0894471	0.0416175	0.0416083	0.018906	0.0205433	0.00360308	0.00431001	0.00023937	0.00030076
227.83	0.0911482	0.0894471	0.0413707	0.0416084	0.01859	0.0205438	0.00353289	0.00431023	0.00027007	0.00030079
228.03	0.0921069	0.0894471	0.0423175	0.0416085	0.0190267	0.0205443	0.00469718	0.00431046	0.00071531	0.00030082
228.23	0.092261	0.0894471	0.0426108	0.0416086	0.0192557	0.0205448	0.00497856	0.00431068	0.00088732	0.00030085
228.43	0.0923437	0.0894471	0.0428761	0.0416086	0.0194128	0.0205453	0.00501474	0.00431091	0.00102483	0.00030088
228.63	0.0929184	0.0894471	0.0429692	0.0416087	0.0193883	0.0205457	0.00509304	0.00431113	0.00086359	0.00030091
228.83	0.0928951	0.0894471	0.0433529	0.0416088	0.0197747	0.0205462	0.00571687	0.00431135	0.001229	0.00030094
229.03	0.0924343	0.0894471	0.0437333	0.0416089	0.0203043	0.0205467	0.00586137	0.00431157	0.00163677	0.00030097
229.23	0.0926122	0.0894471	0.0434957	0.0416089	0.0206424	0.0205472	0.00583974	0.00431179	0.00197579	0.00030099
229.43	0.0924441	0.0894471	0.043592	0.041609	0.0207878	0.0205476	0.00605305	0.00431201	0.00246455	0.00030102
229.63	0.0922207	0.0894471	0.0433004	0.0416091	0.0209746	0.0205481	0.00578131	0.00431223	0.00197635	0.00030105
229.83	0.0917796	0.0894471	0.0428464	0.0416092	0.0207912	0.0205486	0.00520761	0.00431245	0.00156176	0.00030108
230.03	0.0916727	0.0894471	0.0425355	0.0416092	0.0205834	0.020549	0.00459791	0.00431266	0.00128382	0.00030111
230.23	0.0913514	0.0894471	0.0423774	0.0416093	0.0210743	0.0205495	0.00436986	0.00431288	0.00138532	0.00030113
230.43	0.0917367	0.0894471	0.0423771	0.0416094	0.0216689	0.02055	0.00464302	0.0043131	0.00164973	0.00030116
230.63	0.0919095	0.0894471	0.0425442	0.0416094	0.0217732	0.0205504	0.00507231	0.00431331	0.00165751	0.00030119
230.83	0.0919041	0.0894471	0.0426179	0.0416095	0.0213568	0.0205509	0.00497844	0.00431352	0.00157	0.00030122
231.03	0.0915505	0.0894471	0.0427559	0.0416096	0.0212009	0.0205513	0.00495986	0.00431374	0.00128528	0.00030124
231.23	0.0913182	0.0894471	0.0423516	0.0416097	0.0207682	0.0205518	0.00450394	0.00431395	0.0007353	0.00030127
231.43	0.0915476	0.0894471	0.0421671	0.0416097	0.0203414	0.0205522	0.00480388	0.00431416	7.423e-05	0.0003013
231.63	0.092036	0.0894471	0.0421532	0.0416098	0.020372	0.0205526	0.00501795	0.00431437	-0.00014178	0.00030133
231.83	0.0922124	0.0894471	0.0423445	0.0416099	0.0202043	0.0205531	0.00534572	0.00431458	-0.00014051	0.00030135
232.03	0.0927178	0.0894471	0.042659	0.0416099	0.0204612	0.0205535	0.00584661	0.00431479	7.176e-05	0.00030138
232.23	0.0925168	0.0894471	0.042549	0.04161	0.020326	0.020554	0.00596079	0.004315	0.00036469	0.00030141
232.43	0.0928107	0.0894471	0.0431153	0.0416101	0.0207806	0.0205544	0.00588782	0.0043152	0.00073013	0.00030144
232.63	0.0930035	0.0894471	0.0428323	0.0416101	0.0206969	0.0205548	0.00595573	0.00431541	0.00063995	0.00030146
232.83	0.0923751	0.0894471	0.042613	0.0416102	0.0202704	0.0205553	0.00567	0.00431562	0.00089543	0.00030149
233.03	0.0913884	0.0894471	0.0421958	0.0416103	0.0205136	0.0205557	0.00475878	0.00431582	0.00054912	0.00030152
233.23	0.090476	0.0894471	0.0414849	0.0416103	0.0197074	0.0205561	0.00379948	0.00431603	0.00030817	0.00030154
233.43	0.08987	0.0894471	0.0413422	0.0416104	0.0193152	0.0205566	0.00318152	0.00431623	0.00035801	0.00030157
233.63	0.0890927	0.0894471	0.041086	0.0416105	0.0185627	0.020557	0.00256148	0.00431643	-0.00011871	0.0003016
233.83	0.0887309	0.0894471	0.0409469	0.0416105	0.0184188	0.0205574	0.0024509	0.00431663	0.00030618	0.00030162
234.03	0.0883868	0.0894471	0.0405899	0.0416106	0.0179235	0.0205578	0.00250485	0.00431683	1.3e-06	0.00030165
234.23	0.0885356	0.0894471	0.041172	0.0416106	0.0184292	0.0205583	0.00327187	0.00431703	0.00011523	0.00030167
234.43	0.088775	0.0894471	0.0412842	0.0416107	0.0188764	0.0205587	0.00390055	0.00431723	3.326e-05	0.0003017
234.63	0.0887345	0.0894471	0.041752	0.0416108	0.0193851	0.0205591	0.00421309	0.00431743	0.0003505	0.00030173
234.83	0.0882498	0.0894471	0.0415231	0.0416108	0.0193863	0.0205595	0.00401733	0.00431763	3.51e-06	0.00030175
235.03	0.0882066	0.0894471	0.0414806	0.0416109	0.0196264	0.0205599	0.00440511	0.00431783	-0.00027311	0.00030178
235.23	0.0885281	0.0894471	0.041556	0.0416109	0.0198715	0.0205603	0.00476369	0.00431803	-0.00038998	0.0003018
235.43	0.0901594	0.0894471	0.0423632	0.041611	0.0204285	0.0205607	0.00555911	0.00431822	-2.608e-05	0.00030183
235.63	0.0912707	0.0894471	0.0430692	0.0416111	0.0211436	0.0205612	0.00599318	0.00431842	0.00072982	0.00030186
235.83	0.0918003	0.0894471	0.0435716	0.0416111	0.0213052	0.0205616	0.00637702	0.00431861	0.00097986	0.00030188
236.03	0.0923047	0.0894471	0.0436085	0.0416112	0.0216226	0.020562	0.00663428	0.0043188	0.00119973	0.00030191
236.23	0.092733	0.0894471	0.0439028	0.0416112	0.0215526	0.0205624	0.00668821	0.004319	0.00161535	0.00030193
236.43	0.0929575	0.0894471	0.0439691	0.0416113	0.0216449	0.0205628	0.00622977	0.00431919	0.00150567	0.00030196
236.63	0.0926234	0.0894471	0.0434169	0.0416113	0.0212738	0.0205632	0.00535263	0.00431938	0.0011813	0.00030198
236.83	0.0922466	0.0894471	0.043473	0.0416114	0.020816	0.0205635	0.00400435	0.00431957	0.00149401	0.00030201
237.03	0.0925072	0.0894471	0.0434688	0.0416115	0.0208385	0.020564	0.00333393	0.00431976	0.00128664	0.00030203
237.23	0.0925714	0.0894471	0.0433945	0.0416115	0.020493	0.0205643	0.00284778	0.00431995	0.00122788	0.00030206
237.43	0.0928464	0.0894471	0.0435149	0.0416116	0.0202471	0.0205647	0.00263348	0.00432014	0.00145304	0.00030208
237.63	0.0925905	0.0894471	0.043723	0.0416116	0.0200262	0.0205651	0.0024518	0.00432033	0.00140365	0.00030211
237.83	0.0922225	0.0894471	0.0432587	0.0416117	0.0200018	0.0205655	0.00192025	0.00432052	0.00115607	0.00030213
238.03	0.0913794	0.0894472	0.0428309	0.0416117	0.0193856	0.0205659	0.00147484	0.0043207	0.00051573	0.00030216
238.23	0.091486	0.0894472	0.0432521	0.0416118	0.0197179	0.0205663	0.00213965	0.00432089	0.00094088	0.00030218
238.43	0.0906014	0.0894472	0.0429286	0.0416118	0.0197368	0.0205666	0.00205083	0.00432107	0.00096833	0.00030221
238.63	0.089875	0.0894472	0.0427999	0.0416119	0.0195471	0.020567	0.00188143	0.00432126	0.00065709	0.00030223
238.83	0.0893569	0.0894472	0.0423522	0.0416119	0.0188316	0.0205674	0.00143586	0.00432144	0.00010663	0.00030226
239.03	0.0897384	0.0894472	0.0424651	0.041612	0.0190089	0.0205678	0.00206144	0.00432162	0.00056749	0.00030228
239.23	0.0900607	0.0894472	0.0423605	0.041612	0.0188017	0.0205682	0.00248532	0.00432181	0.0004753	0.0003023
239.43	0.0909129	0.0894472	0.0427814	0.0416121	0.0190266	0.0205685	0.00322476	0.00432199	0.00088262	0.00030233
239.63	0.0910205	0.0894472	0.0430598	0.0416122	0.0193278	0.0205689	0.00372075	0.00432217	0.00126244	0.00030235
239.83	0.0906064	0.0894472	0.0426391	0.0416122	0.0189432	0.0205693	0.0038647	0.00432235	0.00098251	0.00030238
240.03	0.090447	0.0894472	0.0419007	0.0416123	0.0187857	0.0205696	0.00363888	0.00432253	0.00067819	0.0003024
240.23	0.0900518	0.0894472	0.0413457	0.0416123	0.0187726	0.02057	0.00329261	0.00432271	0.0004897	0.00030242
240.43	0.0894916	0.0894472	0.0412029	0.0416123	0.0188317	0.0205704	0.00298641	0.00432289	-0.00011767	0.00030245
240.63	0.0894703	0.0894472	0.0410926	0.0416124	0.0186839	0.0205707	0.00263075	0.00432306	-0.00030694	0.00030247
240.83	0.0901732	0.0894472	0.0415668	0.0416124	0.0191255	0.0205711	0.00273106	0.00432324	0.00031297	0.0003025
241.03	0.0906593	0.0894472	0.041651	0.0416125	0.019618	0.0205715	0.00318275	0.00432342	0.00024914	0.00030252
241.23	0.090361	0.0894472	0.0413743	0.0416125	0.019789	0.0205718	0.00291372	0.00432359	0.00029914	0.00030254
241.43	0.0899789	0.0894472	0.0416901	0.0416126	0.0197034	0.0205722	0.00304005	0.00432377	0.00026783	0.00030257
241.63	0.0900329	0.0894472	0.0417047	0.0416126	0.0199224	0.0205725	0.00294856	0.00432394	0.00027912	0.00030259
241.83	0.0904271	0.0894472	0.0419614	0.0416127	0.019974	0.0205729	0.00299216	0.00432412	0.00065687	0.00030261
242.03	0.0908195	0.0894472	0.0426854	0.0416127	0.0201152	0.0205732	0.00373126	0.00432429	0.00117811	0.00030264
242.23	0.091454	0.0894472	0.0432689	0.0416128	0.0200353	0.0205736	0.00438122	0.00432446	0.0018226	0.00030266
242.43	0.0911554	0.0894472	0.0434028	0.0416128	0.0205566	0.0205739	0.00417546	0.00432463	0.00230982	0.00030268
242.63	0.0917374	0.0894472	0.0437549	0.0416129	0.0209451	0.0205743	0.00426276	0.0043248	0.00264683	0.00030271
242.83	0.0921076	0.0894472	0.0434908	0.0416129	0.0210381	0.0205746	0.00435397	0.00432498	0.00251629	0.00030273
243.03	0.0923387	0.0894472	0.0433812	0.041613	0.0215362	0.0205749	0.0045748	0.00432514	0.00276252	0.00030275
243.23	0.0927957	0.0894472	0.0436661	0.041613	0.0214518	0.0205753	0.00433811	0.00432531	0.00258559	0.00030278
243.43	0.0926709	0.0894472	0.0436675	0.041613	0.0213392	0.0205756	0.00401136	0.00432548	0.00248922	0.0003028
243.63	0.0926806	0.0894472	0.0432223	0.0416131	0.0209256	0.020576	0.00359512	0.00432565	0.00201714	0.00030282
243.83	0.0931177	0.0894472	0.0429477	0.0416131	0.0203897	0.0205763	0.00348115	0.00432582	0.00174175	0.00030284
244.03	0.0933753	0.0894472	0.0426168	0.0416132	0.0204773	0.0205766	0.00320581	0.00432598	0.00170726	0.00030287
244.23	0.0936191	0.0894472	0.0428786	0.0416132	0.0206525	0.020577	0.00322372	0.00432615	0.00174498	0.00030289
244.43	0.0937629	0.0894472	0.0427547	0.0416133	0.0202277	0.0205773	0.00313193	0.00432632	0.00123302	0.00030291
244.63	0.0942367	0.0894472	0.0429668	0.0416133	0.0207261	0.0205776	0.00331511	0.00432648	0.001445	0.00030293
244.83	0.0941771	0.0894472	0.0433796	0.0416134	0.0211945	0.020578	0.00320516	0.00432664	0.00177289	0.00030296
245.03	0.0942567	0.0894472	0.0431929	0.0416134	0.0214208	0.0205783	0.00343221	0.00432681	0.00169358	0.00030298
245.23	0.0940155	0.0894472	0.0436236	0.0416134	0.0215814	0.0205786	0.00349065	0.00432697	0.00177618	0.000303
245.43	0.0935491	0.0894472	0.0436863	0.0416135	0.0212287	0.0205789	0.00399255	0.00432713	0.00126368	0.00030302
245.63	0.094047	0.0894472	0.0436576	0.0416135	0.0211422	0.0205793	0.00450157	0.00432729	0.00162092	0.00030304
245.83	0.0942161	0.0894472	0.0443063	0.0416135	0.0208624	0.0205796	0.00479952	0.00432746	0.00209003	0.00030307
246.03	0.0933119	0.0894472	0.0441913	0.0416136	0.020806	0.0205799	0.00501459	0.00432762	0.00202651	0.00030309
246.23	0.0928312	0.0894472	0.0441918	0.0416136	0.0206213	0.0205802	0.00509141	0.00432778	0.00240922	0.00030311
246.43	0.0919259	0.0894472	0.0438358	0.0416137	0.0208325	0.0205805	0.00479037	0.00432794	0.00242912	0.00030313
246.63	0.0910632	0.0894472	0.0433825	0.0416137	0.020318	0.0205808	0.00464591	0.00432809	0.00188371	0.00030315
246.83	0.0901962	0.0894472	0.0428366	0.0416137	0.0198329	0.0205811	0.00464596	0.00432825	0.00099833	0.00030317
247.03	0.0897195	0.0894472	0.0421978	0.0416138	0.019518	0.0205815	0.00424747	0.00432841	0.00076616	0.0003032
247.23	0.0893873	0.0894472	0.0421014	0.0416138	0.0189654	0.0205818	0.00416749	0.00432857	0.00030822	0.00030322
247.43	0.0887571	0.0894472	0.0413595	0.0416139	0.0178761	0.0205821	0.00377547	0.00432872	-0.0004171	0.00030324
247.63	0.0892048	0.0894472	0.0411284	0.0416139	0.017821	0.0205824	0.00403803	0.00432888	-0.00063682	0.00030326
247.83	0.0897039	0.0894472	0.0414047	0.0416139	0.0182136	0.0205827	0.00402575	0.00432903	-1.925e-05	0.00030328
248.03	0.0901026	0.0894472	0.0415536	0.041614	0.0191237	0.020583	0.00401399	0.00432919	1.177e-05	0.0003033
248.23	0.090507	0.0894472	0.0414554	0.041614	0.0194054	0.0205833	0.00370168	0.00432934	-0.00050902	0.00030332
248.43	0.090675	0.0894472	0.0410231	0.041614	0.0190914	0.0205836	0.00313226	0.0043295	-0.00114527	0.00030335
248.63	0.0910825	0.0894472	0.0414499	0.0416141	0.0198461	0.0205839	0.00316748	0.00432965	-0.0006658	0.00030337
248.83	0.0911685	0.0894472	0.0417461	0.0416141	0.0200112	0.0205842	0.00299106	0.0043298	-0.00061759	0.00030339
249.03	0.0917514	0.0894472	0.0420771	0.0416142	0.02077	0.0205845	0.00305674	0.00432995	-0.00063753	0.00030341
249.23	0.0912697	0.0894472	0.0421876	0.0416142	0.0206368	0.0205848	0.00287288	0.0043301	-0.00106768	0.00030343
249.43	0.0916376	0.0894472	0.0423788	0.0416142	0.0206988	0.0205851	0.00332222	0.00433025	-0.00066328	0.00030345
249.63	0.0923029	0.0894472	0.0430435	0.0416143	0.0213768	0.0205854	0.00375424	0.0043304	-0.00031108	0.00030347
249.83	0.0923664	0.0894472	0.0433661	0.0416143	0.0218743	0.0205857	0.00381769	0.00433055	-0.00013715	0.00030349
250.03	0.0921537	0.0894472	0.0434019	0.0416143	0.0223173	0.020586	0.00382863	0.0043307	5.03e-05	0.00030351
250.23	0.0925985	0.0894472	0.0442975	0.0416144	0.0227791	0.0205863	0.00434454	0.00433085	0.00051731	0.00030353
250.43	0.0923609	0.0894472	0.0441271	0.0416144	0.0225062	0.0205866	0.00436348	0.004331	0.00028853	0.00030355
250.63	0.092235	0.0894472	0.044012	0.0416144	0.0218433	0.0205868	0.00434009	0.00433115	0.00014417	0.00030357
250.83	0.0925102	0.0894472	0.0440722	0.0416145	0.0221421	0.0205871	0.00452498	0.00433129	0.00030553	0.00030359
251.03	0.0922871	0.0894472	0.0435026	0.0416145	0.022179	0.0205874	0.00440515	0.00433144	0.00022617	0.00030361
251.23	0.0919172	0.0894472	0.0430312	0.0416145	0.0217136	0.0205877	0.00402215	0.00433158	0.00016425	0.00030363
251.43	0.0919964	0.0894472	0.0429837	0.0416146	0.0213095	0.020588	0.00376428	0.00433173	-0.00031932	0.00030365
251.63	0.0920172	0.0894472	0.04293	0.0416146	0.0215684	0.0205883	0.00394774	0.00433187	-0.00059382	0.00030367
251.83	0.0917879	0.0894472	0.0428814	0.0416146	0.0214443	0.0205885	0.00383699	0.00433202	-0.00078948	0.00030369
252.03	0.0915035	0.0894472	0.0425856	0.0416147	0.0209673	0.0205888	0.00398209	0.00433216	-0.00116304	0.00030371
252.23	0.0906462	0.0894472	0.0417471	0.0416147	0.0202491	0.0205891	0.00333503	0.0043323	-0.00159484	0.00030373
252.43	0.0901587	0.0894472	0.041322	0.0416147	0.0197314	0.0205894	0.00310643	0.00433244	-0.00103565	0.00030375
252.63	0.0896571	0.0894472	0.041633	0.0416148	0.0198048	0.0205896	0.00349332	0.00433259	-0.00042316	0.00030377
252.83	0.0893292	0.0894472	0.0421435	0.0416148	0.0197385	0.0205899	0.00359596	0.00433273	-0.00015406	0.00030379
253.03	0.0890515	0.0894472	0.04216	0.0416148	0.0199147	0.0205902	0.003373	0.00433287	0.00018103	0.00030381
253.23	0.0887675	0.0894472	0.0419843	0.0416149	0.019548	0.0205905	0.00334236	0.00433301	0.00048044	0.00030383
253.43	0.0890329	0.0894472	0.042094	0.0416149	0.0196341	0.0205907	0.0036169	0.00433315	0.00064769	0.00030385
253.63	0.0893517	0.0894472	0.042118	0.0416149	0.0200443	0.020591	0.00407692	0.00433329	0.00067758	0.00030387
253.83	0.0898468	0.0894472	0.0422319	0.041615	0.0202204	0.0205913	0.00423951	0.00433343	0.00114115	0.00030389
254.03	0.0907082	0.0894472	0.0427445	0.041615	0.0204782	0.0205915	0.00454714	0.00433356	0.00172216	0.00030391
254.23	0.0911287	0.0894472	0.0429285	0.041615	0.0208011	0.0205918	0.00482136	0.0043337	0.00183986	0.00030393
254.43	0.091549	0.0894472	0.0430482	0.0416151	0.0206561	0.0205921	0.0046612	0.00433384	0.00229503	0.00030395
254.63	0.0919399	0.0894472	0.043408	0.0416151	0.0210739	0.0205923	0.00480552	0.00433397	0.0026368	0.00030397
254.83	0.0921492	0.0894472	0.0436223	0.0416151	0.0215928	0.0205926	0.00492596	0.00433411	0.00288721	0.00030399
255.03	0.0923262	0.0894472	0.0431935	0.0416151	0.0211184	0.0205928	0.00469982	0.00433425	0.00258701	0.00030401
255.23	0.0926926	0.0894472	0.0431716	0.0416152	0.0212627	0.0205931	0.00485199	0.00433438	0.00258047	0.00030403
255.43	0.0929777	0.0894472	0.0432254	0.0416152	0.0211355	0.0205933	0.00467718	0.00433452	0.00176283	0.00030404
255.63	0.0926707	0.0894472	0.0429509	0.0416152	0.0210473	0.0205936	0.00421195	0.00433465	0.00139204	0.00030406
255.83	0.0926928	0.0894472	0.0427696	0.0416152	0.0210193	0.0205939	0.00395313	0.00433478	0.00121423	0.00030408
256.03	0.0922822	0.0894472	0.0422903	0.0416153	0.0206537	0.0205941	0.00389192	0.00433492	0.00091337	0.0003041
256.23	0.0912155	0.0894472	0.0416683	0.0416153	0.0204243	0.0205944	0.00313716	0.00433505	0.00047214	0.00030412
256.43	0.0913989	0.0894472	0.041799	0.0416153	0.0209841	0.0205946	0.00359528	0.00433518	0.00064807	0.00030414
256.63	0.0914792	0.0894472	0.042176	0.0416154	0.0211266	0.0205949	0.00374872	0.00433531	0.00070058	0.00030416
256.83	0.0914728	0.0894472	0.0419046	0.0416154	0.0207433	0.0205951	0.00358666	0.00433544	0.00054759	0.00030418
257.03	0.0910531	0.0894472	0.0416033	0.0416154	0.0206852	0.0205954	0.0033187	0.00433557	0.0002635	0.00030419
257.23	0.090942	0.0894472	0.0413377	0.0416154	0.0204608	0.0205956	0.00328721	0.0043357	-7.546e-05	0.00030421
257.43	0.0912018	0.0894472	0.0411813	0.0416155	0.020424	0.0205958	0.00372514	0.00433583	-3.376e-05	0.00030423
257.63	0.0916082	0.0894472	0.0415113	0.0416155	0.0203726	0.0205961	0.00406543	0.00433596	1.457e-05	0.00030425
257.83	0.0917027	0.0894472	0.0415765	0.0416155	0.0201024	0.0205963	0.0044032	0.00433609	-0.00030339	0.00030427
258.03	0.0923005	0.0894472	0.0420658	0.0416155	0.0208852	0.0205966	0.0054374	0.00433622	1.514e-05	0.00030429
258.23	0.0921357	0.0894472	0.0423002	0.0416156	0.0212537	0.0205968	0.00583536	0.00433635	-0.00013896	0.0003043
258.43	0.0918064	0.0894472	0.0426232	0.0416156	0.0211682	0.0205971	0.00534331	0.00433647	-0.00013515	0.00030432
258.63	0.0916741	0.0894472	0.0426985	0.0416156	0.0209013	0.0205973	0.00541596	0.0043366	-0.00049413	0.00030434
258.83	0.0915547	0.0894472	0.0427486	0.0416156	0.0205893	0.0205975	0.00527113	0.00433672	-0.00026733	0.00030436
259.03	0.0913564	0.0894472	0.0423717	0.0416157	0.0202173	0.0205978	0.00482753	0.00433685	-0.00069821	0.00030438
259.23	0.0911238	0.0894472	0.0420012	0.0416157	0.0197684	0.020598	0.00462033	0.00433698	-0.00094679	0.00030439
259.43	0.0912263	0.0894472	0.0421195	0.0416157	0.0190031	0.0205982	0.00372904	0.0043371	-0.00133431	0.00030441
259.63	0.090902	0.0894472	0.0424959	0.0416157	0.0187101	0.0205985	0.0035333	0.00433722	-0.00103114	0.00030443
259.83	0.0908831	0.0894472	0.0428863	0.0416158	0.0185995	0.0205987	0.00346492	0.00433735	-0.00077226	0.00030445
260.03	0.0901665	0.0894472	0.042737	0.0416158	0.0181974	0.0205989	0.00327004	0.00433747	-0.00101258	0.00030446
260.23	0.0899249	0.0894472	0.0432242	0.0416158	0.0183245	0.0205992	0.00343163	0.00433759	-0.0006528	0.00030448
260.43	0.090761	0.0894472	0.0440382	0.0416158	0.0189286	0.0205994	0.00444043	0.00433772	0.00019392	0.0003045
260.63	0.0908557	0.0894472	0.0443892	0.0416159	0.0188355	0.0205996	0.00474886	0.00433784	0.00093507	0.00030452
260.83	0.0912013	0.0894472	0.0443356	0.0416159	0.0192071	0.0205998	0.00487659	0.00433796	0.00135792	0.00030453
261.03	0.0912942	0.0894472	0.0447772	0.0416159	0.0196421	0.0206001	0.00497131	0.00433808	0.00197918	0.00030455
261.23	0.0922384	0.0894472	0.0446476	0.0416159	0.0203158	0.0206003	0.00518615	0.0043382	0.00268963	0.00030457
261.43	0.0930891	0.0894472	0.0447876	0.041616	0.0207904	0.0206005	0.00576164	0.00433832	0.00348624	0.00030459
261.63	0.0931935	0.0894472	0.0447345	0.041616	0.0211201	0.0206007	0.00602798	0.00433844	0.00326482	0.0003046
261.83	0.0933854	0.0894472	0.0445918	0.041616	0.0217988	0.020601	0.00674729	0.00433856	0.00357595	0.00030462
262.03	0.0937676	0.0894472	0.0448168	0.041616	0.0226241	0.0206012	0.00711773	0.00433868	0.00408221	0.00030464
262.23	0.0930609	0.0894472	0.0442915	0.0416161	0.0224454	0.0206014	0.00674817	0.0043388	0.00348867	0.00030466
262.43	0.0925823	0.0894472	0.0436519	0.0416161	0.0220353	0.0206016	0.0057068	0.00433892	0.00287067	0.00030467
262.63	0.0927972	0.0894472	0.043502	0.0416161	0.0219834	0.0206018	0.00584603	0.00433903	0.00273401	0.00030469
262.83	0.0924128	0.0894472	0.0432011	0.0416161	0.0221838	0.0206021	0.00569367	0.00433915	0.00253355	0.00030471
263.03	0.0920269	0.0894472	0.0426071	0.0416161	0.02151	0.0206023	0.00507614	0.00433927	0.00168698	0.00030472
263.23	0.0915452	0.0894472	0.0423478	0.0416162	0.0208685	0.0206025	0.0047832	0.00433938	0.00129784	0.00030474
263.43	0.0915985	0.0894472	0.0425692	0.0416162	0.0205847	0.0206027	0.0042519	0.0043395	0.00064998	0.00030476
263.63	0.0913911	0.0894472	0.042729	0.0416162	0.0203175	0.0206029	0.00408797	0.00433961	0.00088729	0.00030477
263.83	0.0915227	0.0894472	0.0428149	0.0416162	0.0200613	0.0206031	0.00379307	0.00433973	0.00046821	0.00030479
264.03	0.0912884	0.0894472	0.0423679	0.0416162	0.0197399	0.0206033	0.00336032	0.00433984	-3.841e-05	0.00030481
264.23	0.0916044	0.0894472	0.0427272	0.0416163	0.0196892	0.0206035	0.00348193	0.00433996	0.00026357	0.00030482
264.43	0.091793	0.0894472	0.0430992	0.0416163	0.0200783	0.0206038	0.00380147	0.00434007	0.00039331	0.00030484
264.63	0.0917821	0.0894472	0.0431923	0.0416163	0.0200711	0.020604	0.00367152	0.00434018	0.00059727	0.00030486
264.83	0.0915802	0.0894472	0.0428873	0.0416163	0.0199474	0.0206042	0.00337024	0.0043403	0.00051146	0.00030487
265.03	0.091344	0.0894472	0.0428305	0.0416164	0.0196335	0.0206044	0.00303563	0.00434041	0.00070651	0.00030489
265.23	0.0915702	0.0894472	0.0427321	0.0416164	0.0201004	0.0206046	0.00325046	0.00434052	0.00088466	0.00030491
265.43	0.0913724	0.0894472	0.0429225	0.0416164	0.0204612	0.0206048	0.00362023	0.00434063	0.00125054	0.00030492
265.63	0.0905187	0.0894472	0.0426853	0.0416164	0.0200861	0.020605	0.00329551	0.00434074	0.00070208	0.00030494
265.83	0.0901201	0.0894472	0.0426613	0.0416164	0.0200043	0.0206052	0.00367215	0.00434085	0.00056058	0.00030495
266.03	0.0901857	0.0894472	0.0433035	0.0416164	0.0203163	0.0206054	0.00419939	0.00434096	0.00099214	0.00030497
266.23	0.0897237	0.0894472	0.0431669	0.0416165	0.0202576	0.0206056	0.00408877	0.00434107	0.00061581	0.00030499
266.43	0.0900328	0.0894472	0.0434908	0.0416165	0.0205678	0.0206058	0.00398375	0.00434118	0.0008933	0.000305
266.63	0.0896294	0.0894472	0.0436954	0.0416165	0.0207202	0.020606	0.00408727	0.00434129	0.00106703	0.00030502
266.83	0.0891218	0.0894472	0.043471	0.0416165	0.0200631	0.0206062	0.00408983	0.0043414	0.00077437	0.00030503
267.03	0.0893673	0.0894472	0.0432285	0.0416165	0.0194686	0.0206064	0.00394169	0.00434151	0.00058306	0.00030505
267.23	0.0894906	0.0894472	0.0431065	0.0416166	0.0194772	0.0206066	0.00397453	0.00434161	0.00020302	0.00030507
267.43	0.0900295	0.0894472	0.0429066	0.0416166	0.0191379	0.0206068	0.00387676	0.00434172	0.00026416	0.00030508
267.63	0.0907882	0.0894472	0.0430183	0.0416166	0.0194027	0.020607	0.00386797	0.00434183	0.00077331	0.0003051
267.83	0.0912476	0.0894472	0.0429056	0.0416166	0.0195851	0.0206072	0.00326874	0.00434193	0.00067848	0.00030511
268.03	0.0917165	0.0894472	0.0425841	0.0416166	0.0194357	0.0206073	0.00293263	0.00434204	0.00058036	0.00030513
268.23	0.0923137	0.0894472	0.0427213	0.0416166	0.0198308	0.0206075	0.00303337	0.00434215	0.00098459	0.00030514
268.43	0.0930096	0.0894472	0.0432735	0.0416167	0.020309	0.0206077	0.00357237	0.00434225	0.00141049	0.00030516
268.63	0.0931161	0.0894472	0.0433619	0.0416167	0.0201549	0.0206079	0.00358034	0.00434236	0.00159127	0.00030518
268.83	0.0931183	0.0894472	0.0435073	0.0416167	0.0205104	0.0206081	0.00351464	0.00434246	0.00173481	0.00030519
269.03	0.0938579	0.0894472	0.044169	0.0416167	0.0208691	0.0206083	0.00423769	0.00434256	0.00236873	0.00030521
269.23	0.0938948	0.0894472	0.0447083	0.0416167	0.0215916	0.0206085	0.00501504	0.00434267	0.00240952	0.00030522
269.43	0.0938468	0.0894472	0.0448782	0.0416168	0.0217848	0.0206087	0.00500582	0.00434277	0.00227648	0.00030524
269.63	0.0930295	0.0894472	0.0447104	0.0416168	0.0215708	0.0206089	0.00461167	0.00434287	0.0019168	0.00030525
269.83	0.092877	0.0894472	0.0449047	0.0416168	0.02262	0.020609	0.00494883	0.00434298	0.00211434	0.00030527
270.03	0.0923934	0.0894472	0.0451982	0.0416168	0.0231832	0.0206092	0.00496403	0.00434308	0.00240205	0.00030528
270.23	0.091873	0.0894472	0.0449061	0.0416168	0.0230699	0.0206094	0.00499713	0.00434318	0.00187232	0.0003053
270.43	0.0913224	0.0894472	0.0448031	0.0416168	0.0229117	0.0206096	0.0046707	0.00434328	0.00184721	0.00030531
270.63	0.0908759	0.0894472	0.0443986	0.0416169	0.02219	0.0206098	0.00461368	0.00434338	0.00100233	0.00030533
270.83	0.0904824	0.0894472	0.0436797	0.0416169	0.020927	0.0206099	0.00499631	0.00434348	0.00022127	0.00030534
271.03	0.0903267	0.0894472	0.0432438	0.0416169	0.0206797	0.0206101	0.00478915	0.00434358	-0.00015927	0.00030536
271.23	0.0900228	0.0894472	0.0430873	0.0416169	0.0204779	0.0206103	0.00506288	0.00434368	-0.00048462	0.00030537
271.43	0.090034	0.0894472	0.042887	0.0416169	0.0202861	0.0206105	0.00552428	0.00434378	-0.00032342	0.00030539
271.63	0.0899309	0.0894472	0.0425177	0.0416169	0.0204094	0.0206107	0.00519547	0.00434388	-0.00093398	0.0003054
271.83	0.0902859	0.0894472	0.0424834	0.0416169	0.020033	0.0206108	0.00522938	0.00434398	-0.0008513	0.00030542
272.03	0.090547	0.0894472	0.0422761	0.041617	0.0195575	0.020611	0.0054947	0.00434408	-0.00125918	0.00030543
272.23	0.0909182	0.0894472	0.0420329	0.041617	0.0197095	0.0206112	0.00555194	0.00434418	-0.00115247	0.00030545
272.43	0.0914245	0.0894472	0.0423631	0.041617	0.0193511	0.0206113	0.00549329	0.00434428	-0.0009102	0.00030546
272.63	0.0918304	0.0894472	0.0424605	0.041617	0.019261	0.0206115	0.00539268	0.00434437	-0.00099733	0.00030547
272.83	0.0926773	0.0894472	0.0429339	0.041617	0.0197858	0.0206117	0.00534191	0.00434447	-0.00037009	0.00030549
273.03	0.0926097	0.0894472	0.0429262	0.0416171	0.019322	0.0206119	0.00517831	0.00434457	-0.00031581	0.0003055
273.23	0.0924355	0.0894472	0.0426513	0.0416171	0.019638	0.020612	0.0039073	0.00434466	-0.00037958	0.00030552
273.43	0.092496	0.0894472	0.0426646	0.0416171	0.0199646	0.0206122	0.00325193	0.00434476	0.00028017	0.00030553
273.63	0.0919192	0.0894472	0.0425917	0.0416171	0.020551	0.0206124	0.00276355	0.00434485	0.00056268	0.00030555
273.83	0.0919581	0.0894472	0.0428213	0.0416171	0.021102	0.0206125	0.00245549	0.00434495	0.00106174	0.00030556
274.03	0.0925163	0.0894472	0.0431954	0.0416171	0.0215275	0.0206127	0.00257327	0.00434504	0.00151336	0.00030558
274.23	0.093288	0.0894472	0.0431206	0.0416171	0.0219015	0.0206129	0.00254209	0.00434514	0.00212176	0.00030559
274.43	0.0936522	0.0894472	0.043105	0.0416171	0.0219776	0.020613	0.0023321	0.00434523	0.00286344	0.0003056
274.63	0.0940183	0.0894472	0.0432621	0.0416172	0.0221431	0.0206132	0.00270834	0.00434532	0.00270489	0.00030562
274.83	0.0937548	0.0894472	0.0429804	0.0416172	0.0221832	0.0206134	0.00343944	0.00434542	0.00282352	0.00030563
275.03	0.0940624	0.0894472	0.0430678	0.0416172	0.0225159	0.0206135	0.00367116	0.00434551	0.00306242	0.00030565
275.23	0.0946794	0.0894472	0.0432062	0.0416172	0.0226408	0.0206137	0.00445301	0.0043456	0.00321182	0.00030566
275.43	0.0939788	0.0894472	0.0428084	0.0416172	0.0230676	0.0206138	0.00499876	0.0043457	0.00292636	0.00030567
275.63	0.093466	0.0894472	0.0427792	0.0416172	0.0231132	0.020614	0.00482195	0.00434579	0.00275314	0.00030569
275.83	0.0935699	0.0894472	0.0429226	0.0416173	0.0223937	0.0206142	0.00552549	0.00434588	0.00293172	0.0003057
276.03	0.0925808	0.0894472	0.0426121	0.0416173	0.0220108	0.0206143	0.00533987	0.00434597	0.0023961	0.00030572
276.23	0.0922972	0.0894472	0.0420025	0.0416173	0.0214317	0.0206145	0.00498737	0.00434606	0.00173846	0.00030573
276.43	0.0918567	0.0894472	0.041982	0.0416173	0.0206762	0.0206146	0.00455532	0.00434615	0.00129128	0.00030574
276.63	0.0918591	0.0894472	0.0421546	0.0416173	0.0209454	0.0206148	0.00475192	0.00434624	0.00094731	0.00030576
276.83	0.0916631	0.0894472	0.0426049	0.0416173	0.0210663	0.020615	0.00465738	0.00434633	0.0011487	0.00030577
277.03	0.0908806	0.0894472	0.0425989	0.0416173	0.0203079	0.0206151	0.00367357	0.00434642	0.00047587	0.00030578
277.23	0.0909441	0.0894472	0.0426509	0.0416173	0.0206362	0.0206153	0.00313744	0.00434651	0.00039493	0.0003058
277.43	0.0913705	0.0894472	0.0432537	0.0416173	0.0209318	0.0206154	0.00380906	0.0043466	0.00034723	0.00030581
277.63	0.0907159	0.0894472	0.043419	0.0416174	0.0210509	0.0206156	0.00383446	0.00434669	0.00013799	0.00030582
277.83	0.0908766	0.0894472	0.0436166	0.0416174	0.0208159	0.0206157	0.00374078	0.00434678	0.00032458	0.00030584
278.03	0.0916464	0.0894472	0.0440453	0.0416174	0.0214208	0.0206159	0.00418216	0.00434686	0.00073547	0.00030585
278.23	0.0915828	0.0894472	0.0437477	0.0416174	0.0213946	0.020616	0.00449827	0.00434695	0.00116089	0.00030586
278.43	0.0916739	0.0894472	0.0438057	0.0416174	0.021552	0.0206162	0.00515251	0.00434704	0.00168049	0.00030588
278.63	0.0916896	0.0894472	0.0438904	0.0416174	0.0220963	0.0206163	0.00537899	0.00434713	0.00156424	0.00030589
278.83	0.0922485	0.0894472	0.0441203	0.0416174	0.0226496	0.0206165	0.00591159	0.00434721	0.00167536	0.0003059
279.03	0.0925235	0.0894472	0.0437768	0.0416175	0.0224146	0.0206166	0.00535949	0.0043473	0.00145244	0.00030592
279.23	0.0929401	0.0894472	0.0439823	0.0416175	0.0225648	0.0206168	0.00580316	0.00434738	0.00217122	0.00030593
279.43	0.0927078	0.0894472	0.0436743	0.0416175	0.0223514	0.0206169	0.00561548	0.00434747	0.00192974	0.00030594
279.63	0.0928789	0.0894472	0.0438226	0.0416175	0.0220261	0.0206171	0.0057574	0.00434755	0.00240297	0.00030596
279.83	0.0926782	0.0894472	0.0434182	0.0416175	0.0213484	0.0206172	0.00581572	0.00434764	0.00223182	0.00030597
280.03	0.0927832	0.0894472	0.043256	0.0416175	0.0213739	0.0206174	0.00543819	0.00434772	0.0020992	0.00030598
280.23	0.0940696	0.0894472	0.0437361	0.0416175	0.021313	0.0206175	0.00535515	0.00434781	0.00205822	0.000306
280.43	0.0942377	0.0894472	0.0442748	0.0416175	0.0213738	0.0206177	0.00578881	0.00434789	0.00227108	0.00030601
280.63	0.0944005	0.0894472	0.0448097	0.0416176	0.0216435	0.0206178	0.00603737	0.00434798	0.00291139	0.00030602
280.83	0.0940979	0.0894472	0.0448234	0.0416176	0.021059	0.0206179	0.0057476	0.00434806	0.00284476	0.00030603
281.03	0.0938818	0.0894472	0.0442828	0.0416176	0.0202537	0.0206181	0.00459607	0.00434814	0.00240659	0.00030605
281.23	0.0938798	0.0894472	0.0439688	0.0416176	0.020042	0.0206182	0.00435621	0.00434823	0.002271	0.00030606
281.43	0.0933368	0.0894472	0.0440713	0.0416176	0.0197669	0.0206184	0.00399833	0.00434831	0.0022025	0.00030607
281.63	0.0920553	0.0894472	0.0431087	0.0416176	0.0187873	0.0206185	0.00324861	0.00434839	0.00143046	0.00030609
281.83	0.0918671	0.0894472	0.0431313	0.0416176	0.0184274	0.0206186	0.00294559	0.00434847	0.00113483	0.0003061
282.03	0.0917139	0.0894472	0.0426759	0.0416176	0.0183463	0.0206188	0.00249224	0.00434855	0.00102805	0.00030611
282.23	0.0911001	0.0894472	0.0420246	0.0416176	0.0182752	0.0206189	0.00256884	0.00434863	0.00096342	0.00030612
282.43	0.09078	0.0894472	0.0419012	0.0416176	0.0187844	0.020619	0.00215335	0.00434871	0.00068899	0.00030614
282.63	0.0906239	0.0894472	0.0421343	0.0416177	0.0192491	0.0206192	0.00185032	0.0043488	0.00015693	0.00030615
282.83	0.0911055	0.0894472	0.042561	0.0416177	0.0196845	0.0206193	0.00189894	0.00434888	-0.00010461	0.00030616
283.03	0.0910121	0.0894472	0.0418517	0.0416177	0.019301	0.0206195	0.00149021	0.00434896	-0.00071792	0.00030617
283.23	0.0914132	0.0894472	0.0422874	0.0416177	0.0194758	0.0206196	0.00190719	0.00434904	-0.00024815	0.00030619
283.43	0.0917095	0.0894472	0.0424009	0.0416177	0.0192362	0.0206197	0.00221686	0.00434911	-0.00102272	0.0003062
283.63	0.0913215	0.0894472	0.0423927	0.0416177	0.0196267	0.0206199	0.00258339	0.00434919	-0.00094633	0.00030621
283.83	0.0919469	0.0894472	0.0426623	0.0416177	0.0200355	0.02062	0.00281048	0.00434927	-0.00090148	0.00030622
284.03	0.0927141	0.0894472	0.0433246	0.0416177	0.0202897	0.0206201	0.00289517	0.00434935	-0.00046322	0.00030624
284.23	0.093274	0.0894472	0.0439573	0.0416177	0.020264	0.0206203	0.00327826	0.00434943	-0.00012115	0.00030625
284.43	0.0927801	0.0894472	0.0438647	0.0416178	0.0202848	0.0206204	0.00353184	0.00434951	4.06e-06	0.00030626
284.63	0.0925763	0.0894472	0.0436851	0.0416178	0.0198779	0.0206205	0.00370572	0.00434958	4.846e-05	0.00030627
284.83	0.0928443	0.0894472	0.043492	0.0416178	0.0196815	0.0206207	0.00361084	0.00434966	1.527e-05	0.00030628
285.03	0.0928121	0.0894472	0.0434072	0.0416178	0.0190718	0.0206208	0.00356421	0.00434974	0.00017908	0.0003063
285.23	0.0926003	0.0894472	0.0434639	0.0416178	0.0187798	0.0206209	0.00360488	0.00434982	0.0002327	0.00030631
285.43	0.0921046	0.0894472	0.0432857	0.0416178	0.0181159	0.020621	0.00375054	0.00434989	0.00035477	0.00030632
285.63	0.0921106	0.0894472	0.0428996	0.0416178	0.0178153	0.0206212	0.00395896	0.00434997	-6.5e-06	0.00030633
285.83	0.0920717	0.0894472	0.0433481	0.0416178	0.018199	0.0206213	0.00415785	0.00435004	0.00090774	0.00030634
286.03	0.0921528	0.0894472	0.0430783	0.0416178	0.0183151	0.0206214	0.00408488	0.00435012	0.00140664	0.00030636
286.23	0.0917329	0.0894472	0.0431276	0.0416178	0.0186137	0.0206215	0.00441317	0.00435019	0.0014715	0.00030637
286.43	0.0913175	0.0894472	0.0430691	0.0416178	0.0191568	0.0206217	0.0040663	0.00435027	0.00130491	0.00030638
286.63	0.0913522	0.0894472	0.0429289	0.0416179	0.0192175	0.0206218	0.00383493	0.00435034	0.00140855	0.00030639
286.83	0.0911728	0.0894472	0.0428619	0.0416179	0.0195191	0.0206219	0.00380784	0.00435042	0.00124434	0.0003064
287.03	0.0911123	0.0894472	0.0427612	0.0416179	0.0196693	0.020622	0.00386098	0.00435049	0.00130382	0.00030641
287.23	0.0906997	0.0894472	0.0432115	0.0416179	0.0197076	0.0206222	0.00366259	0.00435057	0.00132996	0.00030643
287.43	0.0905844	0.0894472	0.0434945	0.0416179	0.0198571	0.0206223	0.0039696	0.00435064	0.00110751	0.00030644
287.63	0.0904818	0.0894472	0.0435785	0.0416179	0.0198167	0.0206224	0.00356913	0.00435071	0.00126599	0.00030645
287.83	0.0904652	0.0894472	0.0434835	0.0416179	0.01955	0.0206225	0.00334009	0.00435079	0.00114836	0.00030646
288.03	0.0905027	0.0894472	0.0434561	0.0416179	0.0190648	0.0206226	0.00277187	0.00435086	0.00071277	0.00030647
288.23	0.0909484	0.0894472	0.0434551	0.0416179	0.0191402	0.0206228	0.00345445	0.00435093	0.00034462	0.00030648
288.43	0.0910148	0.0894472	0.0432033	0.0416179	0.0193954	0.0206229	0.00305252	0.004351	2.227e-05	0.00030649
288.63	0.0909066	0.0894472	0.0429436	0.0416179	0.0192875	0.020623	0.00284884	0.00435108	-0.00030633	0.00030651
288.83	0.0906078	0.0894472	0.0426461	0.041618	0.0188425	0.0206231	0.0025407	0.00435115	-0.00064779	0.00030652
289.03	0.0904119	0.0894472	0.0426345	0.041618	0.0185577	0.0206232	0.00286506	0.00435122	-0.00110907	0.00030653
289.23	0.0906467	0.0894472	0.0422138	0.041618	0.0187329	0.0206234	0.00295869	0.00435129	-0.00141723	0.00030654
289.43	0.0906414	0.0894472	0.0417116	0.041618	0.018497	0.0206235	0.00306901	0.00435136	-0.00181341	0.00030655
289.63	0.0905588	0.0894472	0.0416647	0.041618	0.0190951	0.0206236	0.00350309	0.00435143	-0.00185726	0.00030656
289.83	0.0906399	0.0894472	0.0414223	0.041618	0.0192735	0.0206237	0.00330261	0.0043515	-0.00161689	0.00030657
290.03	0.0907223	0.0894472	0.0411916	0.041618	0.0194839	0.0206238	0.00327776	0.00435157	-0.00159678	0.00030658
290.23	0.0901864	0.0894472	0.0408499	0.041618	0.0192599	0.0206239	0.00316005	0.00435164	-0.00187158	0.0003066
290.43	0.0896975	0.0894472	0.0402197	0.041618	0.0190314	0.0206241	0.00247693	0.00435171	-0.00207691	0.00030661
290.63	0.0896154	0.0894472	0.0402607	0.041618	0.0190036	0.0206242	0.00252875	0.00435178	-0.00202032	0.00030662
290.83	0.0895688	0.0894472	0.0405008	0.041618	0.019457	0.0206243	0.00309423	0.00435185	-0.00196263	0.00030663
291.03	0.0900492	0.0894472	0.0407802	0.041618	0.0194796	0.0206244	0.00330976	0.00435192	-0.00161195	0.00030664
291.23	0.0901221	0.0894472	0.0409685	0.041618	0.0194001	0.0206245	0.00328871	0.00435199	-0.00141306	0.00030665
291.43	0.090421	0.0894472	0.0415975	0.0416181	0.019448	0.0206246	0.00423453	0.00435206	-0.00021816	0.00030666
291.63	0.0904896	0.0894472	0.0415304	0.0416181	0.0188843	0.0206247	0.00458407	0.00435212	-1.049e-05	0.00030667
291.83	0.0902398	0.0894472	0.0414967	0.0416181	0.0188397	0.0206248	0.0046196	0.00435219	0.00016444	0.00030668
292.03	0.0906054	0.0894472	0.0420685	0.0416181	0.018876	0.0206249	0.00494252	0.00435226	0.00059339	0.00030669
292.23	0.0908209	0.0894472	0.0427108	0.0416181	0.0193268	0.0206251	0.0052398	0.00435233	0.00124927	0.00030671
292.43	0.0913722	0.0894472	0.0431305	0.0416181	0.0195685	0.0206252	0.00494259	0.00435239	0.00190947	0.00030672
292.63	0.0911382	0.0894472	0.0433664	0.0416181	0.0194961	0.0206253	0.00460112	0.00435246	0.00209008	0.00030673
292.83	0.0911116	0.0894472	0.0435413	0.0416181	0.0194966	0.0206254	0.00500711	0.00435253	0.00194619	0.00030674
293.03	0.0918555	0.0894472	0.0440332	0.0416181	0.0203411	0.0206255	0.00536441	0.00435259	0.00227637	0.00030675
293.23	0.092522	0.0894472	0.0441135	0.0416181	0.0204073	0.0206256	0.00497885	0.00435266	0.0020694	0.00030676
293.43	0.0926879	0.0894472	0.044043	0.0416181	0.0203553	0.0206257	0.00453723	0.00435272	0.00177479	0.00030677
293.63	0.0928767	0.0894472	0.0440829	0.0416181	0.0206573	0.0206258	0.00449517	0.00435279	0.00158156	0.00030678
293.83	0.0933551	0.0894472	0.0441974	0.0416181	0.0208654	0.0206259	0.00449431	0.00435285	0.00167642	0.00030679
294.03	0.0940714	0.0894472	0.0445319	0.0416181	0.0209623	0.020626	0.00482227	0.00435292	0.00164915	0.0003068
294.23	0.0939802	0.0894472	0.0444477	0.0416182	0.0207526	0.0206261	0.00488394	0.00435298	0.00130549	0.00030681
294.43	0.0939637	0.0894472	0.0441717	0.0416182	0.0203917	0.0206262	0.00438973	0.00435305	0.00091228	0.00030682
294.63	0.0946521	0.0894472	0.0442973	0.0416182	0.0206684	0.0206263	0.00474919	0.00435311	0.00113693	0.00030683
294.83	0.0949153	0.0894472	0.0440305	0.0416182	0.0205586	0.0206264	0.00453818	0.00435318	0.00073818	0.00030684
295.03	0.094993	0.0894472	0.0443448	0.0416182	0.020723	0.0206265	0.00441935	0.00435324	0.00117508	0.00030685
295.23	0.0940852	0.0894472	0.0442759	0.0416182	0.0208641	0.0206266	0.00423612	0.0043533	0.0013102	0.00030686
295.43	0.0937301	0.0894472	0.0445516	0.0416182	0.0205767	0.0206267	0.00466834	0.00435337	0.0017277	0.00030687
295.63	0.0929853	0.0894472	0.0439456	0.0416182	0.0202178	0.0206268	0.00391608	0.00435343	0.00084964	0.00030688
295.83	0.0924051	0.0894472	0.0439088	0.0416182	0.0198085	0.0206269	0.00316613	0.00435349	0.0006805	0.00030689
296.03	0.0918936	0.0894472	0.0435261	0.0416182	0.0193138	0.020627	0.00287581	0.00435356	0.00056603	0.0003069
296.23	0.0916833	0.0894472	0.0437224	0.0416182	0.0195622	0.0206271	0.00289906	0.00435362	0.00088261	0.00030691
296.43	0.091746	0.0894472	0.0436242	0.0416182	0.019515	0.0206272	0.00292	0.00435368	0.0010002	0.00030692
296.63	0.0907184	0.0894472	0.0432718	0.0416182	0.0191953	0.0206273	0.00231627	0.00435374	0.0008202	0.00030693
296.83	0.0903486	0.0894472	0.0428154	0.0416183	0.0192853	0.0206274	0.00264002	0.0043538	0.00093183	0.00030694
297.03	0.0902453	0.0894472	0.0426057	0.0416183	0.0191301	0.0206275	0.00241377	0.00435387	0.00061607	0.00030695
297.23	0.0903596	0.0894472	0.0423971	0.0416183	0.0188234	0.0206276	0.00219411	0.00435393	0.0004701	0.00030696
297.43	0.0904004	0.0894472	0.0419158	0.0416183	0.019005	0.0206277	0.002505	0.00435399	0.00025072	0.00030697
297.63	0.0909003	0.0894472	0.0422724	0.0416183	0.0194646	0.0206278	0.00324662	0.00435405	0.00051797	0.00030698
297.83	0.0911112	0.0894472	0.0423125	0.0416183	0.0194892	0.0206279	0.00388823	0.00435411	0.00051212	0.00030699
298.03	0.0915123	0.0894472	0.0422654	0.0416183	0.0194874	0.020628	0.00400133	0.00435417	0.00030666	0.000307
298.23	0.0914017	0.0894472	0.0421096	0.0416183	0.019503	0.0206281	0.00407053	0.00435423	0.00021071	0.00030701
298.43	0.0918334	0.0894472	0.0422889	0.0416183	0.0195925	0.0206282	0.00400682	0.00435429	0.00028962	0.00030702
298.63	0.0923375	0.0894472	0.0426529	0.0416183	0.0201215	0.0206283	0.00431057	0.00435435	0.00050652	0.00030703
298.83	0.0923138	0.0894472	0.0430958	0.0416183	0.0206549	0.0206284	0.00442381	0.00435441	0.00043511	0.00030704
299.03	0.0924155	0.0894472	0.0438438	0.0416183	0.0215126	0.0206285	0.00466666	0.00435447	0.00111706	0.00030705
299.23	0.0923498	0.0894472	0.0441386	0.0416183	0.0219995	0.0206286	0.00468907	0.00435453	0.00112417	0.00030706
299.43	0.093061	0.0894472	0.0446632	0.0416183	0.0223954	0.0206287	0.00497891	0.00435458	0.00148189	0.00030707
299.63	0.0929654	0.0894472	0.0447321	0.0416183	0.0228685	0.0206288	0.00461579	0.00435464	0.00141311	0.00030708
299.83	0.0932221	0.0894472	0.0450568	0.0416183	0.0231686	0.0206289	0.00469192	0.0043547	0.00186045	0.00030709
300.04	0.0932623	0.0894472	0.0375352	0.0416183	0.0174243	0.020629	0.00341002	0.00435476	0.0031314	0.0003071
300.24	0.0925428	0.0891888	0.0370639	0.0414981	0.0168611	0.0205694	0.00330809	0.00434218	0.00206173	0.00030621
300.44	0.092886	0.0889311	0.0369397	0.0413782	0.0170378	0.0205099	0.00337816	0.00432963	0.00180521	0.00030533
300.64	0.0929365	0.0886741	0.0367068	0.0412586	0.0169637	0.0204507	0.00380763	0.00431712	0.00153794	0.00030445
300.84	0.0933181	0.0884179	0.0367987	0.0411394	0.0174653	0.0203916	0.00417209	0.00430465	0.00132192	0.00030357
301.04	0.093257	0.0881625	0.0367644	0.0410206	0.017779	0.0203327	0.00436274	0.00429221	0.00108098	0.00030269
301.24	0.0935616	0.0879077	0.036696	0.040902	0.0180001	0.0202739	0.00468674	0.00427981	0.00088751	0.00030182
301.44	0.0930868	0.0876537	0.0364769	0.0407839	0.0179889	0.0202153	0.00477596	0.00426745	0.00093927	0.00030094
301.64	0.0928337	0.0874005	0.0361535	0.040666	0.017735	0.0201569	0.00490975	0.00425512	0.00107028	0.00030007
301.84	0.0923594	0.0871479	0.035955	0.0405485	0.0177753	0.0200987	0.00523047	0.00424282	0.00154161	0.00029921
302.04	0.0920094	0.0868961	0.0357758	0.0404314	0.0182116	0.0200406	0.00533942	0.00423056	0.00221653	0.00029834
302.24	0.0911342	0.0866451	0.0354959	0.0403145	0.0183769	0.0199827	0.00532774	0.00421834	0.00273476	0.00029748
302.44	0.0898812	0.0863947	0.0348218	0.040198	0.0176294	0.019925	0.00466249	0.00420615	0.00238191	0.00029662
302.64	0.0892206	0.0861451	0.0345247	0.0400819	0.0168332	0.0198674	0.00450325	0.004194	0.00192608	0.00029576
302.84	0.0886377	0.0858962	0.0341023	0.0399661	0.0157651	0.01981	0.0046125	0.00418188	0.00136992	0.00029491
303.04	0.0882074	0.085648	0.0337641	0.0398506	0.0153617	0.0197527	0.00447512	0.0041698	0.00092051	0.00029406
303.24	0.0876676	0.0854005	0.0330287	0.0397355	0.0150292	0.0196957	0.00442611	0.00415775	0.000493	0.00029321
303.44	0.0869741	0.0851538	0.0329021	0.0396207	0.0147478	0.0196388	0.00422118	0.00414573	0.00036701	0.00029236
303.64	0.0859634	0.0849077	0.0324932	0.0395062	0.0144066	0.019582	0.00379847	0.00413376	-0.00021573	0.00029152
303.84	0.0857813	0.0846624	0.0325705	0.039392	0.01423	0.0195254	0.00367347	0.00412181	-0.00053938	0.00029067
304.04	0.0856624	0.0844178	0.0319438	0.0392782	0.0140859	0.019469	0.00284499	0.0041099	-0.00131415	0.00028983
304.24	0.0850305	0.0841739	0.0315039	0.0391647	0.0134818	0.0194128	0.00294884	0.00409803	-0.00172676	0.000289
304.44	0.085769	0.0839306	0.0318915	0.0390516	0.0144162	0.0193567	0.0030936	0.00408619	-0.00124783	0.00028816
304.64	0.0856525	0.0836882	0.031758	0.0389387	0.0145323	0.0193007	0.00327708	0.00407438	-0.0012555	0.00028733
304.84	0.0853394	0.0834463	0.0318533	0.0388262	0.0146262	0.019245	0.00293247	0.00406261	-0.00158015	0.0002865
305.04	0.0848507	0.0832052	0.0316162	0.038714	0.0139586	0.0191894	0.00219821	0.00405087	-0.00205107	0.00028567
305.24	0.0847034	0.0829648	0.0314974	0.0386022	0.0137488	0.0191339	0.00186794	0.00403917	-0.00205061	0.00028485
305.44	0.0841045	0.0827251	0.0314572	0.0384907	0.0138282	0.0190786	0.00132913	0.0040275	-0.00152206	0.00028402
305.64	0.0843476	0.0824861	0.0317625	0.0383794	0.0138527	0.0190235	0.00135969	0.00401586	-0.00101819	0.0002832
305.84	0.0838315	0.0822478	0.0317007	0.0382685	0.0139201	0.0189686	0.00079906	0.00400425	-0.00089775	0.00028238
306.04	0.0836031	0.0820101	0.0314331	0.038158	0.0137296	0.0189138	0.00025163	0.00399269	-0.00092267	0.00028157
306.24	0.0830317	0.0817732	0.0309007	0.0380477	0.0132527	0.0188591	0.00031853	0.00398115	-0.00108635	0.00028075
306.44	0.082677	0.0815369	0.0305107	0.0379378	0.0129477	0.0188046	0.00044602	0.00396965	-0.00107556	0.00027994
306.64	0.0824668	0.0813013	0.0304916	0.0378282	0.0129664	0.0187503	0.00078075	0.00395818	-0.00047557	0.00027913
306.84	0.0822924	0.0810664	0.0306943	0.0377189	0.0129085	0.0186961	0.00145309	0.00394674	1.981e-05	0.00027833
307.04	0.0828317	0.0808322	0.0309261	0.0376099	0.0132591	0.0186421	0.00156458	0.00393534	0.00056135	0.00027752
307.24	0.0831953	0.0805986	0.0305216	0.0375012	0.0130027	0.0185882	0.00153639	0.00392397	0.00087171	0.00027672
307.44	0.0830812	0.0803657	0.0304953	0.0373929	0.0128619	0.0185345	0.00150116	0.00391263	0.00089374	0.00027592
307.64	0.0831244	0.0801335	0.0306631	0.0372848	0.0134062	0.018481	0.00206695	0.00390132	0.00098881	0.00027512
307.84	0.0834956	0.079902	0.0312663	0.0371771	0.0137682	0.0184276	0.00302551	0.00389005	0.00146735	0.00027433
308.04	0.0829617	0.0796711	0.0312961	0.0370697	0.0142162	0.0183743	0.00392279	0.00387881	0.00160522	0.00027354
308.24	0.0831136	0.0794409	0.031454	0.0369626	0.0149787	0.0183212	0.00491731	0.0038676	0.0017821	0.00027275
308.44	0.0826508	0.0792114	0.0312816	0.0368558	0.0152547	0.0182683	0.00510157	0.00385643	0.00180625	0.00027196
308.64	0.0821783	0.0789825	0.031015	0.0367493	0.0153604	0.0182155	0.00536281	0.00384529	0.00198663	0.00027117
308.84	0.0815141	0.0787543	0.0308142	0.0366431	0.0151973	0.0181629	0.00536517	0.00383418	0.00161122	0.00027039
309.04	0.0813141	0.0785268	0.0308687	0.0365372	0.0151213	0.0181104	0.0054286	0.0038231	0.00136785	0.00026961
309.24	0.0809892	0.0782999	0.0308026	0.0364317	0.0152796	0.0180581	0.00561807	0.00381205	0.00129783	0.00026883
309.44	0.0807008	0.0780736	0.0307914	0.0363264	0.0154254	0.0180059	0.00599589	0.00380104	0.00118015	0.00026805
309.64	0.0803575	0.0778481	0.0302933	0.0362214	0.0148422	0.0179539	0.00572278	0.00379005	0.00056111	0.00026728
309.84	0.079192	0.0776231	0.0291133	0.0361168	0.014048	0.017902	0.00464336	0.0037791	-0.00039661	0.00026651
310.04	0.0788767	0.0773988	0.0284632	0.0360124	0.0133169	0.0178503	0.00451471	0.00376818	-0.00071456	0.00026574
310.24	0.078767	0.0771752	0.028322	0.0359084	0.0133739	0.0177987	0.00457338	0.0037573	-0.00076793	0.00026497
310.44	0.0783319	0.0769522	0.0284334	0.0358046	0.0130109	0.0177473	0.00413577	0.00374644	-0.00108792	0.0002642
310.64	0.0783037	0.0767299	0.0287798	0.0357012	0.0130706	0.017696	0.00357189	0.00373562	-0.00109425	0.00026344
310.84	0.0782583	0.0765082	0.0289873	0.035598	0.0127975	0.0176449	0.00326058	0.00372482	-0.00110131	0.00026268
311.04	0.0785514	0.0762871	0.0291656	0.0354952	0.0129651	0.0175939	0.00263377	0.00371406	-0.00135082	0.00026192
311.24	0.0786572	0.0760667	0.0290517	0.0353926	0.0125646	0.017543	0.00208047	0.00370333	-0.00137156	0.00026116
311.44	0.077989	0.0758469	0.0292	0.0352903	0.0124358	0.0174924	0.00186851	0.00369263	-0.00172347	0.00026041
311.64	0.0778876	0.0756278	0.0293382	0.0351884	0.012709	0.0174418	0.00181633	0.00368196	-0.00165802	0.00025965
311.84	0.0775289	0.0754092	0.0290675	0.0350867	0.0124684	0.0173914	0.00158988	0.00367132	-0.00167071	0.0002589
312.04	0.0777028	0.0751914	0.029451	0.0349853	0.0133191	0.0173412	0.00203582	0.00366071	-0.00098558	0.00025816
312.24	0.0782634	0.0749741	0.0296882	0.0348842	0.0137351	0.0172911	0.00212272	0.00365013	-0.00054847	0.00025741
312.44	0.0781018	0.0747575	0.0294455	0.0347834	0.0137883	0.0172411	0.00182387	0.00363959	-0.00026743	0.00025667
312.64	0.0782582	0.0745415	0.0296254	0.0346829	0.0141726	0.0171913	0.00205867	0.00362907	0.0001495	0.00025592
312.84	0.0780663	0.0743261	0.0299598	0.0345827	0.0144612	0.0171416	0.00223378	0.00361859	0.00022858	0.00025519
313.04	0.0777855	0.0741113	0.0300724	0.0344828	0.0142513	0.0170921	0.00240053	0.00360813	0.00023313	0.00025445
313.24	0.0773849	0.0738972	0.0296763	0.0343832	0.0138699	0.0170427	0.0020682	0.00359771	0.00016167	0.00025371
313.44	0.076873	0.0736837	0.029487	0.0342838	0.0139687	0.0169935	0.00215991	0.00358731	0.00049119	0.00025298
313.64	0.0762978	0.0734708	0.0284304	0.0341848	0.013607	0.0169444	0.00147786	0.00357695	0.00014421	0.00025225
313.84	0.076105	0.0732585	0.028252	0.034086	0.0135509	0.0168954	0.00129286	0.00356661	1.609e-05	0.00025152
314.04	0.076786	0.0730468	0.0287545	0.0339875	0.0137872	0.0168466	0.0018556	0.00355631	0.00031251	0.00025079
314.24	0.0769102	0.0728358	0.028874	0.0338893	0.0141876	0.0167979	0.00233995	0.00354603	0.00067209	0.00025007
314.44	0.0765863	0.0726253	0.0284089	0.0337914	0.0136331	0.0167494	0.00234321	0.00353578	0.00016065	0.00024935
314.64	0.0761891	0.0724155	0.0280858	0.0336938	0.0137279	0.016701	0.00213847	0.00352557	-2.334e-05	0.00024863
314.84	0.0762688	0.0722063	0.0282225	0.0335964	0.0136246	0.0166527	0.00235648	0.00351538	0.00020327	0.00024791
315.04	0.0758357	0.0719976	0.0281254	0.0334993	0.0133271	0.0166046	0.00217784	0.00350522	-8.814e-05	0.00024719
315.24	0.0753743	0.0717896	0.0280962	0.0334025	0.0126808	0.0165566	0.00231813	0.0034951	-6.691e-05	0.00024648
315.44	0.0744024	0.0715822	0.027628	0.033306	0.0123135	0.0165088	0.00218258	0.003485	-0.00040569	0.00024576
315.64	0.0740054	0.0713754	0.0275204	0.0332098	0.0122907	0.0164611	0.00218085	0.00347493	-0.00052983	0.00024505
315.84	0.073635	0.0711691	0.0274325	0.0331138	0.012196	0.0164135	0.00263129	0.00346489	-0.00065259	0.00024435
316.04	0.0738387	0.0709635	0.0281185	0.0330182	0.0128319	0.0163661	0.00332736	0.00345488	-7.128e-05	0.00024364
316.24	0.0732517	0.0707585	0.0281004	0.0329228	0.0123095	0.0163188	0.00377381	0.00344489	-0.00018948	0.00024294
316.44	0.0728588	0.070554	0.0278172	0.0328276	0.0117608	0.0162717	0.00328388	0.00343494	-0.00066357	0.00024223
316.64	0.0723316	0.0703501	0.0276719	0.0327328	0.0117144	0.0162247	0.00346539	0.00342502	-0.00101568	0.00024153
316.84	0.0718714	0.0701469	0.0278238	0.0326382	0.0115678	0.0161778	0.00330591	0.00341512	-0.00100686	0.00024084
317.04	0.0715585	0.0699442	0.0270987	0.0325439	0.0109712	0.016131	0.00289963	0.00340525	-0.00127921	0.00024014
317.24	0.0715077	0.0697421	0.0269812	0.0324499	0.0112192	0.0160844	0.00292508	0.00339541	-0.00123153	0.00023945
317.44	0.0715182	0.0695406	0.0266562	0.0323561	0.0112784	0.0160379	0.00309165	0.0033856	-0.00101943	0.00023876
317.64	0.0713165	0.0693397	0.0262057	0.0322626	0.0109476	0.0159916	0.00338113	0.00337582	-0.00151201	0.00023807
317.84	0.0717623	0.0691393	0.0265235	0.0321694	0.0112514	0.0159454	0.00370096	0.00336607	-0.001161	0.00023738
318.04	0.0719256	0.0689396	0.026226	0.0320764	0.0113034	0.0158993	0.00404526	0.00335634	-0.00092956	0.00023669
318.24	0.0719401	0.0687404	0.0257638	0.0319838	0.0111771	0.0158534	0.00385801	0.00334664	-0.00073941	0.00023601
318.44	0.0715466	0.0685417	0.0255803	0.0318914	0.0109343	0.0158076	0.0033425	0.00333697	-0.00101608	0.00023533
318.64	0.0712146	0.0683437	0.0256881	0.0317992	0.0113972	0.0157619	0.00299234	0.00332733	-0.0003352	0.00023465
318.84	0.0709922	0.0681462	0.0258171	0.0317073	0.0114235	0.0157164	0.00288152	0.00331772	-0.00024698	0.00023397
319.04	0.0704653	0.0679493	0.0253176	0.0316157	0.0111032	0.015671	0.00234319	0.00330813	8.425e-05	0.00023329
319.24	0.0700926	0.067753	0.0251764	0.0315244	0.0108022	0.0156257	0.00235962	0.00329857	0.00073955	0.00023262
319.44	0.0691626	0.0675572	0.0247138	0.0314333	0.010425	0.0155805	0.00199511	0.00328904	0.00044452	0.00023195
319.64	0.0689373	0.067362	0.0248008	0.0313425	0.0102979	0.0155355	0.00202672	0.00327954	0.00058968	0.00023128
319.84	0.0692052	0.0671674	0.0244154	0.0312519	0.0102089	0.0154906	0.00203263	0.00327006	0.00074769	0.00023061
320.04	0.0694743	0.0669733	0.0244146	0.0311616	0.0105137	0.0154459	0.00218475	0.00326062	0.0008283	0.00022994
320.24	0.0691128	0.0667798	0.0241337	0.0310716	0.00986692	0.0154012	0.00217607	0.00325119	0.00068279	0.00022928
320.44	0.0693921	0.0665869	0.0242603	0.0309818	0.00999858	0.0153567	0.00219664	0.0032418	0.00028221	0.00022861
320.64	0.0696664	0.0663945	0.0242906	0.0308923	0.0106161	0.0153124	0.00290315	0.00323243	4.794e-05	0.00022795
320.84	0.069653	0.0662027	0.0243125	0.030803	0.0104305	0.0152681	0.00320548	0.00322309	-1.515e-05	0.0002273
321.04	0.0699906	0.0660114	0.0242821	0.030714	0.010532	0.015224	0.00334781	0.00321378	-7.224e-05	0.00022664
321.24	0.0703349	0.0658206	0.024693	0.0306253	0.0107984	0.01518	0.00372345	0.0032045	0.00011698	0.00022598
321.44	0.0705919	0.0656305	0.0248575	0.0305368	0.0105548	0.0151362	0.00396252	0.00319524	0.00016935	0.00022533
321.64	0.0701403	0.0654408	0.025128	0.0304486	0.0102449	0.0150924	0.00420211	0.003186	-0.000496	0.00022468
321.84	0.0700609	0.0652517	0.0254224	0.0303606	0.0103994	0.0150488	0.0041645	0.0031768	-0.00029757	0.00022403
322.04	0.0699483	0.0650632	0.0253885	0.0302729	0.0103955	0.0150053	0.00364421	0.00316762	-0.00023342	0.00022338
322.24	0.0702396	0.0648752	0.0261157	0.0301854	0.0107651	0.014962	0.00360554	0.00315847	0.00059244	0.00022274
322.44	0.0702785	0.0646878	0.02697	0.0300982	0.0114392	0.0149187	0.00416893	0.00314934	0.00116573	0.00022209
322.64	0.0703865	0.0645009	0.0269934	0.0300112	0.0118336	0.0148757	0.0039956	0.00314024	0.00154383	0.00022145
322.84	0.0696921	0.0643145	0.0264623	0.0299245	0.0113934	0.0148327	0.00327287	0.00313117	0.00107499	0.00022081
323.04	0.0696069	0.0641287	0.0257839	0.029838	0.0114917	0.0147898	0.00281288	0.00312212	0.00107764	0.00022017
323.24	0.0691075	0.0639434	0.025131	0.0297518	0.0111395	0.0147471	0.00276511	0.0031131	0.00084185	0.00021954
323.44	0.0684539	0.0637586	0.0248433	0.0296659	0.0112467	0.0147045	0.00250058	0.00310411	0.00054511	0.0002189
323.64	0.068409	0.0635744	0.0240726	0.0295801	0.011221	0.014662	0.00208004	0.00309514	0.00072851	0.00021827
323.84	0.0684935	0.0633907	0.0236827	0.0294947	0.011232	0.0146196	0.00208304	0.00308619	0.00035716	0.00021764
324.04	0.0684389	0.0632076	0.0237687	0.0294095	0.0116788	0.0145774	0.00259879	0.00307728	0.00046196	0.00021701
324.24	0.0683693	0.0630249	0.0239397	0.0293245	0.0120557	0.0145352	0.00283107	0.00306839	0.00071511	0.00021638
324.44	0.0684171	0.0628428	0.024295	0.0292397	0.0125488	0.0144933	0.0034628	0.00305952	0.00062753	0.00021576
324.64	0.0685281	0.0626612	0.0244613	0.0291553	0.0130746	0.0144514	0.00369471	0.00305068	0.00057257	0.00021514
324.84	0.0680991	0.0624802	0.0247751	0.029071	0.0130907	0.0144096	0.00389867	0.00304187	0.00080207	0.00021451
325.04	0.067705	0.0622997	0.0246564	0.028987	0.0129677	0.014368	0.00335673	0.00303308	0.00040656	0.00021389
325.24	0.0674686	0.0621197	0.0249323	0.0289033	0.0131282	0.0143265	0.00346338	0.00302431	0.00051636	0.00021328
325.44	0.066833	0.0619402	0.0253589	0.0288198	0.0131459	0.0142851	0.00367046	0.00301557	0.00058701	0.00021266
325.64	0.0663027	0.0617612	0.025333	0.0287365	0.0127232	0.0142438	0.00382012	0.00300686	0.00028575	0.00021205
325.84	0.0661835	0.0615827	0.0257508	0.0286535	0.0127813	0.0142027	0.00398515	0.00299817	0.00096128	0.00021143
326.04	0.0664907	0.0614048	0.0261122	0.0285707	0.0135339	0.0141616	0.00418909	0.00298951	0.00156649	0.00021082
326.24	0.0666288	0.0612274	0.0265625	0.0284881	0.0136692	0.0141207	0.00431172	0.00298087	0.00185917	0.00021021
326.44	0.0667791	0.0610505	0.0267476	0.0284058	0.013507	0.0140799	0.00452442	0.00297226	0.00196188	0.00020961
326.64	0.0658143	0.0608741	0.0259607	0.0283237	0.0126845	0.0140392	0.00386962	0.00296367	0.00121721	0.000209
326.84	0.0650262	0.0606982	0.0253925	0.0282419	0.0121846	0.0139986	0.00332046	0.00295511	0.00079318	0.0002084
327.04	0.0644985	0.0605228	0.02454	0.0281603	0.0116054	0.0139582	0.002636	0.00294657	-0.0002847	0.00020779
327.24	0.0635823	0.0603479	0.0239144	0.0280789	0.0112137	0.0139179	0.00220031	0.00293806	-0.00096346	0.00020719
327.44	0.0636201	0.0601736	0.0236708	0.0279978	0.0107188	0.0138777	0.00123267	0.00292957	-0.00113416	0.0002066
327.64	0.0635585	0.0599997	0.0228894	0.0279169	0.0101657	0.0138376	0.00043828	0.0029211	-0.00128477	0.000206
327.84	0.063659	0.0598264	0.0230756	0.0278362	0.0101884	0.0137976	0.00068029	0.00291266	-0.00121987	0.0002054
328.04	0.0637391	0.0596535	0.023059	0.0277558	0.0104077	0.0137577	0.00073817	0.00290425	-0.00072258	0.00020481
328.24	0.0640235	0.0594811	0.0235911	0.0276756	0.0105947	0.013718	0.00126105	0.00289586	-0.00037646	0.00020422
328.44	0.0641758	0.0593093	0.0239862	0.0275956	0.0103949	0.0136783	0.00125996	0.00288749	-0.00038213	0.00020363
328.64	0.0640716	0.0591379	0.0238684	0.0275159	0.0103008	0.0136388	0.00111952	0.00287915	-0.00034608	0.00020304
328.84	0.0634154	0.058967	0.023548	0.0274364	0.00979292	0.0135994	0.00086197	0.00287083	-0.00054552	0.00020245
329.04	0.0631763	0.0587967	0.0233875	0.0273571	0.00962935	0.0135601	0.00090423	0.00286253	-0.00029928	0.00020187
329.24	0.0623166	0.0586268	0.0231393	0.0272781	0.00951164	0.0135209	0.00102116	0.00285426	-0.00024692	0.00020128
329.44	0.0621714	0.0584574	0.0231427	0.0271993	0.00959368	0.0134819	0.00151753	0.00284601	-0.0002389	0.0002007
329.64	0.0625834	0.0582885	0.0227028	0.0271207	0.00958473	0.0134429	0.00166078	0.00283779	-0.0002986	0.00020012
329.84	0.0625362	0.0581201	0.0229075	0.0270423	0.00985356	0.0134041	0.00202181	0.00282959	0.00010913	0.00019954
330.04	0.0623878	0.0579521	0.0227436	0.0269642	0.0105907	0.0133653	0.00189046	0.00282142	0.00067161	0.00019897
330.24	0.0621098	0.0577847	0.0222735	0.0268863	0.00982332	0.0133267	0.00181316	0.00281326	0.00057209	0.00019839
330.44	0.0618164	0.0576177	0.0216584	0.0268086	0.00891162	0.0132882	0.00190725	0.00280514	0.00033607	0.00019782
330.64	0.0611165	0.0574513	0.0208118	0.0267311	0.00842153	0.0132498	0.00167469	0.00279703	-0.00060793	0.00019725
330.84	0.0608542	0.0572853	0.0202831	0.0266539	0.00812161	0.0132115	0.0013876	0.00278895	-0.00085344	0.00019668
331.04	0.0601815	0.0571197	0.0195377	0.0265769	0.00771353	0.0131734	0.00070876	0.00278089	-0.00149802	0.00019611
331.24	0.0599724	0.0569547	0.0194307	0.0265001	0.00790853	0.0131353	0.0007128	0.00277286	-0.00147546	0.00019554
331.44	0.0601607	0.0567901	0.0190077	0.0264235	0.00730093	0.0130973	0.00033791	0.00276484	-0.00146524	0.00019498
331.64	0.0600658	0.056626	0.0189046	0.0263472	0.00740225	0.0130595	0.00032091	0.00275685	-0.00135688	0.00019442
331.84	0.0597491	0.0564624	0.019071	0.0262711	0.00762491	0.0130218	0.00064949	0.00274889	-0.0011686	0.00019385
332.04	0.0594217	0.0562993	0.0195943	0.0261952	0.00754559	0.0129841	0.00094091	0.00274095	-0.00092251	0.00019329
332.24	0.0596464	0.0561366	0.0201366	0.0261195	0.0074401	0.0129466	0.00181411	0.00273303	-0.00046225	0.00019274
332.44	0.0597939	0.0559744	0.020163	0.026044	0.00724642	0.0129092	0.00135855	0.00272513	-0.00049287	0.00019218
332.64	0.059386	0.0558127	0.019606	0.0259687	0.00744739	0.0128719	0.00086726	0.00271726	-0.00063021	0.00019162
332.84	0.0595931	0.0556514	0.0200675	0.0258937	0.00791885	0.0128347	0.0013069	0.00270941	-0.00051728	0.00019107
333.04	0.0603432	0.0554906	0.0206396	0.0258189	0.00850791	0.0127976	0.00174672	0.00270158	-8.933e-05	0.00019052
333.24	0.0603673	0.0553303	0.021035	0.0257443	0.00913253	0.0127607	0.00196854	0.00269377	1.92e-05	0.00018997
333.44	0.0611027	0.0551704	0.0216918	0.0256699	0.0094041	0.0127238	0.00208427	0.00268599	0.00037872	0.00018942
333.64	0.0612549	0.055011	0.0219404	0.0255957	0.00938229	0.012687	0.00172377	0.00267823	0.00070549	0.00018887
333.84	0.0611431	0.0548521	0.0220369	0.0255218	0.00947061	0.0126504	0.00200295	0.00267049	0.00083671	0.00018832
334.04	0.0617245	0.0546936	0.0224189	0.025448	0.00985582	0.0126138	0.00191243	0.00266277	0.00124753	0.00018778
334.24	0.0615053	0.0545356	0.0223869	0.0253745	0.00917396	0.0125774	0.00232059	0.00265508	0.00103623	0.00018724
334.44	0.061412	0.054378	0.0224231	0.0253012	0.00910211	0.012541	0.00201723	0.00264741	0.00095144	0.0001867
334.64	0.060877	0.0542209	0.0219828	0.0252281	0.00845818	0.0125048	0.00172694	0.00263976	0.00067529	0.00018616
334.84	0.0603573	0.0540642	0.0214645	0.0251552	0.00818204	0.0124687	0.00126599	0.00263213	0.00072015	0.00018562
335.04	0.0596116	0.053908	0.0213901	0.0250825	0.0084096	0.0124326	0.00087926	0.00262453	0.00059766	0.00018508
335.24	0.059131	0.0537522	0.0213025	0.02501	0.00832311	0.0123967	0.00059526	0.00261694	0.00044052	0.00018455
335.44	0.0592177	0.0535969	0.0210048	0.0249378	0.00811683	0.0123609	0.00038902	0.00260938	0.00030617	0.00018402
335.64	0.058692	0.0534421	0.0210161	0.0248657	0.00857675	0.0123252	6.766e-05	0.00260184	0.00016965	0.00018348
335.84	0.0578976	0.0532877	0.0205059	0.0247939	0.00862911	0.0122896	-0.00034415	0.00259432	-1.67e-06	0.00018295
336.04	0.057609	0.0531337	0.0206686	0.0247222	0.00880191	0.0122541	-0.00019256	0.00258683	-7.46e-06	0.00018243
336.24	0.0578208	0.0529802	0.0201453	0.0246508	0.00904516	0.0122187	-1.136e-05	0.00257935	0.00032957	0.0001819
336.44	0.0579525	0.0528271	0.0199481	0.0245796	0.00977754	0.0121834	-0.00031681	0.0025719	0.0003617	0.00018137
336.64	0.0576791	0.0526744	0.0194201	0.0245086	0.0099903	0.0121482	-0.00045526	0.00256447	-5.034e-05	0.00018085
336.84	0.0579057	0.0525223	0.0198443	0.0244378	0.0101729	0.0121131	0.00029804	0.00255706	0.00021313	0.00018033
337.04	0.0579862	0.0523705	0.0198	0.0243671	0.0101612	0.0120781	0.00055676	0.00254967	0.00025837	0.0001798
337.24	0.0579354	0.0522192	0.0200418	0.0242967	0.0106481	0.0120432	0.00128025	0.00254231	0.00076948	0.00017929
337.44	0.0580727	0.0520683	0.020102	0.0242265	0.0105401	0.0120084	0.00167598	0.00253496	0.00103298	0.00017877
337.64	0.0583777	0.0519179	0.0200565	0.0241565	0.0104473	0.0119737	0.00214302	0.00252764	0.00115048	0.00017825
337.84	0.0582352	0.0517678	0.0196934	0.0240867	0.0100975	0.0119391	0.00280816	0.00252033	0.00173476	0.00017774
338.04	0.0586074	0.0516183	0.0200407	0.0240171	0.00977145	0.0119046	0.00334415	0.00251305	0.00193754	0.00017722
338.24	0.0575354	0.0514691	0.0199109	0.0239478	0.00916172	0.0118702	0.00386317	0.00250579	0.00157247	0.00017671
338.44	0.0571189	0.0513204	0.0199336	0.0238786	0.00877092	0.0118359	0.00411801	0.00249855	0.00135268	0.0001762
338.64	0.0562362	0.0511721	0.0191369	0.0238096	0.00796948	0.0118017	0.00430628	0.00249133	0.00081468	0.00017569
338.84	0.0556509	0.0510243	0.0186592	0.0237408	0.00777087	0.0117676	0.00400716	0.00248413	0.00010253	0.00017518
339.04	0.0555084	0.0508769	0.0191675	0.0236722	0.00782491	0.0117336	0.00405806	0.00247695	-0.0002179	0.00017468
339.24	0.0553793	0.0507298	0.0192243	0.0236038	0.0077005	0.0116997	0.00387561	0.0024698	-9.522e-05	0.00017417
339.44	0.0551558	0.0505833	0.0188295	0.0235356	0.00727564	0.0116659	0.00340427	0.00246266	-0.00042158	0.00017367
339.64	0.0544906	0.0504371	0.0185058	0.0234676	0.00743966	0.0116322	0.00318873	0.00245555	-0.0011102	0.00017317
339.84	0.0543872	0.0502914	0.0182801	0.0233998	0.00754604	0.0115986	0.0028156	0.00244845	-0.00125117	0.00017267
340.04	0.0539153	0.0501461	0.0182455	0.0233322	0.007432	0.011565	0.00253501	0.00244138	-0.00128529	0.00017217
340.24	0.0540354	0.0500012	0.0178904	0.0232647	0.00768346	0.0115316	0.00239914	0.00243432	-0.0010771	0.00017167
340.44	0.0535661	0.0498567	0.0181204	0.0231975	0.00810525	0.0114983	0.00203768	0.00242729	-0.00110802	0.00017117
340.64	0.0535478	0.0497127	0.0183106	0.0231305	0.00843594	0.0114651	0.00182999	0.00242027	-0.00075619	0.00017068
340.84	0.0535469	0.049569	0.0185087	0.0230637	0.00896015	0.011432	0.00170166	0.00241328	-0.00029338	0.00017019
341.04	0.053257	0.0494258	0.0181165	0.022997	0.00902531	0.0113989	0.00151546	0.00240631	-0.00030293	0.00016969
341.24	0.0540692	0.049283	0.018581	0.0229306	0.00954859	0.011366	0.00165709	0.00239936	0.00071459	0.0001692
341.44	0.0543507	0.0491406	0.0187382	0.0228643	0.00968013	0.0113332	0.00187991	0.00239242	0.00148416	0.00016872
341.64	0.0542914	0.0489986	0.0185443	0.0227983	0.00930362	0.0113004	0.00147428	0.00238551	0.00182557	0.00016823
341.84	0.0533903	0.048857	0.0181624	0.0227324	0.00877513	0.0112678	0.00145494	0.00237862	0.00167458	0.00016774
342.04	0.0527293	0.0487159	0.0180765	0.0226667	0.00853482	0.0112352	0.00141363	0.00237175	0.0009302	0.00016726
342.24	0.052132	0.0485751	0.0182716	0.0226012	0.00814041	0.0112027	0.00162208	0.00236489	0.00052044	0.00016677
342.44	0.0518367	0.0484348	0.0181737	0.0225359	0.00799443	0.0111704	0.00180398	0.00235806	0.00056434	0.00016629
342.64	0.0514528	0.0482948	0.0172531	0.0224708	0.00781288	0.0111381	0.00160397	0.00235125	0.00018488	0.00016581
342.84	0.0512048	0.0481553	0.0169306	0.0224059	0.00758601	0.0111059	0.00119127	0.00234445	-0.00031203	0.00016533
343.04	0.0513196	0.0480161	0.017411	0.0223411	0.00816455	0.0110738	0.0017874	0.00233768	-0.00012401	0.00016485
343.24	0.0508526	0.0478774	0.0167951	0.0222766	0.0079266	0.0110418	0.00189822	0.00233092	-0.00045286	0.00016438
343.44	0.0508514	0.0477391	0.0164342	0.0222122	0.00754618	0.0110099	0.00169522	0.00232419	-0.00070429	0.0001639
343.64	0.0509415	0.0476011	0.0162981	0.022148	0.00755548	0.0109781	0.00175238	0.00231747	-0.0009169	0.00016343
343.84	0.0506514	0.0474636	0.0164962	0.022084	0.00787959	0.0109464	0.0020208	0.00231078	-0.00042494	0.00016296
344.04	0.0511963	0.0473265	0.0167287	0.0220202	0.00816713	0.0109148	0.00261207	0.0023041	8.659e-05	0.00016249
344.24	0.0515183	0.0471897	0.0166979	0.0219566	0.00884906	0.0108832	0.00283375	0.00229744	0.00050021	0.00016202
344.44	0.0520333	0.0470534	0.0172732	0.0218932	0.00939529	0.0108518	0.00314344	0.00229081	0.0012017	0.00016155
344.64	0.0521693	0.0469174	0.017499	0.0218299	0.00939292	0.0108204	0.00288725	0.00228419	0.00143283	0.00016108
344.84	0.0520351	0.0467818	0.0170911	0.0217668	0.00896072	0.0107892	0.00279765	0.00227759	0.00095678	0.00016062
345.04	0.0517192	0.0466467	0.0166841	0.0217039	0.00837022	0.010758	0.00259133	0.00227101	0.00056768	0.00016015
345.24	0.052065	0.0465119	0.0169728	0.0216412	0.00818978	0.0107269	0.00262901	0.00226444	0.00097315	0.00015969
345.44	0.0515415	0.0463775	0.0168767	0.0215787	0.00810346	0.0106959	0.00233211	0.0022579	0.00088371	0.00015923
345.64	0.0509517	0.0462435	0.0163683	0.0215164	0.00736633	0.010665	0.00170869	0.00225138	-4.391e-05	0.00015877
345.84	0.0506916	0.0461099	0.0161852	0.0214542	0.00698518	0.0106342	0.00170626	0.00224487	-0.000422	0.00015831
346.04	0.0502034	0.0459767	0.0161693	0.0213922	0.00684536	0.0106035	0.00137084	0.00223839	-0.00072359	0.00015785
346.24	0.050015	0.0458438	0.0162053	0.0213304	0.00643389	0.0105728	0.00115636	0.00223192	-0.00079896	0.0001574
346.44	0.0495706	0.0457114	0.0161531	0.0212688	0.00676804	0.0105423	0.0014683	0.00222547	-0.00088754	0.00015694
346.64	0.0492935	0.0455793	0.0157267	0.0212073	0.00693943	0.0105118	0.00142848	0.00221904	-0.00097498	0.00015649
346.84	0.0493678	0.0454476	0.0162736	0.021146	0.00725267	0.0104814	0.00215671	0.00221263	-0.0005263	0.00015604
347.04	0.0489583	0.0453163	0.0164678	0.0210849	0.00733448	0.0104512	0.00183956	0.00220624	-0.00061694	0.00015559
347.24	0.0483999	0.0451853	0.0162057	0.021024	0.00696135	0.010421	0.00158425	0.00219986	-0.00064302	0.00015514
347.44	0.0485989	0.0450548	0.0166558	0.0209633	0.0072512	0.0103909	0.00137099	0.0021935	-2.292e-05	0.00015469
347.64	0.0484461	0.0449246	0.0168867	0.0209027	0.00766984	0.0103608	0.00167546	0.00218717	0.00026269	0.00015424
347.84	0.0483855	0.0447948	0.0168886	0.0208423	0.00785748	0.0103309	0.00160923	0.00218085	0.00082548	0.0001538
348.04	0.0492463	0.0446654	0.0172941	0.0207821	0.00829173	0.0103011	0.00218147	0.00217455	0.00142985	0.00015335
348.24	0.0486578	0.0445363	0.0169802	0.020722	0.00837644	0.0102713	0.00185032	0.00216826	0.00124311	0.00015291
348.44	0.0489329	0.0444076	0.0176012	0.0206622	0.00869178	0.0102416	0.00243065	0.002162	0.00146951	0.00015247
348.64	0.0483726	0.0442793	0.0175487	0.0206025	0.00863933	0.010212	0.00212839	0.00215575	0.00128972	0.00015203
348.84	0.0482235	0.0441514	0.0174928	0.0205429	0.00864498	0.0101825	0.00258125	0.00214952	0.00149395	0.00015159
349.04	0.0480796	0.0440238	0.0170838	0.0204836	0.00823441	0.0101531	0.00212634	0.00214331	0.00129067	0.00015115
349.24	0.0481898	0.0438966	0.0169531	0.0204244	0.0083849	0.0101238	0.00181979	0.00213712	0.00126821	0.00015071
349.44	0.0485948	0.0437698	0.0171056	0.0203654	0.0087963	0.0100945	0.00197406	0.00213094	0.00147647	0.00015028
349.64	0.0484907	0.0436433	0.0168353	0.0203065	0.0087746	0.0100653	0.00228509	0.00212479	0.00084116	0.00014984
349.84	0.0489031	0.0435172	0.017015	0.0202479	0.00853865	0.0100363	0.00258602	0.00211865	0.00121144	0.00014941
350.04	0.0485003	0.0433915	0.0169223	0.0201893	0.00863145	0.0100073	0.00291558	0.00211253	0.00073134	0.00014898
350.24	0.0485547	0.0432661	0.0168437	0.020131	0.00858954	0.00997834	0.00328398	0.00210642	0.00107037	0.00014855
350.44	0.048661	0.0431411	0.0170151	0.0200728	0.00876599	0.00994951	0.00361525	0.00210034	0.00129901	0.00014812
350.64	0.0486038	0.0430164	0.0167108	0.0200149	0.00840105	0.00992076	0.00318582	0.00209427	0.00174664	0.00014769
350.84	0.0483605	0.0428922	0.0167843	0.019957	0.00836416	0.00989209	0.00315009	0.00208822	0.00217564	0.00014726
351.04	0.0476328	0.0427682	0.016219	0.0198994	0.00797662	0.00986351	0.00202499	0.00208218	0.00173988	0.00014684
351.24	0.0471559	0.0426446	0.0155278	0.0198419	0.00754444	0.00983501	0.00202791	0.00207617	0.00145904	0.00014641
351.44	0.0472576	0.0425214	0.0152342	0.0197845	0.00745052	0.0098066	0.00153382	0.00207017	0.0015408	0.00014599
351.64	0.046457	0.0423986	0.0147555	0.0197274	0.00663047	0.00977826	0.00098385	0.00206419	0.00121113	0.00014557
351.84	0.0463673	0.0422761	0.0144519	0.0196704	0.0065186	0.00975001	0.00055919	0.00205822	0.00127394	0.00014515
352.04	0.0463071	0.0421539	0.0145119	0.0196135	0.00656461	0.00972184	0.00095525	0.00205228	0.00121487	0.00014473
352.24	0.0453096	0.0420321	0.0138452	0.0195569	0.00598888	0.00969375	0.00058402	0.00204635	0.00034868	0.00014431
352.44	0.0446068	0.0419107	0.0136813	0.0195004	0.00543953	0.00966574	0.00031476	0.00204043	8.992e-05	0.00014389
352.64	0.0440835	0.0417896	0.0131549	0.019444	0.00541389	0.00963781	-0.00027244	0.00203454	-0.00040665	0.00014348
352.84	0.0435796	0.0416688	0.0129017	0.0193878	0.00527624	0.00960996	-0.00051866	0.00202866	-0.00043525	0.00014306
353.04	0.0435374	0.0415484	0.0122559	0.0193318	0.0051858	0.0095822	-0.00074011	0.0020228	-0.00089929	0.00014265
353.24	0.0431345	0.0414284	0.0125654	0.019276	0.00556212	0.00955451	-0.00069843	0.00201695	-0.00126908	0.00014224
353.44	0.0433956	0.0413087	0.013023	0.0192203	0.00585436	0.0095269	-0.00015145	0.00201113	-0.00131485	0.00014183
353.64	0.0433003	0.0411893	0.0137129	0.0191647	0.00612955	0.00949938	0.00055872	0.00200531	-0.00152138	0.00014142
353.84	0.043661	0.0410703	0.0139167	0.0191094	0.00563304	0.00947193	0.00076775	0.00199952	-0.00170637	0.00014101
354.04	0.0435989	0.0409517	0.0140098	0.0190541	0.0061719	0.00944456	0.00140376	0.00199374	-0.00172662	0.0001406
354.24	0.043568	0.0408333	0.0144125	0.0189991	0.00652812	0.00941727	0.00168272	0.00198798	-0.00123749	0.00014019
354.44	0.0433163	0.0407153	0.0145486	0.0189442	0.00642742	0.00939006	0.0018844	0.00198224	-0.00092646	0.00013979
354.64	0.0430928	0.0405977	0.0147861	0.0188895	0.00652782	0.00936293	0.00194116	0.00197651	-0.00088637	0.00013939
354.84	0.0425623	0.0404804	0.0145313	0.0188349	0.00661384	0.00933588	0.00194676	0.0019708	-0.00111844	0.00013898
355.04	0.0417955	0.0403635	0.0139412	0.0187805	0.00606043	0.0093089	0.00139337	0.00196511	-0.00158136	0.00013858
355.24	0.041936	0.0402468	0.0141716	0.0187262	0.00633425	0.00928201	0.00205735	0.00195943	-0.00119121	0.00013818
355.44	0.0416668	0.0401305	0.0143663	0.0186721	0.0066642	0.00925519	0.00190074	0.00195377	-0.00082136	0.00013778
355.64	0.0414204	0.0400146	0.0142232	0.0186181	0.00622215	0.00922845	0.00191511	0.00194812	-0.0011769	0.00013738
355.84	0.0417154	0.039899	0.0142482	0.0185643	0.00689708	0.00920178	0.00224421	0.00194249	-0.0009783	0.00013699
356.04	0.0416332	0.0397837	0.0137987	0.0185107	0.00672186	0.0091752	0.00214733	0.00193688	-0.00080191	0.00013659
356.24	0.041185	0.0396687	0.0135291	0.0184572	0.0064659	0.00914868	0.00207261	0.00193128	-0.00073572	0.0001362
356.44	0.0414871	0.0395541	0.0135759	0.0184039	0.00664249	0.00912225	0.00155735	0.0019257	-0.00045009	0.0001358
356.64	0.0421295	0.0394398	0.0139363	0.0183507	0.00749343	0.00909589	0.00183023	0.00192014	0.00023839	0.00013541
356.84	0.0418936	0.0393259	0.0140273	0.0182977	0.00744187	0.00906961	0.00188807	0.00191459	0.00067597	0.00013502
357.04	0.0426015	0.0392122	0.0144223	0.0182448	0.00796027	0.00904341	0.00223579	0.00190906	0.00102107	0.00013463
357.24	0.0426204	0.039099	0.0151287	0.0181921	0.00813092	0.00901728	0.00206203	0.00190354	0.00087024	0.00013424
357.44	0.0432316	0.038986	0.0151175	0.0181395	0.00797634	0.00899122	0.00196782	0.00189804	0.00097174	0.00013385
357.64	0.0436881	0.0388733	0.0153448	0.0180871	0.00798097	0.00896524	0.00237163	0.00189256	0.00106101	0.00013346
357.84	0.0434281	0.038761	0.0145529	0.0180349	0.00718033	0.00893934	0.00140998	0.00188709	0.00047262	0.00013308
358.04	0.0431975	0.038649	0.0142789	0.0179828	0.0069916	0.00891351	0.00147743	0.00188164	0.0003042	0.00013269
358.24	0.0432138	0.0385373	0.0141865	0.0179308	0.00627686	0.00888776	0.00133279	0.0018762	-0.00014013	0.00013231
358.44	0.0431669	0.038426	0.0138874	0.017879	0.00575014	0.00886208	0.00133551	0.00187078	-0.00039961	0.00013193
358.64	0.0428963	0.038315	0.0136171	0.0178273	0.00558638	0.00883647	0.00125628	0.00186538	-0.00086076	0.00013155
358.84	0.0422015	0.0382043	0.0125305	0.0177758	0.00495134	0.00881094	0.00122357	0.00185999	-0.00101401	0.00013117
359.04	0.0415821	0.0380939	0.012087	0.0177245	0.00443333	0.00878548	0.001171	0.00185461	-0.00095451	0.00013079
359.24	0.0415443	0.0379838	0.0120961	0.0176733	0.00429632	0.0087601	0.00147881	0.00184925	-0.00092615	0.00013041
359.44	0.0406739	0.0378741	0.0117041	0.0176222	0.00399696	0.00873479	0.00084349	0.00184391	-0.00122196	0.00013003
359.64	0.0404215	0.0377646	0.0114373	0.0175713	0.00322253	0.00870955	0.00060697	0.00183858	-0.00157801	0.00012966
359.84	0.0401319	0.0376555	0.0117463	0.0175205	0.00378827	0.00868438	0.00081578	0.00183327	-0.00102732	0.00012928
360.04	0.0406045	0.0375467	0.0119844	0.0174699	0.00418912	0.00865929	0.00143599	0.00182797	-0.00021975	0.00012891
360.24	0.0407821	0.0374382	0.0123463	0.0174194	0.00444177	0.00863427	0.00193955	0.00182269	-5.77e-05	0.00012854
360.44	0.0415543	0.0373301	0.0127282	0.0173691	0.00481861	0.00860932	0.00219216	0.00181742	0.00022952	0.00012817
360.64	0.0415304	0.0372222	0.0134201	0.0173189	0.00543554	0.00858445	0.00308023	0.00181217	0.00128893	0.0001278
360.84	0.0412005	0.0371146	0.0133753	0.0172688	0.00554461	0.00855964	0.00290179	0.00180694	0.00096236	0.00012743
361.04	0.0414742	0.0370074	0.0137133	0.017219	0.00618676	0.00853491	0.00274278	0.00180172	0.00139979	0.00012706
361.24	0.0408588	0.0369005	0.0136493	0.0171692	0.00608716	0.00851025	0.00240118	0.00179651	0.00113867	0.00012669
361.44	0.0411245	0.0367939	0.0135059	0.0171196	0.00619211	0.00848566	0.00213824	0.00179132	0.00133559	0.00012633
361.64	0.0411116	0.0366876	0.0137179	0.0170701	0.00638411	0.00846114	0.0021193	0.00178614	0.00131883	0.00012596
361.84	0.0406356	0.0365816	0.0134112	0.0170208	0.00609052	0.0084367	0.0014279	0.00178098	0.0011236	0.0001256
362.04	0.0407465	0.0364759	0.013445	0.0169716	0.00607562	0.00841232	0.00179767	0.00177584	0.00114957	0.00012523
362.24	0.0407236	0.0363705	0.0134207	0.0169226	0.0061463	0.00838801	0.00174844	0.00177071	0.00117246	0.00012487
362.44	0.0406946	0.0362654	0.0137584	0.0168737	0.00690284	0.00836378	0.00213966	0.00176559	0.00165216	0.00012451
362.64	0.0401783	0.0361606	0.0134719	0.0168249	0.00681815	0.00833961	0.0024885	0.00176049	0.00166209	0.00012415
362.84	0.0396184	0.0360561	0.0130393	0.0167763	0.00693078	0.00831552	0.00253443	0.0017554	0.00187617	0.00012379
363.04	0.0390825	0.0359519	0.012572	0.0167278	0.00706754	0.00829149	0.00189705	0.00175033	0.0013378	0.00012343
363.24	0.0386875	0.0358481	0.0126117	0.0166795	0.00646441	0.00826753	0.00175473	0.00174527	0.00101271	0.00012308
363.44	0.0385731	0.0357445	0.0124015	0.0166313	0.00656045	0.00824365	0.00166494	0.00174023	0.00103456	0.00012272
363.64	0.0382281	0.0356412	0.0119095	0.0165833	0.00647535	0.00821983	0.00148383	0.0017352	0.00084991	0.00012237
363.84	0.0382529	0.0355382	0.0117077	0.0165354	0.00661078	0.00819608	0.00167413	0.00173019	0.00098837	0.00012201
364.04	0.0383435	0.0354355	0.0110608	0.0164876	0.00623425	0.00817239	0.00191304	0.00172519	0.00096411	0.00012166
364.24	0.0383019	0.0353332	0.0106705	0.0164399	0.00596822	0.00814878	0.00172942	0.0017202	0.00082315	0.00012131
364.44	0.0377424	0.0352311	0.00977193	0.0163924	0.00541442	0.00812524	0.00092601	0.00171523	0.00036268	0.00012096
364.64	0.0370178	0.0351293	0.00933176	0.0163451	0.00517436	0.00810176	0.00037084	0.00171028	8.066e-05	0.00012061
364.84	0.0370398	0.0350278	0.00893656	0.0162978	0.00468311	0.00807835	-6.849e-05	0.00170534	-0.00042756	0.00012026
365.04	0.0364921	0.0349266	0.00878789	0.0162508	0.00421215	0.00805501	-0.00071977	0.00170041	-0.00055016	0.00011991
365.24	0.0361002	0.0348256	0.00879057	0.0162038	0.00371903	0.00803174	-0.00072975	0.0016955	-0.00078326	0.00011957
365.44	0.0360357	0.034725	0.00847421	0.016157	0.00326944	0.00800853	-0.00096198	0.0016906	-0.00103915	0.00011922
365.64	0.0357721	0.0346247	0.00851873	0.0161103	0.00281642	0.00798539	-0.00080888	0.00168571	-0.0015219	0.00011888
365.84	0.0355991	0.0345246	0.00849629	0.0160638	0.0027643	0.00796232	-0.00072467	0.00168084	-0.00128468	0.00011853
366.04	0.0356281	0.0344249	0.00880166	0.0160173	0.0030008	0.00793931	-0.00012562	0.00167599	-0.00114426	0.00011819
366.24	0.0355363	0.0343254	0.00923693	0.0159711	0.00331978	0.00791637	2.547e-05	0.00167114	-0.0012454	0.00011785
366.44	0.0356102	0.0342262	0.0096925	0.0159249	0.00363871	0.0078935	0.00019328	0.00166631	-0.00143984	0.00011751
366.64	0.0358709	0.0341274	0.0104136	0.0158789	0.00380771	0.00787069	0.00104028	0.0016615	-0.00102534	0.00011717
366.84	0.0358483	0.0340287	0.0104484	0.015833	0.00430686	0.00784795	0.00071903	0.0016567	-0.00106551	0.00011683
367.04	0.0363384	0.0339304	0.0109686	0.0157873	0.00436693	0.00782527	0.00098545	0.00165191	-0.00092762	0.00011649
367.24	0.0367251	0.0338324	0.0115452	0.0157417	0.00397418	0.00780266	0.00166588	0.00164714	-0.00072891	0.00011616
367.44	0.0371082	0.0337346	0.0113466	0.0156962	0.00459942	0.00778012	0.00182891	0.00164238	-0.00086176	0.00011582
367.64	0.0369004	0.0336372	0.011573	0.0156508	0.0046711	0.00775764	0.00180657	0.00163763	-0.00066714	0.00011549
367.84	0.0374176	0.03354	0.011386	0.0156056	0.00421903	0.00773523	0.00179346	0.0016329	-0.00078139	0.00011515
368.04	0.0374278	0.0334431	0.0115035	0.0155605	0.00391585	0.00771288	0.00204093	0.00162818	-0.00073965	0.00011482
368.24	0.0372929	0.0333464	0.0114586	0.0155155	0.00440763	0.00769059	0.0020626	0.00162348	-0.00095959	0.00011449
368.44	0.0368859	0.0332501	0.011442	0.0154707	0.00448066	0.00766837	0.00168573	0.00161879	-0.00127998	0.00011416
368.64	0.0368053	0.033154	0.0114187	0.015426	0.00464768	0.00764621	0.00139689	0.00161411	-0.00141904	0.00011383
368.84	0.0367856	0.0330582	0.0117947	0.0153814	0.00447955	0.00762412	0.00173875	0.00160945	-0.00143856	0.0001135
369.04	0.0360449	0.0329627	0.0118108	0.015337	0.00417293	0.00760209	0.00131453	0.0016048	-0.00181673	0.00011317
369.24	0.0361667	0.0328675	0.0115215	0.0152927	0.00423841	0.00758013	0.00159704	0.00160016	-0.00176381	0.00011284
369.44	0.0360782	0.0327725	0.0111605	0.0152485	0.00440894	0.00755822	0.00189565	0.00159554	-0.00195601	0.00011252
369.64	0.0363929	0.0326778	0.0113761	0.0152044	0.00490965	0.00753639	0.00225985	0.00159093	-0.00147169	0.00011219
369.84	0.0361206	0.0325834	0.010958	0.0151605	0.00499704	0.00751461	0.0024185	0.00158633	-0.00115372	0.00011187
370.04	0.0359442	0.0324892	0.0106806	0.0151167	0.00523425	0.0074929	0.0025358	0.00158175	-0.00134694	0.00011155
370.24	0.0358088	0.0323954	0.0107365	0.015073	0.00536037	0.00747125	0.00246661	0.00157718	-0.00121028	0.00011122
370.44	0.0358441	0.0323018	0.0105083	0.0150295	0.00556369	0.00744966	0.00229644	0.00157262	-0.0007139	0.0001109
370.64	0.0360336	0.0322084	0.0107747	0.0149861	0.00560048	0.00742814	0.00268762	0.00156808	7.838e-05	0.00011058
370.84	0.0359154	0.0321154	0.0104994	0.0149428	0.00557459	0.00740667	0.00255495	0.00156355	1.907e-05	0.00011026
371.04	0.0361517	0.0320226	0.0103666	0.0148996	0.00558404	0.00738527	0.00259743	0.00155903	0.00036605	0.00010994
371.24	0.036159	0.0319301	0.0102274	0.0148565	0.005576	0.00736394	0.00270089	0.00155452	0.00016928	0.00010963
371.44	0.0358893	0.0318378	0.00975604	0.0148136	0.00493047	0.00734266	0.00213922	0.00155003	-0.00030927	0.00010931
371.64	0.0359782	0.0317458	0.00949113	0.0147708	0.00441985	0.00732144	0.00187453	0.00154555	-0.00014005	0.00010899
371.84	0.0362309	0.0316541	0.00916347	0.0147281	0.00412425	0.00730029	0.00173353	0.00154109	-0.00019868	0.00010868
372.04	0.0354598	0.0315626	0.00864879	0.0146856	0.00362516	0.00727919	0.00145055	0.00153663	-0.00036992	0.00010836
372.24	0.034454	0.0314714	0.00815228	0.0146431	0.00355778	0.00725816	0.00071022	0.00153219	-0.00096975	0.00010805
372.44	0.0336982	0.0313805	0.00777771	0.0146008	0.00285289	0.00723719	4.123e-05	0.00152777	-0.00147638	0.00010774
372.64	0.033345	0.0312898	0.00758169	0.0145586	0.00270044	0.00721628	-0.00059705	0.00152335	-0.00189893	0.00010743
372.84	0.0334737	0.0311994	0.00803287	0.0145166	0.00238805	0.00719543	-1.914e-05	0.00151895	-0.00163441	0.00010712
373.04	0.0336115	0.0311093	0.00791203	0.0144746	0.00234488	0.00717464	2.918e-05	0.00151456	-0.00178882	0.00010681
373.24	0.0338839	0.0310194	0.0078503	0.0144328	0.0027971	0.00715391	0.00012635	0.00151019	-0.0016591	0.0001065
373.44	0.0334673	0.0309298	0.00808164	0.0143911	0.00277932	0.00713324	0.00059148	0.00150582	-0.00130482	0.00010619
373.64	0.0333147	0.0308404	0.00797142	0.0143495	0.00286287	0.00711263	0.00033369	0.00150147	-0.00135004	0.00010589
373.84	0.0325628	0.0307513	0.00768342	0.0143081	0.00258099	0.00709208	0.00030932	0.00149713	-0.00148228	0.00010558
374.04	0.0321169	0.0306624	0.00802759	0.0142667	0.00320133	0.00707159	0.00025276	0.00149281	-0.00118376	0.00010527
374.24	0.0316546	0.0305738	0.00794323	0.0142255	0.00338998	0.00705115	0.00066088	0.0014885	-0.00101289	0.00010497
374.44	0.0312789	0.0304855	0.00795249	0.0141844	0.00331587	0.00703078	0.00092172	0.00148419	-0.00098168	0.00010467
374.64	0.0311249	0.0303974	0.0081607	0.0141434	0.00348315	0.00701047	0.00153443	0.00147991	-0.00061557	0.00010436
374.84	0.0307163	0.0303096	0.00835523	0.0141026	0.00378499	0.00699021	0.00143444	0.00147563	-0.00103439	0.00010406
375.04	0.0302913	0.030222	0.00817679	0.0140618	0.00357357	0.00697001	0.00103251	0.00147137	-0.0011965	0.00010376
375.24	0.030423	0.0301347	0.00823273	0.0140212	0.00308401	0.00694987	0.00130795	0.00146712	-0.00135506	0.00010346
375.44	0.0305663	0.0300476	0.00798303	0.0139807	0.00253584	0.00692979	0.00120806	0.00146288	-0.00170935	0.00010316
375.64	0.0307153	0.0299608	0.00802496	0.0139403	0.00259915	0.00690977	0.00132566	0.00145865	-0.00165643	0.00010287
375.84	0.0305668	0.0298742	0.0083612	0.0139	0.00244801	0.00688981	0.00089505	0.00145444	-0.00158196	0.00010257
376.04	0.030042	0.0297879	0.00805214	0.0138598	0.00198093	0.0068699	0.00016917	0.00145023	-0.00248214	0.00010227
376.24	0.0303444	0.0297018	0.00858939	0.0138198	0.00184997	0.00685005	-0.00022354	0.00144604	-0.00283081	0.00010198
376.44	0.0309313	0.029616	0.00893891	0.0137798	0.00186248	0.00683026	0.00028802	0.00144186	-0.00277325	0.00010168
376.64	0.0318478	0.0295304	0.00948421	0.01374	0.0021198	0.00681052	0.00010393	0.0014377	-0.00241144	0.00010139
376.84	0.0323723	0.0294451	0.00975494	0.0137003	0.00243182	0.00679084	0.00074653	0.00143354	-0.00166338	0.00010109
377.04	0.0328203	0.02936	0.00965789	0.0136607	0.00285064	0.00677122	0.00041133	0.0014294	-0.001645	0.0001008
377.24	0.0329544	0.0292752	0.00943121	0.0136213	0.00337663	0.00675166	0.00017881	0.00142527	-0.00112343	0.00010051
377.44	0.0328916	0.0291906	0.00929921	0.0135819	0.00338008	0.00673215	0.00048665	0.00142115	-0.00050642	0.00010022
377.64	0.032157	0.0291063	0.0086435	0.0135427	0.00352138	0.0067127	-5.222e-05	0.00141705	-0.00091513	9.993e-05
377.84	0.0315684	0.0290222	0.00773995	0.0135035	0.0031839	0.0066933	-0.00061977	0.00141295	-0.00107189	9.964e-05
378.04	0.0313683	0.0289383	0.00745316	0.0134645	0.0030117	0.00667396	-0.00069438	0.00140887	-0.00105701	9.935e-05
378.24	0.0312739	0.0288547	0.00683027	0.0134256	0.00325768	0.00665468	-0.00046953	0.0014048	-0.00101449	9.907e-05
378.44	0.0311492	0.0287714	0.00660829	0.0133868	0.00340402	0.00663545	-0.00038833	0.00140074	-0.0007899	9.878e-05
378.64	0.0311262	0.0286882	0.00636272	0.0133482	0.0039364	0.00661628	-0.00025195	0.00139669	-0.00049529	9.85e-05
378.84	0.0307287	0.0286053	0.00648477	0.0133096	0.00400444	0.00659716	-0.00042585	0.00139266	-0.00065353	9.821e-05
379.04	0.0311951	0.0285227	0.00692536	0.0132711	0.00415456	0.0065781	0.0001342	0.00138863	0.00017368	9.793e-05
379.24	0.0314317	0.0284403	0.00703405	0.0132328	0.00426237	0.0065591	0.00027532	0.00138462	3.101e-05	9.764e-05
379.44	0.0316886	0.0283581	0.00767895	0.0131946	0.00442815	0.00654014	0.00030052	0.00138062	-0.00028647	9.736e-05
379.64	0.03153	0.0282761	0.00845713	0.0131564	0.00466547	0.00652125	0.00027873	0.00137663	-9.809e-05	9.708e-05
379.84	0.0312501	0.0281944	0.00892046	0.0131184	0.00430991	0.00650241	0.00022973	0.00137265	-3.456e-05	9.68e-05
380.04	0.0313763	0.028113	0.00905021	0.0130805	0.00427836	0.00648362	0.00027773	0.00136869	-8.136e-05	9.652e-05
380.24	0.0316505	0.0280318	0.00921905	0.0130427	0.00427781	0.00646488	0.00059174	0.00136473	0.00010898	9.624e-05
380.44	0.0313117	0.0279508	0.00933332	0.013005	0.00418951	0.0064462	0.00074776	0.00136079	1.192e-05	9.596e-05
380.64	0.0310777	0.02787	0.00927024	0.0129675	0.00407192	0.00642758	0.00067517	0.00135686	0.00047744	9.569e-05
380.84	0.0306019	0.0277895	0.00910891	0.01293	0.00409107	0.00640901	0.00093436	0.00135294	0.00053776	9.541e-05
381.04	0.0310256	0.0277092	0.00901687	0.0128926	0.00419616	0.00639049	0.00092502	0.00134903	0.00064687	9.513e-05
381.24	0.030751	0.0276291	0.00870783	0.0128554	0.00384607	0.00637202	0.00110231	0.00134513	0.00063679	9.486e-05
381.44	0.0303548	0.0275493	0.00831853	0.0128182	0.00311638	0.00635361	0.00101679	0.00134125	0.00022424	9.459e-05
381.64	0.0293124	0.0274697	0.00763237	0.0127812	0.00266796	0.00633526	0.00045015	0.00133737	-0.00053172	9.431e-05
381.84	0.0289492	0.0273903	0.00687425	0.0127443	0.00219078	0.00631695	0.00024883	0.00133351	-0.00082284	9.404e-05
382.04	0.0290439	0.0273112	0.00648063	0.0127075	0.00195385	0.0062987	0.0005302	0.00132965	-0.0008377	9.377e-05
382.24	0.0290307	0.0272323	0.00588035	0.0126707	0.0024986	0.0062805	0.00058128	0.00132581	-0.00091621	9.35e-05
382.44	0.0292075	0.0271536	0.00591143	0.0126341	0.00272166	0.00626235	0.00038058	0.00132198	-0.00118982	9.323e-05
382.64	0.0289685	0.0270751	0.00611722	0.0125976	0.00305189	0.00624426	0.0005509	0.00131816	-0.00132377	9.296e-05
382.84	0.0289901	0.0269969	0.00617556	0.0125612	0.00290587	0.00622622	0.00070753	0.00131435	-0.00103864	9.269e-05
383.04	0.0292439	0.0269189	0.00654427	0.0125249	0.0034015	0.00620823	0.00072176	0.00131055	-0.00101028	9.242e-05
383.24	0.029028	0.0268411	0.00622196	0.0124887	0.00355881	0.00619029	0.00031469	0.00130677	-0.00127488	9.215e-05
383.44	0.0292052	0.0267636	0.00639373	0.0124526	0.00371582	0.0061724	0.00031556	0.00130299	-0.00089485	9.189e-05
383.64	0.029024	0.0266862	0.00638184	0.0124167	0.00371767	0.00615457	0.00063087	0.00129923	-0.00055679	9.162e-05
383.84	0.0287187	0.0266091	0.00642823	0.0123808	0.0039089	0.00613679	0.00045899	0.00129547	-0.00042124	9.136e-05
384.04	0.0288204	0.0265323	0.00660708	0.012345	0.00452467	0.00611906	0.00093465	0.00129173	0.00017321	9.109e-05
384.24	0.0286533	0.0264556	0.00641604	0.0123094	0.00465707	0.00610138	0.00103847	0.001288	-5.154e-05	9.083e-05
384.44	0.0280072	0.0263792	0.00630301	0.0122738	0.00455247	0.00608375	0.00118877	0.00128428	-0.00026819	9.057e-05
384.64	0.0278893	0.0263029	0.00607947	0.0122383	0.00457721	0.00606617	0.00132046	0.00128057	-0.00015255	9.031e-05
384.84	0.0279213	0.0262269	0.00595309	0.012203	0.00457588	0.00604864	0.00150519	0.00127687	-0.00024299	9.005e-05
385.04	0.0282721	0.0261512	0.00635106	0.0121677	0.00439624	0.00603116	0.00162214	0.00127318	0.00018007	8.979e-05
385.24	0.0279804	0.0260756	0.00639316	0.0121326	0.00430938	0.00601374	0.00150534	0.0012695	-0.0002901	8.953e-05
385.44	0.0278436	0.0260002	0.00615229	0.0120975	0.00400935	0.00599636	0.00126659	0.00126583	-0.00054552	8.927e-05
385.64	0.0273469	0.0259251	0.00606384	0.0120625	0.00388721	0.00597904	0.00140538	0.00126217	-0.00107581	8.901e-05
385.84	0.0270003	0.0258502	0.00563546	0.0120277	0.00351844	0.00596176	0.00117411	0.00125853	-0.00154301	8.875e-05
386.04	0.0274142	0.0257755	0.00561734	0.0119929	0.00314789	0.00594453	0.00088681	0.00125489	-0.00164263	8.85e-05
386.24	0.027994	0.025701	0.00587499	0.0119583	0.00351943	0.00592736	0.00101437	0.00125126	-0.00137989	8.824e-05
386.44	0.0284085	0.0256268	0.00632705	0.0119237	0.00374855	0.00591023	0.00095961	0.00124765	-0.00158268	8.799e-05
386.64	0.0282486	0.0255527	0.00634275	0.0118893	0.00330444	0.00589316	0.00070429	0.00124404	-0.00156124	8.773e-05
386.84	0.0285583	0.0254789	0.00673359	0.0118549	0.00304094	0.00587613	0.00029635	0.00124045	-0.00136357	8.748e-05
387.04	0.028541	0.0254053	0.00707381	0.0118207	0.00308547	0.00585915	-0.00042698	0.00123686	-0.00130154	8.722e-05
387.24	0.0287143	0.0253319	0.00680459	0.0117865	0.00282592	0.00584222	-0.00090594	0.00123329	-0.00094609	8.697e-05
387.44	0.0292054	0.0252587	0.00722086	0.0117525	0.00314049	0.00582534	-0.0007809	0.00122973	-0.00072225	8.672e-05
387.64	0.0291363	0.0251857	0.00726445	0.0117185	0.00304503	0.00580851	-0.00061214	0.00122617	-0.00042401	8.647e-05
387.84	0.0286209	0.0251129	0.00776103	0.0116846	0.00376527	0.00579173	-0.00042464	0.00122263	1.088e-05	8.622e-05
388.04	0.0284183	0.0250404	0.00779401	0.0116509	0.00372291	0.00577499	-2.458e-05	0.0012191	0.00038965	8.597e-05
388.24	0.0280303	0.024968	0.00718903	0.0116172	0.00332068	0.00575831	-0.00063158	0.00121558	0.00028791	8.572e-05
388.44	0.0274412	0.0248959	0.00657118	0.0115837	0.0031647	0.00574167	-0.00076305	0.00121206	0.00017418	8.548e-05
388.64	0.0273914	0.024824	0.00604779	0.0115502	0.00291992	0.00572508	-0.00081407	0.00120856	0.0003338	8.523e-05
[truncated: 1,056 more rows]

## Sheet: ViaA-AviTag-His_RavA_ATP
Time1	Data1	Fit1	Data1	Fit1	Data1	Fit1	Data1	Fit1	Data1	Fit1
[truncated: 3,000 more rows]

## Sheet: AviTag-ViaA-His_RavA
Time1	Data1	Fit1	Data1	Fit1	Data1	Fit1	Data1	Fit1	Data1	Fit1
[truncated: 3,000 more rows]

[truncated: 3 more sheets: AviTag-ViaA-His_RavA_ADP, AviTag-ViaA-His_RavA_ATP, ViaA-AviTag-His_NuoEFG_EF_FrdA]
