# Supplementary material for: The AAA+ ATPase RavA and its binding partner ViaA modulate E. coli aminoglycoside sensitivity through interaction with the inner membrane
Source: Nat Commun. 2022 Sep 20;13:5502. doi: 10.1038/s41467-022-32992-9 (PMC9489729; doi:10.1038/s41467-022-32992-9)
Supplement: Supplementary file 4 — Source Data [file 41467_2022_32992_MOESM4_ESM.zip › Source_Data/Figure4/Figure4B.xlsx]

## Sheet: Sheet1
% of cardiolipin in total phospholipid
	exp1	exp2	exp3	exp4	exp5	exp6	exp7	exp8
WT MG1655	0.897244	1.4752	1.32863	1.52138	0.536773
RavA-OE			3.7422	2.72329	3.55593
RavADLARA-OE			2.87915	3.02554	2.92114
ViaA-OE	4.92999	6.05954		7.97822	7.16714	9.98072	9.50378	10.3107
ViaAR476E/R479E-OE			3.28378	3.90042	3.40405
ViaA1-472-OE			3.34697	4.22301	2.66873
