# Supplementary material for: The AAA+ ATPase RavA and its binding partner ViaA modulate E. coli aminoglycoside sensitivity through interaction with the inner membrane
Source: Nat Commun. 2022 Sep 20;13:5502. doi: 10.1038/s41467-022-32992-9 (PMC9489729; doi:10.1038/s41467-022-32992-9)
Supplement: Supplementary file 4 — Source Data [file 41467_2022_32992_MOESM4_ESM.zip › Source_Data/Figure6/Figure6.xlsx]

## Sheet: Sheet1
	Log10 survival %						Log10 survival %
	WT						WT + Gm 16 μg/mL
	19/10/2020	20/10/2020	27/10/2020	28/10/2020	19/11/2020		19/10/2020	20/10/2020	27/10/2020	28/10/2020	19/11/2020
Time (Hours)
0	2	2	2	2	2		2	2	2	2	2
1.5	3.13068	3.0445	2.63192	2.90072	2.68184		-0.812759	-0.571609	-0.224855	0.418229	-0.882015
3	3.10605	3.41365	2.8567	3.52757	3.10874		-0.571727	-1.87908	-2.51055	-2.05961	-2.29154
	ViaA1-472						ViaA1-472 + Gm 16 μg/mL
	14/10/2020	16/10/2020	19/10/2020				14/10/2020	16/10/2020	19/10/2020
Time (Hours)
0	2	2	2				2	2	2
1.5	2.71864	2.76837	3.04449				2.37734	2.28584	2.00485
3	3.16973	2.93038	2.90794				1.59219	1.66895	0.25473
	RavAΔLARA						RavAΔLARA + Gm 16 μg/mL
	14/10/2020	16/10/2020	20/10/2020				14/10/2020	16/10/2020	20/10/2020
Time (Hours)
0	2	2	2				2	2	2
1.5	2.89708	2.80163	3.02201				2.09786	1.95155	2.43969
3	3.08235	2.94338	3.4421				1.18084	1.07106	0.976814
	ViaAR476E/R479E						ViaAR476E/R479E + Gm 16 μg/mL
	27/10/2020	28/10/2020	19/11/2020				27/10/2020	28/10/2020	19/11/2020
Time (Hours)
0	2	2	2				2	2	2
1.5	2.73204	3.11716	3.42845				1.57534	2.25293	2.31409
3	2.86113	3.41173	3.32206				1.01874	1.51724	0.67512
