# Supplementary material for: The AAA+ ATPase RavA and its binding partner ViaA modulate E. coli aminoglycoside sensitivity through interaction with the inner membrane
Source: Nat Commun. 2022 Sep 20;13:5502. doi: 10.1038/s41467-022-32992-9 (PMC9489729; doi:10.1038/s41467-022-32992-9)
Supplement: Supplementary file 4 — Source Data [file 41467_2022_32992_MOESM4_ESM.zip › Source_Data/FigureS1/BLI/FigureS1A_S1B.xlsx]

## Sheet: His-NTV-AviTag_RavA
SensorName: t1C5			SensorName: t1D5		SensorName: t1E5
Conc.	5.002		Conc.	2.501	Conc.	1.242
Start	0		Start	0	Start	0
Stop	299.8		Stop	299.8	Stop	299.8
Time1	Data1	Fit1	Data1	Fit1	Data1	Fit1
0	0.003148	0	0.0115875	0	0.00682456	0
0.2	0.00318381	0.00106731	0.0113242	0.000576042	0.00595762	0.000181726
0.4	0.00387294	0.0021113	0.0110304	0.00114085	0.00535696	0.000360122
0.6	0.00458303	0.00313249	0.0108826	0.00169464	0.00481741	0.000535252
0.8	0.00546775	0.00413136	0.0106888	0.00223764	0.00426318	0.000707173
1	0.00632738	0.00510842	0.0106903	0.00277005	0.00398259	0.000875945
1.2	0.00753758	0.00606413	0.0107519	0.00329207	0.00401409	0.00104163
1.4	0.00860954	0.00699896	0.0107202	0.00380392	0.00371861	0.00120427
1.6	0.0102495	0.00791336	0.0110219	0.00430578	0.0033872	0.00136394
1.8	0.0114173	0.0088078	0.0115787	0.00479786	0.00320505	0.00152068
2	0.0129488	0.00968269	0.012474	0.00528034	0.00353142	0.00167455
2.2	0.0140701	0.0105385	0.0132219	0.00575342	0.00347265	0.00182561
2.4	0.0154389	0.0113755	0.0129057	0.00621727	0.00330279	0.00197389
2.6	0.0165684	0.0121943	0.0130145	0.00667207	0.00367565	0.00211946
2.8	0.0175037	0.0129952	0.012568	0.00711801	0.00368667	0.00226237
3	0.0186583	0.0137787	0.0124666	0.00755525	0.00387102	0.00240265
3.2	0.0196348	0.014545	0.0125318	0.00798396	0.00440628	0.00254037
3.4	0.020515	0.0152945	0.0124443	0.00840431	0.00448007	0.00267556
3.6	0.0205969	0.0160277	0.0124596	0.00881647	0.00334083	0.00280828
3.8	0.0220076	0.0167448	0.0124533	0.00922059	0.00315901	0.00293857
4	0.022492	0.0174463	0.0123492	0.00961683	0.00234167	0.00306647
4.2	0.0235057	0.0181325	0.013374	0.0100053	0.00294007	0.00319202
4.4	0.0247246	0.0188037	0.0136353	0.0103863	0.00361674	0.00331528
4.6	0.025191	0.0194602	0.0140283	0.0107598	0.00390423	0.00343628
4.8	0.0254753	0.0201024	0.0144476	0.011126	0.00400471	0.00355506
5	0.025779	0.0207305	0.014907	0.0114851	0.00440182	0.00367167
5.2	0.0259681	0.0213449	0.0155634	0.0118372	0.00436166	0.00378614
5.4	0.0263479	0.0219459	0.0164454	0.0121824	0.00419485	0.00389852
5.6	0.0267101	0.0225338	0.0170326	0.0125209	0.00378308	0.00400884
5.8	0.0268655	0.0231088	0.0178422	0.0128527	0.00416045	0.00411713
6	0.0273601	0.0236713	0.0183417	0.0131782	0.00420602	0.00422344
6.2	0.0276385	0.0242215	0.0187497	0.0134972	0.00423513	0.00432781
6.4	0.0288235	0.0247596	0.0195307	0.0138101	0.00544815	0.00443026
6.6	0.0284157	0.025286	0.0189083	0.0141168	0.00530182	0.00453084
6.8	0.0289101	0.0258009	0.0185043	0.0144176	0.00558937	0.00462957
7	0.0292801	0.0263046	0.0184516	0.0147125	0.00607603	0.0047265
7.2	0.0292654	0.0267972	0.0177193	0.0150016	0.00547783	0.00482165
7.4	0.0293172	0.0272791	0.0173478	0.0152851	0.00456933	0.00491506
7.6	0.0290252	0.0277505	0.0176523	0.0155631	0.00432956	0.00500675
7.8	0.0295114	0.0282115	0.016781	0.0158357	0.00447348	0.00509677
8	0.029355	0.0286625	0.0166481	0.0161029	0.00482131	0.00518514
8.2	0.0300449	0.0291037	0.0170555	0.0163649	0.00609095	0.00527189
8.4	0.0300314	0.0295352	0.0162262	0.0166219	0.00614422	0.00535705
8.6	0.0299457	0.0299572	0.0164886	0.0168738	0.00611127	0.00544065
8.8	0.0299795	0.0303701	0.0170936	0.0171208	0.00581255	0.00552272
9	0.0302383	0.0307739	0.0172492	0.017363	0.00563345	0.00560329
9.2	0.0300093	0.0311689	0.0169896	0.0176004	0.00531537	0.00568238
9.4	0.030975	0.0315553	0.0169026	0.0178332	0.00523595	0.00576002
9.6	0.0312485	0.0319333	0.0165364	0.0180615	0.00427047	0.00583624
9.8	0.0319857	0.0323029	0.01676	0.0182854	0.00425007	0.00591106
10	0.0322851	0.0326645	0.017525	0.0185049	0.00401631	0.00598452
10.2	0.0328135	0.0330182	0.0185511	0.01872	0.00468735	0.00605662
10.4	0.0332735	0.0333642	0.0192278	0.018931	0.00518276	0.00612741
10.6	0.0334752	0.0337026	0.0197467	0.0191379	0.00490809	0.0061969
10.8	0.0343701	0.0340337	0.0208282	0.0193408	0.00575535	0.00626512
11	0.0346862	0.0343575	0.0216181	0.0195397	0.00623709	0.00633209
11.2	0.0352301	0.0346742	0.0214249	0.0197347	0.0060868	0.00639783
11.4	0.0358384	0.034984	0.022058	0.0199259	0.00630637	0.00646236
11.6	0.0358907	0.035287	0.0218356	0.0201134	0.00627288	0.00652572
11.8	0.0357448	0.0355834	0.0214986	0.0202972	0.0056036	0.00658791
12	0.0362155	0.0358734	0.0226664	0.0204775	0.00624892	0.00664897
12.2	0.0366306	0.036157	0.0233357	0.0206542	0.00714142	0.00670891
12.4	0.0371649	0.0364344	0.0235466	0.0208275	0.00705569	0.00676775
12.6	0.037384	0.0367057	0.0242306	0.0209974	0.00712198	0.00682551
12.8	0.037331	0.0369712	0.0243872	0.021164	0.00677569	0.00688221
13	0.0377761	0.0372308	0.0241171	0.0213273	0.00715636	0.00693787
13.2	0.0375481	0.0374847	0.022941	0.0214874	0.00714723	0.00699252
13.4	0.0378862	0.0377331	0.0227764	0.0216445	0.0062506	0.00704616
13.6	0.0374905	0.0379761	0.022594	0.0217985	0.00573353	0.00709883
13.8	0.037113	0.0382138	0.0226079	0.0219494	0.00553795	0.00715052
14	0.0363963	0.0384463	0.0226286	0.0220974	0.00481994	0.00720127
14.2	0.0365701	0.0386737	0.0224664	0.0222426	0.00501917	0.00725109
14.4	0.0364651	0.0388961	0.0222822	0.0223849	0.00481647	0.0073
14.6	0.0368186	0.0391137	0.0231118	0.0225244	0.00567042	0.00734801
14.8	0.0370103	0.0393265	0.0223249	0.0226612	0.00597355	0.00739514
15	0.0374634	0.0395346	0.0218406	0.0227954	0.00610601	0.00744141
15.2	0.0384909	0.0397383	0.0214085	0.0229269	0.00628166	0.00748684
15.4	0.0387112	0.0399374	0.0212961	0.0230559	0.00571972	0.00753143
15.6	0.0387122	0.0401322	0.0214974	0.0231823	0.00524581	0.0075752
15.8	0.0394251	0.0403228	0.0223737	0.0233063	0.00550823	0.00761817
16	0.0395416	0.0405092	0.0230728	0.0234279	0.00628	0.00766035
16.2	0.0394654	0.0406915	0.0229553	0.0235471	0.00669664	0.00770177
16.4	0.0393185	0.0408699	0.0229151	0.0236639	0.00579977	0.00774242
16.6	0.0391044	0.0410443	0.0225202	0.0237785	0.00537809	0.00778233
16.8	0.0393207	0.041215	0.0227969	0.0238909	0.00522674	0.0078215
17	0.039511	0.0413819	0.0224421	0.024001	0.00596351	0.00785996
17.2	0.0388763	0.0415451	0.0217444	0.0241091	0.00527632	0.00789772
17.4	0.0386478	0.0417048	0.022339	0.024215	0.00517293	0.00793478
17.6	0.0385813	0.041861	0.0223787	0.0243188	0.00560588	0.00797117
17.8	0.0381401	0.0420138	0.0224515	0.0244206	0.00508246	0.00800689
18	0.037572	0.0421633	0.0217715	0.0245205	0.00495657	0.00804195
18.2	0.0382561	0.0423095	0.0225036	0.0246184	0.00648146	0.00807637
18.4	0.038198	0.0424525	0.0223705	0.0247143	0.00674353	0.00811016
18.6	0.0381948	0.0425924	0.0222425	0.0248085	0.00738132	0.00814334
18.8	0.0380608	0.0427292	0.0214062	0.0249007	0.00689657	0.0081759
19	0.0385672	0.042863	0.0211814	0.0249912	0.00730956	0.00820787
19.2	0.0391449	0.0429939	0.0218665	0.0250799	0.00779279	0.00823925
19.4	0.038707	0.043122	0.0223783	0.0251669	0.00792304	0.00827006
19.6	0.0392289	0.0432472	0.023141	0.0252522	0.00839891	0.0083003
19.8	0.0393304	0.0433697	0.0231419	0.0253358	0.00819303	0.00832999
20	0.0394006	0.0434896	0.0236062	0.0254178	0.00866954	0.00835914
20.2	0.0394281	0.0436068	0.0229949	0.0254982	0.00787881	0.00838775
20.4	0.0396789	0.0437214	0.0228705	0.025577	0.00693214	0.00841584
20.6	0.0405224	0.0438336	0.0229096	0.0256543	0.00698039	0.00844341
20.8	0.0406338	0.0439433	0.0233919	0.0257301	0.0070413	0.00847048
21	0.0400368	0.0440506	0.0230118	0.0258044	0.00702888	0.00849705
21.2	0.0403065	0.0441556	0.0232518	0.0258772	0.00659205	0.00852314
21.4	0.0407722	0.0442582	0.0234772	0.0259486	0.00673533	0.00854874
21.6	0.041314	0.0443587	0.0232115	0.0260187	0.00699622	0.00857388
21.8	0.0413334	0.0444569	0.0235623	0.0260874	0.00656998	0.00859856
22	0.041517	0.044553	0.0232847	0.0261547	0.00672172	0.00862279
22.2	0.0423793	0.044647	0.0242565	0.0262207	0.00708432	0.00864657
22.4	0.0424492	0.0447389	0.0243425	0.0262854	0.00694829	0.00866992
22.6	0.0423354	0.0448288	0.0239036	0.0263489	0.00658856	0.00869284
22.8	0.0422079	0.0449168	0.0238382	0.0264112	0.00618759	0.00871534
23	0.0422495	0.0450028	0.0236439	0.0264722	0.00673598	0.00873742
23.2	0.0425244	0.045087	0.0247826	0.026532	0.00724957	0.00875911
23.4	0.0424718	0.0451693	0.0254228	0.0265907	0.00726067	0.00878039
23.6	0.0425711	0.0452498	0.0255315	0.0266482	0.00715004	0.00880129
23.8	0.0425528	0.0453286	0.0258425	0.0267046	0.00752581	0.0088218
24	0.0432361	0.0454056	0.0262567	0.0267599	0.00805013	0.00884194
24.2	0.0425202	0.045481	0.0257084	0.0268141	0.00755394	0.00886171
24.4	0.0428431	0.0455547	0.0259506	0.0268673	0.00775979	0.00888111
24.6	0.0427841	0.0456268	0.0262987	0.0269194	0.00810853	0.00890016
24.8	0.0418332	0.0456973	0.0261327	0.0269705	0.00852024	0.00891887
25	0.0413508	0.0457663	0.0257742	0.0270206	0.0082763	0.00893723
25.2	0.0419993	0.0458338	0.0254338	0.0270697	0.00804348	0.00895525
25.4	0.0421257	0.0458998	0.0256187	0.0271179	0.00834555	0.00897294
25.6	0.0421147	0.0459644	0.0253027	0.0271652	0.00848469	0.00899031
25.8	0.0416231	0.0460275	0.0248401	0.0272115	0.00749361	0.00900736
26	0.0419909	0.0460893	0.0248626	0.0272569	0.00782438	0.0090241
26.2	0.0430355	0.0461497	0.0255688	0.0273014	0.00859426	0.00904053
26.4	0.0436764	0.0462088	0.025464	0.0273451	0.00876024	0.00905666
26.6	0.044117	0.0462666	0.025245	0.0273879	0.00848498	0.0090725
26.8	0.0441355	0.0463232	0.0252072	0.0274299	0.00829819	0.00908804
27	0.0441104	0.0463785	0.0253429	0.027471	0.00865351	0.0091033
27.2	0.0439286	0.0464326	0.0261396	0.0275114	0.0085928	0.00911829
27.4	0.0429383	0.0464855	0.0261197	0.0275509	0.00740054	0.00913299
27.6	0.0426129	0.0465373	0.0260535	0.0275897	0.00698566	0.00914743
27.8	0.0427275	0.0465879	0.0258085	0.0276278	0.00680589	0.0091616
28	0.0424116	0.0466375	0.025521	0.0276651	0.00601053	0.00917552
28.2	0.0420872	0.0466859	0.0246334	0.0277016	0.0056477	0.00918917
28.4	0.0418433	0.0467333	0.0244122	0.0277375	0.00545547	0.00920258
28.6	0.0415762	0.0467796	0.0244742	0.0277726	0.00596062	0.00921574
28.8	0.0408148	0.046825	0.0241417	0.0278071	0.00555184	0.00922867
29	0.0407679	0.0468693	0.0237787	0.0278409	0.00498767	0.00924135
29.2	0.0406685	0.0469127	0.023062	0.027874	0.00473094	0.0092538
29.4	0.0406856	0.0469552	0.0232141	0.0279065	0.00513332	0.00926603
29.6	0.0400768	0.0469967	0.0228874	0.0279384	0.0048132	0.00927803
29.8	0.0397554	0.0470373	0.0223966	0.0279696	0.00494145	0.00928981
30	0.0405605	0.047077	0.0231215	0.0280003	0.00555335	0.00930137
30.2	0.0415116	0.0471158	0.0239648	0.0280303	0.00621869	0.00931273
30.4	0.0418367	0.0471538	0.0241287	0.0280597	0.00614808	0.00932387
30.6	0.0423275	0.047191	0.0248055	0.0280886	0.00697892	0.00933481
30.8	0.0424033	0.0472273	0.0253385	0.0281169	0.00718878	0.00934555
31	0.043023	0.0472629	0.0261304	0.0281447	0.00761585	0.0093561
31.2	0.0426863	0.0472977	0.0264631	0.0281719	0.00741296	0.00936645
31.4	0.0428635	0.0473317	0.0264489	0.0281986	0.00652507	0.00937661
31.6	0.0436567	0.047365	0.0270755	0.0282248	0.00651539	0.00938658
31.8	0.0441561	0.0473975	0.0268445	0.0282504	0.00668408	0.00939638
32	0.0446934	0.0474294	0.0267322	0.0282756	0.00714733	0.00940599
32.2	0.0451628	0.0474605	0.0267524	0.0283002	0.0072847	0.00941543
32.4	0.0450013	0.047491	0.0272101	0.0283244	0.0074623	0.00942469
32.6	0.0457145	0.0475208	0.0271039	0.0283481	0.00754327	0.00943378
32.8	0.0458734	0.04755	0.0267055	0.0283714	0.00706771	0.00944271
33	0.0465358	0.0475785	0.0266925	0.0283942	0.00821686	0.00945148
33.2	0.0462304	0.0476064	0.0265026	0.0284165	0.00877128	0.00946008
33.4	0.0464648	0.0476336	0.0272494	0.0284384	0.00943338	0.00946853
33.6	0.0460018	0.0476603	0.0268313	0.0284599	0.00920386	0.00947682
33.8	0.0459031	0.0476864	0.026093	0.028481	0.00932943	0.00948496
34	0.0457038	0.047712	0.0260179	0.0285016	0.00884916	0.00949295
34.2	0.0458899	0.0477369	0.0262215	0.0285219	0.00942047	0.00950079
34.4	0.045715	0.0477614	0.0258345	0.0285418	0.0091307	0.00950849
34.6	0.0459304	0.0477853	0.0257587	0.0285612	0.00947659	0.00951605
34.8	0.0456388	0.0478086	0.0254915	0.0285803	0.00921473	0.00952347
35	0.0455025	0.0478315	0.0247643	0.028599	0.00844813	0.00953076
35.2	0.0445807	0.0478539	0.0246974	0.0286174	0.00814598	0.00953791
35.4	0.0436312	0.0478757	0.0241641	0.0286354	0.00655284	0.00954493
35.6	0.0429214	0.0478971	0.0241871	0.028653	0.00590359	0.00955182
35.8	0.0425923	0.0479181	0.0237775	0.0286703	0.00520678	0.00955859
36	0.0427142	0.0479385	0.024169	0.0286873	0.00515821	0.00956523
36.2	0.0418667	0.0479586	0.0238998	0.0287039	0.00438768	0.00957175
36.4	0.0424851	0.0479781	0.0244423	0.0287203	0.00487508	0.00957815
36.6	0.0430047	0.0479973	0.0249494	0.0287363	0.00497063	0.00958443
36.8	0.043447	0.048016	0.0253696	0.0287519	0.00592573	0.0095906
37	0.043926	0.0480344	0.0265572	0.0287673	0.00685681	0.00959665
37.2	0.0435293	0.0480523	0.0270371	0.0287824	0.00696592	0.0096026
37.4	0.0437377	0.0480698	0.027359	0.0287972	0.00734953	0.00960843
37.6	0.04382	0.048087	0.026857	0.0288117	0.00715106	0.00961416
37.8	0.0437113	0.0481038	0.0266599	0.0288259	0.00696824	0.00961979
38	0.0441491	0.0481202	0.0273211	0.0288398	0.00744223	0.00962531
38.2	0.0446539	0.0481362	0.0275429	0.0288535	0.0082614	0.00963073
38.4	0.0441977	0.0481519	0.0273352	0.0288669	0.00832445	0.00963605
38.6	0.0439863	0.0481673	0.0268584	0.02888	0.00855988	0.00964127
38.8	0.0433636	0.0481823	0.0266459	0.0288929	0.00862465	0.0096464
39	0.0432182	0.048197	0.0267184	0.0289055	0.00828443	0.00965143
39.2	0.0426735	0.0482114	0.02679	0.0289179	0.00815752	0.00965637
39.4	0.0422553	0.0482255	0.026405	0.02893	0.00718982	0.00966122
39.6	0.0422754	0.0482392	0.0265188	0.0289419	0.00734542	0.00966598
39.8	0.0425395	0.0482527	0.0263839	0.0289536	0.00701612	0.00967066
40	0.0428638	0.0482658	0.0270217	0.028965	0.00754241	0.00967525
40.2	0.043041	0.0482787	0.0265023	0.0289762	0.00726243	0.00967975
40.4	0.0438791	0.0482913	0.0270351	0.0289872	0.00760899	0.00968417
40.6	0.0438991	0.0483036	0.0273206	0.028998	0.00791526	0.00968852
40.8	0.0448638	0.0483157	0.0270209	0.0290086	0.00847069	0.00969278
41	0.0445537	0.0483275	0.0270515	0.029019	0.00851237	0.00969696
41.2	0.0447912	0.048339	0.0267279	0.0290291	0.00881319	0.00970107
41.4	0.0451206	0.0483503	0.0265529	0.0290391	0.00957675	0.0097051
41.6	0.045039	0.0483613	0.0262741	0.0290489	0.00922506	0.00970906
41.8	0.0453557	0.0483721	0.0263215	0.0290585	0.00929449	0.00971294
42	0.0457859	0.0483826	0.0268239	0.0290679	0.0100975	0.00971676
42.2	0.0455587	0.048393	0.0258869	0.0290771	0.00960215	0.0097205
42.4	0.0454273	0.0484031	0.0257262	0.0290861	0.0096224	0.00972418
42.6	0.0459647	0.0484129	0.0261183	0.029095	0.0093342	0.00972779
42.8	0.0461237	0.0484226	0.0263672	0.0291037	0.00904751	0.00973133
43	0.0461182	0.048432	0.0260154	0.0291122	0.00801742	0.00973481
43.2	0.045766	0.0484413	0.0259082	0.0291205	0.00742167	0.00973822
43.4	0.0461009	0.0484503	0.0264063	0.0291287	0.00800958	0.00974157
43.6	0.0457375	0.0484592	0.0258658	0.0291367	0.00783637	0.00974486
43.8	0.0453673	0.0484678	0.0257044	0.0291446	0.00755897	0.00974809
44	0.0450444	0.0484763	0.0260063	0.0291523	0.00738302	0.00975126
44.2	0.0454635	0.0484846	0.0260206	0.0291599	0.0078765	0.00975437
44.4	0.044988	0.0484927	0.0260017	0.0291673	0.00836629	0.00975743
44.6	0.0452854	0.0485006	0.0258868	0.0291746	0.00902006	0.00976043
44.8	0.0458184	0.0485083	0.0250436	0.0291817	0.00901075	0.00976337
45	0.0458965	0.0485159	0.0251838	0.0291887	0.0092711	0.00976626
45.2	0.0462878	0.0485233	0.0256513	0.0291956	0.00977717	0.0097691
45.4	0.0460563	0.0485306	0.0259835	0.0292023	0.00992811	0.00977189
45.6	0.0461088	0.0485376	0.0261166	0.0292089	0.0098518	0.00977462
45.8	0.0465826	0.0485446	0.0264751	0.0292153	0.0107154	0.00977731
46	0.0460939	0.0485514	0.0264902	0.0292217	0.0107471	0.00977994
46.2	0.0464326	0.048558	0.0260868	0.0292279	0.0109172	0.00978253
46.4	0.046166	0.0485645	0.0262593	0.029234	0.0107377	0.00978507
46.6	0.046005	0.0485708	0.026349	0.02924	0.0095628	0.00978756
46.8	0.045337	0.0485771	0.0264159	0.0292458	0.00917501	0.00979001
47	0.0448631	0.0485831	0.0260254	0.0292516	0.00843002	0.00979241
47.2	0.0446146	0.0485891	0.0259859	0.0292572	0.0083291	0.00979477
47.4	0.0447367	0.0485949	0.025588	0.0292627	0.00842521	0.00979709
47.6	0.0447651	0.0486006	0.0253785	0.0292681	0.00788728	0.00979936
47.8	0.0449735	0.0486061	0.0256292	0.0292734	0.00746951	0.00980159
48	0.0451642	0.0486116	0.0254599	0.0292786	0.0075648	0.00980378
48.2	0.0457701	0.0486169	0.0253596	0.0292837	0.00733193	0.00980593
48.4	0.0460562	0.0486221	0.0257243	0.0292888	0.00736905	0.00980804
48.6	0.0461166	0.0486272	0.0253566	0.0292937	0.00695395	0.00981012
48.8	0.0460663	0.0486322	0.025233	0.0292985	0.00718624	0.00981215
49	0.0465	0.048637	0.0255142	0.0293032	0.00738158	0.00981415
49.2	0.0464823	0.0486418	0.025627	0.0293078	0.00741347	0.00981611
49.4	0.046276	0.0486465	0.0262992	0.0293123	0.00739898	0.00981803
49.6	0.0464815	0.048651	0.0261278	0.0293168	0.00774554	0.00981992
49.8	0.0454557	0.0486555	0.0259989	0.0293212	0.00803595	0.00982178
50	0.044593	0.0486598	0.0255702	0.0293254	0.00821124	0.0098236
50.2	0.0442609	0.0486641	0.0250303	0.0293296	0.00843495	0.00982539
50.4	0.0436502	0.0486683	0.0244305	0.0293337	0.00768431	0.00982714
50.6	0.0434096	0.0486724	0.0243846	0.0293378	0.00769638	0.00982886
50.8	0.0432039	0.0486764	0.0242831	0.0293417	0.0081965	0.00983055
51	0.0430116	0.0486803	0.0232259	0.0293456	0.00757161	0.00983221
51.2	0.0432252	0.0486841	0.0232642	0.0293494	0.0077332	0.00983384
51.4	0.043306	0.0486878	0.0235107	0.0293531	0.00747508	0.00983544
51.6	0.043991	0.0486915	0.0242796	0.0293568	0.00784445	0.00983701
51.8	0.044181	0.048695	0.0245518	0.0293603	0.00793888	0.00983856
52	0.0448161	0.0486985	0.0253555	0.0293638	0.00863805	0.00984007
52.2	0.0452289	0.048702	0.0263713	0.0293673	0.00810947	0.00984156
52.4	0.045199	0.0487053	0.0270166	0.0293707	0.008297	0.00984301
52.6	0.0449703	0.0487086	0.0267502	0.029374	0.00737993	0.00984445
52.8	0.0450426	0.0487118	0.02629	0.0293772	0.00708792	0.00984585
53	0.0446305	0.0487149	0.0263179	0.0293804	0.00669692	0.00984723
53.2	0.0443026	0.048718	0.0267917	0.0293835	0.00636936	0.00984859
53.4	0.0439616	0.048721	0.027132	0.0293866	0.0063189	0.00984992
53.6	0.0440641	0.0487239	0.0266684	0.0293896	0.0061088	0.00985122
53.8	0.0437773	0.0487268	0.0263535	0.0293925	0.00605662	0.0098525
54	0.0441987	0.0487296	0.0260008	0.0293954	0.00667212	0.00985376
54.2	0.044323	0.0487323	0.0255229	0.0293982	0.00662723	0.009855
54.4	0.044638	0.048735	0.0254356	0.029401	0.00694005	0.00985621
54.6	0.0446495	0.0487376	0.0257304	0.0294037	0.00802463	0.0098574
54.8	0.0447684	0.0487402	0.0255019	0.0294064	0.00869526	0.00985857
55	0.0449565	0.0487427	0.0260588	0.029409	0.00945135	0.00985971
55.2	0.0451771	0.0487452	0.026942	0.0294116	0.0101384	0.00986084
55.4	0.044998	0.0487476	0.0272629	0.0294141	0.0101675	0.00986194
55.6	0.0453353	0.0487499	0.0277771	0.0294165	0.0110663	0.00986303
55.8	0.0447574	0.0487522	0.0277811	0.0294189	0.0108309	0.00986409
56	0.0453973	0.0487545	0.0280896	0.0294213	0.0105717	0.00986514
56.2	0.0450471	0.0487567	0.0278579	0.0294236	0.00971824	0.00986617
56.4	0.0451244	0.0487588	0.0274085	0.0294259	0.0091759	0.00986717
56.6	0.0451457	0.0487609	0.0270977	0.0294281	0.00849919	0.00986816
56.8	0.0442747	0.048763	0.0267553	0.0294303	0.00784929	0.00986914
57	0.0436753	0.048765	0.0269922	0.0294325	0.00806791	0.00987009
57.2	0.0439984	0.048767	0.0271991	0.0294346	0.00744743	0.00987102
57.4	0.0446011	0.0487689	0.0269984	0.0294366	0.00751373	0.00987194
57.6	0.0450918	0.0487708	0.0266288	0.0294387	0.00714242	0.00987285
57.8	0.0459484	0.0487726	0.0268164	0.0294406	0.00722741	0.00987373
58	0.045839	0.0487744	0.0264519	0.0294426	0.00742332	0.0098746
58.2	0.0458137	0.0487762	0.0265473	0.0294445	0.00738059	0.00987545
58.4	0.0458864	0.0487779	0.0266686	0.0294464	0.00840959	0.00987629
58.6	0.0456471	0.0487796	0.0258617	0.0294482	0.00833972	0.00987711
58.8	0.0457386	0.0487812	0.0258959	0.02945	0.00868531	0.00987792
59	0.0458097	0.0487828	0.0259707	0.0294518	0.0093081	0.00987871
59.2	0.0458005	0.0487844	0.0260238	0.0294535	0.00950235	0.00987949
59.4	0.0458242	0.048786	0.0259601	0.0294552	0.00974785	0.00988025
59.6	0.0456016	0.0487875	0.0260132	0.0294568	0.00974482	0.009881
59.8	0.0457797	0.048789	0.0255996	0.0294585	0.00930943	0.00988174
60	0.0469379	0.0487904	0.0261184	0.0294601	0.00970186	0.00988246
60.2	0.0473045	0.0487918	0.026228	0.0294616	0.00941782	0.00988317
60.4	0.0478636	0.0487932	0.0263909	0.0294632	0.00948199	0.00988387
60.6	0.0478345	0.0487946	0.0261372	0.0294647	0.00909563	0.00988455
60.8	0.047986	0.0487959	0.0270713	0.0294661	0.00887577	0.00988522
61	0.0482895	0.0487972	0.027592	0.0294676	0.00889029	0.00988588
61.2	0.0485891	0.0487984	0.0276354	0.029469	0.00827224	0.00988653
61.4	0.0493027	0.0487997	0.0278509	0.0294704	0.00881677	0.00988716
61.6	0.0492765	0.0488009	0.0275272	0.0294718	0.00876629	0.00988779
61.8	0.049468	0.0488021	0.028116	0.0294731	0.00896946	0.0098884
62	0.0487344	0.0488032	0.0281133	0.0294744	0.00878536	0.009889
62.2	0.0488225	0.0488044	0.0283988	0.0294757	0.00897089	0.00988959
62.4	0.0485298	0.0488055	0.0284606	0.029477	0.00919753	0.00989017
62.6	0.0473244	0.0488066	0.0276849	0.0294782	0.00855297	0.00989074
62.8	0.0468696	0.0488076	0.0281044	0.0294794	0.00913948	0.00989129
63	0.046296	0.0488087	0.0280162	0.0294806	0.0096202	0.00989184
63.2	0.0461725	0.0488097	0.0290507	0.0294818	0.00971782	0.00989238
63.4	0.0453402	0.0488107	0.0288488	0.0294829	0.00908889	0.00989291
63.6	0.0449512	0.0488116	0.0287157	0.029484	0.00862261	0.00989342
63.8	0.0448054	0.0488126	0.0285509	0.0294851	0.00879581	0.00989393
64	0.0446908	0.0488135	0.0285162	0.0294862	0.00834473	0.00989443
64.2	0.0440634	0.0488144	0.0276372	0.0294873	0.00737752	0.00989492
64.4	0.0440004	0.0488153	0.0274878	0.0294883	0.00770018	0.0098954
64.6	0.0435458	0.0488162	0.027259	0.0294893	0.00708647	0.00989587
64.8	0.0437407	0.048817	0.0274926	0.0294903	0.00722636	0.00989634
65	0.0434861	0.0488179	0.0265167	0.0294913	0.00653521	0.00989679
65.2	0.0435078	0.0488187	0.0257108	0.0294922	0.0062216	0.00989724
65.4	0.0441238	0.0488195	0.0258931	0.0294932	0.00691125	0.00989768
65.6	0.0441172	0.0488203	0.0257695	0.0294941	0.00701984	0.00989811
65.8	0.0444081	0.048821	0.0254326	0.029495	0.00626401	0.00989853
66	0.0445369	0.0488218	0.0253615	0.0294959	0.0062193	0.00989895
66.2	0.0454666	0.0488225	0.0258178	0.0294968	0.00686328	0.00989935
66.4	0.0459068	0.0488232	0.0262387	0.0294976	0.0070768	0.00989975
66.6	0.0459973	0.0488239	0.0259739	0.0294984	0.00738655	0.00990015
66.8	0.0468556	0.0488246	0.0265172	0.0294993	0.00804806	0.00990053
67	0.0472687	0.0488253	0.0269041	0.0295001	0.00811159	0.00990091
67.2	0.0478429	0.0488259	0.0281593	0.0295008	0.00852756	0.00990128
67.4	0.0479395	0.0488265	0.0275015	0.0295016	0.0079307	0.00990165
67.6	0.0486168	0.0488272	0.0278046	0.0295024	0.00820966	0.009902
67.8	0.0486418	0.0488278	0.0279099	0.0295031	0.00837377	0.00990236
68	0.0488551	0.0488284	0.0279697	0.0295038	0.0075961	0.0099027
68.2	0.0489824	0.048829	0.0281139	0.0295045	0.00799928	0.00990304
68.4	0.0485593	0.0488295	0.0285681	0.0295052	0.00828405	0.00990337
68.6	0.0483745	0.0488301	0.0284067	0.0295059	0.00789354	0.0099037
68.8	0.0486816	0.0488306	0.02852	0.0295066	0.00869344	0.00990402
69	0.0481087	0.0488312	0.0283073	0.0295073	0.00792005	0.00990433
69.2	0.0482423	0.0488317	0.0287725	0.0295079	0.00821963	0.00990464
69.4	0.0485439	0.0488322	0.0287351	0.0295085	0.00871718	0.00990494
69.6	0.0483831	0.0488327	0.0287165	0.0295092	0.00836918	0.00990524
69.8	0.048228	0.0488332	0.0282287	0.0295098	0.00794711	0.00990553
70	0.0483237	0.0488337	0.0291051	0.0295104	0.00905214	0.00990582
70.2	0.0486704	0.0488341	0.0296908	0.0295109	0.00972738	0.0099061
70.4	0.049272	0.0488346	0.0297841	0.0295115	0.0105389	0.00990638
70.6	0.0484879	0.0488351	0.0292784	0.0295121	0.0104832	0.00990665
70.8	0.0478797	0.0488355	0.0289528	0.0295126	0.0104059	0.00990692
71	0.0474108	0.0488359	0.0287549	0.0295132	0.0101422	0.00990718
71.2	0.0472004	0.0488363	0.0289608	0.0295137	0.00967653	0.00990743
71.4	0.0469592	0.0488367	0.0275875	0.0295142	0.00884509	0.00990769
71.6	0.0473006	0.0488372	0.0278024	0.0295147	0.00839687	0.00990793
71.8	0.046823	0.0488375	0.0269983	0.0295152	0.00792509	0.00990818
72	0.0464165	0.0488379	0.0263238	0.0295157	0.00710416	0.00990841
72.2	0.0457612	0.0488383	0.0255373	0.0295162	0.00704978	0.00990865
72.4	0.0450409	0.0488387	0.0250519	0.0295167	0.00650234	0.00990888
72.6	0.0451917	0.048839	0.0250208	0.0295171	0.00664643	0.0099091
72.8	0.0446754	0.0488394	0.0246669	0.0295176	0.00656149	0.00990932
73	0.0441163	0.0488397	0.024613	0.029518	0.00602651	0.00990954
73.2	0.0440819	0.0488401	0.0241933	0.0295185	0.00631524	0.00990975
73.4	0.0440876	0.0488404	0.0240898	0.0295189	0.00658072	0.00990996
73.6	0.0446176	0.0488407	0.0247255	0.0295193	0.0068863	0.00991017
73.8	0.0446034	0.048841	0.0251401	0.0295197	0.00760923	0.00991037
74	0.044929	0.0488413	0.0253818	0.0295201	0.00854599	0.00991057
74.2	0.0451677	0.0488416	0.0254111	0.0295205	0.00860103	0.00991076
74.4	0.0459971	0.0488419	0.0260492	0.0295209	0.00926362	0.00991095
74.6	0.0451168	0.0488422	0.0257262	0.0295213	0.00838583	0.00991114
74.8	0.0453186	0.0488425	0.0255614	0.0295217	0.00791721	0.00991133
75	0.0458895	0.0488428	0.0258559	0.029522	0.0076114	0.00991151
75.2	0.0457077	0.048843	0.0258395	0.0295224	0.00666994	0.00991168
75.4	0.0457486	0.0488433	0.025165	0.0295227	0.00640486	0.00991186
75.6	0.045848	0.0488436	0.0254754	0.0295231	0.00621184	0.00991203
75.8	0.0450678	0.0488438	0.0245115	0.0295234	0.00624523	0.0099122
76	0.045233	0.0488441	0.024603	0.0295237	0.00630646	0.00991236
76.2	0.0451914	0.0488443	0.0250841	0.0295241	0.00660052	0.00991252
76.4	0.0452615	0.0488445	0.0252637	0.0295244	0.00674029	0.00991268
76.6	0.0448233	0.0488448	0.0248984	0.0295247	0.00701213	0.00991284
76.8	0.0448196	0.048845	0.0248981	0.029525	0.00681509	0.00991299
77	0.0447129	0.0488452	0.0253601	0.0295253	0.00717664	0.00991314
77.2	0.0451493	0.0488454	0.0248962	0.0295256	0.00766012	0.00991329
77.4	0.0455605	0.0488457	0.0249091	0.0295259	0.00737834	0.00991343
77.6	0.0453763	0.0488459	0.0253131	0.0295262	0.0068847	0.00991357
77.8	0.045429	0.0488461	0.0257151	0.0295264	0.00739641	0.00991371
78	0.0465934	0.0488463	0.0263448	0.0295267	0.00788266	0.00991385
78.2	0.0467494	0.0488465	0.0266898	0.029527	0.00788093	0.00991398
78.4	0.0466324	0.0488466	0.0269519	0.0295272	0.00760952	0.00991412
78.6	0.046089	0.0488468	0.0263673	0.0295275	0.00710144	0.00991425
78.8	0.0461999	0.048847	0.0263198	0.0295277	0.00696206	0.00991437
79	0.0460376	0.0488472	0.0264167	0.029528	0.00716623	0.0099145
79.2	0.0455541	0.0488474	0.0261363	0.0295282	0.00709326	0.00991462
79.4	0.045462	0.0488475	0.0262153	0.0295285	0.00725553	0.00991474
79.6	0.0451667	0.0488477	0.0263233	0.0295287	0.00776127	0.00991486
79.8	0.0454819	0.0488479	0.0260333	0.0295289	0.00755523	0.00991497
80	0.0462894	0.048848	0.0263643	0.0295292	0.00841098	0.00991509
80.2	0.0461027	0.0488482	0.0263572	0.0295294	0.00843624	0.0099152
80.4	0.0459066	0.0488483	0.0253984	0.0295296	0.00829977	0.00991531
80.6	0.0455782	0.0488485	0.0248161	0.0295298	0.00793152	0.00991542
80.8	0.0456269	0.0488486	0.0248913	0.02953	0.00734571	0.00991552
81	0.0456957	0.0488488	0.0241076	0.0295302	0.00703723	0.00991563
81.2	0.0460459	0.0488489	0.0237319	0.0295304	0.00725789	0.00991573
81.4	0.0454904	0.048849	0.0240226	0.0295306	0.00609787	0.00991583
81.6	0.0454185	0.0488492	0.0251454	0.0295308	0.0065718	0.00991593
81.8	0.046046	0.0488493	0.0250379	0.029531	0.00711152	0.00991602
82	0.0463904	0.0488494	0.0249471	0.0295312	0.00690235	0.00991612
82.2	0.0454431	0.0488495	0.0238045	0.0295313	0.00619924	0.00991621
82.4	0.0452639	0.0488497	0.0239309	0.0295315	0.00631804	0.0099163
82.6	0.0456557	0.0488498	0.0244829	0.0295317	0.00749038	0.00991639
82.8	0.0460765	0.0488499	0.0246359	0.0295319	0.00767717	0.00991648
83	0.0460264	0.04885	0.0247702	0.029532	0.00768804	0.00991656
83.2	0.046252	0.0488501	0.0250315	0.0295322	0.00757229	0.00991665
83.4	0.0468678	0.0488502	0.0256631	0.0295323	0.00799736	0.00991673
83.6	0.0470759	0.0488503	0.0262904	0.0295325	0.00850645	0.00991681
83.8	0.0480618	0.0488505	0.0268274	0.0295326	0.00907999	0.00991689
84	0.0483782	0.0488506	0.0275343	0.0295328	0.0099072	0.00991697
84.2	0.0478361	0.0488507	0.0280193	0.0295329	0.00910485	0.00991705
84.4	0.0475901	0.0488508	0.0280219	0.0295331	0.00856584	0.00991713
84.6	0.0474632	0.0488508	0.0283432	0.0295332	0.00814244	0.0099172
84.8	0.047303	0.0488509	0.0289929	0.0295334	0.00793918	0.00991727
85	0.0469174	0.048851	0.0290699	0.0295335	0.00824568	0.00991734
85.2	0.0463429	0.0488511	0.0292523	0.0295336	0.00815346	0.00991741
85.4	0.0456569	0.0488512	0.0297745	0.0295338	0.00724757	0.00991748
85.6	0.0453434	0.0488513	0.0294537	0.0295339	0.00764903	0.00991755
85.8	0.0445727	0.0488514	0.0276935	0.029534	0.00662841	0.00991762
86	0.0440991	0.0488515	0.0271264	0.0295341	0.0061006	0.00991768
86.2	0.043572	0.0488515	0.026687	0.0295343	0.00556887	0.00991775
86.4	0.0437302	0.0488516	0.0270928	0.0295344	0.00642679	0.00991781
86.6	0.0437479	0.0488517	0.0261555	0.0295345	0.00691962	0.00991787
86.8	0.0442731	0.0488518	0.0259685	0.0295346	0.00689323	0.00991793
87	0.0444496	0.0488518	0.0256189	0.0295347	0.00719812	0.00991799
87.2	0.0451717	0.0488519	0.025504	0.0295348	0.00761875	0.00991805
87.4	0.0462476	0.048852	0.0262273	0.0295349	0.00903689	0.00991811
87.6	0.0466994	0.0488521	0.0265596	0.0295351	0.00943556	0.00991816
87.8	0.0471333	0.0488521	0.0263097	0.0295352	0.00968958	0.00991822
88	0.0477815	0.0488522	0.0267667	0.0295353	0.00981816	0.00991827
88.2	0.0480937	0.0488523	0.0273379	0.0295354	0.0099951	0.00991833
88.4	0.0489745	0.0488523	0.028097	0.0295355	0.0103442	0.00991838
88.6	0.0493286	0.0488524	0.0285497	0.0295356	0.0106691	0.00991843
88.8	0.0492972	0.0488524	0.0286237	0.0295356	0.0109366	0.00991848
89	0.0491619	0.0488525	0.0285412	0.0295357	0.0110282	0.00991853
89.2	0.0489025	0.0488526	0.0283764	0.0295358	0.0104899	0.00991858
89.4	0.0490223	0.0488526	0.0290879	0.0295359	0.0108054	0.00991863
89.6	0.0479344	0.0488527	0.0285017	0.029536	0.0100981	0.00991867
89.8	0.0474148	0.0488527	0.0283239	0.0295361	0.00949717	0.00991872
90	0.0466413	0.0488528	0.028558	0.0295362	0.00883706	0.00991877
90.2	0.0464382	0.0488528	0.0282436	0.0295363	0.00874887	0.00991881
90.4	0.0460826	0.0488529	0.0272399	0.0295363	0.00908505	0.00991885
90.6	0.0454395	0.0488529	0.0261287	0.0295364	0.00891903	0.0099189
90.8	0.0454047	0.048853	0.0261026	0.0295365	0.00847691	0.00991894
91	0.0453962	0.048853	0.025652	0.0295366	0.00846179	0.00991898
91.2	0.0452261	0.0488531	0.0248091	0.0295366	0.00761517	0.00991902
91.4	0.044909	0.0488531	0.0246763	0.0295367	0.00734991	0.00991906
91.6	0.0448601	0.0488532	0.0240315	0.0295368	0.00743223	0.0099191
91.8	0.0453261	0.0488532	0.0244141	0.0295369	0.0081213	0.00991914
92	0.0461078	0.0488532	0.0249851	0.0295369	0.00821063	0.00991917
92.2	0.0467793	0.0488533	0.0259233	0.029537	0.00855115	0.00991921
92.4	0.0473597	0.0488533	0.0263356	0.0295371	0.00861454	0.00991925
92.6	0.0475616	0.0488534	0.0265678	0.0295371	0.00883037	0.00991928
92.8	0.0480871	0.0488534	0.0269009	0.0295372	0.00880906	0.00991932
93	0.0488325	0.0488534	0.0275046	0.0295372	0.0092064	0.00991935
93.2	0.0490819	0.0488535	0.0278341	0.0295373	0.00907857	0.00991938
93.4	0.0500768	0.0488535	0.0290792	0.0295374	0.00983856	0.00991942
93.6	0.0495059	0.0488535	0.0288854	0.0295374	0.00880178	0.00991945
93.8	0.0505918	0.0488536	0.029885	0.0295375	0.00912944	0.00991948
94	0.0505941	0.0488536	0.0296196	0.0295375	0.0086939	0.00991951
94.2	0.0508255	0.0488536	0.0294117	0.0295376	0.00872439	0.00991954
94.4	0.0501042	0.0488537	0.0293437	0.0295376	0.00824877	0.00991957
94.6	0.0496619	0.0488537	0.0292999	0.0295377	0.007633	0.0099196
94.8	0.0498112	0.0488537	0.0292385	0.0295377	0.00787017	0.00991963
95	0.0492963	0.0488538	0.0290738	0.0295378	0.0078628	0.00991966
95.2	0.0482377	0.0488538	0.0279361	0.0295378	0.00719123	0.00991969
95.4	0.0482631	0.0488538	0.0279203	0.0295379	0.00800457	0.00991972
95.6	0.0483763	0.0488539	0.0283494	0.0295379	0.00963348	0.00991974
95.8	0.0481746	0.0488539	0.0278857	0.029538	0.00993819	0.00991977
96	0.0480518	0.0488539	0.027595	0.029538	0.0100131	0.0099198
96.2	0.0473311	0.0488539	0.027075	0.0295381	0.0101148	0.00991982
96.4	0.0468039	0.048854	0.0266991	0.0295381	0.010164	0.00991985
96.6	0.0468882	0.048854	0.0268377	0.0295382	0.0101492	0.00991987
96.8	0.0472775	0.048854	0.026402	0.0295382	0.0100612	0.00991989
97	0.0478476	0.048854	0.0264049	0.0295383	0.0107123	0.00991992
97.2	0.0473113	0.0488541	0.0256128	0.0295383	0.00979046	0.00991994
97.4	0.0477883	0.0488541	0.025779	0.0295383	0.00960007	0.00991996
97.6	0.0475418	0.0488541	0.0254484	0.0295384	0.00859177	0.00991999
97.8	0.0480197	0.0488541	0.0260907	0.0295384	0.00864375	0.00992001
98	0.0475454	0.0488542	0.026011	0.0295385	0.00854175	0.00992003
98.2	0.047543	0.0488542	0.0266884	0.0295385	0.00863381	0.00992005
98.4	0.0469284	0.0488542	0.0271935	0.0295385	0.00832784	0.00992007
98.6	0.0473888	0.0488542	0.028093	0.0295386	0.00878495	0.00992009
98.8	0.0472068	0.0488542	0.0280338	0.0295386	0.00841714	0.00992011
99	0.0470756	0.0488543	0.0285871	0.0295386	0.00826647	0.00992013
99.2	0.0472863	0.0488543	0.0288988	0.0295387	0.00815757	0.00992015
99.4	0.0482341	0.0488543	0.02936	0.0295387	0.00885224	0.00992017
99.6	0.0481019	0.0488543	0.0302092	0.0295387	0.00939679	0.00992019
99.8	0.0478517	0.0488543	0.0299089	0.0295388	0.00956072	0.00992021
100	0.047747	0.0488543	0.0306004	0.0295388	0.00954786	0.00992022
100.2	0.0472483	0.0488544	0.0306796	0.0295388	0.00923026	0.00992024
100.4	0.0478962	0.0488544	0.0313838	0.0295389	0.00950556	0.00992026
100.6	0.0480339	0.0488544	0.0319369	0.0295389	0.010002	0.00992028
100.8	0.0477168	0.0488544	0.0311768	0.0295389	0.0103579	0.00992029
101	0.0474995	0.0488544	0.0309162	0.0295389	0.0103625	0.00992031
101.2	0.0473927	0.0488544	0.0308716	0.029539	0.0100802	0.00992033
101.4	0.0475454	0.0488545	0.0310808	0.029539	0.0102425	0.00992034
101.6	0.0476436	0.0488545	0.0307293	0.029539	0.0108397	0.00992036
101.8	0.0475693	0.0488545	0.0308271	0.029539	0.0112798	0.00992037
102	0.0477396	0.0488545	0.0308413	0.0295391	0.0113698	0.00992039
102.2	0.0479151	0.0488545	0.0307496	0.0295391	0.011028	0.0099204
102.4	0.0476993	0.0488545	0.0302971	0.0295391	0.0107644	0.00992042
102.6	0.0481697	0.0488545	0.0300568	0.0295391	0.0106048	0.00992043
102.8	0.0479803	0.0488546	0.0292152	0.0295392	0.00968935	0.00992044
103	0.0486145	0.0488546	0.0293431	0.0295392	0.00977078	0.00992046
103.2	0.0486681	0.0488546	0.0284161	0.0295392	0.00895182	0.00992047
103.4	0.0493327	0.0488546	0.028175	0.0295392	0.00908766	0.00992048
103.6	0.0485572	0.0488546	0.0278124	0.0295393	0.00841266	0.0099205
103.8	0.0484329	0.0488546	0.027356	0.0295393	0.0080651	0.00992051
104	0.0483964	0.0488546	0.0271119	0.0295393	0.00762258	0.00992052
104.2	0.0489326	0.0488546	0.0272865	0.0295393	0.00747706	0.00992053
104.4	0.0491143	0.0488546	0.027093	0.0295393	0.00755986	0.00992055
104.6	0.0489537	0.0488547	0.0274008	0.0295394	0.00857385	0.00992056
104.8	0.0487719	0.0488547	0.0268673	0.0295394	0.00919461	0.00992057
105	0.0492315	0.0488547	0.0269667	0.0295394	0.00916357	0.00992058
105.2	0.0496724	0.0488547	0.027508	0.0295394	0.0099557	0.00992059
105.4	0.0497133	0.0488547	0.027427	0.0295394	0.010415	0.0099206
105.6	0.0496615	0.0488547	0.0274117	0.0295395	0.0106427	0.00992061
105.8	0.049693	0.0488547	0.0278214	0.0295395	0.0106073	0.00992062
106	0.0490255	0.0488547	0.0278494	0.0295395	0.0102976	0.00992063
106.2	0.0490946	0.0488547	0.0279382	0.0295395	0.0105192	0.00992064
106.4	0.0484095	0.0488547	0.0266936	0.0295395	0.00978534	0.00992065
106.6	0.0481473	0.0488547	0.0262349	0.0295395	0.00918456	0.00992066
106.8	0.0487447	0.0488548	0.026739	0.0295396	0.00948677	0.00992067
107	0.0486368	0.0488548	0.0264741	0.0295396	0.0090489	0.00992068
107.2	0.0479024	0.0488548	0.0257596	0.0295396	0.00853163	0.00992069
107.4	0.0475809	0.0488548	0.025981	0.0295396	0.00841824	0.0099207
107.6	0.0464042	0.0488548	0.0255047	0.0295396	0.00760915	0.00992071
107.8	0.0468774	0.0488548	0.0261866	0.0295396	0.00770994	0.00992072
108	0.0467378	0.0488548	0.026642	0.0295396	0.00771923	0.00992073
108.2	0.0472677	0.0488548	0.0273524	0.0295397	0.00754067	0.00992073
108.4	0.0477518	0.0488548	0.0277158	0.0295397	0.00822362	0.00992074
108.6	0.0479843	0.0488548	0.027996	0.0295397	0.00848425	0.00992075
108.8	0.0483709	0.0488548	0.028332	0.0295397	0.00849997	0.00992076
109	0.0490631	0.0488548	0.0293108	0.0295397	0.00841765	0.00992077
109.2	0.0497691	0.0488548	0.0304781	0.0295397	0.00911987	0.00992077
109.4	0.0499677	0.0488548	0.0312352	0.0295397	0.00953908	0.00992078
109.6	0.0505605	0.0488549	0.0317119	0.0295397	0.00936895	0.00992079
109.8	0.0509361	0.0488549	0.0328935	0.0295398	0.0101332	0.0099208
110	0.0503285	0.0488549	0.0333934	0.0295398	0.0104802	0.0099208
110.2	0.0512399	0.0488549	0.0334764	0.0295398	0.01078	0.00992081
110.4	0.0509018	0.0488549	0.0327207	0.0295398	0.0103396	0.00992082
110.6	0.0507604	0.0488549	0.0325189	0.0295398	0.0103177	0.00992082
110.8	0.0504772	0.0488549	0.0320609	0.0295398	0.0105323	0.00992083
111	0.0501727	0.0488549	0.0314169	0.0295398	0.0107426	0.00992084
111.2	0.0500455	0.0488549	0.030827	0.0295398	0.0117109	0.00992084
111.4	0.0499229	0.0488549	0.030493	0.0295398	0.0119588	0.00992085
111.6	0.0490866	0.0488549	0.0297133	0.0295399	0.0111489	0.00992086
111.8	0.0492448	0.0488549	0.0289173	0.0295399	0.01102	0.00992086
112	0.0485636	0.0488549	0.0279671	0.0295399	0.0104332	0.00992087
112.2	0.0487191	0.0488549	0.0273419	0.0295399	0.0102117	0.00992087
112.4	0.0486731	0.0488549	0.0263975	0.0295399	0.00951881	0.00992088
112.6	0.0483192	0.0488549	0.0259036	0.0295399	0.00810048	0.00992089
112.8	0.0484428	0.0488549	0.026469	0.0295399	0.00753957	0.00992089
113	0.0484785	0.0488549	0.0268492	0.0295399	0.00759453	0.0099209
113.2	0.0482709	0.0488549	0.0270936	0.0295399	0.00767316	0.0099209
113.4	0.047937	0.0488549	0.0276249	0.0295399	0.0077262	0.00992091
113.6	0.047943	0.048855	0.0285891	0.0295399	0.00773491	0.00992091
113.8	0.0469654	0.048855	0.029438	0.02954	0.00786663	0.00992092
114	0.0469403	0.048855	0.029693	0.02954	0.00778145	0.00992092
114.2	0.0472674	0.048855	0.0302034	0.02954	0.00801538	0.00992093
114.4	0.0470545	0.048855	0.0303232	0.02954	0.00823171	0.00992093
114.6	0.0464911	0.048855	0.0300366	0.02954	0.0075156	0.00992094
114.8	0.0470195	0.048855	0.0302	0.02954	0.00839918	0.00992094
115	0.0481279	0.048855	0.0314904	0.02954	0.00977729	0.00992094
115.2	0.0485737	0.048855	0.0315393	0.02954	0.0105193	0.00992095
115.4	0.0484153	0.048855	0.0311697	0.02954	0.0102889	0.00992095
115.6	0.0481003	0.048855	0.030642	0.02954	0.00969506	0.00992096
115.8	0.0486462	0.048855	0.0304551	0.02954	0.0104382	0.00992096
116	0.0486472	0.048855	0.0306335	0.02954	0.0107839	0.00992097
116.2	0.0491861	0.048855	0.0306543	0.02954	0.0105481	0.00992097
116.4	0.0494776	0.048855	0.0296949	0.02954	0.00990375	0.00992097
116.6	0.0496438	0.048855	0.0296092	0.0295401	0.00943282	0.00992098
116.8	0.0495766	0.048855	0.0294047	0.0295401	0.00948217	0.00992098
117	0.0488434	0.048855	0.0286504	0.0295401	0.00927533	0.00992099
117.2	0.0485596	0.048855	0.0286489	0.0295401	0.00906113	0.00992099
117.4	0.0476012	0.048855	0.0283193	0.0295401	0.00851485	0.00992099
117.6	0.0469173	0.048855	0.0280486	0.0295401	0.00777433	0.009921
117.8	0.0462021	0.048855	0.0272723	0.0295401	0.00653237	0.009921
118	0.0461055	0.048855	0.0274292	0.0295401	0.00701137	0.009921
118.2	0.0465334	0.048855	0.0275914	0.0295401	0.0076072	0.00992101
118.4	0.0461034	0.048855	0.0272888	0.0295401	0.0073002	0.00992101
118.6	0.0463563	0.048855	0.0272068	0.0295401	0.0068481	0.00992101
118.8	0.0464823	0.048855	0.0273989	0.0295401	0.00703108	0.00992102
119	0.047057	0.048855	0.0282175	0.0295401	0.00742019	0.00992102
119.2	0.0470102	0.048855	0.0275796	0.0295401	0.00757923	0.00992102
119.4	0.0467539	0.048855	0.0274379	0.0295401	0.00779815	0.00992102
119.6	0.0473752	0.048855	0.0277675	0.0295401	0.00845161	0.00992103
119.8	0.0482697	0.048855	0.0285461	0.0295401	0.00944051	0.00992103
120	0.0493181	0.048855	0.0285317	0.0295401	0.00982321	0.00992103
120.2	0.0502326	0.048855	0.0289906	0.0295401	0.0100841	0.00992104
120.4	0.0511652	0.048855	0.0289341	0.0295401	0.0112212	0.00992104
120.6	0.0520333	0.048855	0.0298685	0.0295402	0.0119785	0.00992104
120.8	0.0523985	0.048855	0.0301815	0.0295402	0.0124349	0.00992104
121	0.0526878	0.048855	0.0303919	0.0295402	0.0127598	0.00992105
121.2	0.0536749	0.048855	0.0308964	0.0295402	0.0131614	0.00992105
121.4	0.0533839	0.0488551	0.0309646	0.0295402	0.0127177	0.00992105
121.6	0.0532157	0.0488551	0.0309008	0.0295402	0.0127547	0.00992105
121.8	0.0526009	0.0488551	0.0301193	0.0295402	0.0122975	0.00992106
122	0.0526942	0.0488551	0.0309231	0.0295402	0.0131131	0.00992106
122.2	0.0526452	0.0488551	0.0311105	0.0295402	0.0128733	0.00992106
122.4	0.051654	0.0488551	0.0307114	0.0295402	0.0115945	0.00992106
122.6	0.0515795	0.0488551	0.03099	0.0295402	0.0109576	0.00992107
122.8	0.0508456	0.0488551	0.0304467	0.0295402	0.0104812	0.00992107
123	0.0507288	0.0488551	0.0304144	0.0295402	0.0102076	0.00992107
123.2	0.0498671	0.0488551	0.0300811	0.0295402	0.0103983	0.00992107
123.4	0.0494766	0.0488551	0.0301544	0.0295402	0.0100599	0.00992107
123.6	0.0501848	0.0488551	0.0310027	0.0295402	0.0105782	0.00992108
123.8	0.0498043	0.0488551	0.0312372	0.0295402	0.0102833	0.00992108
124	0.0495407	0.0488551	0.0311094	0.0295402	0.0102802	0.00992108
124.2	0.0496489	0.0488551	0.0315324	0.0295402	0.010676	0.00992108
124.4	0.0501139	0.0488551	0.0317193	0.0295402	0.0111064	0.00992108
124.6	0.0506299	0.0488551	0.0321319	0.0295402	0.0118085	0.00992109
124.8	0.0503244	0.0488551	0.0318562	0.0295402	0.0120593	0.00992109
125	0.050913	0.0488551	0.0315877	0.0295402	0.0123194	0.00992109
125.2	0.0517218	0.0488551	0.0312504	0.0295402	0.0121119	0.00992109
125.4	0.0516195	0.0488551	0.0314391	0.0295402	0.0121819	0.00992109
125.6	0.0510914	0.0488551	0.0311238	0.0295402	0.0119193	0.00992109
125.8	0.0506662	0.0488551	0.0304758	0.0295402	0.0113726	0.0099211
126	0.0514538	0.0488551	0.0313119	0.0295402	0.0120536	0.0099211
126.2	0.0510231	0.0488551	0.0310608	0.0295402	0.0113089	0.0099211
126.4	0.0511033	0.0488551	0.030668	0.0295402	0.0105334	0.0099211
126.6	0.0513455	0.0488551	0.0307978	0.0295402	0.0104433	0.0099211
126.8	0.0512877	0.0488551	0.0304692	0.0295402	0.010234	0.0099211
127	0.0507929	0.0488551	0.0303992	0.0295402	0.00967169	0.00992111
127.2	0.0501778	0.0488551	0.0296016	0.0295402	0.00948928	0.00992111
127.4	0.0498558	0.0488551	0.0292985	0.0295403	0.00866934	0.00992111
127.6	0.0493563	0.0488551	0.0293374	0.0295403	0.00896477	0.00992111
127.8	0.0475621	0.0488551	0.0287621	0.0295403	0.00909684	0.00992111
128	0.0471982	0.0488551	0.0286211	0.0295403	0.00928108	0.00992111
128.2	0.047285	0.0488551	0.0285556	0.0295403	0.00967179	0.00992111
128.4	0.0465572	0.0488551	0.0282122	0.0295403	0.00964948	0.00992112
128.6	0.0461272	0.0488551	0.0278778	0.0295403	0.00973655	0.00992112
128.8	0.0458564	0.0488551	0.0276538	0.0295403	0.00980222	0.00992112
129	0.0462428	0.0488551	0.0275602	0.0295403	0.00971362	0.00992112
129.2	0.0469765	0.0488551	0.0282966	0.0295403	0.0104061	0.00992112
129.4	0.0469018	0.0488551	0.0290836	0.0295403	0.0105502	0.00992112
129.6	0.0466606	0.0488551	0.0290741	0.0295403	0.0103747	0.00992112
129.8	0.0469538	0.0488551	0.0297292	0.0295403	0.010386	0.00992112
130	0.0480551	0.0488551	0.0304011	0.0295403	0.0104105	0.00992112
130.2	0.0480002	0.0488551	0.0301807	0.0295403	0.00962218	0.00992113
130.4	0.0489591	0.0488551	0.0307348	0.0295403	0.0100249	0.00992113
130.6	0.0497087	0.0488551	0.0306288	0.0295403	0.0102173	0.00992113
130.8	0.0498633	0.0488551	0.0300352	0.0295403	0.0103151	0.00992113
131	0.0499383	0.0488551	0.0286374	0.0295403	0.00995006	0.00992113
131.2	0.0501452	0.0488551	0.0278361	0.0295403	0.0102024	0.00992113
131.4	0.0506063	0.0488551	0.0285666	0.0295403	0.0107296	0.00992113
131.6	0.0505876	0.0488551	0.0291216	0.0295403	0.0117283	0.00992113
131.8	0.0504114	0.0488551	0.0294635	0.0295403	0.0121267	0.00992113
132	0.0502113	0.0488551	0.0293432	0.0295403	0.011732	0.00992113
132.2	0.0498769	0.0488551	0.0293853	0.0295403	0.0117829	0.00992114
132.4	0.0493727	0.0488551	0.0290542	0.0295403	0.0111232	0.00992114
132.6	0.0495107	0.0488551	0.029397	0.0295403	0.0112194	0.00992114
132.8	0.0493384	0.0488551	0.0301227	0.0295403	0.0117189	0.00992114
133	0.0488966	0.0488551	0.0303091	0.0295403	0.0113823	0.00992114
133.2	0.0486996	0.0488551	0.0304455	0.0295403	0.011041	0.00992114
133.4	0.0479801	0.0488551	0.0304738	0.0295403	0.0102218	0.00992114
133.6	0.0468002	0.0488551	0.0303534	0.0295403	0.00935713	0.00992114
133.8	0.0462152	0.0488551	0.0304961	0.0295403	0.00891072	0.00992114
134	0.0462674	0.0488551	0.0304808	0.0295403	0.00909905	0.00992114
134.2	0.0469253	0.0488551	0.0308424	0.0295403	0.00930763	0.00992114
134.4	0.0475645	0.0488551	0.0309062	0.0295403	0.0097883	0.00992114
134.6	0.0478778	0.0488551	0.0300643	0.0295403	0.00954334	0.00992115
134.8	0.0479472	0.0488551	0.0293391	0.0295403	0.00931139	0.00992115
135	0.0488914	0.0488551	0.0288765	0.0295403	0.00950597	0.00992115
135.2	0.0492516	0.0488551	0.0290618	0.0295403	0.00935741	0.00992115
135.4	0.0490869	0.0488551	0.0291504	0.0295403	0.00864903	0.00992115
135.6	0.0487855	0.0488551	0.0288649	0.0295403	0.00779107	0.00992115
135.8	0.047841	0.0488551	0.0286681	0.0295403	0.00706424	0.00992115
136	0.0476652	0.0488551	0.0287025	0.0295403	0.00728346	0.00992115
136.2	0.0484541	0.0488551	0.0294159	0.0295403	0.0076405	0.00992115
136.4	0.0485359	0.0488551	0.0291432	0.0295403	0.00709599	0.00992115
136.6	0.0481619	0.0488551	0.0294522	0.0295403	0.00682245	0.00992115
136.8	0.0473729	0.0488551	0.0292706	0.0295403	0.00687414	0.00992115
137	0.047174	0.0488551	0.0291238	0.0295403	0.00675234	0.00992115
137.2	0.0467007	0.0488551	0.0287116	0.0295403	0.00637455	0.00992115
137.4	0.0458088	0.0488551	0.0288153	0.0295403	0.00676591	0.00992115
137.6	0.045537	0.0488551	0.0284175	0.0295403	0.00653071	0.00992115
137.8	0.0456224	0.0488551	0.0284904	0.0295403	0.00703635	0.00992116
138	0.0470207	0.0488551	0.0294026	0.0295403	0.00767012	0.00992116
138.2	0.0478735	0.0488551	0.0293951	0.0295403	0.00813032	0.00992116
138.4	0.0478874	0.0488551	0.0288889	0.0295403	0.00843856	0.00992116
138.6	0.0478942	0.0488551	0.0289323	0.0295403	0.00851941	0.00992116
138.8	0.0479061	0.0488551	0.0287964	0.0295403	0.00860706	0.00992116
139	0.0483886	0.0488551	0.0289054	0.0295403	0.009115	0.00992116
139.2	0.0481921	0.0488551	0.0294361	0.0295403	0.00932639	0.00992116
139.4	0.0474955	0.0488551	0.0293182	0.0295403	0.00904605	0.00992116
139.6	0.0473806	0.0488551	0.0293764	0.0295403	0.00882819	0.00992116
139.8	0.0475787	0.0488551	0.0301321	0.0295403	0.00963788	0.00992116
140	0.048559	0.0488551	0.0300488	0.0295403	0.0101574	0.00992116
140.2	0.0489671	0.0488551	0.0303522	0.0295403	0.0103254	0.00992116
140.4	0.0488894	0.0488551	0.0300993	0.0295403	0.01043	0.00992116
140.6	0.0489469	0.0488551	0.0303504	0.0295403	0.0106003	0.00992116
140.8	0.0491843	0.0488551	0.0310512	0.0295403	0.0119767	0.00992116
141	0.0491406	0.0488551	0.0313516	0.0295403	0.0117174	0.00992116
141.2	0.0490222	0.0488551	0.0303271	0.0295403	0.0115389	0.00992116
141.4	0.0494189	0.0488551	0.0299848	0.0295403	0.0118427	0.00992116
141.6	0.050373	0.0488551	0.0294298	0.0295403	0.0110506	0.00992116
141.8	0.0502056	0.0488551	0.0292776	0.0295403	0.0115229	0.00992116
142	0.0505677	0.0488551	0.0289708	0.0295403	0.011353	0.00992116
142.2	0.0499728	0.0488551	0.0282788	0.0295403	0.0113994	0.00992117
142.4	0.0497385	0.0488551	0.0285585	0.0295403	0.0112553	0.00992117
142.6	0.0502285	0.0488551	0.0290868	0.0295403	0.0116744	0.00992117
142.8	0.0496715	0.0488551	0.0285306	0.0295403	0.0115132	0.00992117
143	0.0499245	0.0488551	0.0288035	0.0295403	0.0117763	0.00992117
143.2	0.0499928	0.0488551	0.0288553	0.0295403	0.0117156	0.00992117
143.4	0.0491202	0.0488551	0.0279096	0.0295403	0.0106949	0.00992117
143.6	0.0493185	0.0488551	0.0281424	0.0295403	0.0112189	0.00992117
143.8	0.0496544	0.0488551	0.0288812	0.0295403	0.0113399	0.00992117
144	0.0499527	0.0488551	0.0288963	0.0295403	0.0113336	0.00992117
144.2	0.0500133	0.0488551	0.029095	0.0295403	0.0116602	0.00992117
144.4	0.0510132	0.0488551	0.0299963	0.0295403	0.0123685	0.00992117
144.6	0.0509397	0.0488551	0.0304354	0.0295403	0.0124889	0.00992117
144.8	0.0508888	0.0488551	0.0313464	0.0295403	0.0133299	0.00992117
145	0.0513091	0.0488551	0.0316579	0.0295403	0.0125278	0.00992117
145.2	0.0522256	0.0488551	0.0317714	0.0295403	0.0126517	0.00992117
145.4	0.0528794	0.0488551	0.0328958	0.0295403	0.0131232	0.00992117
145.6	0.0530188	0.0488551	0.0330874	0.0295403	0.013039	0.00992117
145.8	0.0525495	0.0488551	0.0327485	0.0295403	0.0128434	0.00992117
146	0.0522487	0.0488551	0.0324325	0.0295403	0.0125606	0.00992117
146.2	0.0525772	0.0488551	0.0322629	0.0295403	0.0128657	0.00992117
146.4	0.0526153	0.0488551	0.0323261	0.0295403	0.0126687	0.00992117
146.6	0.0531148	0.0488551	0.0319107	0.0295403	0.0124212	0.00992117
146.8	0.0520706	0.0488551	0.0313119	0.0295403	0.0110904	0.00992117
147	0.0520818	0.0488551	0.0310664	0.0295403	0.0104304	0.00992117
147.2	0.0515034	0.0488551	0.0308909	0.0295403	0.0101269	0.00992117
147.4	0.0510934	0.0488551	0.0308438	0.0295403	0.00987519	0.00992117
147.6	0.0511078	0.0488551	0.0309444	0.0295403	0.0102393	0.00992117
147.8	0.0511655	0.0488551	0.0309016	0.0295403	0.00995905	0.00992117
148	0.0509047	0.0488551	0.0301557	0.0295403	0.00964775	0.00992117
148.2	0.0508882	0.0488551	0.0293204	0.0295403	0.00988796	0.00992117
148.4	0.0508759	0.0488551	0.029781	0.0295403	0.0100165	0.00992117
148.6	0.0510083	0.0488551	0.029828	0.0295403	0.0105134	0.00992117
148.8	0.050975	0.0488551	0.0303511	0.0295403	0.0103041	0.00992117
149	0.051054	0.0488551	0.0302003	0.0295403	0.00981923	0.00992117
149.2	0.0508551	0.0488551	0.0302432	0.0295403	0.0101289	0.00992117
149.4	0.0502445	0.0488551	0.0304828	0.0295403	0.00988462	0.00992117
149.6	0.0497245	0.0488551	0.0297144	0.0295403	0.00944569	0.00992117
149.8	0.0494159	0.0488551	0.0295495	0.0295403	0.00954377	0.00992118
150	0.0489108	0.0488551	0.0294364	0.0295403	0.009956	0.00992118
150.2	0.0490613	0.0488551	0.0291464	0.0295403	0.010006	0.00992118
150.4	0.0490904	0.0488551	0.0293644	0.0295403	0.00980932	0.00992118
150.6	0.0487483	0.0488551	0.0293421	0.0295403	0.00901482	0.00992118
150.8	0.0476937	0.0488551	0.0293707	0.0295403	0.00885149	0.00992118
151	0.0475618	0.0488551	0.0296562	0.0295403	0.00978087	0.00992118
151.2	0.0477572	0.0488551	0.0300706	0.0295403	0.0103492	0.00992118
151.4	0.0480623	0.0488551	0.0300086	0.0295403	0.0105863	0.00992118
151.6	0.0479923	0.0488551	0.0297134	0.0295403	0.0106356	0.00992118
151.8	0.0484628	0.0488551	0.0300712	0.0295403	0.0112324	0.00992118
152	0.0483041	0.0488551	0.0299693	0.0295403	0.0110914	0.00992118
152.2	0.0484757	0.0488551	0.0295338	0.0295403	0.0117291	0.00992118
152.4	0.0483941	0.0488551	0.0297104	0.0295403	0.0116581	0.00992118
152.6	0.0490934	0.0488551	0.0300399	0.0295403	0.0122972	0.00992118
152.8	0.0489963	0.0488551	0.029826	0.0295403	0.0114655	0.00992118
153	0.0491623	0.0488551	0.0297337	0.0295403	0.0115655	0.00992118
153.2	0.0491937	0.0488551	0.0300895	0.0295403	0.0106382	0.00992118
153.4	0.0492695	0.0488551	0.0299675	0.0295403	0.00977016	0.00992118
153.6	0.049002	0.0488551	0.0296674	0.0295403	0.00989163	0.00992118
153.8	0.048728	0.0488551	0.0298344	0.0295403	0.00949973	0.00992118
154	0.0484527	0.0488551	0.0289742	0.0295403	0.00901762	0.00992118
154.2	0.0487623	0.0488551	0.0288131	0.0295403	0.00886925	0.00992118
154.4	0.0484241	0.0488551	0.0280581	0.0295403	0.00823407	0.00992118
154.6	0.047443	0.0488551	0.0272319	0.0295403	0.00752899	0.00992118
154.8	0.047843	0.0488551	0.0270513	0.0295403	0.00764307	0.00992118
155	0.0484138	0.0488551	0.0272947	0.0295403	0.00721576	0.00992118
155.2	0.0484686	0.0488551	0.0272973	0.0295403	0.00692263	0.00992118
155.4	0.048283	0.0488551	0.0268623	0.0295403	0.0065486	0.00992118
155.6	0.0483175	0.0488551	0.0274512	0.0295403	0.00675298	0.00992118
155.8	0.04856	0.0488551	0.0281738	0.0295404	0.00723836	0.00992118
156	0.0481954	0.0488551	0.0280033	0.0295404	0.00749386	0.00992118
156.2	0.0484645	0.0488551	0.0283897	0.0295404	0.00858761	0.00992118
156.4	0.0488733	0.0488551	0.0288709	0.0295404	0.00929543	0.00992118
156.6	0.0497085	0.0488551	0.0297091	0.0295404	0.0103629	0.00992118
156.8	0.0502155	0.0488551	0.0297632	0.0295404	0.0110907	0.00992118
157	0.0496659	0.0488551	0.029984	0.0295404	0.0113798	0.00992118
157.2	0.0496641	0.0488551	0.0301915	0.0295404	0.0109293	0.00992118
157.4	0.0497565	0.0488551	0.0306557	0.0295404	0.0113929	0.00992118
157.6	0.0493999	0.0488551	0.0310117	0.0295404	0.0120937	0.00992118
157.8	0.0494513	0.0488551	0.0307073	0.0295404	0.0124936	0.00992118
158	0.0499741	0.0488551	0.03067	0.0295404	0.0127696	0.00992118
158.2	0.0498447	0.0488551	0.0308073	0.0295404	0.0124052	0.00992118
158.4	0.0492501	0.0488551	0.0301149	0.0295404	0.011913	0.00992118
158.6	0.0494939	0.0488551	0.0303307	0.0295404	0.0111802	0.00992118
158.8	0.0499331	0.0488551	0.0303105	0.0295404	0.010463	0.00992118
159	0.0501497	0.0488551	0.0307001	0.0295404	0.00979703	0.00992118
159.2	0.0494022	0.0488551	0.0305929	0.0295404	0.0092281	0.00992118
159.4	0.0490465	0.0488551	0.0301	0.0295404	0.00797102	0.00992118
159.6	0.0491147	0.0488551	0.0311532	0.0295404	0.0083644	0.00992118
159.8	0.0489698	0.0488551	0.0310493	0.0295404	0.00804728	0.00992118
160	0.0490042	0.0488551	0.0312304	0.0295404	0.00774472	0.00992118
160.2	0.0498006	0.0488551	0.0316614	0.0295404	0.00830516	0.00992118
160.4	0.0500834	0.0488551	0.0316341	0.0295404	0.00895616	0.00992118
160.6	0.0500392	0.0488551	0.0317553	0.0295404	0.00906667	0.00992118
160.8	0.0503208	0.0488551	0.0318935	0.0295404	0.0093355	0.00992118
161	0.0504543	0.0488551	0.0327378	0.0295404	0.00899913	0.00992118
161.2	0.0510004	0.0488551	0.0334259	0.0295404	0.009116	0.00992118
161.4	0.0515232	0.0488551	0.0330964	0.0295404	0.00961476	0.00992118
161.6	0.0518101	0.0488551	0.0329074	0.0295404	0.0100435	0.00992118
161.8	0.0520278	0.0488551	0.0325462	0.0295404	0.0103858	0.00992118
162	0.0524277	0.0488551	0.0331077	0.0295404	0.0103136	0.00992118
162.2	0.0521364	0.0488551	0.0329362	0.0295404	0.0107251	0.00992118
162.4	0.0515741	0.0488551	0.0319366	0.0295404	0.0104603	0.00992118
162.6	0.0514417	0.0488551	0.031317	0.0295404	0.0104943	0.00992118
162.8	0.051139	0.0488551	0.0303814	0.0295404	0.0102324	0.00992118
163	0.050719	0.0488551	0.0298056	0.0295404	0.00995951	0.00992118
163.2	0.0497404	0.0488551	0.0292966	0.0295404	0.00976078	0.00992118
163.4	0.0492663	0.0488551	0.0296817	0.0295404	0.0100823	0.00992118
163.6	0.0490508	0.0488551	0.0297894	0.0295404	0.0106879	0.00992118
163.8	0.0490017	0.0488551	0.0295764	0.0295404	0.0103281	0.00992118
164	0.049287	0.0488551	0.0302307	0.0295404	0.0106993	0.00992118
164.2	0.0491725	0.0488551	0.0299834	0.0295404	0.0106844	0.00992118
164.4	0.0487056	0.0488551	0.0302583	0.0295404	0.0111539	0.00992118
164.6	0.0490964	0.0488551	0.0300354	0.0295404	0.0103618	0.00992118
164.8	0.0498888	0.0488551	0.0307694	0.0295404	0.0106849	0.00992118
165	0.0495497	0.0488551	0.0314328	0.0295404	0.0101044	0.00992118
165.2	0.0495834	0.0488551	0.0310981	0.0295404	0.0093081	0.00992118
165.4	0.0495907	0.0488551	0.0305743	0.0295404	0.00882334	0.00992118
165.6	0.0495841	0.0488551	0.0309781	0.0295404	0.00892138	0.00992118
165.8	0.0497043	0.0488551	0.031094	0.0295404	0.0092837	0.00992118
166	0.0492563	0.0488551	0.0308928	0.0295404	0.00872085	0.00992118
166.2	0.049128	0.0488551	0.0305075	0.0295404	0.00916896	0.00992118
166.4	0.0490755	0.0488551	0.0298523	0.0295404	0.00913479	0.00992118
166.6	0.0499464	0.0488551	0.0301619	0.0295404	0.00985661	0.00992118
166.8	0.0499981	0.0488551	0.029606	0.0295404	0.00998759	0.00992118
167	0.0500642	0.0488551	0.0288295	0.0295404	0.00975521	0.00992118
167.2	0.0500512	0.0488551	0.028986	0.0295404	0.0096431	0.00992118
167.4	0.0498192	0.0488551	0.0284751	0.0295404	0.00997671	0.00992118
167.6	0.0497198	0.0488551	0.0276935	0.0295404	0.00991759	0.00992118
167.8	0.050174	0.0488551	0.0284517	0.0295404	0.0101419	0.00992118
168	0.049571	0.0488551	0.0281335	0.0295404	0.0100388	0.00992118
168.2	0.0494184	0.0488551	0.0281857	0.0295404	0.0091725	0.00992118
168.4	0.0495732	0.0488551	0.0284911	0.0295404	0.00959704	0.00992118
168.6	0.0499067	0.0488551	0.0294301	0.0295404	0.00957296	0.00992118
168.8	0.049913	0.0488551	0.0298564	0.0295404	0.00937264	0.00992118
169	0.0494238	0.0488551	0.030522	0.0295404	0.00925795	0.00992118
169.2	0.049603	0.0488551	0.031052	0.0295404	0.010132	0.00992118
169.4	0.0491461	0.0488551	0.0314464	0.0295404	0.0109792	0.00992118
169.6	0.0491264	0.0488551	0.0314074	0.0295404	0.0115446	0.00992118
169.8	0.0493569	0.0488551	0.0317798	0.0295404	0.0125314	0.00992118
170	0.0496708	0.0488551	0.0322085	0.0295404	0.0126923	0.00992118
170.2	0.0508282	0.0488551	0.0328466	0.0295404	0.0134677	0.00992118
170.4	0.0509128	0.0488551	0.0327771	0.0295404	0.0139025	0.00992118
170.6	0.0509873	0.0488551	0.0327802	0.0295404	0.0131724	0.00992118
170.8	0.0501042	0.0488551	0.0316402	0.0295404	0.0120833	0.00992118
171	0.0495891	0.0488551	0.0308088	0.0295404	0.0104135	0.00992118
171.2	0.0494005	0.0488551	0.0309963	0.0295404	0.0102393	0.00992118
171.4	0.0484413	0.0488551	0.0296543	0.0295404	0.00951325	0.00992118
171.6	0.0479653	0.0488551	0.0294393	0.0295404	0.00835467	0.00992118
171.8	0.0481768	0.0488551	0.0296273	0.0295404	0.00839173	0.00992118
172	0.0474097	0.0488551	0.028885	0.0295404	0.00778513	0.00992118
172.2	0.047456	0.0488551	0.0296603	0.0295404	0.00761962	0.00992118
172.4	0.0472252	0.0488551	0.0294328	0.0295404	0.00772779	0.00992118
172.6	0.0466081	0.0488551	0.0293225	0.0295404	0.00730816	0.00992118
172.8	0.0466888	0.0488551	0.028265	0.0295404	0.00741122	0.00992118
173	0.0467617	0.0488551	0.0284743	0.0295404	0.00804146	0.00992118
173.2	0.0465499	0.0488551	0.0275782	0.0295404	0.00837	0.00992118
173.4	0.0470557	0.0488551	0.026996	0.0295404	0.00826851	0.00992118
173.6	0.0482203	0.0488551	0.0270157	0.0295404	0.00946741	0.00992118
173.8	0.0496862	0.0488551	0.0280601	0.0295404	0.0109949	0.00992118
174	0.0501998	0.0488551	0.0284851	0.0295404	0.0108808	0.00992118
174.2	0.0503617	0.0488551	0.0283605	0.0295404	0.0109547	0.00992118
174.4	0.050251	0.0488551	0.0282263	0.0295404	0.0112161	0.00992118
174.6	0.0502639	0.0488551	0.0283963	0.0295404	0.010473	0.00992118
174.8	0.0497331	0.0488551	0.0281716	0.0295404	0.0100804	0.00992118
175	0.049765	0.0488551	0.0282084	0.0295404	0.0101918	0.00992118
175.2	0.0504147	0.0488551	0.028275	0.0295404	0.0101129	0.00992118
175.4	0.0495816	0.0488551	0.0269429	0.0295404	0.00875402	0.00992118
175.6	0.0496034	0.0488551	0.0268532	0.0295404	0.00849831	0.00992118
175.8	0.0499051	0.0488551	0.0274696	0.0295404	0.00905205	0.00992118
176	0.0496273	0.0488551	0.0278096	0.0295404	0.00881351	0.00992118
176.2	0.0491771	0.0488551	0.0275108	0.0295404	0.00832904	0.00992118
176.4	0.0486038	0.0488551	0.026372	0.0295404	0.00782167	0.00992118
176.6	0.0477408	0.0488551	0.0256422	0.0295404	0.00712002	0.00992118
176.8	0.0485234	0.0488551	0.0252371	0.0295404	0.00740964	0.00992118
177	0.0491737	0.0488551	0.0252899	0.0295404	0.00700733	0.00992118
177.2	0.0490632	0.0488551	0.0260639	0.0295404	0.00817315	0.00992118
177.4	0.0502811	0.0488551	0.027317	0.0295404	0.00903033	0.00992118
177.6	0.0508627	0.0488551	0.028393	0.0295404	0.0100582	0.00992118
177.8	0.0510968	0.0488551	0.0296826	0.0295404	0.00990988	0.00992118
178	0.050496	0.0488551	0.029863	0.0295404	0.00951844	0.00992118
178.2	0.0508338	0.0488551	0.0305892	0.0295404	0.0100892	0.00992118
178.4	0.0516582	0.0488551	0.0315821	0.0295404	0.0105174	0.00992118
178.6	0.0513496	0.0488551	0.0321396	0.0295404	0.0108884	0.00992118
178.8	0.0517683	0.0488551	0.0328038	0.0295404	0.0113238	0.00992118
179	0.0522501	0.0488551	0.0328348	0.0295404	0.0115666	0.00992118
179.2	0.0521258	0.0488551	0.0323252	0.0295404	0.0104956	0.00992118
179.4	0.0519954	0.0488551	0.031917	0.0295404	0.0100535	0.00992118
179.6	0.0516645	0.0488551	0.0323085	0.0295404	0.0104438	0.00992118
179.8	0.0514823	0.0488551	0.0321271	0.0295404	0.010248	0.00992118
180	0.051385	0.0488551	0.0312754	0.0295404	0.0106692	0.00992118
180.2	0.0505732	0.0488551	0.0304582	0.0295404	0.0108376	0.00992118
180.4	0.0500409	0.0488551	0.0301987	0.0295404	0.0110521	0.00992118
180.6	0.0502424	0.0488551	0.0298308	0.0295404	0.0114192	0.00992118
180.8	0.0503995	0.0488551	0.0295568	0.0295404	0.0118434	0.00992118
181	0.0507613	0.0488551	0.0296266	0.0295404	0.0122356	0.00992118
181.2	0.0503427	0.0488551	0.0298819	0.0295404	0.0126113	0.00992118
181.4	0.0507533	0.0488551	0.0294839	0.0295404	0.0119229	0.00992118
181.6	0.0504692	0.0488551	0.0292711	0.0295404	0.0119619	0.00992118
181.8	0.0505271	0.0488551	0.0293228	0.0295404	0.0112032	0.00992118
182	0.0501328	0.0488551	0.028629	0.0295404	0.010919	0.00992118
182.2	0.0508283	0.0488551	0.0290101	0.0295404	0.0110954	0.00992118
182.4	0.0513029	0.0488551	0.0289294	0.0295404	0.0113769	0.00992118
182.6	0.0511263	0.0488551	0.0287919	0.0295404	0.0110427	0.00992118
182.8	0.0508717	0.0488551	0.0286107	0.0295404	0.0104864	0.00992118
183	0.0508881	0.0488551	0.0286843	0.0295404	0.0101709	0.00992118
183.2	0.0508084	0.0488551	0.0285555	0.0295404	0.00963813	0.00992118
183.4	0.0507663	0.0488551	0.028837	0.0295404	0.00914543	0.00992118
183.6	0.0500411	0.0488551	0.0285791	0.0295404	0.0092651	0.00992118
183.8	0.0497249	0.0488551	0.0275497	0.0295404	0.00872003	0.00992118
184	0.049734	0.0488551	0.0277313	0.0295404	0.00931415	0.00992118
184.2	0.0493982	0.0488551	0.0276358	0.0295404	0.00946869	0.00992118
184.4	0.0493172	0.0488551	0.0275886	0.0295404	0.00905616	0.00992118
184.6	0.0495722	0.0488551	0.027106	0.0295404	0.00927199	0.00992118
184.8	0.0489453	0.0488551	0.0272273	0.0295404	0.00910176	0.00992118
185	0.0488378	0.0488551	0.0273763	0.0295404	0.00935727	0.00992118
185.2	0.0483064	0.0488551	0.0280703	0.0295404	0.00913754	0.00992118
185.4	0.0480168	0.0488551	0.0278609	0.0295404	0.0090803	0.00992118
185.6	0.0477432	0.0488551	0.0273725	0.0295404	0.00894893	0.00992118
185.8	0.0477569	0.0488551	0.0273704	0.0295404	0.00813337	0.00992118
186	0.0476998	0.0488551	0.0272096	0.0295404	0.00837627	0.00992118
186.2	0.0478364	0.0488551	0.0273132	0.0295404	0.0083037	0.00992118
186.4	0.0479226	0.0488551	0.0276891	0.0295404	0.0084246	0.00992118
186.6	0.0477412	0.0488551	0.0280111	0.0295404	0.00793783	0.00992118
186.8	0.0473796	0.0488551	0.0283845	0.0295404	0.00786542	0.00992118
187	0.0487707	0.0488551	0.02996	0.0295404	0.00884006	0.00992118
187.2	0.0493458	0.0488551	0.0300396	0.0295404	0.00893807	0.00992118
187.4	0.0495863	0.0488551	0.0301179	0.0295404	0.00913945	0.00992118
187.6	0.0496774	0.0488551	0.0298335	0.0295404	0.00964039	0.00992118
187.8	0.0496493	0.0488551	0.0297584	0.0295404	0.00925307	0.00992118
188	0.0496104	0.0488551	0.0298904	0.0295404	0.00931688	0.00992118
188.2	0.0502436	0.0488551	0.0297149	0.0295404	0.009339	0.00992118
188.4	0.0501108	0.0488551	0.0299081	0.0295404	0.0095071	0.00992118
188.6	0.0502794	0.0488551	0.0307009	0.0295404	0.010126	0.00992118
188.8	0.0493602	0.0488551	0.0307526	0.0295404	0.00967352	0.00992118
189	0.0488202	0.0488551	0.0308464	0.0295404	0.0100435	0.00992118
189.2	0.0488844	0.0488551	0.0307134	0.0295404	0.009401	0.00992118
189.4	0.0485845	0.0488551	0.0300286	0.0295404	0.00926298	0.00992118
189.6	0.0484878	0.0488551	0.0299429	0.0295404	0.00908837	0.00992118
189.8	0.0484263	0.0488551	0.0300636	0.0295404	0.0087873	0.00992118
190	0.0482727	0.0488551	0.0295651	0.0295404	0.00870231	0.00992118
190.2	0.0481114	0.0488551	0.0294427	0.0295404	0.00847223	0.00992118
190.4	0.0482415	0.0488551	0.0291288	0.0295404	0.00816057	0.00992118
190.6	0.0486414	0.0488551	0.0294681	0.0295404	0.00857252	0.00992118
190.8	0.0490128	0.0488551	0.0295514	0.0295404	0.00892621	0.00992118
191	0.0499443	0.0488551	0.0308749	0.0295404	0.0100677	0.00992118
191.2	0.0506087	0.0488551	0.0309734	0.0295404	0.00981272	0.00992118
191.4	0.0505199	0.0488551	0.0306649	0.0295404	0.00962865	0.00992118
191.6	0.0506608	0.0488551	0.0304354	0.0295404	0.00941706	0.00992118
191.8	0.051123	0.0488551	0.0307489	0.0295404	0.0089069	0.00992118
192	0.0515987	0.0488551	0.0311121	0.0295404	0.00935378	0.00992118
192.2	0.0520541	0.0488551	0.0309144	0.0295404	0.00972004	0.00992118
192.4	0.0511251	0.0488551	0.0309011	0.0295404	0.00977478	0.00992118
192.6	0.0510029	0.0488551	0.0314433	0.0295404	0.0101155	0.00992118
192.8	0.0499332	0.0488551	0.0302107	0.0295404	0.00976604	0.00992118
193	0.0495549	0.0488551	0.0300757	0.0295404	0.00980465	0.00992118
193.2	0.0498864	0.0488551	0.0296239	0.0295404	0.00919853	0.00992118
193.4	0.0493453	0.0488551	0.0296429	0.0295404	0.00923764	0.00992118
193.6	0.0489771	0.0488551	0.0290592	0.0295404	0.00849692	0.00992118
193.8	0.0490199	0.0488551	0.0288435	0.0295404	0.00815266	0.00992118
194	0.0484072	0.0488551	0.0282313	0.0295404	0.00815905	0.00992118
194.2	0.0484947	0.0488551	0.0280771	0.0295404	0.008051	0.00992118
194.4	0.0487545	0.0488551	0.0280278	0.0295404	0.00747428	0.00992118
194.6	0.0497934	0.0488551	0.0291692	0.0295404	0.00841271	0.00992118
194.8	0.0493134	0.0488551	0.0290785	0.0295404	0.00759038	0.00992118
195	0.0493601	0.0488551	0.0301408	0.0295404	0.0077188	0.00992118
195.2	0.0495587	0.0488551	0.0295846	0.0295404	0.00733846	0.00992118
195.4	0.0496291	0.0488551	0.0300561	0.0295404	0.00737795	0.00992118
195.6	0.0503983	0.0488551	0.0305154	0.0295404	0.00785842	0.00992118
195.8	0.0507327	0.0488551	0.0310889	0.0295404	0.00815895	0.00992118
196	0.0509721	0.0488551	0.0318334	0.0295404	0.00966757	0.00992118
196.2	0.0501706	0.0488551	0.0309717	0.0295404	0.0104343	0.00992118
196.4	0.0494033	0.0488551	0.0312404	0.0295404	0.010781	0.00992118
196.6	0.0496706	0.0488551	0.0311953	0.0295404	0.0110981	0.00992118
196.8	0.0490516	0.0488551	0.0307877	0.0295404	0.0105945	0.00992118
197	0.0498405	0.0488551	0.0312839	0.0295404	0.0107473	0.00992118
197.2	0.0501993	0.0488551	0.030848	0.0295404	0.0107044	0.00992118
197.4	0.0491771	0.0488551	0.0299199	0.0295404	0.0102305	0.00992118
197.6	0.0490716	0.0488551	0.0295439	0.0295404	0.0102059	0.00992118
197.8	0.0491434	0.0488551	0.029775	0.0295404	0.0101071	0.00992118
198	0.0491661	0.0488551	0.0292457	0.0295404	0.0100701	0.00992118
198.2	0.0495627	0.0488551	0.0287304	0.0295404	0.00979098	0.00992118
198.4	0.0500761	0.0488551	0.0286024	0.0295404	0.00925468	0.00992118
198.6	0.0499665	0.0488551	0.0286619	0.0295404	0.0086638	0.00992118
198.8	0.0490592	0.0488551	0.0285937	0.0295404	0.00719745	0.00992118
199	0.0486208	0.0488551	0.0287577	0.0295404	0.00739322	0.00992118
199.2	0.0486954	0.0488551	0.0283757	0.0295404	0.00697107	0.00992118
199.4	0.0493457	0.0488551	0.0294699	0.0295404	0.00758569	0.00992118
199.6	0.0496214	0.0488551	0.0292506	0.0295404	0.00810366	0.00992118
199.8	0.0494284	0.0488551	0.0298247	0.0295404	0.00854997	0.00992118
200	0.0493014	0.0488551	0.0301675	0.0295404	0.00907292	0.00992118
200.2	0.0490705	0.0488551	0.0301112	0.0295404	0.00951308	0.00992118
200.4	0.0483843	0.0488551	0.0302606	0.0295404	0.00864656	0.00992118
200.6	0.0485283	0.0488551	0.0310972	0.0295404	0.0086047	0.00992118
200.8	0.04815	0.0488551	0.0319699	0.0295404	0.00898622	0.00992118
201	0.0484438	0.0488551	0.0323669	0.0295404	0.00964547	0.00992118
201.2	0.0478156	0.0488551	0.0320933	0.0295404	0.00962095	0.00992118
201.4	0.0476402	0.0488551	0.0320117	0.0295404	0.0095162	0.00992118
201.6	0.0481366	0.0488551	0.0329769	0.0295404	0.0106657	0.00992118
201.8	0.0485584	0.0488551	0.033095	0.0295404	0.0105449	0.00992118
202	0.0486338	0.0488551	0.0322252	0.0295404	0.010601	0.00992118
202.2	0.048416	0.0488551	0.0318052	0.0295404	0.0102772	0.00992118
202.4	0.0485279	0.0488551	0.0312491	0.0295404	0.0100045	0.00992118
202.6	0.0482507	0.0488551	0.0306578	0.0295404	0.00951158	0.00992118
202.8	0.0481644	0.0488551	0.0301143	0.0295404	0.00941387	0.00992118
203	0.0481163	0.0488551	0.0294615	0.0295404	0.0096303	0.00992118
203.2	0.0487383	0.0488551	0.0283528	0.0295404	0.00975649	0.00992118
203.4	0.0494042	0.0488551	0.0283082	0.0295404	0.010293	0.00992118
203.6	0.0491182	0.0488551	0.0271791	0.0295404	0.00934423	0.00992118
203.8	0.0487781	0.0488551	0.0268515	0.0295404	0.00918712	0.00992118
204	0.048674	0.0488551	0.0261015	0.0295404	0.00856011	0.00992118
204.2	0.0491099	0.0488551	0.0263186	0.0295404	0.00890465	0.00992118
204.4	0.0485263	0.0488551	0.0261639	0.0295404	0.00822631	0.00992118
204.6	0.0493244	0.0488551	0.0265372	0.0295404	0.00851846	0.00992118
204.8	0.0494937	0.0488551	0.0268224	0.0295404	0.0091507	0.00992118
205	0.0494753	0.0488551	0.0269698	0.0295404	0.00938138	0.00992118
205.2	0.049603	0.0488551	0.0269108	0.0295404	0.00908322	0.00992118
205.4	0.0507607	0.0488551	0.0281065	0.0295404	0.00998447	0.00992118
205.6	0.0512699	0.0488551	0.0296175	0.0295404	0.0108805	0.00992118
205.8	0.0511079	0.0488551	0.0294476	0.0295404	0.0105813	0.00992118
206	0.0504442	0.0488551	0.0295404	0.0295404	0.0105494	0.00992118
206.2	0.0505844	0.0488551	0.0301721	0.0295404	0.0106983	0.00992118
206.4	0.0502743	0.0488551	0.0298523	0.0295404	0.0108626	0.00992118
206.6	0.0509892	0.0488551	0.030425	0.0295404	0.0112675	0.00992118
206.8	0.0513494	0.0488551	0.0312971	0.0295404	0.0120748	0.00992118
207	0.0518782	0.0488551	0.0313759	0.0295404	0.0124819	0.00992118
207.2	0.0523831	0.0488551	0.0314193	0.0295404	0.013228	0.00992118
207.4	0.0523448	0.0488551	0.0317068	0.0295404	0.0128682	0.00992118
207.6	0.0519863	0.0488551	0.0318189	0.0295404	0.0125297	0.00992118
207.8	0.0518141	0.0488551	0.032619	0.0295404	0.0126861	0.00992118
208	0.0520797	0.0488551	0.0326149	0.0295404	0.0124855	0.00992118
208.2	0.0522761	0.0488551	0.0331925	0.0295404	0.0125461	0.00992118
208.4	0.0520596	0.0488551	0.0325572	0.0295404	0.0118872	0.00992118
208.6	0.0519116	0.0488551	0.0321396	0.0295404	0.0111565	0.00992118
208.8	0.0513722	0.0488551	0.0320267	0.0295404	0.0108162	0.00992118
209	0.0506368	0.0488551	0.0314288	0.0295404	0.0096522	0.00992118
209.2	0.0505669	0.0488551	0.0306314	0.0295404	0.00885617	0.00992118
209.4	0.0508162	0.0488551	0.0306284	0.0295404	0.00881127	0.00992118
209.6	0.0502401	0.0488551	0.0303006	0.0295404	0.00817529	0.00992118
209.8	0.0492875	0.0488551	0.0295842	0.0295404	0.00791177	0.00992118
210	0.0493523	0.0488551	0.0299814	0.0295404	0.0079485	0.00992118
210.2	0.0499642	0.0488551	0.0302127	0.0295404	0.00842894	0.00992118
210.4	0.0494301	0.0488551	0.0294956	0.0295404	0.00855609	0.00992118
210.6	0.0504208	0.0488551	0.0294478	0.0295404	0.00991764	0.00992118
210.8	0.0505407	0.0488551	0.0293005	0.0295404	0.0106296	0.00992118
211	0.0512045	0.0488551	0.0294368	0.0295404	0.0111075	0.00992118
211.2	0.0512852	0.0488551	0.0298246	0.0295404	0.0107929	0.00992118
211.4	0.0512881	0.0488551	0.0299842	0.0295404	0.0107944	0.00992118
211.6	0.0517589	0.0488551	0.0305997	0.0295404	0.0108856	0.00992118
211.8	0.051439	0.0488551	0.0310343	0.0295404	0.0108184	0.00992118
212	0.0514162	0.0488551	0.0305465	0.0295404	0.0108378	0.00992118
212.2	0.0513249	0.0488551	0.0299638	0.0295404	0.0101988	0.00992118
212.4	0.0516342	0.0488551	0.0299601	0.0295404	0.0108594	0.00992118
212.6	0.0513709	0.0488551	0.030031	0.0295404	0.0104028	0.00992118
212.8	0.0509737	0.0488551	0.029647	0.0295404	0.0102808	0.00992118
213	0.0507607	0.0488551	0.0290786	0.0295404	0.00963421	0.00992118
213.2	0.0502	0.0488551	0.0278317	0.0295404	0.00925132	0.00992118
213.4	0.0500256	0.0488551	0.0275211	0.0295404	0.00927603	0.00992118
213.6	0.0496514	0.0488551	0.0276781	0.0295404	0.00876115	0.00992118
213.8	0.0491064	0.0488551	0.0279748	0.0295404	0.00881377	0.00992118
214	0.0494174	0.0488551	0.0275537	0.0295404	0.00852311	0.00992118
214.2	0.0498065	0.0488551	0.0278776	0.0295404	0.00923996	0.00992118
214.4	0.0498573	0.0488551	0.0271895	0.0295404	0.00930334	0.00992118
214.6	0.0502902	0.0488551	0.0274195	0.0295404	0.00942603	0.00992118
214.8	0.050411	0.0488551	0.0277924	0.0295404	0.00905065	0.00992118
215	0.0507839	0.0488551	0.0286104	0.0295404	0.00936472	0.00992118
215.2	0.0502136	0.0488551	0.0281061	0.0295404	0.00907121	0.00992118
215.4	0.05032	0.0488551	0.0286136	0.0295404	0.0103411	0.00992118
215.6	0.0502217	0.0488551	0.0287168	0.0295404	0.00988866	0.00992118
215.8	0.0497794	0.0488551	0.0290566	0.0295404	0.0097094	0.00992118
216	0.0504316	0.0488551	0.0291562	0.0295404	0.0104929	0.00992118
216.2	0.0501857	0.0488551	0.0291659	0.0295404	0.0109803	0.00992118
216.4	0.0499907	0.0488551	0.0297442	0.0295404	0.0119456	0.00992118
216.6	0.0495976	0.0488551	0.0294477	0.0295404	0.0116921	0.00992118
216.8	0.0488174	0.0488551	0.0289923	0.0295404	0.0112184	0.00992118
217	0.0488142	0.0488551	0.0291904	0.0295404	0.0114488	0.00992118
217.2	0.0479633	0.0488551	0.0287749	0.0295404	0.0110262	0.00992118
217.4	0.0482761	0.0488551	0.0287312	0.0295404	0.0104472	0.00992118
217.6	0.0481082	0.0488551	0.0293142	0.0295404	0.00991582	0.00992118
217.8	0.0478487	0.0488551	0.0293891	0.0295404	0.0100904	0.00992118
218	0.0486951	0.0488551	0.0294954	0.0295404	0.00947575	0.00992118
218.2	0.0493011	0.0488551	0.0305537	0.0295404	0.00990378	0.00992118
218.4	0.049431	0.0488551	0.0302872	0.0295404	0.0094442	0.00992118
218.6	0.049767	0.0488551	0.0307439	0.0295404	0.00926527	0.00992118
218.8	0.0503692	0.0488551	0.0308135	0.0295404	0.00975147	0.00992118
219	0.049932	0.0488551	0.0308368	0.0295404	0.0101939	0.00992118
219.2	0.0497138	0.0488551	0.030535	0.0295404	0.00994326	0.00992118
219.4	0.0501695	0.0488551	0.0311227	0.0295404	0.0100986	0.00992118
219.6	0.0498841	0.0488551	0.0306018	0.0295404	0.009638	0.00992118
219.8	0.0497223	0.0488551	0.0309629	0.0295404	0.00969218	0.00992118
220	0.0502493	0.0488551	0.0311497	0.0295404	0.010512	0.00992118
220.2	0.0491608	0.0488551	0.0303887	0.0295404	0.0103939	0.00992118
220.4	0.0488313	0.0488551	0.0302186	0.0295404	0.0106099	0.00992118
220.6	0.0493109	0.0488551	0.0306107	0.0295404	0.0112707	0.00992118
220.8	0.0486445	0.0488551	0.0302928	0.0295404	0.0104772	0.00992118
221	0.0488487	0.0488551	0.0307215	0.0295404	0.0110744	0.00992118
221.2	0.0486267	0.0488551	0.0300511	0.0295404	0.00999388	0.00992118
221.4	0.0488506	0.0488551	0.029907	0.0295404	0.0099053	0.00992118
221.6	0.0482214	0.0488551	0.029971	0.0295404	0.0101294	0.00992118
221.8	0.0476104	0.0488551	0.0292845	0.0295404	0.0094589	0.00992118
222	0.0484859	0.0488551	0.0292971	0.0295404	0.00879539	0.00992118
222.2	0.0486013	0.0488551	0.0294099	0.0295404	0.00878018	0.00992118
222.4	0.0493994	0.0488551	0.0295405	0.0295404	0.00925404	0.00992118
222.6	0.0495009	0.0488551	0.0290891	0.0295404	0.00896079	0.00992118
222.8	0.049305	0.0488551	0.0290842	0.0295404	0.00846306	0.00992118
223	0.0487777	0.0488551	0.028386	0.0295404	0.00807337	0.00992118
223.2	0.049201	0.0488551	0.0283172	0.0295404	0.00758286	0.00992118
223.4	0.0490806	0.0488551	0.0279154	0.0295404	0.00745754	0.00992118
223.6	0.0488054	0.0488551	0.0278794	0.0295404	0.00716017	0.00992118
223.8	0.0489903	0.0488551	0.0285282	0.0295404	0.00775618	0.00992118
224	0.0492775	0.0488551	0.028981	0.0295404	0.00826186	0.00992118
224.2	0.0484723	0.0488551	0.0289349	0.0295404	0.00817015	0.00992118
224.4	0.0487641	0.0488551	0.029589	0.0295404	0.00843253	0.00992118
224.6	0.0484716	0.0488551	0.0293809	0.0295404	0.00844711	0.00992118
224.8	0.0477635	0.0488551	0.0283408	0.0295404	0.0073887	0.00992118
225	0.0481418	0.0488551	0.0288968	0.0295404	0.008335	0.00992118
225.2	0.0488751	0.0488551	0.0296301	0.0295404	0.00846999	0.00992118
225.4	0.0487591	0.0488551	0.0301376	0.0295404	0.00886471	0.00992118
225.6	0.0483614	0.0488551	0.0299526	0.0295404	0.00949239	0.00992118
225.8	0.0491015	0.0488551	0.0299647	0.0295404	0.0101764	0.00992118
226	0.0493054	0.0488551	0.0299408	0.0295404	0.0101657	0.00992118
226.2	0.0500154	0.0488551	0.0307098	0.0295404	0.010901	0.00992118
226.4	0.0498742	0.0488551	0.0308629	0.0295404	0.0112973	0.00992118
226.6	0.0495372	0.0488551	0.0309285	0.0295404	0.0111164	0.00992118
226.8	0.0499022	0.0488551	0.0309795	0.0295404	0.0113542	0.00992118
227	0.0502043	0.0488551	0.0309255	0.0295404	0.0119086	0.00992118
227.2	0.0500806	0.0488551	0.0307281	0.0295404	0.011846	0.00992118
227.4	0.0500138	0.0488551	0.0307893	0.0295404	0.0119837	0.00992118
227.6	0.0504733	0.0488551	0.0314586	0.0295404	0.0124387	0.00992118
227.8	0.0510479	0.0488551	0.0323984	0.0295404	0.0130951	0.00992118
228	0.0511847	0.0488551	0.0325726	0.0295404	0.0126555	0.00992118
228.2	0.0507634	0.0488551	0.0323374	0.0295404	0.0121644	0.00992118
228.4	0.0511688	0.0488551	0.0322838	0.0295404	0.0123284	0.00992118
228.6	0.0506395	0.0488551	0.0315469	0.0295404	0.0117949	0.00992118
228.8	0.0512094	0.0488551	0.0318452	0.0295404	0.0113268	0.00992118
229	0.0523861	0.0488551	0.0330294	0.0295404	0.0117272	0.00992118
229.2	0.0527687	0.0488551	0.0337432	0.0295404	0.0116255	0.00992118
229.4	0.0520173	0.0488551	0.0331361	0.0295404	0.0114141	0.00992118
229.6	0.051941	0.0488551	0.032732	0.0295404	0.0114658	0.00992118
229.8	0.051817	0.0488551	0.0325474	0.0295404	0.0109066	0.00992118
230	0.0511133	0.0488551	0.0326776	0.0295404	0.010195	0.00992118
230.2	0.0516612	0.0488551	0.0334163	0.0295404	0.0104125	0.00992118
230.4	0.0510514	0.0488551	0.0332818	0.0295404	0.0104611	0.00992118
230.6	0.0510724	0.0488551	0.0331236	0.0295404	0.0113556	0.00992118
230.8	0.0511917	0.0488551	0.0326623	0.0295404	0.0116214	0.00992118
231	0.0507947	0.0488551	0.0325765	0.0295404	0.0113748	0.00992118
231.2	0.050392	0.0488551	0.0318548	0.0295404	0.0114009	0.00992118
231.4	0.0506403	0.0488551	0.031999	0.0295404	0.0114517	0.00992118
231.6	0.0508551	0.0488551	0.0324822	0.0295404	0.0121796	0.00992118
231.8	0.0505529	0.0488551	0.0323774	0.0295404	0.0117935	0.00992118
232	0.0504059	0.0488551	0.0314099	0.0295404	0.0107343	0.00992118
232.2	0.0501177	0.0488551	0.0305503	0.0295404	0.0104823	0.00992118
232.4	0.0505399	0.0488551	0.030395	0.0295404	0.0110452	0.00992118
232.6	0.0504723	0.0488551	0.0301559	0.0295404	0.0107442	0.00992118
232.8	0.051466	0.0488551	0.0306908	0.0295404	0.0111038	0.00992118
233	0.0521221	0.0488551	0.0303381	0.0295404	0.0109234	0.00992118
233.2	0.0516308	0.0488551	0.0301769	0.0295404	0.0109134	0.00992118
233.4	0.0517367	0.0488551	0.0294511	0.0295404	0.0106166	0.00992118
233.6	0.0522365	0.0488551	0.0302527	0.0295404	0.0108644	0.00992118
233.8	0.0522216	0.0488551	0.0310946	0.0295404	0.010914	0.00992118
234	0.0521932	0.0488551	0.031701	0.0295404	0.0107565	0.00992118
234.2	0.0522651	0.0488551	0.0319455	0.0295404	0.0110146	0.00992118
234.4	0.0522615	0.0488551	0.0323092	0.0295404	0.0116042	0.00992118
234.6	0.052054	0.0488551	0.0321811	0.0295404	0.0119823	0.00992118
234.8	0.052357	0.0488551	0.0325799	0.0295404	0.0115732	0.00992118
235	0.0516288	0.0488551	0.0322316	0.0295404	0.0106311	0.00992118
235.2	0.051966	0.0488551	0.0319495	0.0295404	0.0104997	0.00992118
235.4	0.052346	0.0488551	0.0321792	0.0295404	0.00989616	0.00992118
235.6	0.0515652	0.0488551	0.0326187	0.0295404	0.00974071	0.00992118
235.8	0.051779	0.0488551	0.0323236	0.0295404	0.00923061	0.00992118
236	0.0517909	0.0488551	0.032015	0.0295404	0.00814071	0.00992118
236.2	0.0513433	0.0488551	0.0319216	0.0295404	0.00857497	0.00992118
236.4	0.0513078	0.0488551	0.0318666	0.0295404	0.0087593	0.00992118
236.6	0.0519808	0.0488551	0.0319965	0.0295404	0.00912405	0.00992118
236.8	0.0520732	0.0488551	0.0317707	0.0295404	0.00901416	0.00992118
237	0.0517346	0.0488551	0.0310832	0.0295404	0.0085827	0.00992118
237.2	0.0517473	0.0488551	0.0309556	0.0295404	0.00938236	0.00992118
237.4	0.0520949	0.0488551	0.0317218	0.0295404	0.0101653	0.00992118
237.6	0.0514814	0.0488551	0.0327516	0.0295404	0.0102272	0.00992118
237.8	0.0508146	0.0488551	0.0324681	0.0295404	0.00996549	0.00992118
238	0.0504734	0.0488551	0.0321415	0.0295404	0.00995147	0.00992118
238.2	0.0504256	0.0488551	0.0320983	0.0295404	0.0106989	0.00992118
238.4	0.0501965	0.0488551	0.0322238	0.0295404	0.0117152	0.00992118
238.6	0.0507086	0.0488551	0.0314418	0.0295404	0.0118081	0.00992118
238.8	0.0515678	0.0488551	0.0312568	0.0295404	0.011842	0.00992118
239	0.0516914	0.0488551	0.0308123	0.0295404	0.0119538	0.00992118
239.2	0.0525165	0.0488551	0.0314378	0.0295404	0.0121583	0.00992118
239.4	0.0519808	0.0488551	0.0309816	0.0295404	0.0117217	0.00992118
239.6	0.0515468	0.0488551	0.03137	0.0295404	0.0122155	0.00992118
239.8	0.052163	0.0488551	0.031665	0.0295404	0.0126977	0.00992118
240	0.0517026	0.0488551	0.0322275	0.0295404	0.012219	0.00992118
240.2	0.0514831	0.0488551	0.0326914	0.0295404	0.0127555	0.00992118
240.4	0.0520442	0.0488551	0.0323854	0.0295404	0.0125681	0.00992118
240.6	0.0522101	0.0488551	0.0325962	0.0295404	0.0123069	0.00992118
240.8	0.051946	0.0488551	0.0329225	0.0295404	0.0119734	0.00992118
241	0.0527271	0.0488551	0.0333197	0.0295404	0.0119689	0.00992118
241.2	0.0526488	0.0488551	0.0333967	0.0295404	0.0120951	0.00992118
241.4	0.0521486	0.0488551	0.0340739	0.0295404	0.0117723	0.00992118
241.6	0.0519319	0.0488551	0.0341921	0.0295404	0.0109909	0.00992118
241.8	0.0526629	0.0488551	0.0341758	0.0295404	0.0110265	0.00992118
242	0.0536119	0.0488551	0.0348698	0.0295404	0.0116767	0.00992118
242.2	0.053924	0.0488551	0.0345611	0.0295404	0.0121364	0.00992118
242.4	0.0541087	0.0488551	0.0341998	0.0295404	0.0128154	0.00992118
242.6	0.0548622	0.0488551	0.0346667	0.0295404	0.0125336	0.00992118
242.8	0.0544736	0.0488551	0.0341271	0.0295404	0.0121341	0.00992118
243	0.0539067	0.0488551	0.0339186	0.0295404	0.0119422	0.00992118
243.2	0.0532108	0.0488551	0.0339504	0.0295404	0.0111823	0.00992118
243.4	0.0530111	0.0488551	0.0329747	0.0295404	0.0112718	0.00992118
243.6	0.0524214	0.0488551	0.0334274	0.0295404	0.0115513	0.00992118
243.8	0.0521572	0.0488551	0.0338307	0.0295404	0.0114646	0.00992118
244	0.0519993	0.0488551	0.0341529	0.0295404	0.011429	0.00992118
244.2	0.0516882	0.0488551	0.0338234	0.0295404	0.0114486	0.00992118
244.4	0.0518634	0.0488551	0.032952	0.0295404	0.0111435	0.00992118
244.6	0.0519598	0.0488551	0.0325877	0.0295404	0.0105689	0.00992118
244.8	0.0524174	0.0488551	0.0328954	0.0295404	0.010981	0.00992118
245	0.0524362	0.0488551	0.032083	0.0295404	0.0106109	0.00992118
245.2	0.0515008	0.0488551	0.0311815	0.0295404	0.0102043	0.00992118
245.4	0.0521659	0.0488551	0.0311798	0.0295404	0.00998031	0.00992118
245.6	0.0527972	0.0488551	0.0311639	0.0295404	0.00999005	0.00992118
245.8	0.0530081	0.0488551	0.0308927	0.0295404	0.0101307	0.00992118
246	0.0528145	0.0488551	0.0305404	0.0295404	0.00996836	0.00992118
246.2	0.0524749	0.0488551	0.0297054	0.0295404	0.00989381	0.00992118
246.4	0.0518967	0.0488551	0.0295259	0.0295404	0.00967629	0.00992118
246.6	0.0520783	0.0488551	0.0301685	0.0295404	0.0093083	0.00992118
246.8	0.0513026	0.0488551	0.029119	0.0295404	0.00815278	0.00992118
247	0.0513938	0.0488551	0.0295303	0.0295404	0.00832551	0.00992118
247.2	0.0506261	0.0488551	0.0291648	0.0295404	0.00818414	0.00992118
247.4	0.0499101	0.0488551	0.0288045	0.0295404	0.00810717	0.00992118
247.6	0.0486371	0.0488551	0.0293662	0.0295404	0.00774097	0.00992118
247.8	0.0489021	0.0488551	0.0301375	0.0295404	0.00845077	0.00992118
248	0.0486785	0.0488551	0.0298294	0.0295404	0.00888829	0.00992118
248.2	0.0480109	0.0488551	0.0297072	0.0295404	0.00917138	0.00992118
248.4	0.0483087	0.0488551	0.0299243	0.0295404	0.00952477	0.00992118
248.6	0.0484753	0.0488551	0.0305971	0.0295404	0.00944065	0.00992118
248.8	0.0486151	0.0488551	0.0318279	0.0295404	0.0107027	0.00992118
249	0.0484102	0.0488551	0.0315234	0.0295404	0.0106292	0.00992118
249.2	0.0489085	0.0488551	0.0320777	0.0295404	0.0105512	0.00992118
249.4	0.0500143	0.0488551	0.0328667	0.0295404	0.0108475	0.00992118
249.6	0.0502434	0.0488551	0.0326835	0.0295404	0.011172	0.00992118
249.8	0.0506329	0.0488551	0.0327093	0.0295404	0.0108979	0.00992118
250	0.0517041	0.0488551	0.0324744	0.0295404	0.0110337	0.00992118
250.2	0.0529801	0.0488551	0.0326132	0.0295404	0.0117216	0.00992118
250.4	0.054401	0.0488551	0.033083	0.0295404	0.0122137	0.00992118
250.6	0.0551522	0.0488551	0.0336544	0.0295404	0.0122449	0.00992118
250.8	0.0546169	0.0488551	0.0330127	0.0295404	0.0119475	0.00992118
251	0.0546566	0.0488551	0.03313	0.0295404	0.012771	0.00992118
251.2	0.0541877	0.0488551	0.0327706	0.0295404	0.0127213	0.00992118
251.4	0.0541364	0.0488551	0.0328693	0.0295404	0.0120866	0.00992118
251.6	0.0536712	0.0488551	0.0330435	0.0295404	0.0121386	0.00992118
251.8	0.0535313	0.0488551	0.0324092	0.0295404	0.0125589	0.00992118
252	0.0524819	0.0488551	0.031615	0.0295404	0.0122	0.00992118
252.2	0.05223	0.0488551	0.0321731	0.0295404	0.0116394	0.00992118
252.4	0.0521511	0.0488551	0.0325078	0.0295404	0.0116591	0.00992118
252.6	0.0512955	0.0488551	0.0322755	0.0295404	0.0113803	0.00992118
252.8	0.0506154	0.0488551	0.0325559	0.0295404	0.0113203	0.00992118
253	0.0498744	0.0488551	0.0319155	0.0295404	0.0100277	0.00992118
253.2	0.0500562	0.0488551	0.0321117	0.0295404	0.01053	0.00992118
253.4	0.0501945	0.0488551	0.0318542	0.0295404	0.0104594	0.00992118
253.6	0.0500501	0.0488551	0.0309264	0.0295404	0.00990127	0.00992118
253.8	0.0500769	0.0488551	0.0306391	0.0295404	0.00952159	0.00992118
254	0.0508133	0.0488551	0.031076	0.0295404	0.0102663	0.00992118
254.2	0.050954	0.0488551	0.0313219	0.0295404	0.0105743	0.00992118
254.4	0.0504366	0.0488551	0.0313577	0.0295404	0.0110309	0.00992118
254.6	0.0497566	0.0488551	0.031263	0.0295404	0.0110087	0.00992118
254.8	0.0491394	0.0488551	0.0311102	0.0295404	0.0106754	0.00992118
255	0.0490159	0.0488551	0.0311607	0.0295404	0.0104953	0.00992118
255.2	0.0494045	0.0488551	0.0314762	0.0295404	0.0105976	0.00992118
255.4	0.0496693	0.0488551	0.0313613	0.0295404	0.0104604	0.00992118
255.6	0.0492848	0.0488551	0.0312131	0.0295404	0.0111297	0.00992118
255.8	0.0496719	0.0488551	0.0310187	0.0295404	0.0113523	0.00992118
256	0.0493872	0.0488551	0.0310438	0.0295404	0.0108028	0.00992118
256.2	0.0495659	0.0488551	0.031035	0.0295404	0.0097874	0.00992118
256.4	0.0495843	0.0488551	0.0312278	0.0295404	0.010377	0.00992118
256.6	0.0497935	0.0488551	0.0315133	0.0295404	0.00960406	0.00992118
256.8	0.0496763	0.0488551	0.0313872	0.0295404	0.00895622	0.00992118
257	0.0503207	0.0488551	0.0316425	0.0295404	0.00939882	0.00992118
257.2	0.051024	0.0488551	0.03227	0.0295404	0.0105064	0.00992118
257.4	0.0514988	0.0488551	0.0325839	0.0295404	0.00971278	0.00992118
257.6	0.0521012	0.0488551	0.0326264	0.0295404	0.0103203	0.00992118
257.8	0.052547	0.0488551	0.0330329	0.0295404	0.0104137	0.00992118
258	0.0524762	0.0488551	0.0335981	0.0295404	0.0112545	0.00992118
258.2	0.0522275	0.0488551	0.0332788	0.0295404	0.0112995	0.00992118
258.4	0.0518751	0.0488551	0.0332158	0.0295404	0.0113375	0.00992118
258.6	0.0522915	0.0488551	0.0339401	0.0295404	0.0111999	0.00992118
258.8	0.0518584	0.0488551	0.0341518	0.0295404	0.0113496	0.00992118
259	0.0523073	0.0488551	0.0342643	0.0295404	0.0121761	0.00992118
259.2	0.0527118	0.0488551	0.0342564	0.0295404	0.0132469	0.00992118
259.4	0.0525657	0.0488551	0.033868	0.0295404	0.0136186	0.00992118
259.6	0.0522925	0.0488551	0.0334427	0.0295404	0.0140335	0.00992118
259.8	0.0518736	0.0488551	0.033501	0.0295404	0.0131983	0.00992118
260	0.0512052	0.0488551	0.0327397	0.0295404	0.0122861	0.00992118
260.2	0.0513841	0.0488551	0.0331464	0.0295404	0.0124477	0.00992118
260.4	0.0519599	0.0488551	0.0337714	0.0295404	0.0129422	0.00992118
260.6	0.0522347	0.0488551	0.0328414	0.0295404	0.0122249	0.00992118
260.8	0.0523882	0.0488551	0.0326254	0.0295404	0.0125565	0.00992118
261	0.0532768	0.0488551	0.0334071	0.0295404	0.0133135	0.00992118
261.2	0.0533424	0.0488551	0.0332629	0.0295404	0.0132826	0.00992118
261.4	0.0536086	0.0488551	0.0331583	0.0295404	0.0133865	0.00992118
261.6	0.0529625	0.0488551	0.0324722	0.0295404	0.0137023	0.00992118
261.8	0.0524892	0.0488551	0.0321809	0.0295404	0.0131286	0.00992118
262	0.0522816	0.0488551	0.0316575	0.0295404	0.0133471	0.00992118
262.2	0.0525662	0.0488551	0.0312264	0.0295404	0.0125161	0.00992118
262.4	0.0522331	0.0488551	0.0309576	0.0295404	0.0116739	0.00992118
262.6	0.0518938	0.0488551	0.0313832	0.0295404	0.0115552	0.00992118
262.8	0.0515069	0.0488551	0.03099	0.0295404	0.0117756	0.00992118
263	0.0520502	0.0488551	0.0306964	0.0295404	0.0118672	0.00992118
263.2	0.0517448	0.0488551	0.0308105	0.0295404	0.0116786	0.00992118
263.4	0.0514198	0.0488551	0.0309325	0.0295404	0.0114755	0.00992118
263.6	0.0510539	0.0488551	0.0301837	0.0295404	0.0107206	0.00992118
263.8	0.0502105	0.0488551	0.029916	0.0295404	0.00923365	0.00992118
264	0.050509	0.0488551	0.029521	0.0295404	0.00904263	0.00992118
264.2	0.0510961	0.0488551	0.0301547	0.0295404	0.009135	0.00992118
264.4	0.0514633	0.0488551	0.0298902	0.0295404	0.00903923	0.00992118
264.6	0.0522639	0.0488551	0.0295798	0.0295404	0.00936877	0.00992118
264.8	0.0522571	0.0488551	0.0300278	0.0295404	0.00942883	0.00992118
265	0.0520477	0.0488551	0.0298345	0.0295404	0.00940285	0.00992118
265.2	0.0515946	0.0488551	0.0298642	0.0295404	0.00936525	0.00992118
265.4	0.0516666	0.0488551	0.0303139	0.0295404	0.00963562	0.00992118
265.6	0.0510067	0.0488551	0.0298592	0.0295404	0.00968322	0.00992118
265.8	0.0514702	0.0488551	0.0306642	0.0295404	0.0107401	0.00992118
266	0.0510316	0.0488551	0.030935	0.0295404	0.0110433	0.00992118
266.2	0.0506045	0.0488551	0.0312461	0.0295404	0.0109794	0.00992118
266.4	0.0502898	0.0488551	0.0320025	0.0295404	0.0112213	0.00992118
266.6	0.0507464	0.0488551	0.0326782	0.0295404	0.012223	0.00992118
266.8	0.0507388	0.0488551	0.0330382	0.0295404	0.0129668	0.00992118
267	0.0513114	0.0488551	0.0335344	0.0295404	0.0136209	0.00992118
267.2	0.0512797	0.0488551	0.0343561	0.0295404	0.0133888	0.00992118
267.4	0.0508464	0.0488551	0.0336686	0.0295404	0.013084	0.00992118
267.6	0.0505137	0.0488551	0.0332725	0.0295404	0.0124172	0.00992118
267.8	0.0505869	0.0488551	0.033175	0.0295404	0.0118453	0.00992118
268	0.0516651	0.0488551	0.0335402	0.0295404	0.0122947	0.00992118
268.2	0.0514179	0.0488551	0.0334839	0.0295404	0.0117968	0.00992118
268.4	0.0514172	0.0488551	0.0330897	0.0295404	0.0119825	0.00992118
268.6	0.0515522	0.0488551	0.0327352	0.0295404	0.0115845	0.00992118
268.8	0.0508424	0.0488551	0.0324145	0.0295404	0.0110579	0.00992118
269	0.0511057	0.0488551	0.0321794	0.0295404	0.0110486	0.00992118
269.2	0.0517255	0.0488551	0.0324735	0.0295404	0.0110852	0.00992118
269.4	0.0522503	0.0488551	0.0325143	0.0295404	0.0109209	0.00992118
269.6	0.0519546	0.0488551	0.0323422	0.0295404	0.0110116	0.00992118
269.8	0.0519887	0.0488551	0.0326483	0.0295404	0.0108652	0.00992118
270	0.051727	0.0488551	0.0318337	0.0295404	0.0104485	0.00992118
270.2	0.0520399	0.0488551	0.031412	0.0295404	0.010515	0.00992118
270.4	0.0521894	0.0488551	0.0323211	0.0295404	0.010731	0.00992118
270.6	0.0524662	0.0488551	0.0326651	0.0295404	0.0110543	0.00992118
270.8	0.0522264	0.0488551	0.0330371	0.0295404	0.0114123	0.00992118
271	0.0528669	0.0488551	0.0328549	0.0295404	0.0112866	0.00992118
271.2	0.0526653	0.0488551	0.0328263	0.0295404	0.0112747	0.00992118
271.4	0.051912	0.0488551	0.0324363	0.0295404	0.0115812	0.00992118
271.6	0.0518418	0.0488551	0.0329759	0.0295404	0.0124513	0.00992118
271.8	0.0520587	0.0488551	0.0328925	0.0295404	0.0134465	0.00992118
272	0.0524142	0.0488551	0.0336369	0.0295404	0.0148496	0.00992118
272.2	0.0519534	0.0488551	0.0334742	0.0295404	0.0143582	0.00992118
272.4	0.0522235	0.0488551	0.0336814	0.0295404	0.0144323	0.00992118
272.6	0.0526044	0.0488551	0.0343455	0.0295404	0.0143111	0.00992118
272.8	0.0524422	0.0488551	0.0343726	0.0295404	0.0146016	0.00992118
273	0.0529019	0.0488551	0.0342602	0.0295404	0.0147719	0.00992118
273.2	0.0530699	0.0488551	0.0345238	0.0295404	0.0146254	0.00992118
273.4	0.0529449	0.0488551	0.0337254	0.0295404	0.01385	0.00992118
273.6	0.0524514	0.0488551	0.0332455	0.0295404	0.0132497	0.00992118
273.8	0.0529665	0.0488551	0.033197	0.0295404	0.0125708	0.00992118
274	0.0523155	0.0488551	0.0323934	0.0295404	0.0118908	0.00992118
274.2	0.0521938	0.0488551	0.032896	0.0295404	0.0119607	0.00992118
274.4	0.0521838	0.0488551	0.033836	0.0295404	0.0121988	0.00992118
274.6	0.0518467	0.0488551	0.0334093	0.0295404	0.0112654	0.00992118
274.8	0.0519358	0.0488551	0.0329501	0.0295404	0.0115864	0.00992118
275	0.0514236	0.0488551	0.0318027	0.0295404	0.0105951	0.00992118
275.2	0.0506097	0.0488551	0.0319384	0.0295404	0.0106123	0.00992118
275.4	0.0496984	0.0488551	0.0315217	0.0295404	0.0105101	0.00992118
275.6	0.0499673	0.0488551	0.0311735	0.0295404	0.0104702	0.00992118
275.8	0.0504728	0.0488551	0.0310156	0.0295404	0.010673	0.00992118
276	0.0506654	0.0488551	0.031234	0.0295404	0.0100939	0.00992118
276.2	0.0508414	0.0488551	0.0309877	0.0295404	0.00910796	0.00992118
276.4	0.0514596	0.0488551	0.0313355	0.0295404	0.00953963	0.00992118
276.6	0.0514381	0.0488551	0.0308212	0.0295404	0.0095638	0.00992118
276.8	0.0506807	0.0488551	0.0303569	0.0295404	0.00974016	0.00992118
277	0.0506438	0.0488551	0.0303649	0.0295404	0.00994925	0.00992118
277.2	0.0508135	0.0488551	0.0304472	0.0295404	0.0101961	0.00992118
277.4	0.0516269	0.0488551	0.0308256	0.0295404	0.0106842	0.00992118
277.6	0.0520151	0.0488551	0.0316265	0.0295404	0.0109074	0.00992118
277.8	0.0527386	0.0488551	0.0317162	0.0295404	0.0112813	0.00992118
278	0.0527326	0.0488551	0.0318708	0.0295404	0.0115804	0.00992118
278.2	0.0536002	0.0488551	0.0333063	0.0295404	0.0134683	0.00992118
278.4	0.0539794	0.0488551	0.0337405	0.0295404	0.0142202	0.00992118
278.6	0.0543244	0.0488551	0.0337455	0.0295404	0.0143759	0.00992118
278.8	0.0552131	0.0488551	0.0343175	0.0295404	0.015406	0.00992118
279	0.0549606	0.0488551	0.0347846	0.0295404	0.0147178	0.00992118
279.2	0.0546574	0.0488551	0.0351947	0.0295404	0.0147844	0.00992118
279.4	0.0548663	0.0488551	0.0348316	0.0295404	0.0145232	0.00992118
279.6	0.0557501	0.0488551	0.0351443	0.0295404	0.0144296	0.00992118
279.8	0.0561773	0.0488551	0.0355834	0.0295404	0.0150386	0.00992118
280	0.056507	0.0488551	0.0359235	0.0295404	0.0152899	0.00992118
280.2	0.0565276	0.0488551	0.0356226	0.0295404	0.0155882	0.00992118
280.4	0.0558167	0.0488551	0.0356763	0.0295404	0.015768	0.00992118
280.6	0.0547097	0.0488551	0.0349181	0.0295404	0.01483	0.00992118
280.8	0.0534436	0.0488551	0.0348018	0.0295404	0.014271	0.00992118
281	0.0527046	0.0488551	0.034103	0.0295404	0.0128906	0.00992118
281.2	0.0524885	0.0488551	0.0336473	0.0295404	0.0127225	0.00992118
281.4	0.0523028	0.0488551	0.0333147	0.0295404	0.0120861	0.00992118
281.6	0.0520765	0.0488551	0.0328218	0.0295404	0.0116116	0.00992118
281.8	0.0519664	0.0488551	0.0327548	0.0295404	0.011966	0.00992118
282	0.0518472	0.0488551	0.0325861	0.0295404	0.0116459	0.00992118
282.2	0.052063	0.0488551	0.0330113	0.0295404	0.0127402	0.00992118
282.4	0.052418	0.0488551	0.0323463	0.0295404	0.0126842	0.00992118
282.6	0.0529981	0.0488551	0.032593	0.0295404	0.0127792	0.00992118
282.8	0.0534191	0.0488551	0.0325699	0.0295404	0.0127211	0.00992118
283	0.0536243	0.0488551	0.0327113	0.0295404	0.0126364	0.00992118
283.2	0.0536536	0.0488551	0.0322019	0.0295404	0.0126813	0.00992118
283.4	0.0546327	0.0488551	0.0326674	0.0295404	0.0133986	0.00992118
283.6	0.0546292	0.0488551	0.0329797	0.0295404	0.0136853	0.00992118
283.8	0.0547979	0.0488551	0.0334415	0.0295404	0.0147246	0.00992118
284	0.0540826	0.0488551	0.0335385	0.0295404	0.0149621	0.00992118
284.2	0.0536196	0.0488551	0.0336199	0.0295404	0.015294	0.00992118
284.4	0.0528962	0.0488551	0.0337784	0.0295404	0.0150448	0.00992118
284.6	0.052636	0.0488551	0.0335193	0.0295404	0.0145365	0.00992118
284.8	0.0519923	0.0488551	0.0333825	0.0295404	0.0138172	0.00992118
285	0.0517945	0.0488551	0.0328585	0.0295404	0.0129885	0.00992118
285.2	0.0514829	0.0488551	0.0331535	0.0295404	0.0133128	0.00992118
285.4	0.0511783	0.0488551	0.0330761	0.0295404	0.0126135	0.00992118
285.6	0.0512915	0.0488551	0.0338421	0.0295404	0.0123724	0.00992118
285.8	0.0510304	0.0488551	0.0336491	0.0295404	0.0120631	0.00992118
286	0.0511311	0.0488551	0.0328096	0.0295404	0.011809	0.00992118
286.2	0.051002	0.0488551	0.0324626	0.0295404	0.0119829	0.00992118
286.4	0.0512524	0.0488551	0.0317842	0.0295404	0.0118347	0.00992118
286.6	0.0515693	0.0488551	0.0315321	0.0295404	0.0113729	0.00992118
286.8	0.0514744	0.0488551	0.0306651	0.0295404	0.011559	0.00992118
287	0.0512184	0.0488551	0.0305611	0.0295404	0.0115432	0.00992118
287.2	0.0515169	0.0488551	0.0307562	0.0295404	0.0124066	0.00992118
287.4	0.0519617	0.0488551	0.031544	0.0295404	0.0131191	0.00992118
287.6	0.0511242	0.0488551	0.0311821	0.0295404	0.0127041	0.00992118
287.8	0.0516787	0.0488551	0.0317899	0.0295404	0.0132321	0.00992118
288	0.0515802	0.0488551	0.0319123	0.0295404	0.0131132	0.00992118
288.2	0.0527972	0.0488551	0.0321491	0.0295404	0.0132497	0.00992118
288.4	0.0531374	0.0488551	0.0326752	0.0295404	0.0132495	0.00992118
288.6	0.0534723	0.0488551	0.0328477	0.0295404	0.0132247	0.00992118
288.8	0.0534923	0.0488551	0.0332779	0.0295404	0.0129609	0.00992118
289	0.0533973	0.0488551	0.0328243	0.0295404	0.0124735	0.00992118
289.2	0.0531848	0.0488551	0.0331276	0.0295404	0.0124286	0.00992118
289.4	0.0534473	0.0488551	0.0330348	0.0295404	0.0123173	0.00992118
289.6	0.0541365	0.0488551	0.0336466	0.0295404	0.0125227	0.00992118
289.8	0.0543935	0.0488551	0.033242	0.0295404	0.0130408	0.00992118
290	0.0547593	0.0488551	0.0329897	0.0295404	0.0134822	0.00992118
290.2	0.0546454	0.0488551	0.0328668	0.0295404	0.0136234	0.00992118
290.4	0.0549109	0.0488551	0.0326847	0.0295404	0.0140505	0.00992118
290.6	0.0551065	0.0488551	0.032987	0.0295404	0.0142415	0.00992118
290.8	0.0544392	0.0488551	0.0325625	0.0295404	0.014955	0.00992118
291	0.0546943	0.0488551	0.0335215	0.0295404	0.0159927	0.00992118
291.2	0.0555674	0.0488551	0.0343794	0.0295404	0.0171251	0.00992118
291.4	0.0551756	0.0488551	0.0338017	0.0295404	0.016463	0.00992118
291.6	0.0540845	0.0488551	0.0331339	0.0295404	0.0160235	0.00992118
291.8	0.0542418	0.0488551	0.032906	0.0295404	0.0162143	0.00992118
292	0.0539967	0.0488551	0.032736	0.0295404	0.0154802	0.00992118
292.2	0.0536937	0.0488551	0.0326714	0.0295404	0.0150935	0.00992118
292.4	0.0524691	0.0488551	0.0320778	0.0295404	0.0142749	0.00992118
292.6	0.0513288	0.0488551	0.0312616	0.0295404	0.0132612	0.00992118
292.8	0.0510219	0.0488551	0.0315858	0.0295404	0.0124141	0.00992118
293	0.0504577	0.0488551	0.0305368	0.0295404	0.0120164	0.00992118
293.2	0.0503928	0.0488551	0.0307416	0.0295404	0.0119365	0.00992118
293.4	0.0508068	0.0488551	0.0308251	0.0295404	0.0116418	0.00992118
293.6	0.0511459	0.0488551	0.0311479	0.0295404	0.0118043	0.00992118
293.8	0.0512313	0.0488551	0.0309652	0.0295404	0.0123827	0.00992118
294	0.0515911	0.0488551	0.0309657	0.0295404	0.0126874	0.00992118
294.2	0.0521915	0.0488551	0.0312427	0.0295404	0.0132062	0.00992118
294.4	0.0527062	0.0488551	0.0313599	0.0295404	0.0135494	0.00992118
294.6	0.0531103	0.0488551	0.0320623	0.0295404	0.0139445	0.00992118
294.8	0.0533194	0.0488551	0.0323211	0.0295404	0.0146011	0.00992118
295	0.054103	0.0488551	0.0330958	0.0295404	0.015275	0.00992118
295.2	0.0542951	0.0488551	0.033074	0.0295404	0.0145254	0.00992118
295.4	0.054013	0.0488551	0.0321006	0.0295404	0.0136693	0.00992118
295.6	0.0533191	0.0488551	0.0318865	0.0295404	0.0130373	0.00992118
295.8	0.0536457	0.0488551	0.0318498	0.0295404	0.0122623	0.00992118
296	0.0534931	0.0488551	0.0322677	0.0295404	0.0113428	0.00992118
296.2	0.0526717	0.0488551	0.0318261	0.0295404	0.0111743	0.00992118
296.4	0.0518244	0.0488551	0.0315699	0.0295404	0.0102703	0.00992118
296.6	0.0513683	0.0488551	0.0322643	0.0295404	0.00953203	0.00992118
296.8	0.0513875	0.0488551	0.0327519	0.0295404	0.00934034	0.00992118
297	0.0505997	0.0488551	0.032975	0.0295404	0.00934963	0.00992118
297.2	0.0508563	0.0488551	0.0335296	0.0295404	0.00885149	0.00992118
297.4	0.0513023	0.0488551	0.0341508	0.0295404	0.00933531	0.00992118
297.6	0.0511785	0.0488551	0.0344002	0.0295404	0.0103085	0.00992118
297.8	0.0511462	0.0488551	0.0341886	0.0295404	0.0108889	0.00992118
298	0.0513517	0.0488551	0.0342346	0.0295404	0.0111591	0.00992118
298.2	0.0518059	0.0488551	0.0344602	0.0295404	0.0116929	0.00992118
298.4	0.0517646	0.0488551	0.0346177	0.0295404	0.0121826	0.00992118
298.6	0.0517829	0.0488551	0.0347733	0.0295404	0.0127256	0.00992118
298.8	0.0520824	0.0488551	0.0349336	0.0295404	0.0133946	0.00992118
299	0.0521218	0.0488551	0.0347029	0.0295404	0.0135793	0.00992118
299.2	0.0520994	0.0488551	0.0346852	0.0295404	0.0134695	0.00992118
299.4	0.0522045	0.0488551	0.0341561	0.0295404	0.0137854	0.00992118
299.6	0.0521202	0.0488551	0.0340595	0.0295404	0.0140259	0.00992118
299.8	0.0524983	0.0488551	0.0341238	0.0295404	0.0146309	0.00992118
300.002	0.04556	0.0488551	0.0294916	0.0295404	0.0132237	0.00992118
300.202	0.0443303	0.0480173	0.0290587	0.0290338	0.0128913	0.00975105
300.402	0.042765	0.0471939	0.0284633	0.0285359	0.0122593	0.00958384
300.602	0.0414814	0.0463846	0.0281043	0.0280466	0.0117502	0.00941949
300.802	0.0396362	0.0455892	0.0273457	0.0275656	0.0113711	0.00925797
301.002	0.0374655	0.0448074	0.0262483	0.0270929	0.010441	0.00909921
301.202	0.035878	0.0440391	0.0253999	0.0266283	0.0104061	0.00894317
301.402	0.0348783	0.0432839	0.0249245	0.0261717	0.0102988	0.00878981
301.602	0.0336771	0.0425416	0.0243886	0.0257229	0.0101648	0.00863908
301.802	0.0321084	0.0418121	0.0233643	0.0252818	0.0100683	0.00849094
302.002	0.0301761	0.0410951	0.0225855	0.0248483	0.00926475	0.00834533
302.202	0.0295396	0.0403904	0.0215961	0.0244221	0.00917379	0.00820222
302.402	0.0286965	0.0396978	0.0213182	0.0240033	0.00918001	0.00806157
302.602	0.0277638	0.039017	0.0204221	0.0235917	0.00927802	0.00792333
302.802	0.0273809	0.038348	0.0200182	0.0231872	0.00907516	0.00778746
303.002	0.0273813	0.0376904	0.0196131	0.0227896	0.00910325	0.00765392
303.202	0.0269138	0.037044	0.0182585	0.0223988	0.00825531	0.00752266
303.402	0.025786	0.0364088	0.0176418	0.0220147	0.00841781	0.00739366
303.602	0.025168	0.0357844	0.0170676	0.0216371	0.00760395	0.00726688
303.802	0.0254798	0.0351708	0.0171752	0.0212661	0.00786579	0.00714226
304.002	0.0247891	0.0345677	0.0167586	0.0209014	0.00731707	0.00701978
304.202	0.0241146	0.0339749	0.0171327	0.020543	0.00759011	0.00689941
304.402	0.0233034	0.0333923	0.0170713	0.0201907	0.00710221	0.00678109
304.602	0.0228841	0.0328197	0.0170467	0.0198445	0.00741697	0.00666481
304.802	0.0217187	0.0322569	0.0165363	0.0195042	0.00752192	0.00655052
305.002	0.0211157	0.0317037	0.0155624	0.0191697	0.00675261	0.00643819
305.202	0.0216503	0.0311601	0.0159633	0.018841	0.00756822	0.00632779
305.402	0.0223173	0.0306257	0.0158296	0.0185179	0.00753017	0.00621928
305.602	0.021659	0.0301005	0.0153888	0.0182004	0.0072517	0.00611263
305.802	0.0203818	0.0295844	0.0146325	0.0178883	0.00671958	0.00600781
306.002	0.0193596	0.0290771	0.014087	0.0175815	0.00630035	0.00590478
306.202	0.0195905	0.0285784	0.0138123	0.01728	0.00673048	0.00580352
306.402	0.0185088	0.0280884	0.0135358	0.0169837	0.00639738	0.005704
306.602	0.018307	0.0276067	0.0127946	0.0166924	0.00619725	0.00560619
306.802	0.0179407	0.0271333	0.0117134	0.0164062	0.00578998	0.00551005
307.002	0.0178744	0.026668	0.0111437	0.0161249	0.00583878	0.00541557
307.202	0.0178823	0.0262107	0.011376	0.0158484	0.00601985	0.0053227
307.402	0.017748	0.0257612	0.012404	0.0155766	0.00733327	0.00523142
307.602	0.0179852	0.0253195	0.0123565	0.0153095	0.00731606	0.00514171
307.802	0.0182708	0.0248853	0.0125324	0.0150469	0.00696529	0.00505354
308.002	0.017504	0.0244585	0.0128373	0.0147889	0.00656078	0.00496688
308.202	0.0168799	0.0240391	0.0133632	0.0145353	0.00604256	0.00488171
308.402	0.0168365	0.0236269	0.0135692	0.014286	0.00606852	0.004798
308.602	0.016663	0.0232217	0.0136509	0.0140411	0.00622108	0.00471572
308.802	0.0163387	0.0228235	0.0129942	0.0138003	0.00546617	0.00463485
309.002	0.0162235	0.0224321	0.012794	0.0135636	0.00523887	0.00455537
309.202	0.0166449	0.0220475	0.0133935	0.013331	0.00620383	0.00447726
309.402	0.0167236	0.0216694	0.0129406	0.0131024	0.00629499	0.00440048
309.602	0.0157838	0.0212978	0.0123331	0.0128778	0.00614037	0.00432502
309.802	0.0152062	0.0209326	0.0118829	0.0126569	0.00584626	0.00425085
310.002	0.0145133	0.0205736	0.0111029	0.0124399	0.00538705	0.00417796
310.202	0.0135733	0.0202208	0.0101638	0.0122266	0.00439656	0.00410631
310.402	0.0135116	0.0198741	0.00974199	0.0120169	0.00462191	0.0040359
310.602	0.0132857	0.0195333	0.00930147	0.0118108	0.00502368	0.00396669
310.802	0.0132813	0.0191983	0.00863387	0.0116083	0.0050481	0.00389867
311.002	0.0134416	0.0188691	0.00917709	0.0114092	0.00537437	0.00383181
311.202	0.0133355	0.0185455	0.00904738	0.0112136	0.00539162	0.0037661
311.402	0.0137032	0.0182275	0.0092179	0.0110213	0.00575271	0.00370152
311.602	0.0132759	0.0179149	0.00890452	0.0108323	0.00574285	0.00363805
311.802	0.0129987	0.0176077	0.00860825	0.0106465	0.00542158	0.00357566
312.002	0.0133118	0.0173058	0.00889168	0.010464	0.00597101	0.00351434
312.202	0.0130433	0.017009	0.00856433	0.0102845	0.00572026	0.00345408
312.402	0.0124049	0.0167173	0.00846509	0.0101082	0.005489	0.00339485
312.602	0.0117705	0.0164307	0.00789369	0.00993483	0.00513323	0.00333663
312.802	0.0115558	0.0161489	0.00696392	0.00976446	0.00476376	0.00327941
313.002	0.0113971	0.015872	0.00697629	0.00959702	0.00417275	0.00322318
313.202	0.0121076	0.0155998	0.00766303	0.00943245	0.00496732	0.00316791
313.402	0.011566	0.0153323	0.007095	0.0092707	0.00409487	0.00311358
313.602	0.0111443	0.0150694	0.00672927	0.00911172	0.00350265	0.00306019
313.802	0.0109635	0.0148109	0.00676496	0.00895547	0.00288693	0.00300771
314.002	0.0108532	0.014557	0.00688053	0.0088019	0.00240101	0.00295613
314.202	0.010561	0.0143073	0.00676156	0.00865096	0.00242347	0.00290544
314.402	0.0111992	0.014062	0.00765994	0.00850261	0.00347189	0.00285562
314.602	0.0103322	0.0138209	0.00748148	0.00835681	0.00265678	0.00280665
314.802	0.0101838	0.0135838	0.00744903	0.0082135	0.00254257	0.00275852
315.002	0.0103078	0.0133509	0.00773344	0.00807266	0.00293386	0.00271122
315.202	0.0106657	0.013122	0.00831064	0.00793422	0.00344237	0.00266472
315.402	0.010766	0.0128969	0.00905278	0.00779817	0.0039589	0.00261903
315.602	0.0108579	0.0126758	0.00935699	0.00766444	0.00506664	0.00257412
315.802	0.0108435	0.0124584	0.00901381	0.00753301	0.00555647	0.00252998
316.002	0.0104676	0.0122448	0.00930791	0.00740383	0.00561697	0.00248659
316.202	0.00962029	0.0120348	0.00885754	0.00727687	0.00545174	0.00244395
316.402	0.00842086	0.0118284	0.00827674	0.00715208	0.00538782	0.00240204
316.602	0.00831126	0.0116256	0.00736519	0.00702944	0.00547302	0.00236085
316.802	0.00833921	0.0114262	0.00693779	0.00690889	0.0058619	0.00232037
317.002	0.00832134	0.0112303	0.00722731	0.00679042	0.00605292	0.00228058
317.202	0.00813315	0.0110377	0.00767871	0.00667398	0.00641502	0.00224147
317.402	0.00764188	0.0108484	0.00654572	0.00655953	0.00501067	0.00220303
317.602	0.00793971	0.0106624	0.00720124	0.00644704	0.00521402	0.00216525
317.802	0.00836497	0.0104796	0.00773299	0.00633649	0.00483734	0.00212812
318.002	0.00928084	0.0102999	0.00815594	0.00622783	0.004761	0.00209163
318.202	0.00980168	0.0101232	0.00814064	0.00612103	0.00469116	0.00205576
318.402	0.010232	0.00994963	0.00865217	0.00601607	0.00485806	0.00202051
318.602	0.0100867	0.00977901	0.00805013	0.0059129	0.00366435	0.00198586
318.802	0.0102408	0.00961132	0.00792295	0.00581151	0.00369667	0.00195181
319.002	0.0113977	0.0094465	0.00860238	0.00571185	0.00374967	0.00191834
319.202	0.0116838	0.00928451	0.00931955	0.0056139	0.00407187	0.00188544
319.402	0.0113106	0.0091253	0.00886689	0.00551763	0.00360289	0.00185311
319.602	0.0110514	0.00896882	0.00889718	0.00542301	0.00348291	0.00182133
319.802	0.0100737	0.00881502	0.00814449	0.00533002	0.00326216	0.0017901
320.002	0.00929117	0.00866385	0.00790588	0.00523862	0.00248461	0.0017594
320.202	0.00840756	0.00851528	0.00730461	0.00514879	0.00257888	0.00172923
320.402	0.00683402	0.00836926	0.00579673	0.00506049	0.00235126	0.00169958
320.602	0.00635608	0.00822574	0.00596011	0.00497371	0.00255659	0.00167043
320.802	0.00556399	0.00808469	0.00588327	0.00488842	0.00235577	0.00164179
321.002	0.00490954	0.00794605	0.00596271	0.0048046	0.0020191	0.00161363
321.202	0.00411273	0.00780979	0.0060732	0.0047222	0.00129649	0.00158596
321.402	0.00410131	0.00767586	0.00595549	0.00464123	0.000860109	0.00155876
321.602	0.00360006	0.00754424	0.00691141	0.00456164	0.00134526	0.00153203
321.802	0.00367499	0.00741486	0.00694158	0.00448341	0.00136508	0.00150576
322.002	0.00380579	0.00728771	0.00653443	0.00440653	0.00133814	0.00147994
322.202	0.0042752	0.00716274	0.00724339	0.00433097	0.00163822	0.00145456
322.402	0.00411272	0.00703991	0.00746913	0.0042567	0.00213816	0.00142962
322.602	0.00390829	0.00691919	0.00725466	0.0041837	0.00186715	0.0014051
322.802	0.00431318	0.00680054	0.00795952	0.00411196	0.00323486	0.00138101
323.002	0.00522724	0.00668392	0.0083497	0.00404145	0.00371452	0.00135733
323.202	0.0051435	0.0065693	0.00811229	0.00397214	0.00432264	0.00133405
323.402	0.00529882	0.00645665	0.00799415	0.00390403	0.00445573	0.00131118
323.602	0.00520996	0.00634593	0.00755255	0.00383708	0.00445113	0.00128869
323.802	0.00539862	0.00623711	0.00712195	0.00377128	0.00491191	0.00126659
324.002	0.00544599	0.00613015	0.00679405	0.00370661	0.00516103	0.00124487
324.202	0.00547166	0.00602503	0.00664119	0.00364305	0.00582804	0.00122352
324.402	0.00647023	0.00592171	0.00678064	0.00358058	0.0060847	0.00120254
324.602	0.00689748	0.00582017	0.0080815	0.00351918	0.0058833	0.00118192
324.802	0.00680774	0.00572036	0.00741942	0.00345883	0.00512435	0.00116165
325.002	0.00693822	0.00562227	0.00740965	0.00339952	0.00532974	0.00114173
325.202	0.00690483	0.00552585	0.00728078	0.00334122	0.00470378	0.00112215
325.402	0.00659743	0.0054311	0.00677177	0.00328392	0.00395143	0.00110291
325.602	0.00660245	0.00533796	0.00714052	0.00322761	0.00428718	0.001084
325.802	0.00625227	0.00524642	0.00626978	0.00317226	0.0037658	0.00106541
326.002	0.00562832	0.00515646	0.00648244	0.00311786	0.00314888	0.00104714
326.202	0.00557777	0.00506803	0.00658628	0.0030644	0.00257736	0.00102918
326.402	0.00528194	0.00498113	0.00595429	0.00301185	0.00317705	0.00101153
326.602	0.00505466	0.00489571	0.00566971	0.0029602	0.00314981	0.000994189
326.802	0.00520731	0.00481175	0.00583637	0.00290944	0.00372567	0.00097714
327.002	0.00514119	0.00472924	0.00524739	0.00285955	0.00342429	0.000960384
327.202	0.00509196	0.00464814	0.00554405	0.00281051	0.00374314	0.000943915
327.402	0.00488987	0.00456844	0.00584294	0.00276231	0.00447925	0.000927729
327.602	0.00484775	0.00449009	0.00535064	0.00271495	0.00491033	0.00091182
327.802	0.00512458	0.0044131	0.00564282	0.00266839	0.00554686	0.000896184
328.002	0.00558408	0.00433742	0.00579374	0.00262263	0.00602734	0.000880816
328.202	0.00667466	0.00426304	0.00699711	0.00257766	0.00647759	0.000865711
328.402	0.00745763	0.00418994	0.00776673	0.00253345	0.00606976	0.000850866
328.602	0.00713386	0.00411809	0.00817684	0.00249001	0.00532398	0.000836275
328.802	0.00741583	0.00404747	0.007814	0.00244731	0.005229	0.000821934
329.002	0.00771453	0.00397806	0.00802563	0.00240534	0.0048473	0.000807839
329.202	0.007554	0.00390985	0.0081565	0.0023641	0.00418913	0.000793986
329.402	0.00744233	0.0038428	0.00892674	0.00232356	0.00395612	0.000780371
329.602	0.00799224	0.0037769	0.00896178	0.00228371	0.00389087	0.000766989
329.802	0.00725083	0.00371213	0.00809291	0.00224455	0.00291749	0.000753836
330.002	0.00694516	0.00364848	0.00832394	0.00220606	0.00261842	0.000740909
330.202	0.00699652	0.00358591	0.00746473	0.00216823	0.00207434	0.000728204
330.402	0.00740409	0.00352442	0.00733938	0.00213105	0.0027385	0.000715717
330.602	0.00668313	0.00346398	0.00727848	0.0020945	0.00244014	0.000703443
330.802	0.00590213	0.00340458	0.00659272	0.00205859	0.0024719	0.00069138
331.002	0.00532973	0.0033462	0.00612514	0.00202329	0.00232253	0.000679524
331.202	0.00527543	0.00328882	0.00663166	0.00198859	0.00268161	0.000667872
331.402	0.00408983	0.00323242	0.00613802	0.00195449	0.00300938	0.000656419
331.602	0.00385324	0.00317699	0.00541468	0.00192097	0.00243223	0.000645163
331.802	0.00332751	0.00312251	0.00495093	0.00188803	0.00232874	0.000634099
332.002	0.00339051	0.00306896	0.00498657	0.00185566	0.0027333	0.000623225
332.202	0.00350988	0.00301634	0.00512212	0.00182383	0.00345842	0.000612538
332.402	0.00346885	0.00296461	0.00481886	0.00179256	0.00343859	0.000602034
332.602	0.00396696	0.00291377	0.005215	0.00176182	0.00363319	0.00059171
332.802	0.00394285	0.00286381	0.00520558	0.00173161	0.00425649	0.000581564
333.002	0.00360308	0.0028147	0.00484579	0.00170191	0.00404973	0.000571591
333.202	0.00376535	0.00276643	0.00522743	0.00167273	0.00435288	0.000561789
333.402	0.00369319	0.00271899	0.00571383	0.00164404	0.00435873	0.000552155
333.602	0.00370972	0.00267237	0.00519737	0.00161585	0.00404056	0.000542687
333.802	0.00353036	0.00262654	0.00492438	0.00158814	0.00376976	0.000533381
334.002	0.00396113	0.0025815	0.00526365	0.00156091	0.00384638	0.000524234
334.202	0.00395705	0.00253723	0.00518935	0.00153414	0.00355846	0.000515244
334.402	0.00391068	0.00249372	0.0053004	0.00150783	0.0034289	0.000506409
334.602	0.0035894	0.00245096	0.0050952	0.00148198	0.00369468	0.000497725
334.802	0.00383422	0.00240893	0.00467893	0.00145656	0.00373253	0.00048919
335.002	0.00419081	0.00236762	0.00495838	0.00143159	0.00315763	0.000480801
335.202	0.00387261	0.00232702	0.00490513	0.00140704	0.0035532	0.000472556
335.402	0.00288305	0.00228711	0.00421233	0.00138291	0.00320303	0.000464453
335.602	0.00272039	0.00224789	0.00332547	0.00135919	0.00295492	0.000456488
335.802	0.00284794	0.00220935	0.00328679	0.00133589	0.00382645	0.00044866
336.002	0.00288489	0.00217146	0.00310213	0.00131298	0.00457655	0.000440966
336.202	0.00299596	0.00213422	0.00267258	0.00129046	0.00462473	0.000433404
336.402	0.003322	0.00209763	0.00331364	0.00126833	0.0046083	0.000425972
336.602	0.00345775	0.00206165	0.00346214	0.00124658	0.00438551	0.000418668
336.802	0.00290105	0.0020263	0.0030097	0.00122521	0.00439554	0.000411488
337.002	0.00350602	0.00199155	0.00323653	0.0012042	0.00417388	0.000404432
337.202	0.00435738	0.0019574	0.00445054	0.00118355	0.00445827	0.000397497
337.402	0.0037546	0.00192384	0.00442628	0.00116325	0.00357473	0.00039068
337.602	0.00422452	0.00189085	0.00404451	0.0011433	0.00308394	0.000383981
337.802	0.00440408	0.00185842	0.00408786	0.0011237	0.00310767	0.000377396
338.002	0.00446847	0.00182655	0.00476996	0.00110443	0.0032005	0.000370924
338.202	0.00409733	0.00179523	0.00494624	0.00108549	0.00250651	0.000364564
338.402	0.00400751	0.00176444	0.00526619	0.00106688	0.00277426	0.000358312
338.602	0.00444116	0.00173419	0.00546352	0.00104858	0.00284354	0.000352168
338.802	0.0044361	0.00170445	0.00563016	0.0010306	0.00264872	0.000346129
339.002	0.0036724	0.00167522	0.00573312	0.00101293	0.00231936	0.000340193
339.202	0.00311337	0.00164649	0.00596129	0.000995556	0.00274681	0.000334359
339.402	0.00277907	0.00161826	0.00595312	0.000978484	0.00256947	0.000328626
339.602	0.00249154	0.00159051	0.00569461	0.000961705	0.00268737	0.00032299
339.802	0.00264205	0.00156323	0.00557042	0.000945213	0.00329795	0.000317452
340.002	0.00273144	0.00153643	0.00493671	0.000929004	0.00345229	0.000312008
340.202	0.0028876	0.00151008	0.00511017	0.000913074	0.00326267	0.000306657
340.402	0.00342902	0.00148419	0.00551939	0.000897416	0.00395879	0.000301399
340.602	0.00350894	0.00145873	0.00453595	0.000882027	0.00359656	0.00029623
340.802	0.00395979	0.00143372	0.00426635	0.000866902	0.00379406	0.000291151
341.002	0.00523166	0.00140913	0.00448849	0.000852036	0.00503579	0.000286158
341.202	0.00558215	0.00138497	0.00484136	0.000837425	0.00575431	0.000281251
341.402	0.00581857	0.00136122	0.00448037	0.000823064	0.00624403	0.000276428
341.602	0.00632105	0.00133788	0.00430212	0.00080895	0.006992	0.000271687
341.802	0.00559623	0.00131493	0.0044248	0.000795078	0.0070516	0.000267029
342.002	0.00540675	0.00129239	0.00486302	0.000781444	0.00731375	0.000262449
342.202	0.00540532	0.00127022	0.00499605	0.000768044	0.00668907	0.000257949
342.402	0.00478277	0.00124844	0.00453816	0.000754873	0.00648182	0.000253526
342.602	0.00446204	0.00122703	0.00441208	0.000741928	0.00548239	0.000249178
342.802	0.00359669	0.00120599	0.00458585	0.000729205	0.00455285	0.000244905
343.002	0.00319599	0.00118531	0.00472958	0.000716701	0.00405474	0.000240705
343.202	0.00369646	0.00116498	0.00524838	0.000704411	0.00426229	0.000236578
343.402	0.00347655	0.00114501	0.00514083	0.000692331	0.00388246	0.000232521
343.602	0.00337907	0.00112537	0.00485374	0.000680459	0.00356561	0.000228533
343.802	0.00304279	0.00110607	0.00452577	0.00066879	0.00299825	0.000224614
344.002	0.00365963	0.00108711	0.00467872	0.000657322	0.00300505	0.000220763
344.202	0.00380039	0.00106847	0.00522494	0.00064605	0.00340425	0.000216977
344.402	0.00390657	0.00105014	0.00489074	0.000634971	0.00354702	0.000213256
344.602	0.00335343	0.00103213	0.00401038	0.000624082	0.00290864	0.000209599
344.802	0.00357814	0.00101444	0.00411646	0.000613381	0.00322233	0.000206005
345.002	0.00327953	0.00099704	0.00407111	0.000602862	0.00378039	0.000202472
345.202	0.00299882	0.000979942	0.00445164	0.000592524	0.00360204	0.000199
345.402	0.00279803	0.000963138	0.0043209	0.000582363	0.00364441	0.000195588
345.602	0.0022482	0.000946622	0.00417728	0.000572377	0.00278277	0.000192234
345.802	0.00252468	0.000930389	0.0052787	0.000562562	0.00300078	0.000188937
346.002	0.00251984	0.000914434	0.00559941	0.000552915	0.00319438	0.000185697
346.202	0.00244646	0.000898753	0.00559308	0.000543433	0.00266889	0.000182513
346.402	0.00205739	0.000883341	0.00535204	0.000534114	0.0022467	0.000179383
346.602	0.00213258	0.000868193	0.00564624	0.000524955	0.00219512	0.000176307
346.802	0.00186465	0.000853305	0.00567563	0.000515953	0.00208418	0.000173284
347.002	0.00208671	0.000838673	0.00577307	0.000507105	0.00273381	0.000170312
347.202	0.00229966	0.000824291	0.00609453	0.000498409	0.00369471	0.000167392
347.402	0.00245326	0.000810156	0.0057605	0.000489862	0.00312614	0.000164521
347.602	0.00308232	0.000796263	0.00615295	0.000481462	0.00326698	0.0001617
347.802	0.00318249	0.000782608	0.00608094	0.000473206	0.00295557	0.000158927
348.002	0.00422081	0.000769188	0.00621974	0.000465091	0.00337008	0.000156202
348.202	0.00378977	0.000755998	0.00577136	0.000457116	0.00346762	0.000153523
348.402	0.0036088	0.000743034	0.00546433	0.000449277	0.00328892	0.000150891
348.602	0.00313508	0.000730292	0.00508314	0.000441573	0.00325798	0.000148303
348.802	0.00305296	0.000717769	0.00523	0.000434	0.00359024	0.00014576
349.002	0.002335	0.00070546	0.00532306	0.000426558	0.00393218	0.00014326
349.202	0.00256225	0.000693363	0.00543949	0.000419243	0.00385769	0.000140804
349.402	0.00263409	0.000681473	0.00524203	0.000412054	0.00354734	0.000138389
349.602	0.00291411	0.000669787	0.00563317	0.000404988	0.00365608	0.000136016
349.802	0.00290937	0.000658301	0.00617672	0.000398043	0.00418116	0.000133684
350.002	0.00202446	0.000647012	0.00500601	0.000391218	0.00417896	0.000131391
350.202	0.00177755	0.000635917	0.00464014	0.000384509	0.00427021	0.000129138
350.402	0.00158785	0.000625012	0.00487002	0.000377915	0.00424235	0.000126924
350.602	0.000663362	0.000614295	0.00391789	0.000371435	0.00383291	0.000124747
350.802	7.16425e-05	0.000603761	0.00358485	0.000365065	0.00355455	0.000122608
351.002	-0.000140057	0.000593407	0.00347361	0.000358805	0.00351942	0.000120505
351.202	0.000246851	0.000583231	0.00358662	0.000352652	0.00310492	0.000118439
351.402	0.000549929	0.00057323	0.00323901	0.000346605	0.00223634	0.000116408
351.602	0.000962369	0.0005634	0.00357338	0.000340661	0.0015789	0.000114412
351.802	0.000824206	0.000553739	0.00308744	0.000334819	0.000949896	0.00011245
352.002	0.00111043	0.000544243	0.00312622	0.000329078	0.000929538	0.000110521
352.202	0.00137333	0.00053491	0.00320696	0.000323435	0.00112877	0.000108626
352.402	0.00182305	0.000525737	0.00362126	0.000317888	0.00142909	0.000106763
352.602	0.00220097	0.000516722	0.00439595	0.000312437	0.00234667	0.000104933
352.802	0.00320333	0.000507861	0.00496925	0.000307079	0.00345484	0.000103133
353.002	0.00374564	0.000499152	0.00535747	0.000301813	0.00399951	0.000101365
353.202	0.00398313	0.000490592	0.00532245	0.000296638	0.00379019	9.96264e-05
353.402	0.00433067	0.00048218	0.00512642	0.000291551	0.00443173	9.79179e-05
353.602	0.00422732	0.000473911	0.00495752	0.000286551	0.00418304	9.62388e-05
353.802	0.00362832	0.000465784	0.00455113	0.000281637	0.00385018	9.45885e-05
354.002	0.00425909	0.000457797	0.00381153	0.000276808	0.00388392	9.29665e-05
354.202	0.00401477	0.000449947	0.00341184	0.000272061	0.00344692	9.13722e-05
354.402	0.00414576	0.000442231	0.00376167	0.000267396	0.00323657	8.98054e-05
354.602	0.00390487	0.000434647	0.0035311	0.00026281	0.00336415	8.82654e-05
354.802	0.0047734	0.000427194	0.00410274	0.000258304	0.00345415	8.67518e-05
355.002	0.0048086	0.000419868	0.00401108	0.000253874	0.00366421	8.52641e-05
355.202	0.00476047	0.000412668	0.00440238	0.000249521	0.00345166	8.3802e-05
355.402	0.00463299	0.000405592	0.00454983	0.000245242	0.00339555	8.23649e-05
355.602	0.00450692	0.000398636	0.00494222	0.000241036	0.00320362	8.09525e-05
355.802	0.00455994	0.0003918	0.00525674	0.000236903	0.00379043	7.95643e-05
356.002	0.00463999	0.000385082	0.0057866	0.000232841	0.00478622	7.81999e-05
356.202	0.00420824	0.000378478	0.00619797	0.000228848	0.0045488	7.68589e-05
356.402	0.00375526	0.000371988	0.00655167	0.000224923	0.00485765	7.55409e-05
356.602	0.00371213	0.000365609	0.00733762	0.000221066	0.00583494	7.42455e-05
356.802	0.00417155	0.00035934	0.00766969	0.000217275	0.00647811	7.29724e-05
357.002	0.00359317	0.000353177	0.0074588	0.00021355	0.00592493	7.1721e-05
357.202	0.00243648	0.000347121	0.00661373	0.000209888	0.00523238	7.04911e-05
357.402	0.00246662	0.000341169	0.00579375	0.000206288	0.0046871	6.92823e-05
357.602	0.00248401	0.000335318	0.0055671	0.000202751	0.00348262	6.80943e-05
357.802	0.00216196	0.000329568	0.00520994	0.000199274	0.00282107	6.69266e-05
358.002	0.00281613	0.000323917	0.00499152	0.000195857	0.00255136	6.57789e-05
358.202	0.00251053	0.000318362	0.00455457	0.000192498	0.00229502	6.46509e-05
358.402	0.00338112	0.000312903	0.00469694	0.000189197	0.00231009	6.35422e-05
358.602	0.00381478	0.000307537	0.00447992	0.000185953	0.00226381	6.24526e-05
358.802	0.00465618	0.000302263	0.00396332	0.000182764	0.00208403	6.13816e-05
359.002	0.00450054	0.00029708	0.00301231	0.00017963	0.00155035	6.03291e-05
359.202	0.00493111	0.000291985	0.00360156	0.00017655	0.00174729	5.92945e-05
359.402	0.00491926	0.000286978	0.00365388	0.000173522	0.00193531	5.82777e-05
359.602	0.00544225	0.000282057	0.00410787	0.000170546	0.00269796	5.72784e-05
359.802	0.00489338	0.00027722	0.00356212	0.000167622	0.0027114	5.62961e-05
360.002	0.00419665	0.000272467	0.00357924	0.000164747	0.00296291	5.53308e-05
360.202	0.00307229	0.000267794	0.0034401	0.000161922	0.00212188	5.43819e-05
360.402	0.00283829	0.000263202	0.00403108	0.000159146	0.00228616	5.34494e-05
360.602	0.00200748	0.000258689	0.00382798	0.000156417	0.0025015	5.25328e-05
360.802	0.00155598	0.000254252	0.00433247	0.000153734	0.00318484	5.1632e-05
361.002	0.000593624	0.000249893	0.00375089	0.000151098	0.00289947	5.07466e-05
361.202	-0.000370512	0.000245607	0.00330238	0.000148507	0.00290613	4.98763e-05
361.402	-0.000431575	0.000241396	0.00319853	0.00014596	0.00316606	4.90211e-05
361.602	-0.000790301	0.000237256	0.00336486	0.000143457	0.0034392	4.81804e-05
361.802	-0.00119025	0.000233188	0.00335715	0.000140997	0.00366834	4.73542e-05
362.002	-0.000213055	0.000229189	0.00376989	0.000138579	0.00427386	4.65422e-05
362.202	0.000446852	0.000225259	0.00403171	0.000136203	0.00488028	4.57441e-05
362.402	0.00121316	0.000221396	0.00428798	0.000133867	0.00477642	4.49596e-05
362.602	0.00216314	0.000217599	0.00468352	0.000131572	0.00509304	4.41886e-05
362.802	0.00296488	0.000213868	0.00485295	0.000129316	0.0052786	4.34309e-05
363.002	0.00395947	0.0002102	0.0055784	0.000127098	0.00538138	4.26861e-05
363.202	0.00470097	0.000206596	0.00592116	0.000124919	0.0059289	4.19541e-05
363.402	0.00439912	0.000203053	0.00573655	0.000122776	0.00576803	4.12347e-05
363.602	0.00459067	0.000199571	0.00573338	0.000120671	0.00595851	4.05276e-05
363.802	0.00407742	0.000196149	0.00486606	0.000118602	0.00543556	3.98326e-05
364.002	0.00420431	0.000192785	0.00550565	0.000116568	0.00522242	3.91496e-05
364.202	0.00323711	0.000189479	0.00481575	0.000114569	0.00453151	3.84782e-05
364.402	0.00263002	0.00018623	0.00403404	0.000112604	0.00435435	3.78184e-05
364.602	0.00249409	0.000183036	0.00321485	0.000110673	0.00439031	3.71699e-05
364.802	0.00200788	0.000179898	0.00352253	0.000108775	0.00473033	3.65325e-05
365.002	0.000971635	0.000176813	0.00226998	0.00010691	0.00418724	3.5906e-05
365.202	8.46959e-05	0.000173781	0.00109943	0.000105077	0.00396756	3.52903e-05
365.402	-4.92797e-05	0.000170801	0.000303904	0.000103275	0.00407998	3.46851e-05
365.602	-0.000475988	0.000167872	6.30782e-05	0.000101504	0.00351628	3.40903e-05
365.802	0.000241611	0.000164993	0.000826958	9.97634e-05	0.00441953	3.35057e-05
366.002	0.00125994	0.000162164	0.00111747	9.80526e-05	0.00454393	3.29311e-05
366.202	0.00109312	0.000159383	0.00116974	9.63712e-05	0.00461698	3.23664e-05
366.402	0.00123271	0.00015665	0.00107505	9.47186e-05	0.00396499	3.18114e-05
366.602	0.00205729	0.000153963	0.00217922	9.30943e-05	0.00464497	3.12659e-05
366.802	0.00227468	0.000151323	0.00268357	9.14979e-05	0.00491021	3.07297e-05
367.002	0.00320828	0.000148728	0.00380662	8.99289e-05	0.00514127	3.02028e-05
367.202	0.00322946	0.000146178	0.00355418	8.83867e-05	0.00471405	2.96849e-05
367.402	0.00308675	0.000143671	0.00422606	8.68711e-05	0.0052	2.91758e-05
367.602	0.00336387	0.000141207	0.0045294	8.53814e-05	0.00525527	2.86755e-05
367.802	0.00360745	0.000138786	0.00506311	8.39172e-05	0.00525214	2.81838e-05
368.002	0.00354247	0.000136406	0.00537644	8.24782e-05	0.00524501	2.77005e-05
368.202	0.00321481	0.000134067	0.00511761	8.10638e-05	0.00526189	2.72254e-05
368.402	0.00364569	0.000131768	0.00506269	7.96737e-05	0.00431849	2.67586e-05
368.602	0.00415269	0.000129508	0.00592207	7.83075e-05	0.00384812	2.62997e-05
368.802	0.00356566	0.000127287	0.00607827	7.69646e-05	0.00389692	2.58487e-05
369.002	0.00342826	0.000125105	0.00555903	7.56448e-05	0.00357824	2.54055e-05
369.202	0.00394603	0.000122959	0.00537734	7.43477e-05	0.00340773	2.49698e-05
369.402	0.00411538	0.000120851	0.00574206	7.30727e-05	0.00354785	2.45416e-05
369.602	0.00415065	0.000118778	0.00599603	7.18196e-05	0.00355122	2.41208e-05
369.802	0.004925	0.000116742	0.00617219	7.05881e-05	0.00381202	2.37071e-05
370.002	0.00462228	0.00011474	0.00538593	6.93776e-05	0.00315248	2.33006e-05
370.202	0.00399625	0.000112772	0.00518359	6.81879e-05	0.00307295	2.2901e-05
370.402	0.00433597	0.000110838	0.00525601	6.70186e-05	0.0030717	2.25083e-05
370.602	0.00427505	0.000108938	0.00568957	6.58693e-05	0.00376204	2.21223e-05
370.802	0.00424655	0.000107069	0.00581324	6.47398e-05	0.00353644	2.1743e-05
371.002	0.0044328	0.000105233	0.00589693	6.36296e-05	0.00333134	2.13701e-05
371.202	0.00388588	0.000103429	0.00557589	6.25385e-05	0.00311859	2.10037e-05
371.402	0.00357863	0.000101655	0.00573274	6.14661e-05	0.00345591	2.06435e-05
371.602	0.0034666	9.9912e-05	0.00612638	6.0412e-05	0.00352475	2.02895e-05
371.802	0.00331412	9.81987e-05	0.0066963	5.93761e-05	0.00387185	1.99416e-05
372.002	0.00386795	9.65148e-05	0.00696592	5.83579e-05	0.00394774	1.95996e-05
372.202	0.00369957	9.48597e-05	0.00700937	5.73571e-05	0.00319174	1.92635e-05
372.402	0.00394439	9.3233e-05	0.00684093	5.63736e-05	0.00261892	1.89332e-05
372.602	0.00389287	9.16342e-05	0.00746476	5.54068e-05	0.00322331	1.86085e-05
372.802	0.00352745	9.00629e-05	0.0072632	5.44567e-05	0.00315042	1.82894e-05
373.002	0.00411512	8.85185e-05	0.00757455	5.35229e-05	0.00354222	1.79758e-05
373.202	0.00377741	8.70005e-05	0.00655826	5.26051e-05	0.00344416	1.76675e-05
373.402	0.00422934	8.55086e-05	0.00687069	5.1703e-05	0.00405892	1.73645e-05
373.602	0.00420997	8.40423e-05	0.00679283	5.08164e-05	0.00438445	1.70668e-05
373.802	0.00435899	8.26011e-05	0.00589232	4.99449e-05	0.00348443	1.67741e-05
374.002	0.00372795	8.11846e-05	0.00526132	4.90885e-05	0.00381384	1.64865e-05
374.202	0.00372778	7.97925e-05	0.00503764	4.82467e-05	0.0042409	1.62037e-05
374.402	0.002921	7.84242e-05	0.00416871	4.74193e-05	0.00415624	1.59259e-05
374.602	0.00252326	7.70793e-05	0.00344069	4.66062e-05	0.00404089	1.56528e-05
374.802	0.00261535	7.57576e-05	0.00311448	4.5807e-05	0.00365774	1.53844e-05
375.002	0.00264881	7.44584e-05	0.00243502	4.50215e-05	0.00358075	1.51205e-05
375.202	0.00254159	7.31816e-05	0.00196876	4.42494e-05	0.00339998	1.48613e-05
375.402	0.00265074	7.19267e-05	0.00216371	4.34906e-05	0.00320522	1.46064e-05
375.602	0.00242705	7.06933e-05	0.00233218	4.27448e-05	0.00331275	1.43559e-05
375.802	0.00209274	6.9481e-05	0.0023871	4.20118e-05	0.00303	1.41098e-05
376.002	0.00263036	6.82895e-05	0.00318808	4.12914e-05	0.00338639	1.38678e-05
376.202	0.00208844	6.71185e-05	0.0033589	4.05833e-05	0.0036847	1.363e-05
376.402	0.00154761	6.59675e-05	0.00341396	3.98874e-05	0.00321288	1.33963e-05
376.602	0.00156166	6.48363e-05	0.00436486	3.92034e-05	0.00306545	1.31665e-05
376.802	0.00106992	6.37244e-05	0.00449988	3.85311e-05	0.00223125	1.29407e-05
377.002	0.000865728	6.26317e-05	0.00432393	3.78704e-05	0.0018885	1.27188e-05
377.202	0.00074826	6.15577e-05	0.00389067	3.7221e-05	0.00114157	1.25007e-05
377.402	0.00138943	6.0502e-05	0.00470086	3.65827e-05	0.00136455	1.22864e-05
377.602	0.000896158	5.94645e-05	0.00469782	3.59554e-05	0.000782341	1.20757e-05
377.802	0.00158527	5.84448e-05	0.00482508	3.53388e-05	0.000421914	1.18686e-05
378.002	0.00154515	5.74426e-05	0.00513748	3.47328e-05	0.00105389	1.16651e-05
378.202	0.00200863	5.64576e-05	0.00567158	3.41372e-05	0.00138852	1.1465e-05
378.402	0.00149537	5.54894e-05	0.00562462	3.35518e-05	0.0015348	1.12684e-05
378.602	0.0020941	5.45379e-05	0.0053842	3.29764e-05	0.00174126	1.10752e-05
378.802	0.00253867	5.36026e-05	0.00580813	3.24109e-05	0.00206681	1.08853e-05
379.002	0.00299137	5.26834e-05	0.00596875	3.18552e-05	0.00286128	1.06986e-05
379.202	0.00262703	5.178e-05	0.00585214	3.13089e-05	0.00286794	1.05152e-05
379.402	0.002536	5.08921e-05	0.00555374	3.0772e-05	0.00334074	1.03348e-05
379.602	0.00214365	5.00194e-05	0.00551595	3.02443e-05	0.0041299	1.01576e-05
379.802	0.00266895	4.91616e-05	0.00612758	2.97257e-05	0.00494778	9.98343e-06
380.002	0.00263688	4.83186e-05	0.00607029	2.92159e-05	0.00599377	9.81223e-06
380.202	0.00207568	4.749e-05	0.00523628	2.87149e-05	0.00600853	9.64396e-06
380.402	0.0012769	4.66756e-05	0.00442496	2.82225e-05	0.00455928	9.47859e-06
380.602	0.00146531	4.58752e-05	0.00444902	2.77386e-05	0.00490516	9.31605e-06
380.802	0.0010211	4.50885e-05	0.00397271	2.72629e-05	0.00426708	9.15629e-06
381.002	0.000697054	4.43154e-05	0.00303048	2.67954e-05	0.00383707	8.99928e-06
381.202	0.00148846	4.35554e-05	0.0031643	2.63359e-05	0.00351805	8.84496e-06
381.402	0.00142689	4.28085e-05	0.00343456	2.58843e-05	0.00310342	8.69328e-06
381.602	0.00150797	4.20744e-05	0.00362648	2.54404e-05	0.00226137	8.54421e-06
381.802	0.00260687	4.13529e-05	0.00450075	2.50041e-05	0.00282227	8.39769e-06
382.002	0.00236893	4.06438e-05	0.00479429	2.45754e-05	0.00278389	8.25368e-06
382.202	0.00239132	3.99468e-05	0.00515033	2.41539e-05	0.00289156	8.11215e-06
382.402	0.00167123	3.92618e-05	0.00505708	2.37397e-05	0.00297313	7.97304e-06
382.602	0.00213683	3.85885e-05	0.00502452	2.33326e-05	0.00248997	7.83631e-06
382.802	0.00234327	3.79268e-05	0.00574983	2.29325e-05	0.00294862	7.70193e-06
383.002	0.00231964	3.72764e-05	0.00590516	2.25393e-05	0.00304316	7.56986e-06
383.202	0.00210249	3.66372e-05	0.00558624	2.21528e-05	0.00256429	7.44005e-06
383.402	0.00239635	3.60089e-05	0.00543258	2.17729e-05	0.00245284	7.31246e-06
383.602	0.00227262	3.53915e-05	0.00547404	2.13995e-05	0.0025603	7.18707e-06
383.802	0.00328304	3.47845e-05	0.00640607	2.10326e-05	0.00332763	7.06382e-06
384.002	0.00295348	3.41881e-05	0.00622539	2.06719e-05	0.00351769	6.94269e-06
384.202	0.00332451	3.36018e-05	0.0068709	2.03174e-05	0.00394545	6.82364e-06
384.402	0.00358555	3.30256e-05	0.00724633	1.9969e-05	0.00374841	6.70662e-06
384.602	0.00395448	3.24592e-05	0.00786682	1.96266e-05	0.0042386	6.59162e-06
384.802	0.00449706	3.19026e-05	0.00785121	1.929e-05	0.00403681	6.47858e-06
385.002	0.00477945	3.13556e-05	0.00778243	1.89592e-05	0.00374479	6.36748e-06
385.202	0.00541949	3.08179e-05	0.00809324	1.86341e-05	0.00311656	6.25829e-06
385.402	0.00468515	3.02894e-05	0.00766005	1.83145e-05	0.00236922	6.15097e-06
385.602	0.00458069	2.977e-05	0.00773847	1.80005e-05	0.00284396	6.0455e-06
385.802	0.00475106	2.92595e-05	0.00803007	1.76918e-05	0.00371777	5.94183e-06
386.002	0.00399025	2.87577e-05	0.00745462	1.73884e-05	0.0038147	5.83993e-06
386.202	0.00364424	2.82646e-05	0.00681478	1.70902e-05	0.00388852	5.73979e-06
386.402	0.00323241	2.77799e-05	0.00622287	1.67972e-05	0.00345155	5.64136e-06
386.602	0.00279505	2.73035e-05	0.00533987	1.65091e-05	0.00292772	5.54462e-06
386.802	0.00198381	2.68353e-05	0.00499688	1.6226e-05	0.00287522	5.44954e-06
387.002	0.00170432	2.63751e-05	0.00430752	1.59478e-05	0.00206039	5.35609e-06
387.202	0.00131997	2.59228e-05	0.00358001	1.56743e-05	0.00129408	5.26424e-06
387.402	0.00142576	2.54783e-05	0.00362069	1.54055e-05	0.000901066	5.17397e-06
387.602	0.0014383	2.50414e-05	0.00316386	1.51413e-05	0.000922037	5.08525e-06
387.802	0.00144405	2.4612e-05	0.00325057	1.48817e-05	0.000953423	4.99804e-06
388.002	0.00122362	2.41899e-05	0.00254227	1.46265e-05	0.00067716	4.91234e-06
388.202	0.000672996	2.37751e-05	0.0021881	1.43757e-05	-8.28209e-06	4.8281e-06
388.402	0.000206709	2.33674e-05	0.00188378	1.41292e-05	-0.000617402	4.7453e-06
388.602	-0.000422578	2.29667e-05	0.00159317	1.38869e-05	-0.00157752	4.66393e-06
388.802	-0.000884892	2.25729e-05	0.000901002	1.36487e-05	-0.00183705	4.58395e-06
389.002	-0.00173411	2.21858e-05	0.000488169	1.34147e-05	-0.00202141	4.50535e-06
389.202	-0.00203724	2.18053e-05	0.00078884	1.31846e-05	-0.00204179	4.42809e-06
389.402	-0.00269116	2.14314e-05	0.000683265	1.29585e-05	-0.00171946	4.35215e-06
389.602	-0.00243538	2.10639e-05	0.00148719	1.27363e-05	-0.000791622	4.27752e-06
389.802	-0.00190642	2.07027e-05	0.00228341	1.25179e-05	-0.000102233	4.20417e-06
390.002	-0.00164694	2.03477e-05	0.00279329	1.23033e-05	0.000382834	4.13207e-06
390.202	-0.00201538	1.99987e-05	0.00280013	1.20923e-05	0.000197121	4.06122e-06
390.402	-0.00233713	1.96558e-05	0.00271774	1.18849e-05	-0.000225939	3.99157e-06
390.602	-0.00229677	1.93187e-05	0.00331846	1.16811e-05	0.000894753	3.92312e-06
390.802	-0.00165058	1.89875e-05	0.00467376	1.14808e-05	0.00156581	3.85585e-06
391.002	-0.000678209	1.86619e-05	0.00522953	1.12839e-05	0.00252612	3.78973e-06
391.202	0.000225515	1.83418e-05	0.00576656	1.10904e-05	0.00301437	3.72474e-06
391.402	0.00102286	1.80273e-05	0.0058587	1.09002e-05	0.00328671	3.66087e-06
391.602	0.000991984	1.77182e-05	0.00485249	1.07133e-05	0.00311775	3.59809e-06
391.802	0.00111104	1.74143e-05	0.00469468	1.05296e-05	0.00301941	3.53639e-06
392.002	0.00184948	1.71157e-05	0.00489005	1.0349e-05	0.00330115	3.47575e-06
392.202	0.000930912	1.68222e-05	0.00484728	1.01716e-05	0.002399	3.41614e-06
392.402	0.00113046	1.65337e-05	0.00498286	9.99716e-06	0.00305578	3.35756e-06
392.602	0.00124358	1.62502e-05	0.00513969	9.82572e-06	0.00334183	3.29999e-06
392.802	0.0011809	1.59715e-05	0.00501443	9.65723e-06	0.00426698	3.2434e-06
393.002	0.00113791	1.56977e-05	0.00509973	9.49162e-06	0.00453042	3.18778e-06
393.202	0.00112903	1.54285e-05	0.00479717	9.32886e-06	0.00377716	3.13311e-06
393.402	0.000865272	1.51639e-05	0.00412547	9.16888e-06	0.00337771	3.07939e-06
393.602	0.000847692	1.49039e-05	0.00409208	9.01165e-06	0.00314086	3.02658e-06
393.802	0.000598271	1.46483e-05	0.0038882	8.85712e-06	0.00289172	2.97468e-06
394.002	0.000267579	1.43971e-05	0.00363168	8.70524e-06	0.00275693	2.92367e-06
394.202	-0.000105612	1.41502e-05	0.00304667	8.55596e-06	0.00244858	2.87353e-06
394.402	0.00019788	1.39076e-05	0.00253446	8.40924e-06	0.00202479	2.82426e-06
394.602	0.000537035	1.36691e-05	0.00244275	8.26503e-06	0.00265447	2.77583e-06
394.802	0.000719248	1.34347e-05	0.00232424	8.1233e-06	0.00260556	2.72823e-06
395.002	0.000800388	1.32043e-05	0.00171875	7.984e-06	0.00268532	2.68144e-06
395.202	0.0010682	1.29779e-05	0.00114732	7.84709e-06	0.00218366	2.63546e-06
395.402	0.00112399	1.27553e-05	0.000844978	7.71253e-06	0.00152878	2.59027e-06
395.602	0.00117237	1.25366e-05	0.000453173	7.58027e-06	0.000579501	2.54585e-06
395.802	0.00187032	1.23216e-05	0.00108379	7.45028e-06	0.000592674	2.50219e-06
396.002	0.00203409	1.21103e-05	0.00127082	7.32252e-06	0.000765359	2.45928e-06
396.202	0.0022733	1.19026e-05	0.00168401	7.19695e-06	0.000842017	2.41711e-06
396.402	0.00300602	1.16985e-05	0.0022103	7.07354e-06	0.0021551	2.37566e-06
396.602	0.00318155	1.14979e-05	0.00271278	6.95224e-06	0.00263712	2.33492e-06
396.802	0.00326264	1.13007e-05	0.00313992	6.83302e-06	0.00324956	2.29488e-06
397.002	0.00285054	1.1107e-05	0.00310218	6.71585e-06	0.00330283	2.25553e-06
397.202	0.00247069	1.09165e-05	0.0025082	6.60068e-06	0.00329002	2.21685e-06
397.402	0.00188796	1.07293e-05	0.00211249	6.48749e-06	0.00362777	2.17884e-06
397.602	0.00189444	1.05453e-05	0.00235161	6.37624e-06	0.00364995	2.14147e-06
397.802	0.00161838	1.03645e-05	0.0025027	6.2669e-06	0.00373765	2.10475e-06
398.002	0.00128844	1.01867e-05	0.00240704	6.15943e-06	0.00414558	2.06866e-06
398.202	0.00145682	1.00121e-05	0.00227682	6.05381e-06	0.0036606	2.03318e-06
398.402	0.000906752	9.84036e-06	0.00170826	5.95e-06	0.00331539	1.99832e-06
398.602	0.000832681	9.67162e-06	0.00176197	5.84796e-06	0.00362624	1.96405e-06
398.802	0.000616808	9.50577e-06	0.00208041	5.74768e-06	0.00378962	1.93037e-06
[truncated: 4,005 more rows]

## Sheet: His-NTV-AviTag_RavA_ADP
SensorName: t1C1			SensorName: t1D1		SensorName: t1F1		SensorName: t1H1
Conc.	7.001		Conc.	4.901	Conc.	2.4	Conc.	1.17
Start	0		Start	0	Start	0	Start	0
Stop	299.8		Stop	299.8	Stop	299.8	Stop	299.8
Time1	Data1	Fit1	Data1	Fit1	Data1	Fit1	Data1	Fit1
0	0.00409589	0	0.000836222	0	0.00263883	0	-0.000394045	0
0.2	0.00432476	0.000642933	0.00154443	0.000378791	0.00304249	0.000196	-0.000318955	8.5233e-05
0.4	0.00438297	0.00127549	0.00220259	0.000751832	0.00320368	0.000389251	-0.000420275	0.000169319
0.6	0.00462339	0.00189782	0.00203724	0.00111921	0.00286989	0.00057979	-0.000440974	0.000252273
0.8	0.00538347	0.00251011	0.00245636	0.00148101	0.00341517	0.000767657	0.000107572	0.00033411
1	0.00625058	0.00311252	0.00345026	0.00183732	0.00385578	0.000952889	0.000668363	0.000414846
1.2	0.00722937	0.00370519	0.00424592	0.00218822	0.00360273	0.00113552	0.00117213	0.000494495
1.4	0.00842878	0.0042883	0.0051109	0.00253379	0.00395371	0.00131559	0.00153624	0.000573072
1.6	0.00963164	0.00486199	0.0057234	0.00287412	0.00433865	0.00149314	0.00202156	0.000650591
1.8	0.0103362	0.00542642	0.00567703	0.00320928	0.00431521	0.00166819	0.00195036	0.000727066
2	0.0116517	0.00598174	0.00661634	0.00353936	0.00459923	0.00184079	0.00234944	0.000802513
2.2	0.0134367	0.00652809	0.00792507	0.00386442	0.00564452	0.00201097	0.00326211	0.000876944
2.4	0.0147191	0.00706562	0.00810116	0.00418455	0.00584309	0.00217876	0.0032347	0.000950372
2.6	0.0149275	0.00759447	0.00827805	0.00449982	0.00635463	0.0023442	0.00345151	0.00102281
2.8	0.0155149	0.00811478	0.00856277	0.00481031	0.00631948	0.00250731	0.00326108	0.00109428
3	0.0165223	0.00862669	0.00889802	0.00511608	0.00634788	0.00266814	0.00327099	0.00116478
3.2	0.0165149	0.00913033	0.00834461	0.00541721	0.00537472	0.00282671	0.0025885	0.00123434
3.4	0.0170534	0.00962584	0.00833641	0.00571376	0.00563662	0.00298306	0.00220002	0.00130295
3.6	0.0175043	0.0101134	0.00869476	0.00600582	0.00586913	0.00313722	0.00179821	0.00137065
3.8	0.0176075	0.010593	0.00865732	0.00629344	0.00601217	0.00328921	0.00135752	0.00143743
4	0.0182791	0.0110649	0.00966225	0.0065767	0.00684893	0.00343907	0.00200169	0.00150332
4.2	0.0186128	0.0115292	0.0102182	0.00685566	0.00709675	0.00358682	0.00289819	0.00156831
4.4	0.0193355	0.0119859	0.0108786	0.00713038	0.00738724	0.00373251	0.00335721	0.00163244
4.6	0.0194201	0.0124353	0.0107496	0.00740093	0.00696674	0.00387615	0.00332281	0.0016957
4.8	0.0198907	0.0128775	0.0115004	0.00766738	0.00778528	0.00401778	0.00338245	0.0017581
5	0.0199083	0.0133125	0.0121121	0.00792978	0.00744204	0.00415742	0.00320377	0.00181967
5.2	0.0206035	0.0137405	0.0120923	0.00818819	0.00686814	0.0042951	0.00300649	0.00188041
5.4	0.021182	0.0141616	0.0123462	0.00844269	0.0072119	0.00443085	0.00265105	0.00194033
5.6	0.0214632	0.0145758	0.0123261	0.00869332	0.00732844	0.00456469	0.00237194	0.00199945
5.8	0.0209828	0.0149834	0.0116032	0.00894015	0.00681688	0.00469666	0.00139474	0.00205777
6	0.0217497	0.0153844	0.0122718	0.00918323	0.00712186	0.00482678	0.00159264	0.0021153
6.2	0.0216893	0.015779	0.0124593	0.00942262	0.00803633	0.00495507	0.00157447	0.00217206
6.4	0.0216738	0.0161671	0.0122238	0.00965837	0.00847368	0.00508156	0.00100864	0.00222806
6.6	0.0215752	0.016549	0.0123679	0.00989055	0.00842088	0.00520628	0.00125361	0.0022833
6.8	0.0216991	0.0169247	0.0122289	0.0101192	0.00802166	0.00532924	0.00137607	0.0023378
7	0.0219092	0.0172944	0.012239	0.0103444	0.00841003	0.00545049	0.00174654	0.00239156
7.2	0.0224694	0.0176581	0.0126078	0.0105661	0.00824417	0.00557003	0.00225947	0.0024446
7.4	0.0232269	0.0180159	0.0132744	0.0107845	0.00808757	0.00568789	0.00284549	0.00249693
7.6	0.0239015	0.0183679	0.0136882	0.0109996	0.00836665	0.00580411	0.00370997	0.00254855
7.8	0.024207	0.0187143	0.0139143	0.0112114	0.00851352	0.00591869	0.00430098	0.00259948
8	0.0252397	0.0190551	0.0142958	0.01142	0.0091799	0.00603166	0.00500073	0.00264972
8.2	0.0253633	0.0193903	0.0145903	0.0116255	0.00936164	0.00614305	0.00565701	0.00269929
8.4	0.0258594	0.0197202	0.0151809	0.0118278	0.00968743	0.00625288	0.00533628	0.00274819
8.6	0.0255075	0.0200447	0.0151379	0.012027	0.0092185	0.00636116	0.00472927	0.00279643
8.8	0.0261745	0.020364	0.0153339	0.0122233	0.00943656	0.00646793	0.00421766	0.00284402
9	0.0270528	0.0206781	0.0155974	0.0124165	0.00930675	0.0065732	0.00402043	0.00289097
9.2	0.0279865	0.0209872	0.0162436	0.0126068	0.00954482	0.00667699	0.00435457	0.00293729
9.4	0.0279042	0.0212912	0.0165088	0.0127942	0.00957028	0.00677933	0.00412567	0.00298299
9.6	0.0278524	0.0215904	0.0167468	0.0129788	0.00979074	0.00688023	0.00398426	0.00302807
9.8	0.027378	0.0218847	0.0164885	0.0131606	0.00920371	0.00697972	0.00363156	0.00307254
10	0.0280234	0.0221743	0.0171857	0.0133396	0.00957476	0.00707781	0.00405422	0.00311642
10.2	0.0278773	0.0224592	0.017381	0.0135159	0.00983653	0.00717452	0.00362511	0.0031597
10.4	0.0281758	0.0227395	0.0174927	0.0136895	0.0095678	0.00726988	0.0036226	0.0032024
10.6	0.0274683	0.0230153	0.0169986	0.0138605	0.00835817	0.0073639	0.00373196	0.00324453
10.8	0.0271747	0.0232866	0.0164569	0.0140289	0.00792933	0.0074566	0.00368853	0.00328609
11	0.0279781	0.0235535	0.0170336	0.0141947	0.00785478	0.007548	0.00501822	0.00332709
11.2	0.0284823	0.0238162	0.0172061	0.014358	0.00759194	0.00763812	0.00577591	0.00336754
11.4	0.0280657	0.0240745	0.0165094	0.0145189	0.00671714	0.00772698	0.00523567	0.00340744
11.6	0.0273391	0.0243288	0.016104	0.0146773	0.00639211	0.00781458	0.00525284	0.00344681
11.8	0.0269423	0.0245789	0.0157843	0.0148333	0.00632253	0.00790096	0.00433818	0.00348565
12	0.0268346	0.0248249	0.015126	0.0149869	0.00649555	0.00798613	0.00384794	0.00352396
12.2	0.0260615	0.025067	0.0149525	0.0151382	0.0068054	0.0080701	0.00406927	0.00356176
12.4	0.0260059	0.0253052	0.0143978	0.0152872	0.00723559	0.0081529	0.00317681	0.00359905
12.6	0.0259581	0.0255396	0.0141651	0.0154339	0.00729527	0.00823453	0.00273396	0.00363584
12.8	0.0262054	0.0257701	0.0140365	0.0155784	0.00790192	0.00831502	0.00242577	0.00367213
13	0.0264245	0.025997	0.01419	0.0157207	0.00845312	0.00839438	0.00250303	0.00370793
13.2	0.0263995	0.0262202	0.0147357	0.0158609	0.00866313	0.00847262	0.0021661	0.00374325
13.4	0.0252908	0.0264397	0.0133064	0.0159989	0.00816276	0.00854977	0.00123992	0.0037781
13.6	0.0255282	0.0266558	0.0136493	0.0161348	0.00874852	0.00862584	0.000523645	0.00381248
13.8	0.0258603	0.0268683	0.0134377	0.0162687	0.00851204	0.00870084	5.03298e-06	0.00384639
14	0.0266328	0.0270774	0.0133873	0.0164005	0.00869556	0.00877478	-0.000234953	0.00387985
14.2	0.0270943	0.0272831	0.0133297	0.0165304	0.00842356	0.00884769	-0.000713668	0.00391286
14.4	0.027078	0.0274855	0.0134123	0.0166582	0.00834096	0.00891958	-0.000643564	0.00394542
14.6	0.0268391	0.0276847	0.0130953	0.0167841	0.00749074	0.00899046	-0.000795121	0.00397755
14.8	0.0276281	0.0278806	0.0133872	0.0169081	0.00766435	0.00906034	-0.000487805	0.00400924
15	0.0287054	0.0280734	0.0144562	0.0170303	0.00812411	0.00912925	0.00133823	0.00404051
15.2	0.028488	0.028263	0.0150932	0.0171505	0.00837273	0.00919718	0.00128023	0.00407135
15.4	0.0288746	0.0284496	0.0156814	0.017269	0.00829109	0.00926417	0.00168861	0.00410178
15.6	0.0289609	0.0286332	0.0163641	0.0173856	0.00851048	0.00933021	0.0022321	0.0041318
15.8	0.0294851	0.0288138	0.0173099	0.0175005	0.00938448	0.00939533	0.00306408	0.00416142
16	0.029369	0.0289915	0.0179172	0.0176136	0.00994855	0.00945954	0.00418241	0.00419064
16.2	0.0293302	0.0291663	0.018024	0.0177251	0.010207	0.00952284	0.0052506	0.00421946
16.4	0.0299067	0.0293383	0.0184807	0.0178348	0.0103715	0.00958526	0.00586231	0.0042479
16.6	0.0304532	0.0295075	0.0196495	0.0179429	0.0100005	0.0096468	0.00662678	0.00427595
16.8	0.0303924	0.029674	0.0196593	0.0180493	0.0096154	0.00970747	0.00682645	0.00430363
17	0.0301429	0.0298378	0.0193848	0.0181541	0.00893094	0.0097673	0.00606806	0.00433093
17.2	0.0297285	0.029999	0.0188327	0.0182573	0.00875447	0.00982629	0.00554939	0.00435787
17.4	0.0294169	0.0301576	0.018381	0.0183589	0.00884334	0.00988445	0.00558876	0.00438444
17.6	0.0308258	0.0303136	0.019629	0.018459	0.00984945	0.00994179	0.00525275	0.00441066
17.8	0.0312301	0.030467	0.0198352	0.0185576	0.00970429	0.00999833	0.00554686	0.00443652
18	0.0320741	0.030618	0.0202519	0.0186547	0.00993269	0.0100541	0.00582024	0.00446204
18.2	0.0326842	0.0307666	0.0211599	0.0187503	0.0100151	0.010109	0.00595784	0.00448721
18.4	0.0328179	0.0309128	0.0207345	0.0188445	0.00988762	0.0101632	0.00545335	0.00451204
18.6	0.0321825	0.0310566	0.019978	0.0189372	0.00938528	0.0102167	0.00417657	0.00453654
18.8	0.0328104	0.0311981	0.0200814	0.0190285	0.0104544	0.0102693	0.00441973	0.00456071
19	0.0326234	0.0313373	0.0201802	0.0191185	0.0106379	0.0103213	0.00396474	0.00458455
19.2	0.0327054	0.0314742	0.020217	0.0192071	0.0111556	0.0103725	0.0034274	0.00460807
19.4	0.0323589	0.0316089	0.0193304	0.0192943	0.0109339	0.010423	0.00384075	0.00463128
19.6	0.0315085	0.0317415	0.0188991	0.0193802	0.0112314	0.0104728	0.00365096	0.00465417
19.8	0.0312137	0.0318719	0.0185941	0.0194648	0.0115151	0.0105219	0.00434073	0.00467676
20	0.0310285	0.0320002	0.0184933	0.0195481	0.0114213	0.0105703	0.00391087	0.00469904
20.2	0.0314988	0.0321265	0.0184501	0.0196302	0.0120861	0.010618	0.00406156	0.00472102
20.4	0.0313255	0.0322507	0.0189352	0.019711	0.0121775	0.0106651	0.00378629	0.00474271
20.6	0.0306771	0.0323729	0.0187541	0.0197905	0.0114907	0.0107115	0.00290377	0.0047641
20.8	0.0303718	0.0324931	0.0185773	0.0198689	0.0113903	0.0107572	0.00283284	0.0047852
21	0.0300085	0.0326114	0.0181628	0.0199461	0.0114413	0.0108023	0.00264491	0.00480603
21.2	0.0300983	0.0327278	0.0179094	0.0200221	0.0116827	0.0108468	0.00313892	0.00482657
21.4	0.0304225	0.0328423	0.0191637	0.020097	0.0119792	0.0108906	0.00389838	0.00484683
21.6	0.0307613	0.0329549	0.0198007	0.0201707	0.0127191	0.0109338	0.00436257	0.00486682
21.8	0.0306872	0.0330658	0.0202473	0.0202433	0.012591	0.0109765	0.00494246	0.00488655
22	0.0306711	0.0331748	0.0201894	0.0203148	0.0118329	0.0110185	0.00477887	0.004906
22.2	0.0306868	0.0332821	0.0206917	0.0203852	0.0115664	0.0110599	0.00486642	0.0049252
22.4	0.030483	0.0333876	0.0202137	0.0204545	0.0111646	0.0111008	0.0037948	0.00494414
22.6	0.0294131	0.0334915	0.0204391	0.0205228	0.0112809	0.0111411	0.00348503	0.00496282
22.8	0.0302965	0.0335936	0.0209634	0.0205901	0.0119387	0.0111808	0.00423348	0.00498125
23	0.0305781	0.0336942	0.0212627	0.0206563	0.0119708	0.0112199	0.00403723	0.00499943
23.2	0.0313598	0.0337931	0.0218143	0.0207216	0.012528	0.0112585	0.00540217	0.00501737
23.4	0.0306661	0.0338904	0.0213372	0.0207858	0.0119548	0.0112966	0.00566582	0.00503507
23.6	0.0305254	0.0339861	0.0211404	0.0208491	0.0121727	0.0113341	0.00569415	0.00505252
23.8	0.0314094	0.0340803	0.0213529	0.0209114	0.0126064	0.0113712	0.00598885	0.00506975
24	0.0319101	0.0341729	0.0221166	0.0209727	0.0131709	0.0114076	0.00519245	0.00508674
24.2	0.0320827	0.0342641	0.0220091	0.0210331	0.0131166	0.0114436	0.00523036	0.0051035
24.4	0.0322021	0.0343538	0.022549	0.0210927	0.0130304	0.0114791	0.00566877	0.00512004
24.6	0.0327144	0.034442	0.022552	0.0211513	0.0124548	0.0115141	0.00507985	0.00513635
24.8	0.0332672	0.0345288	0.0227993	0.021209	0.0126181	0.0115485	0.00554392	0.00515245
25	0.0330459	0.0346143	0.0217056	0.0212658	0.0120551	0.0115825	0.00503962	0.00516832
25.2	0.0332091	0.0346983	0.0217287	0.0213218	0.0120527	0.0116161	0.00501125	0.00518399
25.4	0.033197	0.034781	0.0228781	0.0213769	0.0126641	0.0116491	0.0052969	0.00519944
25.6	0.0331835	0.0348623	0.0224463	0.0214312	0.0122855	0.0116817	0.00498991	0.00521469
25.8	0.0325873	0.0349424	0.022054	0.0214847	0.0118362	0.0117138	0.00441753	0.00522973
26	0.0317709	0.0350211	0.0214754	0.0215373	0.0109689	0.0117455	0.00389257	0.00524457
26.2	0.0323184	0.0350986	0.0226086	0.0215892	0.0116778	0.0117768	0.00398513	0.0052592
26.4	0.0319952	0.0351748	0.0228553	0.0216403	0.0119943	0.0118076	0.00375821	0.00527365
26.6	0.03218	0.0352498	0.0236603	0.0216905	0.0126785	0.0118379	0.00432782	0.00528789
26.8	0.0332616	0.0353236	0.0233671	0.0217401	0.0124364	0.0118679	0.00433202	0.00530195
27	0.0334345	0.0353961	0.0233855	0.0217889	0.0125651	0.0118974	0.00413111	0.00531581
27.2	0.033454	0.0354676	0.0236442	0.0218369	0.0122477	0.0119265	0.00428313	0.00532949
27.4	0.0327333	0.0355378	0.02283	0.0218842	0.0115091	0.0119552	0.00385892	0.00534299
27.6	0.0327617	0.0356069	0.0219471	0.0219308	0.0116429	0.0119835	0.00316295	0.0053563
27.8	0.0323294	0.035675	0.0215274	0.0219767	0.0115015	0.0120114	0.00277193	0.00536943
28	0.0323688	0.0357419	0.0218902	0.0220219	0.0117368	0.0120389	0.0027905	0.00538239
28.2	0.0322459	0.0358077	0.0217576	0.0220664	0.0114209	0.012066	0.00329439	0.00539517
28.4	0.0321848	0.0358725	0.0221885	0.0221102	0.0111561	0.0120928	0.00312142	0.00540779
28.6	0.0317866	0.0359362	0.0216976	0.0221533	0.0104721	0.0121191	0.00237498	0.00542023
28.8	0.0313194	0.0359989	0.0215448	0.0221958	0.010629	0.0121451	0.00217168	0.0054325
29	0.0313531	0.0360606	0.021237	0.0222377	0.0108437	0.0121708	0.00171077	0.00544461
29.2	0.0314362	0.0361212	0.0215535	0.0222789	0.0109642	0.012196	0.00191862	0.00545655
29.4	0.0318869	0.036181	0.021764	0.0223195	0.0110407	0.0122209	0.00200191	0.00546834
29.6	0.0318142	0.0362397	0.0211333	0.0223595	0.0108574	0.0122455	0.00238296	0.00547996
29.8	0.031546	0.0362975	0.0211449	0.0223989	0.0112433	0.0122697	0.00263327	0.00549143
30	0.0317737	0.0363543	0.0212454	0.0224377	0.0111809	0.0122936	0.00308982	0.00550275
30.2	0.0330103	0.0364103	0.0224273	0.0224758	0.0123483	0.0123172	0.00431015	0.00551391
30.4	0.0331339	0.0364653	0.0218203	0.0225135	0.0121677	0.0123404	0.00521538	0.00552492
30.6	0.0335861	0.0365195	0.0216642	0.0225505	0.0119292	0.0123633	0.00532193	0.00553579
30.8	0.0345529	0.0365728	0.0217352	0.022587	0.0114079	0.0123858	0.00566044	0.00554651
31	0.0350852	0.0366252	0.0227132	0.0226229	0.0121136	0.0124081	0.00640922	0.00555708
31.2	0.0352716	0.0366767	0.0232027	0.0226583	0.012691	0.01243	0.00706693	0.00556751
31.4	0.0350523	0.0367275	0.0226657	0.0226931	0.0120485	0.0124517	0.00704009	0.0055778
31.6	0.0347966	0.0367774	0.0222998	0.0227274	0.0125281	0.012473	0.00648301	0.00558796
31.8	0.0340047	0.0368265	0.0222977	0.0227612	0.0124644	0.012494	0.00673807	0.00559797
32	0.033991	0.0368748	0.0228368	0.0227945	0.0123361	0.0125148	0.00704904	0.00560785
32.2	0.0337545	0.0369224	0.022725	0.0228273	0.0120016	0.0125352	0.00672145	0.0056176
32.4	0.0331974	0.0369691	0.0225562	0.0228595	0.0111913	0.0125554	0.00607576	0.00562722
32.6	0.0325899	0.0370152	0.022494	0.0228913	0.0111896	0.0125753	0.00554855	0.00563671
32.8	0.0325283	0.0370604	0.0228729	0.0229226	0.0116232	0.0125949	0.00574822	0.00564607
33	0.03265	0.037105	0.022563	0.0229534	0.0119153	0.0126142	0.00563615	0.0056553
33.2	0.0324966	0.0371488	0.0227711	0.0229838	0.0115302	0.0126332	0.00566726	0.00566441
33.4	0.0324314	0.0371919	0.0228226	0.0230137	0.0118249	0.012652	0.00549991	0.0056734
33.6	0.0319826	0.0372343	0.0222703	0.0230431	0.0120861	0.0126705	0.00598386	0.00568226
33.8	0.0311945	0.0372761	0.0220313	0.0230721	0.0118886	0.0126888	0.00556244	0.00569101
34	0.0313739	0.0373171	0.0218366	0.0231007	0.012486	0.0127068	0.00583146	0.00569964
34.2	0.0322288	0.0373575	0.0218931	0.0231288	0.013412	0.0127246	0.00639517	0.00570815
34.4	0.031283	0.0373973	0.0205698	0.0231565	0.0123008	0.0127421	0.00581232	0.00571655
34.6	0.0317136	0.0374364	0.0211891	0.0231838	0.0124574	0.0127593	0.00571609	0.00572483
34.8	0.0328139	0.0374748	0.0220122	0.0232107	0.0126679	0.0127763	0.00621394	0.00573301
35	0.0328766	0.0375127	0.0224128	0.0232371	0.013062	0.0127931	0.00645598	0.00574107
35.2	0.0327938	0.0375499	0.0224267	0.0232632	0.0127645	0.0128097	0.00637028	0.00574902
35.4	0.0325527	0.0375866	0.0213556	0.0232888	0.0113813	0.012826	0.00562575	0.00575687
35.6	0.0331179	0.0376226	0.0215221	0.0233141	0.0119758	0.012842	0.00553068	0.00576461
35.8	0.0328931	0.0376581	0.0207383	0.023339	0.0112658	0.0128579	0.00485038	0.00577225
36	0.0332024	0.037693	0.0206485	0.0233635	0.0105698	0.0128735	0.00471455	0.00577979
36.2	0.0335953	0.0377273	0.0208673	0.0233876	0.0101027	0.0128889	0.00490211	0.00578722
36.4	0.0338133	0.0377611	0.0212272	0.0234114	0.00974095	0.0129041	0.00519295	0.00579455
36.6	0.0340575	0.0377943	0.0221397	0.0234348	0.0104446	0.0129191	0.00574105	0.00580179
36.8	0.033891	0.037827	0.0223691	0.0234578	0.010122	0.0129339	0.00597454	0.00580893
37	0.0345496	0.0378592	0.022652	0.0234805	0.0101279	0.0129485	0.00614117	0.00581597
37.2	0.0350129	0.0378908	0.0235072	0.0235029	0.0103575	0.0129628	0.00671319	0.00582291
37.4	0.0351705	0.0379219	0.0235343	0.0235249	0.0108802	0.012977	0.00681819	0.00582977
37.6	0.0352217	0.0379526	0.0236997	0.0235466	0.0111507	0.0129909	0.00667163	0.00583653
37.8	0.0348099	0.0379827	0.0239267	0.023568	0.011538	0.0130047	0.00593412	0.0058432
38	0.0358947	0.0380123	0.0240966	0.023589	0.0120147	0.0130183	0.00573037	0.00584978
38.2	0.0363321	0.0380415	0.0239529	0.0236097	0.0124201	0.0130317	0.00548707	0.00585627
38.4	0.0363668	0.0380702	0.0239216	0.0236301	0.0126117	0.0130449	0.00551337	0.00586268
38.6	0.0370501	0.0380985	0.0247213	0.0236502	0.0131677	0.0130579	0.00557283	0.00586899
38.8	0.0367136	0.0381262	0.0243181	0.02367	0.0137199	0.0130707	0.00543458	0.00587523
39	0.0361917	0.0381536	0.0241184	0.0236895	0.0143134	0.0130834	0.0050826	0.00588138
39.2	0.035904	0.0381805	0.0234823	0.0237086	0.0144054	0.0130958	0.00471446	0.00588744
39.4	0.0356832	0.0382069	0.0222368	0.0237275	0.0149772	0.0131081	0.00384074	0.00589343
39.6	0.0351137	0.0382329	0.0215102	0.0237461	0.0150344	0.0131202	0.00339734	0.00589933
39.8	0.0340036	0.0382586	0.0201257	0.0237645	0.0138758	0.0131322	0.00233729	0.00590515
40	0.0341825	0.0382838	0.0199193	0.0237825	0.0135763	0.013144	0.00279281	0.0059109
40.2	0.0339301	0.0383085	0.0201394	0.0238003	0.0134254	0.0131556	0.00312064	0.00591657
40.4	0.0339092	0.0383329	0.0204838	0.0238178	0.013618	0.0131671	0.00342703	0.00592216
40.6	0.0338556	0.0383569	0.0209182	0.023835	0.0139665	0.0131784	0.00351003	0.00592768
40.8	0.0337948	0.0383805	0.0207078	0.023852	0.0134281	0.0131895	0.00392954	0.00593312
41	0.0340289	0.0384038	0.020831	0.0238687	0.0136688	0.0132005	0.00471924	0.00593849
41.2	0.0339066	0.0384266	0.0211586	0.0238852	0.0137218	0.0132113	0.00465239	0.00594379
41.4	0.033989	0.0384491	0.0213952	0.0239014	0.0136913	0.013222	0.00459285	0.00594902
41.6	0.0340492	0.0384712	0.0217982	0.0239174	0.0133242	0.0132325	0.00443076	0.00595417
41.8	0.0343836	0.038493	0.0218134	0.0239331	0.0133449	0.0132429	0.00445228	0.00595926
42	0.0355953	0.0385144	0.0224342	0.0239486	0.0132148	0.0132531	0.00474716	0.00596428
42.2	0.0355348	0.0385355	0.0227633	0.0239638	0.0137999	0.0132632	0.00493851	0.00596923
42.4	0.0359175	0.0385562	0.0228267	0.0239789	0.0136994	0.0132731	0.00535432	0.00597411
42.6	0.0357135	0.0385766	0.0230769	0.0239937	0.0135458	0.013283	0.00494556	0.00597893
42.8	0.035714	0.0385966	0.0230914	0.0240082	0.0142042	0.0132926	0.00527103	0.00598368
43	0.0351591	0.0386164	0.0234669	0.0240226	0.0141435	0.0133022	0.00514031	0.00598837
43.2	0.0348829	0.0386358	0.0238101	0.0240367	0.0142547	0.0133116	0.00518894	0.005993
43.4	0.0347751	0.0386549	0.0234036	0.0240506	0.0142036	0.0133208	0.0047187	0.00599756
43.6	0.0341797	0.0386737	0.0233054	0.0240643	0.013732	0.01333	0.00465715	0.00600206
43.8	0.034109	0.0386922	0.0237139	0.0240778	0.0130473	0.013339	0.00449924	0.0060065
44	0.0342175	0.0387104	0.0238971	0.0240911	0.0129112	0.0133479	0.00464562	0.00601089
44.2	0.0337769	0.0387283	0.0241598	0.0241042	0.0129041	0.0133566	0.00418959	0.00601521
44.4	0.0334797	0.0387459	0.0244141	0.0241171	0.0129022	0.0133653	0.0041506	0.00601947
44.6	0.0333063	0.0387632	0.0248026	0.0241298	0.0127253	0.0133738	0.00391429	0.00602368
44.8	0.0324121	0.0387803	0.0241553	0.0241423	0.0126753	0.0133822	0.00354755	0.00602783
45	0.0320178	0.038797	0.0234778	0.0241546	0.0128573	0.0133904	0.0030759	0.00603193
45.2	0.0323646	0.0388135	0.0238926	0.0241667	0.0130001	0.0133986	0.00346566	0.00603597
45.4	0.0324724	0.0388298	0.0232444	0.0241787	0.0130127	0.0134067	0.00346208	0.00603995
45.6	0.0328399	0.0388457	0.0231102	0.0241904	0.0130461	0.0134146	0.00409632	0.00604388
45.8	0.0341198	0.0388615	0.0231831	0.024202	0.013832	0.0134224	0.00445763	0.00604776
46	0.0352417	0.0388769	0.0234055	0.0242134	0.0140023	0.0134301	0.00489191	0.00605159
46.2	0.0357297	0.0388921	0.0236185	0.0242246	0.0142131	0.0134377	0.00535299	0.00605537
46.4	0.0371927	0.0389071	0.0238227	0.0242357	0.0139754	0.0134452	0.00618046	0.00605909
46.6	0.037674	0.0389218	0.0244621	0.0242466	0.0144927	0.0134526	0.00666155	0.00606276
46.8	0.0379396	0.0389363	0.0246941	0.0242573	0.0145447	0.0134599	0.00740581	0.00606639
47	0.0377746	0.0389506	0.0245962	0.0242679	0.0140646	0.0134671	0.00761089	0.00606996
47.2	0.0386956	0.0389646	0.0248821	0.0242783	0.014081	0.0134742	0.00729263	0.00607349
47.4	0.0391569	0.0389784	0.0248949	0.0242885	0.0141626	0.0134812	0.0069745	0.00607697
47.6	0.0393795	0.038992	0.0253905	0.0242986	0.0140095	0.0134881	0.00679692	0.00608041
47.8	0.0386167	0.0390053	0.0249955	0.0243086	0.0128815	0.0134949	0.00645251	0.00608379
48	0.0381648	0.0390185	0.0249581	0.0243184	0.0128512	0.0135016	0.00573458	0.00608713
48.2	0.0372296	0.0390314	0.0248005	0.024328	0.01265	0.0135082	0.00493835	0.00609043
48.4	0.0369152	0.0390441	0.0253214	0.0243375	0.0123924	0.0135147	0.00492311	0.00609368
48.6	0.0359738	0.0390566	0.0250079	0.0243468	0.0123157	0.0135211	0.00364838	0.00609689
48.8	0.0355939	0.0390689	0.0245497	0.0243561	0.0127449	0.0135274	0.0030632	0.00610006
49	0.0357258	0.039081	0.0241426	0.0243651	0.0131314	0.0135337	0.00277143	0.00610318
49.2	0.0356801	0.0390929	0.0241604	0.0243741	0.0134018	0.0135398	0.00269727	0.00610626
49.4	0.0357597	0.0391047	0.0242232	0.0243828	0.0137637	0.0135459	0.00267472	0.0061093
49.6	0.0363022	0.0391162	0.0245476	0.0243915	0.0145818	0.0135519	0.0032446	0.0061123
49.8	0.0373069	0.0391276	0.0248197	0.0244	0.0152704	0.0135578	0.00347846	0.00611526
50	0.0372935	0.0391387	0.0246409	0.0244084	0.015302	0.0135636	0.0035314	0.00611817
50.2	0.0379687	0.0391497	0.0249064	0.0244167	0.0151005	0.0135693	0.00406071	0.00612105
50.4	0.0380675	0.0391605	0.0245365	0.0244249	0.0150066	0.013575	0.00434169	0.00612389
50.6	0.0377694	0.0391711	0.0238012	0.0244329	0.0146292	0.0135805	0.00467052	0.0061267
50.8	0.0384375	0.0391816	0.0238186	0.0244408	0.0139115	0.013586	0.00511611	0.00612946
51	0.0386383	0.0391919	0.0233509	0.0244486	0.0132584	0.0135915	0.00468132	0.00613219
51.2	0.038497	0.039202	0.023457	0.0244562	0.0122129	0.0135968	0.00458534	0.00613488
51.4	0.0385677	0.039212	0.0238651	0.0244638	0.0124359	0.0136021	0.00549799	0.00613753
51.6	0.0378975	0.0392218	0.0228846	0.0244712	0.0111349	0.0136073	0.00491338	0.00614015
51.8	0.0366616	0.0392314	0.0220488	0.0244785	0.00996557	0.0136124	0.00492199	0.00614273
52	0.0362695	0.0392409	0.0216563	0.0244857	0.00920197	0.0136174	0.00450149	0.00614528
52.2	0.0355015	0.0392503	0.0206164	0.0244928	0.00851936	0.0136224	0.00397812	0.00614779
52.4	0.0359428	0.0392594	0.021079	0.0244998	0.00863735	0.0136273	0.00389853	0.00615027
52.6	0.0351385	0.0392685	0.0210922	0.0245067	0.00869976	0.0136322	0.00338421	0.00615272
52.8	0.0347223	0.0392774	0.020589	0.0245135	0.00896295	0.0136369	0.00346592	0.00615514
53	0.0342957	0.0392861	0.0203459	0.0245202	0.00914662	0.0136416	0.00313182	0.00615752
53.2	0.0342779	0.0392947	0.0206425	0.0245267	0.00969487	0.0136463	0.00315876	0.00615987
53.4	0.0332513	0.0393032	0.0203368	0.0245332	0.00981193	0.0136508	0.00264328	0.00616218
53.6	0.0325799	0.0393115	0.0195625	0.0245396	0.0099337	0.0136554	0.00290843	0.00616447
53.8	0.0326963	0.0393197	0.0195909	0.0245459	0.00982838	0.0136598	0.00288083	0.00616673
54	0.0329067	0.0393278	0.0197248	0.0245521	0.0102978	0.0136642	0.0032358	0.00616895
54.2	0.033342	0.0393357	0.0200961	0.0245582	0.0103201	0.0136685	0.00361964	0.00617115
54.4	0.0327037	0.0393435	0.0203231	0.0245642	0.0106099	0.0136728	0.00389841	0.00617331
54.6	0.0329778	0.0393512	0.0205351	0.0245701	0.0109438	0.013677	0.00440133	0.00617545
54.8	0.0338117	0.0393587	0.0221274	0.0245759	0.0114411	0.0136811	0.00512354	0.00617756
55	0.033922	0.0393662	0.0231667	0.0245816	0.0119546	0.0136852	0.00532128	0.00617964
55.2	0.0340357	0.0393735	0.0237021	0.0245873	0.0118234	0.0136892	0.00590858	0.00618169
55.4	0.0344504	0.0393807	0.0238364	0.0245928	0.0119701	0.0136932	0.00566303	0.00618371
55.6	0.0337888	0.0393878	0.0224904	0.0245983	0.011476	0.0136971	0.00457156	0.00618571
55.8	0.0341511	0.0393947	0.0229726	0.0246037	0.0116274	0.013701	0.00503528	0.00618768
56	0.0347948	0.0394016	0.0228929	0.024609	0.0124596	0.0137048	0.00505075	0.00618962
56.2	0.0354165	0.0394083	0.0229984	0.0246142	0.0130228	0.0137085	0.00447423	0.00619154
56.4	0.0363131	0.0394149	0.0238947	0.0246194	0.0133472	0.0137122	0.00535816	0.00619343
56.6	0.0363332	0.0394215	0.0240526	0.0246244	0.0131824	0.0137159	0.00587312	0.0061953
56.8	0.036604	0.0394279	0.0231775	0.0246294	0.0132728	0.0137195	0.0059228	0.00619714
57	0.0365062	0.0394342	0.0233066	0.0246343	0.0128413	0.013723	0.00575368	0.00619895
57.2	0.0365995	0.0394404	0.0230473	0.0246392	0.0130168	0.0137265	0.00546672	0.00620074
57.4	0.0359086	0.0394465	0.0223316	0.024644	0.0125324	0.01373	0.00507271	0.00620251
57.6	0.0359898	0.0394525	0.022827	0.0246487	0.0127875	0.0137334	0.00579043	0.00620425
57.8	0.036215	0.0394585	0.0229254	0.0246533	0.0130002	0.0137367	0.00549926	0.00620598
58	0.036045	0.0394643	0.0230081	0.0246578	0.0134091	0.01374	0.00576208	0.00620767
58.2	0.0360676	0.03947	0.0232666	0.0246623	0.0136503	0.0137433	0.00610169	0.00620935
58.4	0.0357661	0.0394756	0.0233542	0.0246667	0.0134215	0.0137465	0.00599198	0.006211
58.6	0.0360361	0.0394812	0.0237032	0.0246711	0.0133415	0.0137497	0.00630722	0.00621263
58.8	0.0365944	0.0394866	0.0243413	0.0246754	0.0136362	0.0137528	0.0062348	0.00621423
59	0.0363115	0.039492	0.0237424	0.0246796	0.0135598	0.0137559	0.0056719	0.00621582
59.2	0.0356416	0.0394973	0.022972	0.0246838	0.0132828	0.0137589	0.00449169	0.00621739
59.4	0.0346726	0.0395025	0.0220934	0.0246878	0.0128252	0.0137619	0.00361139	0.00621893
59.6	0.0347004	0.0395076	0.0217135	0.0246919	0.0136592	0.0137648	0.00310098	0.00622045
59.8	0.034914	0.0395126	0.0220422	0.0246958	0.0138477	0.0137678	0.00306753	0.00622195
60	0.035068	0.0395176	0.0219899	0.0246998	0.0137231	0.0137706	0.00304685	0.00622344
60.2	0.0353535	0.0395224	0.0215679	0.0247036	0.01259	0.0137735	0.00262894	0.0062249
60.4	0.0349538	0.0395272	0.0208527	0.0247074	0.0116021	0.0137762	0.00252946	0.00622634
60.6	0.0352261	0.0395319	0.0205669	0.0247111	0.0113214	0.013779	0.00249543	0.00622776
60.8	0.0351587	0.0395366	0.0192931	0.0247148	0.0111522	0.0137817	0.0023792	0.00622917
61	0.0343145	0.0395411	0.0187435	0.0247184	0.00988079	0.0137844	0.00164713	0.00623055
61.2	0.0350094	0.0395456	0.0184718	0.024722	0.00987935	0.013787	0.00192779	0.00623192
61.4	0.0348305	0.03955	0.0186404	0.0247255	0.00936533	0.0137896	0.0015925	0.00623326
61.6	0.0342825	0.0395544	0.0191605	0.024729	0.0101062	0.0137922	0.00187278	0.00623459
61.8	0.0346309	0.0395587	0.0195221	0.0247324	0.0101288	0.0137947	0.00227578	0.00623591
62	0.0351323	0.0395629	0.0198821	0.0247357	0.0103532	0.0137972	0.00306356	0.0062372
62.2	0.0359785	0.039567	0.02046	0.024739	0.0107486	0.0137997	0.00355968	0.00623848
62.4	0.0362238	0.0395711	0.0211134	0.0247423	0.011195	0.0138021	0.00360622	0.00623974
62.6	0.0363541	0.0395751	0.0219303	0.0247455	0.0113279	0.0138045	0.00436853	0.00624098
62.8	0.0365798	0.039579	0.0222453	0.0247486	0.0124298	0.0138068	0.00442818	0.00624221
63	0.0364244	0.0395829	0.0235034	0.0247518	0.0130679	0.0138091	0.00483725	0.00624341
63.2	0.0367389	0.0395867	0.0246012	0.0247548	0.0135999	0.0138114	0.00455954	0.00624461
63.4	0.0366786	0.0395905	0.0249262	0.0247578	0.0141806	0.0138137	0.00496072	0.00624578
63.6	0.0373158	0.0395941	0.0259539	0.0247608	0.0150382	0.0138159	0.00495394	0.00624695
63.8	0.0370827	0.0395978	0.0260493	0.0247637	0.0149257	0.0138181	0.00497619	0.00624809
64	0.0370948	0.0396013	0.0257708	0.0247666	0.0139997	0.0138203	0.00444621	0.00624922
64.2	0.0366577	0.0396049	0.0249165	0.0247694	0.0137541	0.0138224	0.00435312	0.00625034
64.4	0.0362665	0.0396083	0.0239187	0.0247722	0.0137534	0.0138245	0.00366537	0.00625144
64.6	0.0365766	0.0396117	0.0231434	0.024775	0.0136825	0.0138266	0.0039645	0.00625252
64.8	0.0359481	0.0396151	0.0214429	0.0247777	0.0130586	0.0138286	0.00342289	0.00625359
65	0.0355601	0.0396184	0.0206612	0.0247804	0.01207	0.0138306	0.00252167	0.00625465
65.2	0.0351469	0.0396216	0.0197047	0.024783	0.0117412	0.0138326	0.00238707	0.00625569
65.4	0.0344493	0.0396248	0.0188376	0.0247856	0.0110068	0.0138346	0.00154413	0.00625672
65.6	0.0347528	0.0396279	0.0186764	0.0247881	0.0115487	0.0138365	0.0019608	0.00625773
65.8	0.0361796	0.039631	0.0189503	0.0247906	0.0119272	0.0138384	0.00225161	0.00625873
66	0.0360615	0.039634	0.0187587	0.0247931	0.0123598	0.0138403	0.0018337	0.00625972
66.2	0.0355827	0.039637	0.0189663	0.0247955	0.012451	0.0138422	0.00146989	0.00626069
66.4	0.0362813	0.03964	0.0207031	0.0247979	0.013237	0.013844	0.00263303	0.00626165
66.6	0.0361373	0.0396429	0.0208911	0.0248003	0.0125839	0.0138458	0.00266897	0.0062626
66.8	0.0364785	0.0396457	0.0217313	0.0248026	0.0127249	0.0138476	0.00317926	0.00626353
67	0.0365631	0.0396485	0.0228108	0.0248049	0.0128151	0.0138493	0.0034131	0.00626446
67.2	0.0365295	0.0396513	0.0234019	0.0248071	0.0126413	0.013851	0.00376665	0.00626537
67.4	0.0359747	0.039654	0.0236379	0.0248094	0.0125361	0.0138527	0.00407776	0.00626626
67.6	0.035934	0.0396566	0.0239298	0.0248116	0.0122323	0.0138544	0.00410961	0.00626715
67.8	0.0355477	0.0396593	0.0239518	0.0248137	0.0116537	0.0138561	0.00452391	0.00626802
68	0.0353822	0.0396618	0.0242329	0.0248158	0.0110954	0.0138577	0.00497008	0.00626889
68.2	0.0350918	0.0396644	0.0246183	0.0248179	0.0116251	0.0138593	0.00600176	0.00626974
68.4	0.0354772	0.0396669	0.0250537	0.02482	0.0123708	0.0138609	0.00619508	0.00627057
68.6	0.0356103	0.0396693	0.0252549	0.024822	0.012843	0.0138625	0.00630598	0.0062714
68.8	0.0353139	0.0396717	0.024476	0.024824	0.0127961	0.013864	0.0060174	0.00627222
69	0.0354355	0.0396741	0.0243631	0.024826	0.0127915	0.0138655	0.00619057	0.00627302
69.2	0.0350741	0.0396765	0.0235338	0.0248279	0.0127863	0.013867	0.00651725	0.00627382
69.4	0.0355753	0.0396788	0.0226784	0.0248298	0.0130873	0.0138685	0.00640277	0.0062746
69.6	0.0359504	0.039681	0.0229462	0.0248317	0.0138168	0.0138699	0.00623373	0.00627537
69.8	0.0361431	0.0396833	0.0229681	0.0248335	0.0142933	0.0138714	0.00548835	0.00627614
70	0.0354955	0.0396855	0.0227398	0.0248353	0.0139286	0.0138728	0.00449934	0.00627689
70.2	0.0351532	0.0396876	0.0222888	0.0248371	0.0132173	0.0138742	0.00443043	0.00627763
70.4	0.035982	0.0396897	0.0224625	0.0248389	0.0131824	0.0138756	0.00420848	0.00627837
70.6	0.0355702	0.0396918	0.0213283	0.0248406	0.0125227	0.0138769	0.00347253	0.00627909
70.8	0.0359009	0.0396939	0.0215361	0.0248423	0.0120953	0.0138783	0.00352715	0.0062798
71	0.0358179	0.0396959	0.0214858	0.024844	0.0118678	0.0138796	0.00286988	0.0062805
71.2	0.0358312	0.0396979	0.0212442	0.0248457	0.0114557	0.0138809	0.00289681	0.0062812
71.4	0.036384	0.0396998	0.0207092	0.0248473	0.010826	0.0138822	0.00312487	0.00628188
71.6	0.0367158	0.0397018	0.0213152	0.0248489	0.0106324	0.0138834	0.00310498	0.00628256
71.8	0.037245	0.0397037	0.0225779	0.0248505	0.0104044	0.0138847	0.00363969	0.00628322
72	0.038116	0.0397055	0.0233302	0.0248521	0.0105519	0.0138859	0.00391543	0.00628388
72.2	0.0387483	0.0397074	0.0235578	0.0248536	0.0110514	0.0138871	0.00367825	0.00628453
72.4	0.0392191	0.0397092	0.0244725	0.0248551	0.0118538	0.0138883	0.00411641	0.00628517
72.6	0.0401792	0.0397109	0.0248487	0.0248566	0.0127566	0.0138895	0.0050239	0.0062858
72.8	0.0402886	0.0397127	0.0247476	0.0248581	0.0123598	0.0138907	0.00521111	0.00628642
73	0.0405843	0.0397144	0.0248945	0.0248595	0.0128596	0.0138918	0.00564831	0.00628704
73.2	0.0402533	0.0397161	0.0241898	0.024861	0.0129026	0.0138929	0.00544001	0.00628764
73.4	0.0400927	0.0397177	0.0237863	0.0248624	0.0124638	0.013894	0.0049381	0.00628824
73.6	0.0400505	0.0397194	0.0244633	0.0248637	0.012868	0.0138951	0.00499093	0.00628883
73.8	0.0394056	0.039721	0.024634	0.0248651	0.0132331	0.0138962	0.00459522	0.00628941
74	0.0392582	0.0397226	0.0243832	0.0248664	0.0131758	0.0138973	0.00403118	0.00628999
74.2	0.0387629	0.0397241	0.0240554	0.0248678	0.0133996	0.0138983	0.00398635	0.00629055
74.4	0.0391321	0.0397257	0.0241402	0.0248691	0.0141404	0.0138994	0.00387016	0.00629111
74.6	0.0391103	0.0397272	0.0235992	0.0248703	0.0142295	0.0139004	0.00363394	0.00629166
74.8	0.0388559	0.0397287	0.0234387	0.0248716	0.0140076	0.0139014	0.00330083	0.0062922
75	0.0384951	0.0397301	0.0232681	0.0248728	0.0141837	0.0139024	0.00288891	0.00629274
75.2	0.0383868	0.0397316	0.0226828	0.0248741	0.0140333	0.0139034	0.0030315	0.00629327
75.4	0.0379156	0.039733	0.0225339	0.0248753	0.0136635	0.0139044	0.0032061	0.00629379
75.6	0.0380294	0.0397344	0.0230963	0.0248765	0.0138722	0.0139053	0.00295363	0.00629431
75.8	0.0382712	0.0397357	0.0234383	0.0248776	0.013971	0.0139062	0.00315194	0.00629481
76	0.0376272	0.0397371	0.0225928	0.0248788	0.0134363	0.0139072	0.002612	0.00629532
76.2	0.037256	0.0397384	0.0217888	0.0248799	0.0129522	0.0139081	0.00255229	0.00629581
76.4	0.0373717	0.0397397	0.0228203	0.024881	0.0130774	0.013909	0.00360621	0.0062963
76.6	0.0378298	0.039741	0.0228421	0.0248821	0.0128496	0.0139099	0.00442738	0.00629678
76.8	0.0370997	0.0397422	0.0222086	0.0248832	0.0116304	0.0139108	0.00385182	0.00629725
77	0.0371234	0.0397435	0.0218453	0.0248843	0.0113051	0.0139116	0.00374081	0.00629772
77.2	0.037215	0.0397447	0.0218231	0.0248853	0.010296	0.0139125	0.00393238	0.00629818
77.4	0.0371189	0.0397459	0.0222304	0.0248864	0.0101282	0.0139133	0.00367374	0.00629864
77.6	0.0375414	0.0397471	0.0231488	0.0248874	0.0107447	0.0139141	0.00382852	0.00629909
77.8	0.0374991	0.0397482	0.0234568	0.0248884	0.0107641	0.013915	0.00320159	0.00629953
78	0.0379221	0.0397494	0.023941	0.0248894	0.010774	0.0139158	0.00311887	0.00629997
78.2	0.0376979	0.0397505	0.024264	0.0248903	0.0108484	0.0139166	0.00324918	0.0063004
78.4	0.0378903	0.0397516	0.0243324	0.0248913	0.0109773	0.0139173	0.0027214	0.00630083
78.6	0.0374938	0.0397527	0.023719	0.0248922	0.0107157	0.0139181	0.00166172	0.00630125
78.8	0.0372683	0.0397538	0.0241647	0.0248932	0.0116678	0.0139189	0.00171879	0.00630166
79	0.0370714	0.0397548	0.0243259	0.0248941	0.0119765	0.0139196	0.00187514	0.00630207
79.2	0.0369198	0.0397559	0.0238323	0.024895	0.0119512	0.0139204	0.00221387	0.00630248
79.4	0.0363776	0.0397569	0.0230993	0.0248959	0.0120882	0.0139211	0.00191952	0.00630287
79.6	0.0368276	0.0397579	0.0228584	0.0248967	0.0120483	0.0139218	0.0018911	0.00630327
79.8	0.0363811	0.0397589	0.0226701	0.0248976	0.0119273	0.0139225	0.0015442	0.00630365
80	0.0350823	0.0397598	0.021404	0.0248984	0.0119793	0.0139232	0.00140965	0.00630404
80.2	0.0349711	0.0397608	0.021187	0.0248993	0.0121598	0.0139239	0.00246816	0.00630441
80.4	0.0346639	0.0397617	0.0217361	0.0249001	0.012387	0.0139246	0.003011	0.00630479
80.6	0.0343807	0.0397627	0.0210587	0.0249009	0.0116944	0.0139252	0.00331123	0.00630515
80.8	0.0336629	0.0397636	0.0202066	0.0249017	0.0113297	0.0139259	0.00339888	0.00630551
81	0.0337215	0.0397645	0.0204383	0.0249025	0.0112382	0.0139266	0.00315461	0.00630587
81.2	0.0341088	0.0397654	0.020695	0.0249033	0.0106628	0.0139272	0.00385102	0.00630622
81.4	0.0345677	0.0397662	0.021002	0.024904	0.0110986	0.0139278	0.00436796	0.00630657
81.6	0.035381	0.0397671	0.0218373	0.0249048	0.0111072	0.0139285	0.00476202	0.00630691
81.8	0.0349673	0.0397679	0.0221989	0.0249055	0.0105817	0.0139291	0.00498693	0.00630725
82	0.0347577	0.0397687	0.0224037	0.0249062	0.010438	0.0139297	0.0051822	0.00630759
82.2	0.035122	0.0397696	0.0223076	0.0249069	0.0106075	0.0139303	0.00475203	0.00630792
82.4	0.0358072	0.0397703	0.0226743	0.0249077	0.0116376	0.0139309	0.00469663	0.00630824
82.6	0.0363229	0.0397711	0.0224815	0.0249083	0.0124632	0.0139314	0.00487356	0.00630856
82.8	0.0368831	0.0397719	0.0227095	0.024909	0.0126144	0.013932	0.00499866	0.00630888
83	0.0371622	0.0397727	0.0225505	0.0249097	0.0126169	0.0139326	0.0050147	0.00630919
83.2	0.0380538	0.0397734	0.02219	0.0249104	0.0128242	0.0139331	0.00471985	0.0063095
83.4	0.0385198	0.0397742	0.0222141	0.024911	0.0131564	0.0139337	0.00426896	0.0063098
83.6	0.0385271	0.0397749	0.021899	0.0249117	0.0131785	0.0139342	0.00414504	0.0063101
83.8	0.0380655	0.0397756	0.0222893	0.0249123	0.0136812	0.0139348	0.00408653	0.0063104
84	0.0378842	0.0397763	0.0220749	0.0249129	0.0141514	0.0139353	0.00481318	0.00631069
84.2	0.0378523	0.039777	0.0220792	0.0249135	0.013626	0.0139358	0.00485046	0.00631097
84.4	0.0375725	0.0397777	0.022458	0.0249141	0.0133431	0.0139363	0.00472646	0.00631126
84.6	0.0378673	0.0397783	0.0224637	0.0249147	0.0126188	0.0139368	0.0047067	0.00631154
84.8	0.0375385	0.039779	0.022505	0.0249153	0.0124133	0.0139373	0.00428202	0.00631181
85	0.0372743	0.0397796	0.0228243	0.0249159	0.011974	0.0139378	0.00405005	0.00631209
85.2	0.0371944	0.0397803	0.0230525	0.0249165	0.0108885	0.0139383	0.00419086	0.00631235
85.4	0.0372061	0.0397809	0.0234609	0.024917	0.0108047	0.0139388	0.00499201	0.00631262
85.6	0.0369039	0.0397815	0.0242399	0.0249176	0.010527	0.0139393	0.00543993	0.00631288
85.8	0.0366723	0.0397821	0.0245607	0.0249181	0.010987	0.0139397	0.00610685	0.00631314
86	0.0374605	0.0397827	0.0251464	0.0249187	0.0120227	0.0139402	0.00657404	0.00631339
86.2	0.0376506	0.0397833	0.0251351	0.0249192	0.0127215	0.0139406	0.00671942	0.00631364
86.4	0.0377705	0.0397839	0.025434	0.0249197	0.0134197	0.0139411	0.00704883	0.00631389
86.6	0.0380672	0.0397844	0.025162	0.0249202	0.0135799	0.0139415	0.00731241	0.00631414
86.8	0.0379976	0.039785	0.0254337	0.0249207	0.0132228	0.0139419	0.00736303	0.00631438
87	0.0382541	0.0397856	0.025375	0.0249212	0.0144774	0.0139424	0.00757735	0.00631462
87.2	0.0386533	0.0397861	0.0252055	0.0249217	0.0150402	0.0139428	0.00804151	0.00631485
87.4	0.037676	0.0397866	0.0247466	0.0249222	0.0150445	0.0139432	0.00776173	0.00631508
87.6	0.0367436	0.0397872	0.0241573	0.0249227	0.0148572	0.0139436	0.00757341	0.00631531
87.8	0.0375624	0.0397877	0.0246701	0.0249231	0.0154824	0.013944	0.0074654	0.00631554
88	0.0377961	0.0397882	0.0240255	0.0249236	0.0151839	0.0139444	0.00756722	0.00631576
88.2	0.0375659	0.0397887	0.0234975	0.024924	0.0147094	0.0139448	0.00657775	0.00631598
88.4	0.0380716	0.0397892	0.0231268	0.0249245	0.0146114	0.0139452	0.0062685	0.00631619
88.6	0.0383865	0.0397896	0.0227651	0.0249249	0.0142544	0.0139456	0.00533391	0.00631641
88.8	0.0381471	0.0397901	0.0222675	0.0249254	0.0139748	0.0139459	0.00477478	0.00631662
89	0.0378004	0.0397906	0.0221179	0.0249258	0.0137233	0.0139463	0.00466343	0.00631682
89.2	0.0382374	0.039791	0.0226307	0.0249262	0.013609	0.0139467	0.0050251	0.00631703
89.4	0.0390691	0.0397915	0.023265	0.0249266	0.0142288	0.013947	0.00592178	0.00631723
89.6	0.039562	0.0397919	0.0241998	0.024927	0.0150675	0.0139474	0.00615233	0.00631743
89.8	0.0398079	0.0397924	0.0245634	0.0249274	0.0154457	0.0139477	0.00616125	0.00631763
90	0.0400824	0.0397928	0.0246908	0.0249278	0.0153033	0.0139481	0.00628381	0.00631782
90.2	0.0397709	0.0397932	0.0243669	0.0249282	0.0149488	0.0139484	0.00651038	0.00631801
90.4	0.0394163	0.0397937	0.0241144	0.0249286	0.0144963	0.0139488	0.00665769	0.0063182
90.6	0.0393531	0.0397941	0.0238045	0.024929	0.0144045	0.0139491	0.00716519	0.00631839
90.8	0.038597	0.0397945	0.0237243	0.0249293	0.0138629	0.0139494	0.00682508	0.00631857
91	0.0381092	0.0397949	0.0233824	0.0249297	0.0141122	0.0139497	0.00678927	0.00631875
91.2	0.0372946	0.0397953	0.0235172	0.0249301	0.0136527	0.0139501	0.00691125	0.00631893
91.4	0.036248	0.0397956	0.0236984	0.0249304	0.0128419	0.0139504	0.00645082	0.00631911
91.6	0.0364657	0.039796	0.0246012	0.0249308	0.0130674	0.0139507	0.00625562	0.00631928
91.8	0.0374838	0.0397964	0.0247717	0.0249311	0.0133916	0.013951	0.00607839	0.00631946
92	0.0368874	0.0397968	0.0238015	0.0249314	0.0124684	0.0139513	0.00557776	0.00631963
92.2	0.0373451	0.0397971	0.0235468	0.0249318	0.0122307	0.0139516	0.00522147	0.00631979
92.4	0.0381993	0.0397975	0.0236785	0.0249321	0.0125754	0.0139519	0.00547159	0.00631996
92.6	0.0385291	0.0397978	0.0237506	0.0249324	0.0120919	0.0139522	0.00488883	0.00632012
92.8	0.0388751	0.0397982	0.0239665	0.0249327	0.0125621	0.0139524	0.00505557	0.00632028
93	0.039487	0.0397985	0.024802	0.0249331	0.0130805	0.0139527	0.00488199	0.00632044
93.2	0.0394567	0.0397988	0.0244927	0.0249334	0.0128261	0.013953	0.00463018	0.0063206
93.4	0.0397337	0.0397992	0.0251945	0.0249337	0.0134683	0.0139533	0.00490121	0.00632075
93.6	0.0394349	0.0397995	0.0253239	0.024934	0.0135078	0.0139535	0.00412531	0.0063209
93.8	0.0394918	0.0397998	0.0250138	0.0249343	0.0130316	0.0139538	0.00415174	0.00632105
94	0.040182	0.0398001	0.0251334	0.0249345	0.0135528	0.013954	0.00470343	0.0063212
94.2	0.0401253	0.0398004	0.0248634	0.0249348	0.0140895	0.0139543	0.00536725	0.00632135
94.4	0.0403319	0.0398007	0.0246339	0.0249351	0.0144466	0.0139546	0.00541641	0.00632149
94.6	0.0403257	0.039801	0.0250284	0.0249354	0.0143945	0.0139548	0.00582146	0.00632163
94.8	0.0398779	0.0398013	0.0251579	0.0249357	0.0137958	0.0139551	0.00616153	0.00632177
95	0.039923	0.0398016	0.0252687	0.0249359	0.0138436	0.0139553	0.00641656	0.00632191
95.2	0.0400252	0.0398019	0.0253126	0.0249362	0.0139195	0.0139555	0.00626887	0.00632205
95.4	0.0398848	0.0398021	0.025151	0.0249365	0.0134674	0.0139558	0.00610061	0.00632218
95.6	0.0398236	0.0398024	0.0245517	0.0249367	0.0137607	0.013956	0.00551603	0.00632231
95.8	0.0403769	0.0398027	0.0234931	0.024937	0.0138749	0.0139562	0.00516808	0.00632244
96	0.0400044	0.0398029	0.0225834	0.0249372	0.0135495	0.0139565	0.00478121	0.00632257
96.2	0.0400921	0.0398032	0.0221296	0.0249375	0.0136368	0.0139567	0.00434908	0.0063227
96.4	0.040214	0.0398035	0.0222016	0.0249377	0.0139727	0.0139569	0.0038801	0.00632283
96.6	0.0395063	0.0398037	0.021373	0.0249379	0.0132111	0.0139571	0.00290146	0.00632295
96.8	0.0389984	0.039804	0.0209658	0.0249382	0.0135088	0.0139573	0.00290962	0.00632307
97	0.0386093	0.0398042	0.0209687	0.0249384	0.0131174	0.0139575	0.00286565	0.00632319
97.2	0.0378943	0.0398044	0.02065	0.0249386	0.0126937	0.0139577	0.00275651	0.00632331
97.4	0.0381472	0.0398047	0.0210213	0.0249389	0.0130647	0.0139579	0.00280333	0.00632343
97.6	0.0377361	0.0398049	0.0208293	0.0249391	0.0121486	0.0139582	0.00174615	0.00632355
97.8	0.0376341	0.0398051	0.0207267	0.0249393	0.0119733	0.0139583	0.00207038	0.00632366
98	0.037663	0.0398054	0.0211885	0.0249395	0.0126318	0.0139585	0.00249478	0.00632377
98.2	0.0374546	0.0398056	0.0218639	0.0249397	0.0130294	0.0139587	0.00273978	0.00632389
98.4	0.0378262	0.0398058	0.022614	0.0249399	0.0129326	0.0139589	0.00245226	0.006324
98.6	0.0378992	0.039806	0.0230206	0.0249401	0.0119858	0.0139591	0.00233499	0.0063241
98.8	0.0379084	0.0398062	0.0234292	0.0249403	0.0115462	0.0139593	0.00239592	0.00632421
99	0.0383006	0.0398064	0.0237623	0.0249405	0.011769	0.0139595	0.00201163	0.00632432
99.2	0.038281	0.0398066	0.0241381	0.0249407	0.0113902	0.0139597	0.0021634	0.00632442
99.4	0.037847	0.0398068	0.0244798	0.0249409	0.0110683	0.0139598	0.0023795	0.00632452
99.6	0.0377461	0.039807	0.0246317	0.0249411	0.0116484	0.01396	0.00249967	0.00632462
99.8	0.038077	0.0398072	0.0246111	0.0249413	0.0119226	0.0139602	0.0027784	0.00632472
100	0.0379755	0.0398074	0.0248495	0.0249415	0.0120901	0.0139604	0.00337225	0.00632482
100.2	0.0377395	0.0398076	0.0248407	0.0249417	0.0123919	0.0139605	0.00342174	0.00632492
100.4	0.037497	0.0398078	0.0243051	0.0249418	0.01209	0.0139607	0.0035695	0.00632502
100.6	0.0375317	0.039808	0.0237155	0.024942	0.0117035	0.0139609	0.00458196	0.00632511
100.8	0.0377798	0.0398082	0.0234378	0.0249422	0.0115384	0.013961	0.00525175	0.0063252
101	0.0375519	0.0398083	0.0232343	0.0249424	0.0115965	0.0139612	0.0054829	0.0063253
101.2	0.0382886	0.0398085	0.0230923	0.0249425	0.0120806	0.0139613	0.00591386	0.00632539
101.4	0.0379291	0.0398087	0.0224236	0.0249427	0.0120631	0.0139615	0.00598705	0.00632548
101.6	0.0373458	0.0398088	0.0225488	0.0249428	0.0119981	0.0139616	0.00607413	0.00632557
101.8	0.037429	0.039809	0.0221519	0.024943	0.012648	0.0139618	0.00607643	0.00632565
102	0.0375427	0.0398092	0.0220513	0.0249432	0.0132582	0.0139619	0.00555478	0.00632574
102.2	0.0379559	0.0398093	0.0221321	0.0249433	0.0136302	0.0139621	0.00482749	0.00632582
102.4	0.0385637	0.0398095	0.0218142	0.0249435	0.0137618	0.0139622	0.00442895	0.00632591
102.6	0.0391103	0.0398096	0.0217933	0.0249436	0.0136004	0.0139624	0.00434937	0.00632599
102.8	0.038974	0.0398098	0.0219915	0.0249438	0.0133647	0.0139625	0.00387872	0.00632607
103	0.0400593	0.0398099	0.0225261	0.0249439	0.0137162	0.0139626	0.00421476	0.00632615
103.2	0.0404022	0.0398101	0.0233911	0.0249441	0.0143664	0.0139628	0.00471808	0.00632623
103.4	0.0404458	0.0398102	0.0232128	0.0249442	0.0148936	0.0139629	0.00483241	0.00632631
103.6	0.040199	0.0398104	0.0225785	0.0249443	0.0152075	0.013963	0.00457868	0.00632639
103.8	0.0401731	0.0398105	0.0223949	0.0249445	0.0150923	0.0139632	0.00461777	0.00632646
104	0.0401612	0.0398106	0.0225137	0.0249446	0.0148679	0.0139633	0.00508854	0.00632654
104.2	0.0394113	0.0398108	0.0223075	0.0249447	0.0142374	0.0139634	0.00518766	0.00632661
104.4	0.0388358	0.0398109	0.0215797	0.0249449	0.0135029	0.0139636	0.00514718	0.00632669
104.6	0.0388048	0.039811	0.0214386	0.024945	0.0131614	0.0139637	0.00560766	0.00632676
104.8	0.0383752	0.0398112	0.021095	0.0249451	0.0127392	0.0139638	0.00560238	0.00632683
105	0.0383114	0.0398113	0.0214624	0.0249453	0.0130344	0.0139639	0.00568648	0.0063269
105.2	0.0390711	0.0398114	0.0223413	0.0249454	0.0133847	0.013964	0.00656437	0.00632697
105.4	0.038613	0.0398116	0.0223694	0.0249455	0.0130107	0.0139642	0.00677974	0.00632704
105.6	0.0391724	0.0398117	0.023501	0.0249456	0.0130763	0.0139643	0.00678094	0.0063271
105.8	0.0391281	0.0398118	0.0231549	0.0249457	0.0127759	0.0139644	0.00639746	0.00632717
106	0.0390458	0.0398119	0.0235752	0.0249459	0.0128415	0.0139645	0.00596278	0.00632724
106.2	0.039177	0.039812	0.0234089	0.024946	0.0126592	0.0139646	0.00544511	0.0063273
106.4	0.03987	0.0398121	0.0237382	0.0249461	0.0125788	0.0139647	0.00542655	0.00632736
106.6	0.0402662	0.0398122	0.0240781	0.0249462	0.0123971	0.0139648	0.00564321	0.00632743
106.8	0.040462	0.0398124	0.0246957	0.0249463	0.0127628	0.0139649	0.00599164	0.00632749
107	0.0413614	0.0398125	0.0257789	0.0249464	0.0142726	0.013965	0.00686339	0.00632755
107.2	0.0408649	0.0398126	0.0256813	0.0249465	0.0151249	0.0139651	0.00671341	0.00632761
107.4	0.0400852	0.0398127	0.0256591	0.0249466	0.0151331	0.0139652	0.00646123	0.00632767
107.6	0.0393193	0.0398128	0.0259974	0.0249467	0.0156385	0.0139653	0.00608966	0.00632773
107.8	0.0391426	0.0398129	0.0266225	0.0249468	0.0156438	0.0139654	0.00644658	0.00632779
108	0.0384582	0.039813	0.0266649	0.0249469	0.0153009	0.0139655	0.00665884	0.00632785
108.2	0.0375089	0.0398131	0.0262298	0.024947	0.0149588	0.0139656	0.00649313	0.0063279
108.4	0.0372951	0.0398132	0.0259047	0.0249471	0.0150368	0.0139657	0.00650395	0.00632796
108.6	0.037547	0.0398133	0.0254895	0.0249472	0.0153084	0.0139658	0.00696862	0.00632801
108.8	0.0375105	0.0398134	0.0255061	0.0249473	0.0154255	0.0139659	0.00736697	0.00632807
109	0.0379238	0.0398135	0.0259443	0.0249474	0.0152427	0.013966	0.00770417	0.00632812
109.2	0.0385232	0.0398135	0.0259455	0.0249475	0.0153046	0.0139661	0.00868875	0.00632817
109.4	0.0391296	0.0398136	0.026356	0.0249476	0.0154897	0.0139662	0.00893196	0.00632823
109.6	0.0396555	0.0398137	0.0265481	0.0249477	0.0153983	0.0139662	0.00896792	0.00632828
109.8	0.0395329	0.0398138	0.0252355	0.0249478	0.0148581	0.0139663	0.00869748	0.00632833
110	0.0399365	0.0398139	0.0257482	0.0249478	0.0151932	0.0139664	0.00873582	0.00632838
110.2	0.0401306	0.039814	0.0247485	0.0249479	0.0141953	0.0139665	0.00771429	0.00632843
110.4	0.0409544	0.0398141	0.0249967	0.024948	0.0142306	0.0139666	0.00805703	0.00632848
110.6	0.0408789	0.0398141	0.0250464	0.0249481	0.0144236	0.0139667	0.00919851	0.00632852
110.8	0.0407635	0.0398142	0.0253741	0.0249482	0.0144177	0.0139667	0.00872341	0.00632857
111	0.0412186	0.0398143	0.0258691	0.0249482	0.0149111	0.0139668	0.00859355	0.00632862
111.2	0.0410766	0.0398144	0.0257109	0.0249483	0.0148121	0.0139669	0.00786449	0.00632866
111.4	0.0410211	0.0398144	0.026237	0.0249484	0.0151014	0.013967	0.00769078	0.00632871
111.6	0.0406205	0.0398145	0.0260365	0.0249485	0.0152785	0.013967	0.00718692	0.00632876
111.8	0.0405958	0.0398146	0.0254036	0.0249486	0.0150254	0.0139671	0.0070557	0.0063288
112	0.0399782	0.0398147	0.025109	0.0249486	0.0149422	0.0139672	0.00687878	0.00632884
112.2	0.040077	0.0398147	0.0248184	0.0249487	0.0152633	0.0139673	0.00643863	0.00632889
112.4	0.0395509	0.0398148	0.0252114	0.0249488	0.0159685	0.0139673	0.00649871	0.00632893
112.6	0.0394167	0.0398149	0.0257428	0.0249488	0.0166	0.0139674	0.0072032	0.00632897
112.8	0.0395529	0.0398149	0.026467	0.0249489	0.0170666	0.0139675	0.00765871	0.00632901
113	0.0393227	0.039815	0.0267651	0.024949	0.0170183	0.0139675	0.00762583	0.00632905
113.2	0.0395281	0.0398151	0.0270078	0.024949	0.0179024	0.0139676	0.008031	0.00632909
113.4	0.0399235	0.0398151	0.0266203	0.0249491	0.0183752	0.0139677	0.00804143	0.00632913
113.6	0.0398047	0.0398152	0.0258599	0.0249492	0.0183499	0.0139677	0.00778896	0.00632917
113.8	0.0395878	0.0398153	0.0259708	0.0249492	0.0181591	0.0139678	0.00742604	0.00632921
114	0.0394924	0.0398153	0.0265947	0.0249493	0.0180958	0.0139679	0.00781572	0.00632925
114.2	0.0396317	0.0398154	0.0259646	0.0249494	0.0173515	0.0139679	0.0072261	0.00632929
114.4	0.0403017	0.0398154	0.0260662	0.0249494	0.0173185	0.013968	0.00793937	0.00632932
114.6	0.0397073	0.0398155	0.0255386	0.0249495	0.016827	0.0139681	0.00808725	0.00632936
114.8	0.0397398	0.0398156	0.0254767	0.0249495	0.0161504	0.0139681	0.0073201	0.0063294
115	0.0405558	0.0398156	0.0254602	0.0249496	0.0158858	0.0139682	0.00784011	0.00632943
115.2	0.0401322	0.0398157	0.0252616	0.0249497	0.0154959	0.0139682	0.00760152	0.00632947
115.4	0.0398796	0.0398157	0.0245417	0.0249497	0.0147578	0.0139683	0.00729006	0.0063295
115.6	0.0398971	0.0398158	0.0246527	0.0249498	0.0147963	0.0139683	0.00763678	0.00632954
115.8	0.0399729	0.0398158	0.0242234	0.0249498	0.0146067	0.0139684	0.00710976	0.00632957
116	0.0394001	0.0398159	0.0242887	0.0249499	0.0144872	0.0139685	0.00665603	0.0063296
116.2	0.0394254	0.0398159	0.0247197	0.0249499	0.0143317	0.0139685	0.00634588	0.00632964
116.4	0.0389193	0.039816	0.025655	0.02495	0.014891	0.0139686	0.00673957	0.00632967
116.6	0.0389393	0.039816	0.0262465	0.02495	0.0145289	0.0139686	0.00704915	0.0063297
116.8	0.0387711	0.0398161	0.0260157	0.0249501	0.0146855	0.0139687	0.0068822	0.00632973
117	0.0382301	0.0398161	0.0259406	0.0249501	0.0145768	0.0139687	0.00640439	0.00632976
117.2	0.0386866	0.0398162	0.0262076	0.0249502	0.0150177	0.0139688	0.00660606	0.00632979
117.4	0.0380769	0.0398162	0.0258332	0.0249502	0.0147219	0.0139688	0.00707007	0.00632983
117.6	0.0377398	0.0398163	0.0262095	0.0249503	0.0150549	0.0139689	0.00716985	0.00632985
117.8	0.0375292	0.0398163	0.0262429	0.0249503	0.0150646	0.0139689	0.00735984	0.00632988
118	0.0377009	0.0398164	0.0263118	0.0249504	0.0155069	0.013969	0.00789027	0.00632991
118.2	0.0380971	0.0398164	0.0261281	0.0249504	0.0157543	0.013969	0.00779216	0.00632994
118.4	0.0389486	0.0398164	0.0263876	0.0249505	0.0162575	0.0139691	0.00879486	0.00632997
118.6	0.0388254	0.0398165	0.0260192	0.0249505	0.015942	0.0139691	0.008642	0.00633
118.8	0.0386626	0.0398165	0.0258586	0.0249506	0.0157901	0.0139691	0.00885976	0.00633003
119	0.0389315	0.0398166	0.0258834	0.0249506	0.0155554	0.0139692	0.00896271	0.00633005
119.2	0.0390703	0.0398166	0.0256039	0.0249506	0.0153829	0.0139692	0.00877552	0.00633008
119.4	0.0394306	0.0398166	0.0250939	0.0249507	0.0149444	0.0139693	0.00822884	0.00633011
119.6	0.0397306	0.0398167	0.0253759	0.0249507	0.0151262	0.0139693	0.0084934	0.00633013
119.8	0.0397485	0.0398167	0.0247628	0.0249508	0.0142402	0.0139694	0.00736834	0.00633016
120	0.0399132	0.0398168	0.0241242	0.0249508	0.0139677	0.0139694	0.00717846	0.00633018
120.2	0.0402094	0.0398168	0.0238559	0.0249508	0.0136952	0.0139694	0.00721084	0.00633021
120.4	0.0399904	0.0398168	0.0234815	0.0249509	0.0135351	0.0139695	0.00674257	0.00633023
120.6	0.0398911	0.0398169	0.022895	0.0249509	0.0127305	0.0139695	0.0059918	0.00633026
120.8	0.0398019	0.0398169	0.0225236	0.024951	0.0125818	0.0139696	0.00559585	0.00633028
121	0.0396588	0.0398169	0.0225669	0.024951	0.0124655	0.0139696	0.00525433	0.00633031
121.2	0.0395454	0.039817	0.0226905	0.024951	0.0125331	0.0139696	0.00542429	0.00633033
121.4	0.0393745	0.039817	0.0224827	0.0249511	0.0127959	0.0139697	0.00587843	0.00633035
121.6	0.039723	0.039817	0.0223127	0.0249511	0.0141755	0.0139697	0.00589676	0.00633038
121.8	0.0388339	0.0398171	0.0219152	0.0249511	0.0145139	0.0139698	0.00533098	0.0063304
122	0.0389795	0.0398171	0.022259	0.0249512	0.0153948	0.0139698	0.00575868	0.00633042
122.2	0.0394602	0.0398171	0.0226461	0.0249512	0.0159854	0.0139698	0.00625046	0.00633044
122.4	0.0395592	0.0398172	0.0230092	0.0249512	0.0160097	0.0139699	0.00701707	0.00633046
122.6	0.03879	0.0398172	0.0223637	0.0249513	0.015566	0.0139699	0.00647573	0.00633048
122.8	0.0383371	0.0398172	0.0227728	0.0249513	0.0159099	0.0139699	0.00693712	0.00633051
123	0.0382413	0.0398173	0.02273	0.0249513	0.0152431	0.01397	0.00638108	0.00633053
123.2	0.0380095	0.0398173	0.0226445	0.0249514	0.0148218	0.01397	0.00621268	0.00633055
123.4	0.0375407	0.0398173	0.0228865	0.0249514	0.0143458	0.01397	0.00636337	0.00633057
123.6	0.0378148	0.0398173	0.0230919	0.0249514	0.014539	0.0139701	0.00672399	0.00633059
123.8	0.0382292	0.0398174	0.0230178	0.0249515	0.0140789	0.0139701	0.00629794	0.00633061
124	0.0381539	0.0398174	0.0227251	0.0249515	0.0138831	0.0139701	0.00668089	0.00633063
124.2	0.0377746	0.0398174	0.0225645	0.0249515	0.0128141	0.0139702	0.00655176	0.00633065
124.4	0.0384148	0.0398174	0.0231142	0.0249515	0.0127644	0.0139702	0.00650662	0.00633066
124.6	0.0388383	0.0398175	0.0237834	0.0249516	0.0125308	0.0139702	0.00644214	0.00633068
124.8	0.0385759	0.0398175	0.0237621	0.0249516	0.0120035	0.0139702	0.00609844	0.0063307
125	0.0388298	0.0398175	0.0242961	0.0249516	0.0126665	0.0139703	0.0061815	0.00633072
125.2	0.0393537	0.0398175	0.0250523	0.0249516	0.0133617	0.0139703	0.00647685	0.00633074
125.4	0.0393737	0.0398176	0.0249261	0.0249517	0.0134749	0.0139703	0.00576907	0.00633075
125.6	0.0395637	0.0398176	0.0247246	0.0249517	0.0141265	0.0139704	0.00589528	0.00633077
125.8	0.0393098	0.0398176	0.0249306	0.0249517	0.0141406	0.0139704	0.00618176	0.00633079
126	0.0401086	0.0398176	0.0248269	0.0249518	0.0140665	0.0139704	0.00629324	0.00633081
126.2	0.0405368	0.0398177	0.0248057	0.0249518	0.0143972	0.0139704	0.00676566	0.00633082
126.4	0.0406061	0.0398177	0.0246217	0.0249518	0.0143919	0.0139705	0.00704712	0.00633084
126.6	0.0404618	0.0398177	0.0243713	0.0249518	0.0150529	0.0139705	0.00711177	0.00633086
126.8	0.0404968	0.0398177	0.0245415	0.0249518	0.0149937	0.0139705	0.00723436	0.00633087
127	0.0399468	0.0398177	0.023759	0.0249519	0.0142157	0.0139705	0.00643077	0.00633089
127.2	0.0400206	0.0398178	0.0243936	0.0249519	0.0141457	0.0139706	0.00651826	0.0063309
127.4	0.0404073	0.0398178	0.0245862	0.0249519	0.0142971	0.0139706	0.00740294	0.00633092
127.6	0.041202	0.0398178	0.0249704	0.0249519	0.0147856	0.0139706	0.00796632	0.00633093
127.8	0.0411866	0.0398178	0.0247697	0.024952	0.0141146	0.0139706	0.00742376	0.00633095
128	0.0415103	0.0398179	0.0246951	0.024952	0.0141483	0.0139707	0.0080923	0.00633096
128.2	0.0419677	0.0398179	0.025095	0.024952	0.013892	0.0139707	0.00807635	0.00633098
128.4	0.0425694	0.0398179	0.0263154	0.024952	0.0145019	0.0139707	0.0082653	0.00633099
128.6	0.0420061	0.0398179	0.0260772	0.024952	0.0138734	0.0139707	0.00776579	0.00633101
128.8	0.0419228	0.0398179	0.0263774	0.0249521	0.0139976	0.0139708	0.0075433	0.00633102
129	0.0422996	0.0398179	0.0273722	0.0249521	0.0150841	0.0139708	0.00749274	0.00633103
129.2	0.041772	0.039818	0.027009	0.0249521	0.0146793	0.0139708	0.00667448	0.00633105
129.4	0.0417511	0.039818	0.0268293	0.0249521	0.0147698	0.0139708	0.00634525	0.00633106
129.6	0.0415215	0.039818	0.0266495	0.0249521	0.0147694	0.0139708	0.00626724	0.00633107
129.8	0.0403282	0.039818	0.0259119	0.0249522	0.0139184	0.0139709	0.00536639	0.00633109
130	0.0396022	0.039818	0.0251832	0.0249522	0.0129889	0.0139709	0.00461733	0.0063311
130.2	0.0386946	0.039818	0.0245489	0.0249522	0.0131013	0.0139709	0.00466242	0.00633111
130.4	0.0376885	0.0398181	0.0242249	0.0249522	0.0127768	0.0139709	0.00426995	0.00633113
130.6	0.0371198	0.0398181	0.0241712	0.0249522	0.012435	0.0139709	0.00431685	0.00633114
130.8	0.0367966	0.0398181	0.0237725	0.0249523	0.0117974	0.013971	0.00461502	0.00633115
131	0.0366422	0.0398181	0.0237569	0.0249523	0.0116129	0.013971	0.00446343	0.00633116
131.2	0.0369032	0.0398181	0.0242318	0.0249523	0.0119264	0.013971	0.00509527	0.00633117
131.4	0.036754	0.0398181	0.024111	0.0249523	0.0122361	0.013971	0.00604238	0.00633119
131.6	0.0367254	0.0398182	0.0242738	0.0249523	0.012215	0.013971	0.00552275	0.0063312
131.8	0.0372337	0.0398182	0.0238471	0.0249523	0.0118141	0.0139711	0.00527835	0.00633121
132	0.0378953	0.0398182	0.024335	0.0249524	0.0122368	0.0139711	0.00579556	0.00633122
132.2	0.0384813	0.0398182	0.0250356	0.0249524	0.012178	0.0139711	0.00586105	0.00633123
132.4	0.0391798	0.0398182	0.0254993	0.0249524	0.0120436	0.0139711	0.00604855	0.00633124
132.6	0.0392579	0.0398182	0.0250677	0.0249524	0.0126801	0.0139711	0.00589029	0.00633125
132.8	0.0397838	0.0398182	0.0262653	0.0249524	0.0136849	0.0139711	0.00688073	0.00633126
133	0.0400799	0.0398182	0.0263039	0.0249524	0.0141411	0.0139712	0.00645983	0.00633127
133.2	0.0394602	0.0398183	0.0254298	0.0249524	0.0137016	0.0139712	0.00561632	0.00633129
133.4	0.0400698	0.0398183	0.0260694	0.0249525	0.0146588	0.0139712	0.00609127	0.0063313
133.6	0.0399189	0.0398183	0.0259959	0.0249525	0.0140538	0.0139712	0.00539788	0.00633131
133.8	0.0395386	0.0398183	0.0254015	0.0249525	0.0136538	0.0139712	0.00512732	0.00633132
134	0.0394326	0.0398183	0.0255603	0.0249525	0.0130463	0.0139712	0.0054328	0.00633133
134.2	0.0392794	0.0398183	0.0255028	0.0249525	0.0133156	0.0139712	0.00546876	0.00633134
134.4	0.0396937	0.0398183	0.0260399	0.0249525	0.0138428	0.0139713	0.00633727	0.00633134
134.6	0.0407423	0.0398183	0.0264802	0.0249525	0.0143592	0.0139713	0.00759315	0.00633135
134.8	0.041095	0.0398184	0.0259403	0.0249525	0.0145099	0.0139713	0.00739959	0.00633136
135	0.0413443	0.0398184	0.0259547	0.0249526	0.0151716	0.0139713	0.0077506	0.00633137
135.2	0.0409105	0.0398184	0.0261155	0.0249526	0.0155229	0.0139713	0.0082383	0.00633138
135.4	0.040743	0.0398184	0.0258431	0.0249526	0.0149896	0.0139713	0.00801191	0.00633139
135.6	0.0407982	0.0398184	0.0258823	0.0249526	0.0145477	0.0139713	0.0076422	0.0063314
135.8	0.0417775	0.0398184	0.0263064	0.0249526	0.0147471	0.0139714	0.00881956	0.00633141
136	0.0418694	0.0398184	0.0265919	0.0249526	0.0150029	0.0139714	0.00881453	0.00633142
136.2	0.0415504	0.0398184	0.0264876	0.0249526	0.0146036	0.0139714	0.00854665	0.00633143
136.4	0.0413079	0.0398184	0.0265491	0.0249526	0.0146285	0.0139714	0.00843245	0.00633143
136.6	0.04049	0.0398184	0.0260361	0.0249527	0.0151395	0.0139714	0.0078896	0.00633144
136.8	0.0400239	0.0398185	0.0259869	0.0249527	0.0142087	0.0139714	0.00804197	0.00633145
137	0.0392418	0.0398185	0.0250735	0.0249527	0.013752	0.0139714	0.00653496	0.00633146
137.2	0.0386221	0.0398185	0.025083	0.0249527	0.013578	0.0139715	0.00546457	0.00633147
137.4	0.0392484	0.0398185	0.025699	0.0249527	0.0141665	0.0139715	0.00589959	0.00633147
137.6	0.0390201	0.0398185	0.0252463	0.0249527	0.0131081	0.0139715	0.0049793	0.00633148
137.8	0.0388284	0.0398185	0.0249135	0.0249527	0.013305	0.0139715	0.00523617	0.00633149
138	0.0394586	0.0398185	0.0254392	0.0249527	0.0136548	0.0139715	0.00587364	0.0063315
138.2	0.04049	0.0398185	0.0265902	0.0249527	0.0147104	0.0139715	0.00684577	0.0063315
138.4	0.0411742	0.0398185	0.0275285	0.0249527	0.0157282	0.0139715	0.00794796	0.00633151
138.6	0.0417293	0.0398185	0.0278227	0.0249528	0.0161961	0.0139715	0.00838883	0.00633152
138.8	0.0414919	0.0398185	0.0275003	0.0249528	0.0162638	0.0139715	0.00831225	0.00633153
139	0.0411558	0.0398186	0.0275571	0.0249528	0.0168024	0.0139716	0.00898569	0.00633153
139.2	0.0413225	0.0398186	0.0280235	0.0249528	0.0164957	0.0139716	0.00917685	0.00633154
139.4	0.0416511	0.0398186	0.0279926	0.0249528	0.0161074	0.0139716	0.00937867	0.00633155
139.6	0.0414915	0.0398186	0.0280468	0.0249528	0.015973	0.0139716	0.00979033	0.00633155
139.8	0.0415275	0.0398186	0.0282555	0.0249528	0.0164148	0.0139716	0.0103476	0.00633156
140	0.0411376	0.0398186	0.0272962	0.0249528	0.0159328	0.0139716	0.00952395	0.00633157
140.2	0.0407424	0.0398186	0.0271376	0.0249528	0.0159696	0.0139716	0.00950187	0.00633157
140.4	0.0405428	0.0398186	0.0270451	0.0249528	0.0154779	0.0139716	0.00890255	0.00633158
140.6	0.0398103	0.0398186	0.0264348	0.0249528	0.0149176	0.0139716	0.00851663	0.00633159
140.8	0.0391756	0.0398186	0.0259737	0.0249529	0.0140035	0.0139716	0.00777632	0.00633159
141	0.0385372	0.0398186	0.0250437	0.0249529	0.0135961	0.0139717	0.00637696	0.0063316
141.2	0.0387435	0.0398186	0.0246368	0.0249529	0.0131401	0.0139717	0.00579447	0.0063316
141.4	0.0385031	0.0398186	0.0239178	0.0249529	0.0125862	0.0139717	0.00597523	0.00633161
141.6	0.0382084	0.0398186	0.0234926	0.0249529	0.0118104	0.0139717	0.00539925	0.00633162
141.8	0.0390689	0.0398187	0.0239345	0.0249529	0.0127726	0.0139717	0.00599956	0.00633162
142	0.0393053	0.0398187	0.0241127	0.0249529	0.0129025	0.0139717	0.00606904	0.00633163
142.2	0.0399828	0.0398187	0.0248336	0.0249529	0.0130664	0.0139717	0.00633428	0.00633163
142.4	0.0399533	0.0398187	0.0250229	0.0249529	0.0135272	0.0139717	0.00706037	0.00633164
142.6	0.0400571	0.0398187	0.025423	0.0249529	0.0141072	0.0139717	0.00745006	0.00633164
142.8	0.0396928	0.0398187	0.02493	0.0249529	0.0140451	0.0139717	0.0074963	0.00633165
143	0.0395539	0.0398187	0.0248207	0.0249529	0.014113	0.0139717	0.00726111	0.00633165
143.2	0.0397572	0.0398187	0.0248541	0.0249529	0.0145409	0.0139718	0.00761497	0.00633166
143.4	0.039313	0.0398187	0.0247924	0.0249529	0.014714	0.0139718	0.00767663	0.00633167
143.6	0.0386825	0.0398187	0.0243208	0.024953	0.0146956	0.0139718	0.00731728	0.00633167
143.8	0.038922	0.0398187	0.0248448	0.024953	0.0152349	0.0139718	0.00804561	0.00633168
144	0.0393055	0.0398187	0.0250181	0.024953	0.0158284	0.0139718	0.00826027	0.00633168
144.2	0.0400745	0.0398187	0.0257984	0.024953	0.0168708	0.0139718	0.00900892	0.00633169
144.4	0.0396364	0.0398187	0.0262145	0.024953	0.0162681	0.0139718	0.00830354	0.00633169
144.6	0.0397804	0.0398187	0.0264169	0.024953	0.0163897	0.0139718	0.00858766	0.0063317
144.8	0.0399252	0.0398187	0.026402	0.024953	0.016086	0.0139718	0.00814888	0.0063317
145	0.0399885	0.0398187	0.0267254	0.024953	0.0155669	0.0139718	0.00780322	0.0063317
145.2	0.040104	0.0398187	0.0267915	0.024953	0.0155606	0.0139718	0.0081618	0.00633171
145.4	0.0395446	0.0398188	0.0265076	0.024953	0.0147752	0.0139718	0.00717303	0.00633171
145.6	0.0394953	0.0398188	0.0266143	0.024953	0.0144587	0.0139718	0.0065582	0.00633172
145.8	0.0397283	0.0398188	0.0264562	0.024953	0.0141295	0.0139718	0.0059653	0.00633172
146	0.0397137	0.0398188	0.0263135	0.024953	0.0136657	0.0139719	0.00575464	0.00633173
146.2	0.0401542	0.0398188	0.0261273	0.024953	0.0139112	0.0139719	0.00594506	0.00633173
146.4	0.0400248	0.0398188	0.0260532	0.024953	0.013966	0.0139719	0.00595726	0.00633174
146.6	0.0397253	0.0398188	0.0261266	0.024953	0.0147487	0.0139719	0.00614801	0.00633174
146.8	0.0394791	0.0398188	0.0255366	0.024953	0.0145496	0.0139719	0.00607732	0.00633174
147	0.0394352	0.0398188	0.025151	0.0249531	0.0149656	0.0139719	0.00582707	0.00633175
147.2	0.0387687	0.0398188	0.0244105	0.0249531	0.0145825	0.0139719	0.00578169	0.00633175
147.4	0.0386571	0.0398188	0.0246471	0.0249531	0.0144428	0.0139719	0.00607864	0.00633176
147.6	0.0384051	0.0398188	0.024458	0.0249531	0.0143502	0.0139719	0.00644623	0.00633176
147.8	0.03913	0.0398188	0.0247249	0.0249531	0.0145189	0.0139719	0.00729535	0.00633176
148	0.0399497	0.0398188	0.0249078	0.0249531	0.0152478	0.0139719	0.0079096	0.00633177
148.2	0.0401057	0.0398188	0.0249828	0.0249531	0.0151517	0.0139719	0.00874086	0.00633177
148.4	0.0402337	0.0398188	0.0252887	0.0249531	0.0146869	0.0139719	0.00879809	0.00633177
148.6	0.0401929	0.0398188	0.0252858	0.0249531	0.01422	0.0139719	0.00897977	0.00633178
148.8	0.0403481	0.0398188	0.0256726	0.0249531	0.0140834	0.0139719	0.00945099	0.00633178
149	0.0406574	0.0398188	0.0259395	0.0249531	0.0141496	0.0139719	0.00926594	0.00633179
149.2	0.0410616	0.0398188	0.0258634	0.0249531	0.0143176	0.0139719	0.00957242	0.00633179
149.4	0.0407522	0.0398188	0.0250295	0.0249531	0.0138305	0.013972	0.00826788	0.00633179
149.6	0.0404825	0.0398188	0.0250158	0.0249531	0.0139398	0.013972	0.00838006	0.0063318
149.8	0.0407944	0.0398188	0.0248754	0.0249531	0.0142002	0.013972	0.00814606	0.0063318
150	0.0406997	0.0398188	0.0246277	0.0249531	0.0146667	0.013972	0.0077982	0.0063318
150.2	0.0403925	0.0398188	0.0239572	0.0249531	0.0145538	0.013972	0.00714565	0.00633181
150.4	0.0401808	0.0398188	0.0238173	0.0249531	0.0149701	0.013972	0.00684451	0.00633181
150.6	0.0393453	0.0398189	0.0231583	0.0249531	0.0152891	0.013972	0.00670616	0.00633181
150.8	0.0388241	0.0398189	0.0228028	0.0249531	0.0151301	0.013972	0.00610909	0.00633182
151	0.0385263	0.0398189	0.0226762	0.0249531	0.0156018	0.013972	0.0058003	0.00633182
151.2	0.0381014	0.0398189	0.0226662	0.0249531	0.015657	0.013972	0.00639754	0.00633182
151.4	0.0380423	0.0398189	0.0229219	0.0249531	0.0155111	0.013972	0.00622	0.00633182
151.6	0.0378495	0.0398189	0.0226739	0.0249531	0.0150058	0.013972	0.00582382	0.00633183
151.8	0.037699	0.0398189	0.0222965	0.0249532	0.0146528	0.013972	0.00556022	0.00633183
152	0.0379707	0.0398189	0.0224987	0.0249532	0.0147422	0.013972	0.00583483	0.00633183
152.2	0.0379418	0.0398189	0.0225455	0.0249532	0.0147656	0.013972	0.00566202	0.00633184
152.4	0.0387569	0.0398189	0.0227826	0.0249532	0.0146469	0.013972	0.00510284	0.00633184
152.6	0.0386967	0.0398189	0.0230593	0.0249532	0.0142714	0.013972	0.00495437	0.00633184
152.8	0.0394884	0.0398189	0.023172	0.0249532	0.0142091	0.013972	0.00576738	0.00633185
153	0.040171	0.0398189	0.0231949	0.0249532	0.0141691	0.013972	0.00548948	0.00633185
153.2	0.0401721	0.0398189	0.0233489	0.0249532	0.0138236	0.013972	0.00560757	0.00633185
153.4	0.0403476	0.0398189	0.0235576	0.0249532	0.0136687	0.013972	0.00499393	0.00633185
153.6	0.0406487	0.0398189	0.0243053	0.0249532	0.0135275	0.013972	0.00543761	0.00633186
153.8	0.0410479	0.0398189	0.0247502	0.0249532	0.0136305	0.013972	0.00550063	0.00633186
154	0.041011	0.0398189	0.0245407	0.0249532	0.0136074	0.0139721	0.00529049	0.00633186
154.2	0.0413373	0.0398189	0.024599	0.0249532	0.0131293	0.0139721	0.00545834	0.00633186
154.4	0.041388	0.0398189	0.0246895	0.0249532	0.0133528	0.0139721	0.00568468	0.00633187
154.6	0.0409134	0.0398189	0.0246557	0.0249532	0.0127005	0.0139721	0.00542657	0.00633187
154.8	0.0407083	0.0398189	0.0252085	0.0249532	0.0126837	0.0139721	0.00552491	0.00633187
155	0.0410713	0.0398189	0.0256974	0.0249532	0.013167	0.0139721	0.00604103	0.00633187
155.2	0.0410468	0.0398189	0.0257385	0.0249532	0.0125438	0.0139721	0.00604663	0.00633188
155.4	0.0400421	0.0398189	0.0250154	0.0249532	0.0116958	0.0139721	0.00541878	0.00633188
155.6	0.0403472	0.0398189	0.0251135	0.0249532	0.0126205	0.0139721	0.00602127	0.00633188
155.8	0.0403703	0.0398189	0.0253264	0.0249532	0.0129043	0.0139721	0.0061141	0.00633188
156	0.0405881	0.0398189	0.0255891	0.0249532	0.0129637	0.0139721	0.00604059	0.00633188
156.2	0.0412803	0.0398189	0.025689	0.0249532	0.0136108	0.0139721	0.00614536	0.00633189
156.4	0.0411905	0.0398189	0.0256391	0.0249532	0.0135395	0.0139721	0.00597527	0.00633189
156.6	0.0407647	0.0398189	0.0251344	0.0249532	0.0134934	0.0139721	0.00571071	0.00633189
156.8	0.0409152	0.0398189	0.0249732	0.0249532	0.013301	0.0139721	0.00544366	0.00633189
157	0.0404794	0.0398189	0.0249414	0.0249532	0.0140971	0.0139721	0.00529159	0.0063319
157.2	0.0401622	0.0398189	0.0251887	0.0249532	0.0142835	0.0139721	0.00492943	0.0063319
157.4	0.0409131	0.0398189	0.0257895	0.0249532	0.0151299	0.0139721	0.00504514	0.0063319
157.6	0.0408604	0.0398189	0.025783	0.0249532	0.0158767	0.0139721	0.00530492	0.0063319
157.8	0.0410179	0.0398189	0.0261054	0.0249532	0.0168436	0.0139721	0.00554296	0.0063319
158	0.0407852	0.0398189	0.0257828	0.0249532	0.0170816	0.0139721	0.00527654	0.0063319
158.2	0.0408798	0.0398189	0.0259554	0.0249532	0.0172612	0.0139721	0.00516908	0.00633191
158.4	0.040602	0.0398189	0.0258431	0.0249532	0.0173934	0.0139721	0.00527343	0.00633191
158.6	0.0401327	0.0398189	0.0256548	0.0249532	0.017028	0.0139721	0.00472333	0.00633191
158.8	0.0399555	0.0398189	0.0258278	0.0249532	0.0173749	0.0139721	0.00504445	0.00633191
159	0.039789	0.0398189	0.0253051	0.0249532	0.0170041	0.0139721	0.00496125	0.00633191
159.2	0.0394293	0.0398189	0.0250419	0.0249533	0.0166682	0.0139721	0.00499273	0.00633192
159.4	0.039249	0.0398189	0.0247607	0.0249533	0.0171823	0.0139721	0.005658	0.00633192
159.6	0.0397059	0.039819	0.0251324	0.0249533	0.0170765	0.0139721	0.00606119	0.00633192
159.8	0.0398985	0.039819	0.0252341	0.0249533	0.0159275	0.0139721	0.00561253	0.00633192
160	0.0404029	0.039819	0.0257593	0.0249533	0.0158919	0.0139721	0.0056527	0.00633192
160.2	0.0411949	0.039819	0.0262208	0.0249533	0.0160948	0.0139721	0.0058625	0.00633192
160.4	0.041107	0.039819	0.026563	0.0249533	0.015371	0.0139721	0.00604695	0.00633193
160.6	0.0414919	0.039819	0.0269172	0.0249533	0.0148838	0.0139722	0.00634434	0.00633193
160.8	0.0421744	0.039819	0.0274686	0.0249533	0.014979	0.0139722	0.00690591	0.00633193
161	0.0423902	0.039819	0.0270909	0.0249533	0.0149728	0.0139722	0.00666608	0.00633193
161.2	0.0429335	0.039819	0.0271954	0.0249533	0.0143663	0.0139722	0.00653726	0.00633193
161.4	0.0429231	0.039819	0.0270768	0.0249533	0.0143924	0.0139722	0.00669837	0.00633193
161.6	0.0429196	0.039819	0.027349	0.0249533	0.0149129	0.0139722	0.00687557	0.00633194
161.8	0.0427352	0.039819	0.0274569	0.0249533	0.014919	0.0139722	0.00657845	0.00633194
162	0.0427156	0.039819	0.0268425	0.0249533	0.0148591	0.0139722	0.00624693	0.00633194
162.2	0.042246	0.039819	0.0266178	0.0249533	0.0147994	0.0139722	0.00603017	0.00633194
162.4	0.0428315	0.039819	0.0264052	0.0249533	0.0151591	0.0139722	0.006616	0.00633194
162.6	0.0426328	0.039819	0.0260817	0.0249533	0.0153309	0.0139722	0.00617522	0.00633194
162.8	0.0427058	0.039819	0.0261268	0.0249533	0.0162455	0.0139722	0.00676377	0.00633194
163	0.042679	0.039819	0.0258569	0.0249533	0.0165343	0.0139722	0.00700359	0.00633195
163.2	0.0424133	0.039819	0.0255817	0.0249533	0.0167643	0.0139722	0.00656719	0.00633195
163.4	0.0423564	0.039819	0.0253041	0.0249533	0.017118	0.0139722	0.00632467	0.00633195
163.6	0.0414413	0.039819	0.0249324	0.0249533	0.0161278	0.0139722	0.0056449	0.00633195
163.8	0.0414159	0.039819	0.0246928	0.0249533	0.0158724	0.0139722	0.00531658	0.00633195
164	0.04144	0.039819	0.0251169	0.0249533	0.0164347	0.0139722	0.00525234	0.00633195
164.2	0.0409816	0.039819	0.024742	0.0249533	0.0156938	0.0139722	0.00521285	0.00633195
164.4	0.0412868	0.039819	0.0252298	0.0249533	0.0154765	0.0139722	0.00583559	0.00633195
164.6	0.0411723	0.039819	0.0246369	0.0249533	0.014878	0.0139722	0.00514499	0.00633196
164.8	0.041146	0.039819	0.0238454	0.0249533	0.0142233	0.0139722	0.00399216	0.00633196
165	0.0412899	0.039819	0.0232166	0.0249533	0.0139605	0.0139722	0.00341904	0.00633196
165.2	0.0408703	0.039819	0.0235433	0.0249533	0.0139189	0.0139722	0.00385478	0.00633196
165.4	0.0402845	0.039819	0.0232367	0.0249533	0.0136937	0.0139722	0.00343774	0.00633196
165.6	0.0404248	0.039819	0.0235376	0.0249533	0.0139343	0.0139722	0.00341597	0.00633196
165.8	0.0399728	0.039819	0.0229686	0.0249533	0.0131813	0.0139722	0.00304029	0.00633196
166	0.0396873	0.039819	0.0221184	0.0249533	0.0127503	0.0139722	0.00299585	0.00633196
166.2	0.0393812	0.039819	0.0221525	0.0249533	0.0125847	0.0139722	0.00323323	0.00633197
166.4	0.0400542	0.039819	0.0224694	0.0249533	0.0131929	0.0139722	0.00389561	0.00633197
166.6	0.0391192	0.039819	0.0225359	0.0249533	0.012949	0.0139722	0.00437141	0.00633197
166.8	0.0386766	0.039819	0.0225692	0.0249533	0.0135171	0.0139722	0.00482509	0.00633197
167	0.0383548	0.039819	0.0227484	0.0249533	0.0130276	0.0139722	0.00535245	0.00633197
167.2	0.0377366	0.039819	0.0225681	0.0249533	0.0128791	0.0139722	0.00474306	0.00633197
167.4	0.0375097	0.039819	0.0226504	0.0249533	0.0134856	0.0139722	0.00554453	0.00633197
167.6	0.0378856	0.039819	0.0235008	0.0249533	0.0131261	0.0139722	0.00623688	0.00633197
167.8	0.0384265	0.039819	0.0236773	0.0249533	0.0134941	0.0139722	0.00603381	0.00633197
168	0.0384141	0.039819	0.0240861	0.0249533	0.0140702	0.0139722	0.00603891	0.00633197
168.2	0.0387047	0.039819	0.0246606	0.0249533	0.0134718	0.0139722	0.00634147	0.00633198
168.4	0.0396064	0.039819	0.0257445	0.0249533	0.0142994	0.0139722	0.00666391	0.00633198
168.6	0.0400507	0.039819	0.0260803	0.0249533	0.0143413	0.0139722	0.00685861	0.00633198
168.8	0.040652	0.039819	0.0264489	0.0249533	0.0148088	0.0139722	0.00687718	0.00633198
169	0.041743	0.039819	0.0275148	0.0249533	0.0156044	0.0139722	0.00811683	0.00633198
169.2	0.0415974	0.039819	0.0280332	0.0249533	0.0158864	0.0139722	0.00825685	0.00633198
169.4	0.0411982	0.039819	0.0278802	0.0249533	0.0151708	0.0139722	0.00800086	0.00633198
169.6	0.0413803	0.039819	0.0276192	0.0249533	0.0150641	0.0139722	0.0078914	0.00633198
169.8	0.0412274	0.039819	0.0269948	0.0249533	0.0148962	0.0139722	0.00816937	0.00633198
170	0.0408992	0.039819	0.0267205	0.0249533	0.0150211	0.0139722	0.00793619	0.00633198
170.2	0.0409665	0.039819	0.0270028	0.0249533	0.0156933	0.0139722	0.00809638	0.00633198
170.4	0.0410586	0.039819	0.026894	0.0249533	0.015634	0.0139722	0.00826321	0.00633199
170.6	0.0406547	0.039819	0.0263393	0.0249533	0.0154891	0.0139722	0.00806325	0.00633199
170.8	0.0402635	0.039819	0.0252014	0.0249533	0.015016	0.0139722	0.00687784	0.00633199
171	0.0406444	0.039819	0.0250265	0.0249533	0.0142642	0.0139722	0.00694475	0.00633199
171.2	0.0410157	0.039819	0.0248186	0.0249533	0.0145089	0.0139722	0.00663567	0.00633199
171.4	0.0413295	0.039819	0.0251026	0.0249533	0.0144351	0.0139722	0.00669686	0.00633199
171.6	0.0419022	0.039819	0.0257075	0.0249533	0.0138063	0.0139722	0.00609442	0.00633199
171.8	0.0411376	0.039819	0.0253375	0.0249533	0.0133935	0.0139722	0.00498749	0.00633199
172	0.0412049	0.039819	0.0255151	0.0249533	0.0132085	0.0139722	0.00511135	0.00633199
172.2	0.0416395	0.039819	0.0259376	0.0249533	0.0127432	0.0139722	0.00553627	0.00633199
172.4	0.0414877	0.039819	0.0258887	0.0249533	0.0128233	0.0139722	0.00555213	0.00633199
172.6	0.0416968	0.039819	0.0262187	0.0249533	0.0129562	0.0139722	0.005835	0.00633199
172.8	0.0410197	0.039819	0.0256324	0.0249533	0.01246	0.0139722	0.00519774	0.00633199
173	0.0407331	0.039819	0.0256016	0.0249533	0.0121099	0.0139722	0.00542713	0.006332
173.2	0.0403723	0.039819	0.0250373	0.0249533	0.0122826	0.0139722	0.0054034	0.006332
173.4	0.0397568	0.039819	0.0243943	0.0249533	0.0122135	0.0139722	0.00536809	0.006332
173.6	0.0399872	0.039819	0.0236909	0.0249533	0.0128586	0.0139723	0.00531171	0.006332
173.8	0.0402771	0.039819	0.0237734	0.0249533	0.0137122	0.0139723	0.00558109	0.006332
174	0.0405863	0.039819	0.0238417	0.0249533	0.0141491	0.0139723	0.00547525	0.006332
174.2	0.0412493	0.039819	0.0240806	0.0249533	0.0148615	0.0139723	0.0059692	0.006332
174.4	0.0418689	0.039819	0.0240015	0.0249533	0.0154026	0.0139723	0.00612577	0.006332
174.6	0.0411973	0.039819	0.0234546	0.0249533	0.0153538	0.0139723	0.005472	0.006332
174.8	0.0413231	0.039819	0.0229904	0.0249533	0.0153575	0.0139723	0.00524164	0.006332
175	0.0413598	0.039819	0.0231801	0.0249533	0.0147669	0.0139723	0.00541797	0.006332
175.2	0.0410408	0.039819	0.0232225	0.0249533	0.0145446	0.0139723	0.00485178	0.006332
175.4	0.0408905	0.039819	0.0237218	0.0249533	0.0150425	0.0139723	0.00479892	0.006332
175.6	0.040239	0.039819	0.023697	0.0249533	0.0144818	0.0139723	0.00464498	0.006332
175.8	0.0396745	0.039819	0.0236179	0.0249533	0.0142109	0.0139723	0.00473865	0.006332
176	0.0399068	0.039819	0.0235103	0.0249533	0.013824	0.0139723	0.00466423	0.006332
176.2	0.0393952	0.039819	0.0234004	0.0249533	0.0131531	0.0139723	0.00434401	0.00633201
176.4	0.0388215	0.039819	0.0234184	0.0249533	0.0125472	0.0139723	0.00407046	0.00633201
176.6	0.0381079	0.039819	0.0235451	0.0249533	0.0120045	0.0139723	0.00350213	0.00633201
176.8	0.0373695	0.039819	0.0230455	0.0249533	0.0109846	0.0139723	0.00306374	0.00633201
177	0.0371848	0.039819	0.0225625	0.0249533	0.010375	0.0139723	0.00267337	0.00633201
177.2	0.0375427	0.039819	0.0224286	0.0249533	0.0105857	0.0139723	0.00285828	0.00633201
177.4	0.0370289	0.039819	0.0222047	0.0249533	0.0104296	0.0139723	0.00225544	0.00633201
177.6	0.0372224	0.039819	0.022689	0.0249533	0.0102195	0.0139723	0.00189393	0.00633201
177.8	0.0376867	0.039819	0.0227438	0.0249533	0.00996462	0.0139723	0.00217528	0.00633201
178	0.0381441	0.039819	0.0233001	0.0249533	0.0101533	0.0139723	0.00305348	0.00633201
178.2	0.0388535	0.039819	0.0239397	0.0249533	0.0113129	0.0139723	0.00382044	0.00633201
178.4	0.0387299	0.039819	0.0240509	0.0249534	0.0116722	0.0139723	0.00389401	0.00633201
178.6	0.0388712	0.039819	0.0240578	0.0249534	0.0124087	0.0139723	0.00434073	0.00633201
178.8	0.0398532	0.039819	0.0239798	0.0249534	0.0129227	0.0139723	0.0048421	0.00633201
179	0.0398352	0.039819	0.0239927	0.0249534	0.0126246	0.0139723	0.00478401	0.00633201
179.2	0.0401702	0.039819	0.0242735	0.0249534	0.0134346	0.0139723	0.00519774	0.00633201
179.4	0.0409993	0.039819	0.0249929	0.0249534	0.0146966	0.0139723	0.00578874	0.00633201
179.6	0.0409202	0.039819	0.0254893	0.0249534	0.0146498	0.0139723	0.00580254	0.00633201
179.8	0.0409669	0.039819	0.0254821	0.0249534	0.0148907	0.0139723	0.00597686	0.00633201
180	0.0410814	0.039819	0.0252594	0.0249534	0.0146224	0.0139723	0.00561266	0.00633201
180.2	0.0409384	0.039819	0.0257908	0.0249534	0.0151823	0.0139723	0.00515729	0.00633202
180.4	0.0405638	0.039819	0.0253996	0.0249534	0.0150792	0.0139723	0.00510575	0.00633202
180.6	0.0396245	0.039819	0.0249272	0.0249534	0.0144555	0.0139723	0.00422689	0.00633202
180.8	0.0400773	0.039819	0.0249539	0.0249534	0.0145764	0.0139723	0.00444042	0.00633202
181	0.0403905	0.039819	0.0251632	0.0249534	0.0144403	0.0139723	0.00424885	0.00633202
181.2	0.041048	0.039819	0.0253598	0.0249534	0.0146001	0.0139723	0.00414495	0.00633202
181.4	0.041031	0.039819	0.025526	0.0249534	0.0140267	0.0139723	0.0035216	0.00633202
181.6	0.0407573	0.039819	0.0258764	0.0249534	0.013935	0.0139723	0.00330543	0.00633202
181.8	0.0411425	0.039819	0.0256603	0.0249534	0.0139198	0.0139723	0.0035905	0.00633202
182	0.0414404	0.039819	0.0259752	0.0249534	0.0147447	0.0139723	0.0038491	0.00633202
182.2	0.0415564	0.039819	0.0261769	0.0249534	0.0146785	0.0139723	0.0037943	0.00633202
182.4	0.0413337	0.039819	0.0268715	0.0249534	0.0143789	0.0139723	0.0040692	0.00633202
182.6	0.0423059	0.039819	0.0270878	0.0249534	0.0152686	0.0139723	0.00483122	0.00633202
182.8	0.0426795	0.039819	0.0273258	0.0249534	0.015335	0.0139723	0.00523825	0.00633202
183	0.0427663	0.039819	0.0278896	0.0249534	0.0153166	0.0139723	0.00481374	0.00633202
183.2	0.0429767	0.039819	0.028569	0.0249534	0.0155912	0.0139723	0.00556252	0.00633202
183.4	0.0428609	0.039819	0.0285059	0.0249534	0.0159337	0.0139723	0.00528522	0.00633202
183.6	0.0425545	0.039819	0.0283805	0.0249534	0.0157559	0.0139723	0.00547052	0.00633202
183.8	0.0418415	0.039819	0.0273465	0.0249534	0.0154406	0.0139723	0.00577681	0.00633202
184	0.0413805	0.039819	0.0264452	0.0249534	0.0152219	0.0139723	0.00559256	0.00633202
184.2	0.041006	0.039819	0.0258159	0.0249534	0.0152193	0.0139723	0.00544747	0.00633202
184.4	0.0403712	0.039819	0.0247478	0.0249534	0.0141394	0.0139723	0.00546991	0.00633202
184.6	0.0394905	0.039819	0.0239799	0.0249534	0.013691	0.0139723	0.00531023	0.00633202
184.8	0.0400812	0.039819	0.0240923	0.0249534	0.0134542	0.0139723	0.00558548	0.00633202
185	0.0399995	0.039819	0.0232919	0.0249534	0.0125162	0.0139723	0.00535325	0.00633202
185.2	0.0401407	0.039819	0.0230463	0.0249534	0.0121398	0.0139723	0.00512019	0.00633202
185.4	0.0402278	0.039819	0.0235482	0.0249534	0.0120736	0.0139723	0.00563616	0.00633202
185.6	0.0402441	0.039819	0.0241195	0.0249534	0.0122447	0.0139723	0.00574481	0.00633203
185.8	0.0408774	0.039819	0.0246042	0.0249534	0.0132284	0.0139723	0.00627352	0.00633203
186	0.0409297	0.039819	0.02488	0.0249534	0.0133491	0.0139723	0.00608398	0.00633203
186.2	0.040864	0.039819	0.026114	0.0249534	0.0135467	0.0139723	0.00606333	0.00633203
186.4	0.0408958	0.039819	0.0268316	0.0249534	0.0140091	0.0139723	0.00632765	0.00633203
186.6	0.0413978	0.039819	0.0267524	0.0249534	0.0147014	0.0139723	0.00649807	0.00633203
186.8	0.0409739	0.039819	0.026954	0.0249534	0.014867	0.0139723	0.00665717	0.00633203
187	0.0414336	0.039819	0.0275665	0.0249534	0.0149591	0.0139723	0.00641588	0.00633203
187.2	0.0407511	0.039819	0.0270309	0.0249534	0.0150871	0.0139723	0.00649526	0.00633203
187.4	0.0399403	0.039819	0.0257934	0.0249534	0.0149941	0.0139723	0.00608651	0.00633203
187.6	0.0403275	0.039819	0.0257785	0.0249534	0.0149409	0.0139723	0.00620277	0.00633203
187.8	0.0399231	0.039819	0.0245987	0.0249534	0.0150143	0.0139723	0.00592903	0.00633203
188	0.0397625	0.039819	0.0235535	0.0249534	0.0150587	0.0139723	0.00548803	0.00633203
188.2	0.0396212	0.039819	0.0232496	0.0249534	0.0151437	0.0139723	0.00507862	0.00633203
188.4	0.0400212	0.039819	0.023395	0.0249534	0.0154047	0.0139723	0.00520605	0.00633203
188.6	0.0395825	0.039819	0.0235012	0.0249534	0.0150382	0.0139723	0.00507815	0.00633203
188.8	0.0399436	0.039819	0.0240968	0.0249534	0.0149024	0.0139723	0.00557719	0.00633203
189	0.039552	0.039819	0.0237035	0.0249534	0.0143437	0.0139723	0.00541727	0.00633203
189.2	0.0393926	0.039819	0.0237688	0.0249534	0.0141243	0.0139723	0.00555516	0.00633203
189.4	0.0398088	0.039819	0.0241801	0.0249534	0.0141733	0.0139723	0.00595914	0.00633203
189.6	0.0399001	0.039819	0.0241076	0.0249534	0.0139799	0.0139723	0.00557054	0.00633203
189.8	0.0402281	0.039819	0.0247542	0.0249534	0.0153895	0.0139723	0.00579626	0.00633203
190	0.039835	0.039819	0.0247051	0.0249534	0.0149526	0.0139723	0.00514554	0.00633203
190.2	0.0393408	0.039819	0.0248922	0.0249534	0.0153117	0.0139723	0.00550527	0.00633203
190.4	0.0392988	0.039819	0.0250124	0.0249534	0.0156314	0.0139723	0.00642997	0.00633203
190.6	0.0397646	0.039819	0.0252489	0.0249534	0.0155212	0.0139723	0.00721033	0.00633203
190.8	0.0394395	0.039819	0.0252164	0.0249534	0.0153589	0.0139723	0.00787949	0.00633203
191	0.0395515	0.039819	0.0253757	0.0249534	0.0156745	0.0139723	0.007989	0.00633203
191.2	0.038507	0.039819	0.0240317	0.0249534	0.0148777	0.0139723	0.00762981	0.00633203
191.4	0.0385422	0.039819	0.0235066	0.0249534	0.0148295	0.0139723	0.00803656	0.00633203
191.6	0.0393519	0.039819	0.0234543	0.0249534	0.0149445	0.0139723	0.00765669	0.00633203
191.8	0.0391358	0.039819	0.0230379	0.0249534	0.015085	0.0139723	0.00725731	0.00633203
192	0.0393847	0.039819	0.0233032	0.0249534	0.0152289	0.0139723	0.00739499	0.00633203
192.2	0.0403866	0.039819	0.0243079	0.0249534	0.0152235	0.0139723	0.00765233	0.00633203
192.4	0.0413681	0.039819	0.0256085	0.0249534	0.0154	0.0139723	0.00829587	0.00633203
192.6	0.0414206	0.039819	0.0261633	0.0249534	0.0149155	0.0139723	0.00822344	0.00633203
192.8	0.0418103	0.039819	0.0263269	0.0249534	0.0152127	0.0139723	0.00839802	0.00633203
193	0.041688	0.039819	0.0256961	0.0249534	0.0145488	0.0139723	0.00745154	0.00633203
193.2	0.042167	0.039819	0.025732	0.0249534	0.0143773	0.0139723	0.00702181	0.00633203
193.4	0.0426299	0.039819	0.0260142	0.0249534	0.0147336	0.0139723	0.0067416	0.00633203
193.6	0.0426151	0.039819	0.0257571	0.0249534	0.0147613	0.0139723	0.00613253	0.00633203
193.8	0.0425347	0.039819	0.0260091	0.0249534	0.0154735	0.0139723	0.00573335	0.00633203
194	0.0420711	0.039819	0.0255926	0.0249534	0.0153288	0.0139723	0.00535696	0.00633203
194.2	0.0413326	0.039819	0.0253252	0.0249534	0.0148822	0.0139723	0.005107	0.00633203
194.4	0.0409726	0.039819	0.0258975	0.0249534	0.0148216	0.0139723	0.00509798	0.00633203
194.6	0.0408574	0.039819	0.0255042	0.0249534	0.0139907	0.0139723	0.00482403	0.00633204
194.8	0.0407843	0.039819	0.0249974	0.0249534	0.0137449	0.0139723	0.00469201	0.00633204
195	0.0407855	0.039819	0.0248836	0.0249534	0.014336	0.0139723	0.00481862	0.00633204
195.2	0.0406223	0.039819	0.0242516	0.0249534	0.0137377	0.0139723	0.0046009	0.00633204
195.4	0.0410526	0.039819	0.0249543	0.0249534	0.0142614	0.0139723	0.00522277	0.00633204
195.6	0.0411383	0.039819	0.0253223	0.0249534	0.0140928	0.0139723	0.00522124	0.00633204
195.8	0.0406712	0.039819	0.0257749	0.0249534	0.013769	0.0139723	0.00578528	0.00633204
196	0.0408579	0.039819	0.0259905	0.0249534	0.0135284	0.0139723	0.00604079	0.00633204
196.2	0.0417498	0.039819	0.0268249	0.0249534	0.0140171	0.0139723	0.00647612	0.00633204
196.4	0.042551	0.039819	0.0277734	0.0249534	0.0146531	0.0139723	0.00728732	0.00633204
196.6	0.0428056	0.039819	0.0278556	0.0249534	0.0148107	0.0139723	0.00757754	0.00633204
196.8	0.0429412	0.039819	0.027517	0.0249534	0.0151478	0.0139723	0.00680698	0.00633204
197	0.0428328	0.039819	0.0275814	0.0249534	0.0155927	0.0139723	0.006583	0.00633204
197.2	0.0432526	0.039819	0.0276715	0.0249534	0.0155519	0.0139723	0.00632259	0.00633204
197.4	0.0434693	0.039819	0.027746	0.0249534	0.0158957	0.0139723	0.00667946	0.00633204
197.6	0.0433946	0.039819	0.0274139	0.0249534	0.0154525	0.0139723	0.00638901	0.00633204
197.8	0.0428692	0.039819	0.0268797	0.0249534	0.0148951	0.0139723	0.00575926	0.00633204
198	0.0423617	0.039819	0.0261091	0.0249534	0.0141723	0.0139723	0.00543797	0.00633204
198.2	0.0419823	0.039819	0.0257695	0.0249534	0.0130184	0.0139723	0.0047944	0.00633204
198.4	0.0420096	0.039819	0.0255832	0.0249534	0.013117	0.0139723	0.00486375	0.00633204
198.6	0.0422989	0.039819	0.0245899	0.0249534	0.0127394	0.0139723	0.00473384	0.00633204
198.8	0.0426824	0.039819	0.0246083	0.0249534	0.0130206	0.0139723	0.0045873	0.00633204
199	0.0421626	0.039819	0.024502	0.0249534	0.0137617	0.0139723	0.00484492	0.00633204
199.2	0.0422084	0.039819	0.0245071	0.0249534	0.0135799	0.0139723	0.00525515	0.00633204
199.4	0.0421957	0.039819	0.0245459	0.0249534	0.0135557	0.0139723	0.00554159	0.00633204
199.6	0.0414136	0.039819	0.0242241	0.0249534	0.0136927	0.0139723	0.00568924	0.00633204
199.8	0.0407246	0.039819	0.02358	0.0249534	0.0138784	0.0139723	0.00558974	0.00633204
200	0.0405422	0.039819	0.0234027	0.0249534	0.0137635	0.0139723	0.00521951	0.00633204
200.2	0.0403844	0.039819	0.0232129	0.0249534	0.0144757	0.0139723	0.00536636	0.00633204
200.4	0.0398601	0.039819	0.0234516	0.0249534	0.0147557	0.0139723	0.00552828	0.00633204
200.6	0.03856	0.039819	0.0225196	0.0249534	0.0145867	0.0139723	0.00492951	0.00633204
200.8	0.038836	0.039819	0.0221397	0.0249534	0.0147578	0.0139723	0.00463412	0.00633204
201	0.0389067	0.039819	0.0228205	0.0249534	0.0148012	0.0139723	0.00523699	0.00633204
201.2	0.0393247	0.039819	0.0233005	0.0249534	0.0142949	0.0139723	0.00564314	0.00633204
201.4	0.0397912	0.039819	0.0241301	0.0249534	0.0147115	0.0139723	0.00683376	0.00633204
201.6	0.0387385	0.039819	0.0234595	0.0249534	0.0130573	0.0139723	0.00634346	0.00633204
201.8	0.0384128	0.039819	0.023538	0.0249534	0.0125891	0.0139723	0.00561885	0.00633204
202	0.0388261	0.039819	0.0238044	0.0249534	0.0128506	0.0139723	0.00588838	0.00633204
202.2	0.0393579	0.039819	0.0240969	0.0249534	0.0121987	0.0139723	0.00590624	0.00633204
202.4	0.0395147	0.039819	0.0246001	0.0249534	0.0126922	0.0139723	0.00615523	0.00633204
202.6	0.0389776	0.039819	0.0244414	0.0249534	0.0122668	0.0139723	0.00511884	0.00633204
202.8	0.0396914	0.039819	0.0251677	0.0249534	0.0126003	0.0139723	0.00514667	0.00633204
203	0.0402253	0.039819	0.0255103	0.0249534	0.0126897	0.0139723	0.00530768	0.00633204
203.2	0.0411986	0.039819	0.0257306	0.0249534	0.0135586	0.0139723	0.00590701	0.00633204
203.4	0.0413508	0.039819	0.0254666	0.0249534	0.0139336	0.0139723	0.00566406	0.00633204
203.6	0.0422238	0.039819	0.0264608	0.0249534	0.0150507	0.0139723	0.00612333	0.00633204
203.8	0.0427445	0.039819	0.0265195	0.0249534	0.0151584	0.0139723	0.00651231	0.00633204
204	0.0430186	0.039819	0.0265282	0.0249534	0.014799	0.0139723	0.00594013	0.00633204
204.2	0.0423174	0.039819	0.0261582	0.0249534	0.0150892	0.0139723	0.00583457	0.00633204
204.4	0.0423453	0.039819	0.0263	0.0249534	0.0150503	0.0139723	0.00603924	0.00633204
204.6	0.0420438	0.039819	0.0260564	0.0249534	0.0142762	0.0139723	0.00581371	0.00633204
204.8	0.0414786	0.039819	0.0255779	0.0249534	0.0138058	0.0139723	0.00589514	0.00633204
205	0.0416409	0.039819	0.0255427	0.0249534	0.0137341	0.0139723	0.0061048	0.00633204
205.2	0.0416244	0.039819	0.0254142	0.0249534	0.0135517	0.0139723	0.00627133	0.00633204
205.4	0.0418945	0.039819	0.0252696	0.0249534	0.013675	0.0139723	0.00707296	0.00633204
205.6	0.041477	0.039819	0.024823	0.0249534	0.0132295	0.0139723	0.00699782	0.00633204
205.8	0.0422331	0.039819	0.0253635	0.0249534	0.0140019	0.0139723	0.0077848	0.00633204
206	0.0426756	0.039819	0.0252902	0.0249534	0.0138034	0.0139723	0.00878829	0.00633204
206.2	0.0431725	0.039819	0.0257431	0.0249534	0.0134947	0.0139723	0.00911124	0.00633204
206.4	0.0425676	0.039819	0.026274	0.0249534	0.0141432	0.0139723	0.00928115	0.00633204
206.6	0.0421054	0.039819	0.0259917	0.0249534	0.0142042	0.0139723	0.00888002	0.00633204
206.8	0.0429172	0.039819	0.0267112	0.0249534	0.0152856	0.0139723	0.00966449	0.00633204
207	0.0433371	0.039819	0.0268238	0.0249534	0.015844	0.0139723	0.00969374	0.00633204
207.2	0.0432183	0.039819	0.0267041	0.0249534	0.0166077	0.0139723	0.0100549	0.00633204
207.4	0.043452	0.039819	0.0269427	0.0249534	0.01697	0.0139723	0.00989245	0.00633204
207.6	0.043959	0.039819	0.027757	0.0249534	0.0166379	0.0139723	0.0100636	0.00633204
207.8	0.043921	0.039819	0.0275413	0.0249534	0.0164973	0.0139723	0.00963506	0.00633204
208	0.0443862	0.039819	0.0274541	0.0249534	0.0166735	0.0139723	0.00907947	0.00633204
208.2	0.0434151	0.039819	0.0270293	0.0249534	0.0164448	0.0139723	0.00896995	0.00633204
208.4	0.0431438	0.039819	0.0270543	0.0249534	0.0157356	0.0139723	0.00842364	0.00633204
208.6	0.0423265	0.039819	0.0270374	0.0249534	0.015513	0.0139723	0.00804331	0.00633204
208.8	0.041314	0.039819	0.0260339	0.0249534	0.0146061	0.0139723	0.00707539	0.00633204
209	0.0421534	0.039819	0.0259835	0.0249534	0.0149437	0.0139723	0.00737491	0.00633204
209.2	0.0418785	0.039819	0.0259885	0.0249534	0.0145799	0.0139723	0.00698304	0.00633204
209.4	0.0424021	0.039819	0.025957	0.0249534	0.0145384	0.0139723	0.00784487	0.00633204
209.6	0.0424455	0.039819	0.0257853	0.0249534	0.0148831	0.0139723	0.00749694	0.00633204
209.8	0.0430224	0.039819	0.0257404	0.0249534	0.0142608	0.0139723	0.00806932	0.00633204
210	0.0428767	0.039819	0.026132	0.0249534	0.0137332	0.0139723	0.00757409	0.00633204
210.2	0.0430286	0.039819	0.0268086	0.0249534	0.0140887	0.0139723	0.00740755	0.00633204
210.4	0.0424217	0.039819	0.0269714	0.0249534	0.0143122	0.0139723	0.0077114	0.00633204
210.6	0.0429106	0.039819	0.0271691	0.0249534	0.0151359	0.0139723	0.00863793	0.00633204
210.8	0.0428968	0.039819	0.0274469	0.0249534	0.0155134	0.0139723	0.00880094	0.00633204
211	0.0431501	0.039819	0.0276521	0.0249534	0.0155957	0.0139723	0.00945703	0.00633204
211.2	0.0431746	0.039819	0.0284825	0.0249534	0.0170297	0.0139723	0.0102461	0.00633204
211.4	0.0439387	0.039819	0.0287323	0.0249534	0.0173937	0.0139723	0.0109416	0.00633204
211.6	0.0447824	0.039819	0.0294956	0.0249534	0.0173469	0.0139723	0.0116655	0.00633204
211.8	0.0455328	0.039819	0.029995	0.0249534	0.0181254	0.0139723	0.0113538	0.00633204
212	0.0456839	0.039819	0.0299216	0.0249534	0.0183529	0.0139723	0.0116704	0.00633204
212.2	0.04497	0.039819	0.0302267	0.0249534	0.0183271	0.0139723	0.0111869	0.00633204
212.4	0.044446	0.039819	0.0305372	0.0249534	0.0177738	0.0139723	0.011085	0.00633204
212.6	0.0445522	0.039819	0.0306184	0.0249534	0.0182107	0.0139723	0.0109756	0.00633204
212.8	0.0442168	0.039819	0.0303709	0.0249534	0.0180185	0.0139723	0.0100421	0.00633204
213	0.0438654	0.039819	0.0298017	0.0249534	0.0177631	0.0139723	0.00971899	0.00633204
213.2	0.043505	0.039819	0.0290369	0.0249534	0.0172354	0.0139723	0.00879243	0.00633204
213.4	0.0431893	0.039819	0.0279796	0.0249534	0.0167743	0.0139723	0.00825655	0.00633204
213.6	0.0431166	0.039819	0.0276951	0.0249534	0.0170387	0.0139723	0.00736587	0.00633204
213.8	0.0428819	0.039819	0.0268691	0.0249534	0.0157762	0.0139723	0.00729292	0.00633204
214	0.0426948	0.039819	0.0267284	0.0249534	0.0157308	0.0139723	0.00689103	0.00633204
214.2	0.0429667	0.039819	0.0265885	0.0249534	0.016117	0.0139723	0.00744203	0.00633204
214.4	0.0427871	0.039819	0.0257439	0.0249534	0.0155974	0.0139723	0.00774053	0.00633204
214.6	0.0424118	0.039819	0.0254176	0.0249534	0.0153717	0.0139723	0.00788178	0.00633204
214.8	0.0420341	0.039819	0.0255453	0.0249534	0.01516	0.0139723	0.00776801	0.00633204
215	0.0422138	0.039819	0.0266	0.0249534	0.0156681	0.0139723	0.00840968	0.00633204
215.2	0.0424396	0.039819	0.0270192	0.0249534	0.0163238	0.0139723	0.00855825	0.00633204
215.4	0.0423591	0.039819	0.0275198	0.0249534	0.0156582	0.0139723	0.00880412	0.00633204
215.6	0.0421824	0.039819	0.0279085	0.0249534	0.0155775	0.0139723	0.00888497	0.00633204
215.8	0.0415279	0.039819	0.0278418	0.0249534	0.0153786	0.0139723	0.00871009	0.00633204
216	0.04081	0.039819	0.0276488	0.0249534	0.0157565	0.0139723	0.00875388	0.00633204
216.2	0.0406934	0.039819	0.0286177	0.0249534	0.0160243	0.0139723	0.00883958	0.00633204
216.4	0.040526	0.039819	0.0282797	0.0249534	0.0154599	0.0139723	0.00860876	0.00633204
216.6	0.0410822	0.039819	0.0281753	0.0249534	0.0162822	0.0139723	0.00839803	0.00633204
216.8	0.0406634	0.039819	0.0282066	0.0249534	0.0164685	0.0139723	0.00780982	0.00633204
217	0.0392301	0.039819	0.0271666	0.0249534	0.0159199	0.0139723	0.00725784	0.00633204
217.2	0.0386757	0.039819	0.0260269	0.0249534	0.016035	0.0139723	0.00737313	0.00633204
217.4	0.0385873	0.039819	0.0257147	0.0249534	0.0162845	0.0139723	0.00750937	0.00633204
217.6	0.0388742	0.039819	0.0255651	0.0249534	0.0166621	0.0139723	0.00719837	0.00633204
217.8	0.0386737	0.039819	0.0249533	0.0249534	0.0164337	0.0139723	0.00702959	0.00633204
218	0.0390068	0.039819	0.0249865	0.0249534	0.0167087	0.0139723	0.007316	0.00633204
218.2	0.0392905	0.039819	0.0246641	0.0249534	0.016752	0.0139723	0.00693259	0.00633204
218.4	0.0395543	0.039819	0.0241963	0.0249534	0.016121	0.0139723	0.00662879	0.00633204
218.6	0.0399008	0.039819	0.0255226	0.0249534	0.0163312	0.0139723	0.00682353	0.00633204
218.8	0.0401362	0.039819	0.0257853	0.0249534	0.0162976	0.0139723	0.00715583	0.00633204
219	0.0402668	0.039819	0.0261635	0.0249534	0.0162124	0.0139723	0.00697971	0.00633204
219.2	0.0406448	0.039819	0.0258671	0.0249534	0.0157207	0.0139723	0.00695814	0.00633204
219.4	0.0408601	0.039819	0.0261069	0.0249534	0.0154582	0.0139723	0.00718061	0.00633204
219.6	0.0411671	0.039819	0.0261731	0.0249534	0.0153903	0.0139723	0.00712805	0.00633204
219.8	0.04217	0.039819	0.0268974	0.0249534	0.0158999	0.0139723	0.00739904	0.00633204
220	0.0424884	0.039819	0.0268836	0.0249534	0.0158676	0.0139723	0.00700278	0.00633204
220.2	0.042878	0.039819	0.0276622	0.0249534	0.0158637	0.0139723	0.00728929	0.00633204
220.4	0.0431171	0.039819	0.0271819	0.0249534	0.0153138	0.0139723	0.00663724	0.00633204
220.6	0.0430747	0.039819	0.0275558	0.0249534	0.0155881	0.0139723	0.00670474	0.00633204
220.8	0.0426397	0.039819	0.0281016	0.0249534	0.0153356	0.0139723	0.00665309	0.00633204
221	0.0420306	0.039819	0.0274711	0.0249534	0.0153201	0.0139723	0.00700605	0.00633204
221.2	0.0417939	0.039819	0.0271039	0.0249534	0.0147885	0.0139723	0.00754519	0.00633204
221.4	0.0418586	0.039819	0.027256	0.0249534	0.0150417	0.0139723	0.00768888	0.00633204
221.6	0.0416814	0.039819	0.0273391	0.0249534	0.0148049	0.0139723	0.00728498	0.00633204
221.8	0.0416896	0.039819	0.0277925	0.0249534	0.0147606	0.0139723	0.00781958	0.00633205
222	0.0417674	0.039819	0.0278251	0.0249534	0.0148196	0.0139723	0.00828895	0.00633205
222.2	0.0421527	0.039819	0.0276448	0.0249534	0.014783	0.0139723	0.00815497	0.00633205
222.4	0.0425793	0.039819	0.0279854	0.0249534	0.014917	0.0139723	0.00880197	0.00633205
222.6	0.0423117	0.039819	0.028018	0.0249534	0.0145349	0.0139723	0.00887643	0.00633205
222.8	0.0420228	0.039819	0.0268362	0.0249534	0.0141994	0.0139723	0.00854242	0.00633205
223	0.0420699	0.039819	0.0266567	0.0249534	0.0141874	0.0139723	0.00843988	0.00633205
223.2	0.0423151	0.039819	0.0262108	0.0249534	0.0138925	0.0139723	0.00812827	0.00633205
223.4	0.0422391	0.039819	0.0260096	0.0249534	0.0143437	0.0139723	0.00811316	0.00633205
223.6	0.0428422	0.039819	0.0262989	0.0249534	0.0151989	0.0139723	0.00851137	0.00633205
223.8	0.0433491	0.039819	0.026122	0.0249534	0.0153617	0.0139723	0.00876899	0.00633205
224	0.0429709	0.039819	0.0253574	0.0249534	0.0151003	0.0139723	0.00843335	0.00633205
224.2	0.0430785	0.039819	0.02588	0.0249534	0.0154342	0.0139723	0.00825714	0.00633205
224.4	0.0432785	0.039819	0.0260496	0.0249534	0.0154393	0.0139723	0.0077207	0.00633205
224.6	0.0438572	0.039819	0.0266022	0.0249534	0.0159417	0.0139723	0.00829123	0.00633205
224.8	0.0436973	0.039819	0.026431	0.0249534	0.0154983	0.0139723	0.00778228	0.00633205
225	0.0438306	0.039819	0.0262455	0.0249534	0.0156903	0.0139723	0.00787073	0.00633205
225.2	0.0438127	0.039819	0.0264859	0.0249534	0.0154106	0.0139723	0.00792713	0.00633205
225.4	0.0442493	0.039819	0.0269372	0.0249534	0.0160145	0.0139723	0.00794265	0.00633205
225.6	0.0445009	0.039819	0.0272731	0.0249534	0.0164705	0.0139723	0.00775935	0.00633205
225.8	0.0447772	0.039819	0.0280551	0.0249534	0.0168937	0.0139723	0.00875413	0.00633205
226	0.0446431	0.039819	0.0280962	0.0249534	0.0174663	0.0139723	0.0090741	0.00633205
226.2	0.0441573	0.039819	0.0276968	0.0249534	0.016884	0.0139723	0.00876709	0.00633205
226.4	0.0438468	0.039819	0.0275487	0.0249534	0.0174512	0.0139723	0.00899683	0.00633205
226.6	0.0432883	0.039819	0.0275786	0.0249534	0.0172712	0.0139723	0.00866541	0.00633205
226.8	0.0426829	0.039819	0.0273595	0.0249534	0.0172249	0.0139723	0.00856294	0.00633205
227	0.041775	0.039819	0.0272353	0.0249534	0.0169577	0.0139723	0.00876342	0.00633205
227.2	0.0413488	0.039819	0.0269762	0.0249534	0.0170154	0.0139723	0.0089969	0.00633205
227.4	0.0406606	0.039819	0.0267476	0.0249534	0.0170316	0.0139723	0.00926704	0.00633205
227.6	0.0411586	0.039819	0.027131	0.0249534	0.016977	0.0139723	0.00948739	0.00633205
227.8	0.0408815	0.039819	0.0270862	0.0249534	0.0163699	0.0139723	0.00945443	0.00633205
228	0.041228	0.039819	0.0270219	0.0249534	0.0162669	0.0139723	0.00960115	0.00633205
228.2	0.0413081	0.039819	0.027447	0.0249534	0.0163661	0.0139723	0.0093326	0.00633205
228.4	0.0416377	0.039819	0.0279213	0.0249534	0.0165687	0.0139723	0.00916135	0.00633205
228.6	0.0421797	0.039819	0.0275954	0.0249534	0.0163805	0.0139723	0.00857557	0.00633205
228.8	0.0424624	0.039819	0.0276109	0.0249534	0.0161466	0.0139723	0.00787862	0.00633205
229	0.0435462	0.039819	0.0278906	0.0249534	0.0166239	0.0139723	0.00771555	0.00633205
229.2	0.0439385	0.039819	0.0281013	0.0249534	0.0166529	0.0139723	0.00753658	0.00633205
229.4	0.043622	0.039819	0.0282096	0.0249534	0.0171285	0.0139723	0.00738696	0.00633205
229.6	0.0436385	0.039819	0.02789	0.0249534	0.0168608	0.0139723	0.00691338	0.00633205
229.8	0.0441363	0.039819	0.0280691	0.0249534	0.0163777	0.0139723	0.00770453	0.00633205
230	0.0438834	0.039819	0.0276449	0.0249534	0.0161636	0.0139723	0.0068882	0.00633205
230.2	0.0433665	0.039819	0.0266818	0.0249534	0.0154278	0.0139723	0.00639674	0.00633205
230.4	0.0436551	0.039819	0.0273211	0.0249534	0.0159348	0.0139723	0.00696812	0.00633205
230.6	0.0435756	0.039819	0.0274013	0.0249534	0.0155705	0.0139723	0.00702297	0.00633205
230.8	0.0431645	0.039819	0.027099	0.0249534	0.0150813	0.0139723	0.00716357	0.00633205
231	0.0429961	0.039819	0.0265221	0.0249534	0.014369	0.0139723	0.00750193	0.00633205
231.2	0.0425514	0.039819	0.0261792	0.0249534	0.0133887	0.0139723	0.0073262	0.00633205
231.4	0.0420418	0.039819	0.0259102	0.0249534	0.0127207	0.0139723	0.00713539	0.00633205
231.6	0.0424417	0.039819	0.0262983	0.0249534	0.013181	0.0139723	0.00776807	0.00633205
231.8	0.0423005	0.039819	0.0257304	0.0249534	0.0131098	0.0139723	0.00765593	0.00633205
232	0.0423082	0.039819	0.0255504	0.0249534	0.0137267	0.0139723	0.00767083	0.00633205
232.2	0.0422004	0.039819	0.0254137	0.0249534	0.0145061	0.0139723	0.0075428	0.00633205
232.4	0.0424186	0.039819	0.025941	0.0249534	0.0148615	0.0139723	0.0077644	0.00633205
232.6	0.0423931	0.039819	0.025086	0.0249534	0.0148828	0.0139723	0.00700887	0.00633205
232.8	0.0425028	0.039819	0.0251504	0.0249534	0.0152866	0.0139723	0.00718701	0.00633205
233	0.0423115	0.039819	0.0254862	0.0249534	0.0150791	0.0139723	0.0062465	0.00633205
233.2	0.041975	0.039819	0.0250771	0.0249534	0.0149064	0.0139723	0.00608984	0.00633205
233.4	0.042049	0.039819	0.0249201	0.0249534	0.0147278	0.0139723	0.00599146	0.00633205
233.6	0.0425322	0.039819	0.0250916	0.0249534	0.0145606	0.0139723	0.00585215	0.00633205
233.8	0.0430235	0.039819	0.025595	0.0249534	0.0147554	0.0139723	0.00627267	0.00633205
234	0.0429262	0.039819	0.025746	0.0249534	0.0148488	0.0139723	0.00591624	0.00633205
234.2	0.0431889	0.039819	0.0259419	0.0249534	0.0147102	0.0139723	0.006274	0.00633205
234.4	0.0433125	0.039819	0.0265233	0.0249534	0.0140896	0.0139723	0.00646781	0.00633205
234.6	0.0430305	0.039819	0.0254785	0.0249534	0.0133527	0.0139723	0.00512387	0.00633205
234.8	0.0432759	0.039819	0.0253805	0.0249534	0.012424	0.0139723	0.00508139	0.00633205
235	0.0431899	0.039819	0.0248534	0.0249534	0.0120475	0.0139723	0.00494568	0.00633205
235.2	0.0426202	0.039819	0.0251149	0.0249534	0.0117318	0.0139723	0.00494421	0.00633205
235.4	0.0426001	0.039819	0.0250638	0.0249534	0.0127311	0.0139723	0.00551483	0.00633205
235.6	0.0423827	0.039819	0.0245739	0.0249534	0.0135279	0.0139723	0.0054884	0.00633205
235.8	0.041704	0.039819	0.023476	0.0249534	0.0134277	0.0139723	0.00486257	0.00633205
236	0.0411223	0.039819	0.0230106	0.0249534	0.0138958	0.0139723	0.00542378	0.00633205
236.2	0.0412063	0.039819	0.0221262	0.0249534	0.0143229	0.0139723	0.00619798	0.00633205
236.4	0.040757	0.039819	0.0217804	0.0249534	0.0139724	0.0139723	0.00624101	0.00633205
236.6	0.0406641	0.039819	0.0208649	0.0249534	0.0136515	0.0139723	0.00588015	0.00633205
236.8	0.0406494	0.039819	0.0215038	0.0249534	0.0140183	0.0139723	0.00641232	0.00633205
237	0.0403773	0.039819	0.022266	0.0249534	0.0142267	0.0139723	0.00622914	0.00633205
237.2	0.0403067	0.039819	0.0216548	0.0249534	0.0145365	0.0139723	0.00675088	0.00633205
237.4	0.0403584	0.039819	0.022738	0.0249534	0.0154402	0.0139723	0.00776031	0.00633205
237.6	0.0404418	0.039819	0.0233499	0.0249534	0.015674	0.0139723	0.00824422	0.00633205
237.8	0.0405412	0.039819	0.0238128	0.0249534	0.0156592	0.0139723	0.00825917	0.00633205
238	0.040158	0.039819	0.0241322	0.0249534	0.0152893	0.0139723	0.00791798	0.00633205
238.2	0.0410113	0.039819	0.0248381	0.0249534	0.0149122	0.0139723	0.0082229	0.00633205
238.4	0.0413461	0.039819	0.0255537	0.0249534	0.0145369	0.0139723	0.00860339	0.00633205
238.6	0.041377	0.039819	0.0259006	0.0249534	0.0146752	0.0139723	0.00827244	0.00633205
238.8	0.0421271	0.039819	0.0273316	0.0249534	0.0150607	0.0139723	0.00975151	0.00633205
239	0.0418161	0.039819	0.0271732	0.0249534	0.0154106	0.0139723	0.00893851	0.00633205
239.2	0.0416444	0.039819	0.0270732	0.0249534	0.0150297	0.0139723	0.00847047	0.00633205
239.4	0.0418057	0.039819	0.0265458	0.0249534	0.0152913	0.0139723	0.0080935	0.00633205
239.6	0.0417359	0.039819	0.0263624	0.0249534	0.0152298	0.0139723	0.00762689	0.00633205
239.8	0.0417093	0.039819	0.0258105	0.0249534	0.0151548	0.0139723	0.00736548	0.00633205
240	0.0422225	0.039819	0.0256792	0.0249534	0.0150668	0.0139723	0.00736163	0.00633205
240.2	0.042961	0.039819	0.0256134	0.0249534	0.0150885	0.0139723	0.00751311	0.00633205
240.4	0.0427218	0.039819	0.0257761	0.0249534	0.0145555	0.0139723	0.00694508	0.00633205
240.6	0.0424903	0.039819	0.0261103	0.0249534	0.0143805	0.0139723	0.00663627	0.00633205
240.8	0.0422639	0.039819	0.0268927	0.0249534	0.0147112	0.0139723	0.00689976	0.00633205
241	0.0414294	0.039819	0.0274351	0.0249534	0.0148823	0.0139723	0.0065893	0.00633205
241.2	0.041177	0.039819	0.0270731	0.0249534	0.0149126	0.0139723	0.00706846	0.00633205
241.4	0.0413639	0.039819	0.027695	0.0249534	0.0152405	0.0139723	0.00743603	0.00633205
241.6	0.041688	0.039819	0.0274272	0.0249534	0.014908	0.0139723	0.00719686	0.00633205
241.8	0.0416614	0.039819	0.0275973	0.0249534	0.0149215	0.0139723	0.00697412	0.00633205
242	0.0417337	0.039819	0.0277345	0.0249534	0.0149112	0.0139723	0.00691656	0.00633205
242.2	0.0423647	0.039819	0.0282096	0.0249534	0.0145728	0.0139723	0.00732482	0.00633205
242.4	0.0420164	0.039819	0.0282255	0.0249534	0.0145451	0.0139723	0.00713456	0.00633205
242.6	0.0420536	0.039819	0.0279581	0.0249534	0.0142722	0.0139723	0.00689077	0.00633205
242.8	0.0427178	0.039819	0.0280168	0.0249534	0.0141479	0.0139723	0.0070243	0.00633205
243	0.0422256	0.039819	0.0266295	0.0249534	0.0133251	0.0139723	0.00523753	0.00633205
243.2	0.0420474	0.039819	0.0261437	0.0249534	0.0130606	0.0139723	0.0047338	0.00633205
243.4	0.0418645	0.039819	0.0256552	0.0249534	0.012654	0.0139723	0.00458317	0.00633205
243.6	0.0412087	0.039819	0.0254225	0.0249534	0.0119814	0.0139723	0.00424426	0.00633205
243.8	0.0406288	0.039819	0.0245302	0.0249534	0.0117272	0.0139723	0.0039237	0.00633205
244	0.0406663	0.039819	0.0239715	0.0249534	0.0111924	0.0139723	0.00395891	0.00633205
244.2	0.040008	0.039819	0.0238119	0.0249534	0.0111124	0.0139723	0.00373367	0.00633205
244.4	0.0390843	0.039819	0.0237048	0.0249534	0.0108895	0.0139723	0.00373418	0.00633205
244.6	0.0385267	0.039819	0.0239269	0.0249534	0.011055	0.0139723	0.00386966	0.00633205
244.8	0.0392122	0.039819	0.0244114	0.0249534	0.0117271	0.0139723	0.0046994	0.00633205
245	0.0389083	0.039819	0.0243541	0.0249534	0.0117499	0.0139723	0.00466636	0.00633205
245.2	0.0397049	0.039819	0.0247019	0.0249534	0.0127589	0.0139723	0.00539267	0.00633205
245.4	0.0404297	0.039819	0.0248015	0.0249534	0.0133938	0.0139723	0.0053437	0.00633205
245.6	0.0407007	0.039819	0.0249879	0.0249534	0.0140686	0.0139723	0.00578453	0.00633205
245.8	0.0406324	0.039819	0.0249642	0.0249534	0.0141993	0.0139723	0.00573839	0.00633205
246	0.0411078	0.039819	0.025571	0.0249534	0.0147169	0.0139723	0.00591993	0.00633205
246.2	0.0416158	0.039819	0.0262476	0.0249534	0.0151659	0.0139723	0.0062182	0.00633205
246.4	0.0420775	0.039819	0.0261639	0.0249534	0.0153859	0.0139723	0.00609033	0.00633205
246.6	0.0428974	0.039819	0.0269605	0.0249534	0.0157155	0.0139723	0.00662796	0.00633205
246.8	0.0426056	0.039819	0.0275424	0.0249534	0.0152935	0.0139723	0.00619144	0.00633205
247	0.0414721	0.039819	0.0270952	0.0249534	0.0151463	0.0139723	0.00555602	0.00633205
247.2	0.0406667	0.039819	0.0272591	0.0249534	0.0148558	0.0139723	0.0049408	0.00633205
247.4	0.0398365	0.039819	0.0269013	0.0249534	0.0142808	0.0139723	0.00516873	0.00633205
247.6	0.0392403	0.039819	0.0272077	0.0249534	0.0139275	0.0139723	0.0047189	0.00633205
247.8	0.0388644	0.039819	0.0270999	0.0249534	0.0135854	0.0139723	0.00428739	0.00633205
248	0.038568	0.039819	0.0273052	0.0249534	0.0132303	0.0139723	0.00433113	0.00633205
248.2	0.0383172	0.039819	0.0275609	0.0249534	0.0128703	0.0139723	0.00424603	0.00633205
248.4	0.038406	0.039819	0.0276432	0.0249534	0.0125586	0.0139723	0.0047572	0.00633205
248.6	0.0387546	0.039819	0.0278733	0.0249534	0.0120777	0.0139723	0.00490139	0.00633205
248.8	0.0396728	0.039819	0.0272562	0.0249534	0.0114583	0.0139723	0.00517389	0.00633205
249	0.0398851	0.039819	0.0270108	0.0249534	0.0114279	0.0139723	0.00558905	0.00633205
249.2	0.0405354	0.039819	0.026872	0.0249534	0.0115192	0.0139723	0.0059682	0.00633205
249.4	0.0410255	0.039819	0.0259983	0.0249534	0.0117402	0.0139723	0.00655188	0.00633205
249.6	0.0418252	0.039819	0.0261901	0.0249534	0.0122504	0.0139723	0.00702616	0.00633205
249.8	0.0420177	0.039819	0.025205	0.0249534	0.0125843	0.0139723	0.00778108	0.00633205
250	0.043104	0.039819	0.0253377	0.0249534	0.0133662	0.0139723	0.00825529	0.00633205
250.2	0.043449	0.039819	0.0251306	0.0249534	0.013724	0.0139723	0.00821867	0.00633205
250.4	0.0436423	0.039819	0.0250072	0.0249534	0.0140328	0.0139723	0.00769345	0.00633205
250.6	0.0438285	0.039819	0.0256519	0.0249534	0.0144445	0.0139723	0.00785824	0.00633205
250.8	0.0432754	0.039819	0.0258189	0.0249534	0.0144428	0.0139723	0.00768865	0.00633205
251	0.0432301	0.039819	0.025992	0.0249534	0.0154827	0.0139723	0.00801155	0.00633205
251.2	0.0430689	0.039819	0.0260757	0.0249534	0.015825	0.0139723	0.0075461	0.00633205
251.4	0.0430449	0.039819	0.0258865	0.0249534	0.0160068	0.0139723	0.00749064	0.00633205
251.6	0.0427434	0.039819	0.0262212	0.0249534	0.0151439	0.0139723	0.00671864	0.00633205
251.8	0.0416313	0.039819	0.0261197	0.0249534	0.0150685	0.0139723	0.00624302	0.00633205
252	0.0406084	0.039819	0.0256967	0.0249534	0.0142588	0.0139723	0.00563207	0.00633205
252.2	0.0400499	0.039819	0.0249625	0.0249534	0.0134014	0.0139723	0.0049014	0.00633205
252.4	0.0398785	0.039819	0.0251288	0.0249534	0.012799	0.0139723	0.00487587	0.00633205
252.6	0.0396554	0.039819	0.0249075	0.0249534	0.0120812	0.0139723	0.00465417	0.00633205
252.8	0.0393939	0.039819	0.0245585	0.0249534	0.0117683	0.0139723	0.00465482	0.00633205
253	0.0391525	0.039819	0.0248106	0.0249534	0.0116369	0.0139723	0.00501466	0.00633205
253.2	0.0392655	0.039819	0.0246193	0.0249534	0.0112585	0.0139723	0.00480247	0.00633205
253.4	0.0399236	0.039819	0.0244373	0.0249534	0.0122555	0.0139723	0.00514061	0.00633205
253.6	0.0404116	0.039819	0.0247625	0.0249534	0.0129859	0.0139723	0.00562838	0.00633205
253.8	0.0399048	0.039819	0.0245494	0.0249534	0.0133593	0.0139723	0.00646294	0.00633205
254	0.0403134	0.039819	0.0252565	0.0249534	0.0137765	0.0139723	0.00634992	0.00633205
254.2	0.0405636	0.039819	0.0260732	0.0249534	0.0143804	0.0139723	0.00655626	0.00633205
254.4	0.0413136	0.039819	0.0271727	0.0249534	0.0157106	0.0139723	0.00720234	0.00633205
254.6	0.0414068	0.039819	0.0274855	0.0249534	0.0161896	0.0139723	0.00748994	0.00633205
254.8	0.042093	0.039819	0.0278103	0.0249534	0.0171511	0.0139723	0.00833448	0.00633205
255	0.0428916	0.039819	0.0280351	0.0249534	0.0176682	0.0139723	0.00929887	0.00633205
255.2	0.0434895	0.039819	0.0278879	0.0249534	0.0176027	0.0139723	0.00939296	0.00633205
255.4	0.0440004	0.039819	0.027604	0.0249534	0.0174521	0.0139723	0.00944204	0.00633205
255.6	0.0433547	0.039819	0.0274485	0.0249534	0.0167147	0.0139723	0.00908817	0.00633205
255.8	0.0428919	0.039819	0.0271382	0.0249534	0.0170891	0.0139723	0.00880478	0.00633205
256	0.0424128	0.039819	0.0266014	0.0249534	0.0163692	0.0139723	0.00840565	0.00633205
256.2	0.0426228	0.039819	0.0261182	0.0249534	0.0158537	0.0139723	0.00835867	0.00633205
256.4	0.042967	0.039819	0.0262083	0.0249534	0.0151046	0.0139723	0.00899103	0.00633205
256.6	0.0425945	0.039819	0.025742	0.0249534	0.0145835	0.0139723	0.00852392	0.00633205
256.8	0.0424913	0.039819	0.02585	0.0249534	0.0139515	0.0139723	0.00869308	0.00633205
257	0.0424517	0.039819	0.025571	0.0249534	0.0136098	0.0139723	0.00863568	0.00633205
257.2	0.0429105	0.039819	0.025636	0.0249534	0.0139981	0.0139723	0.00826641	0.00633205
257.4	0.0428139	0.039819	0.0255926	0.0249534	0.0142157	0.0139723	0.00816546	0.00633205
257.6	0.0426759	0.039819	0.0257541	0.0249534	0.0140689	0.0139723	0.00806189	0.00633205
257.8	0.0423986	0.039819	0.0251373	0.0249534	0.0138172	0.0139723	0.00727323	0.00633205
258	0.0423285	0.039819	0.0250686	0.0249534	0.0139868	0.0139723	0.00683323	0.00633205
258.2	0.0421236	0.039819	0.0246603	0.0249534	0.0143595	0.0139723	0.00662162	0.00633205
258.4	0.0417353	0.039819	0.024169	0.0249534	0.0141563	0.0139723	0.00579931	0.00633205
258.6	0.0411975	0.039819	0.0238803	0.0249534	0.0138971	0.0139723	0.00512856	0.00633205
258.8	0.0412005	0.039819	0.0242257	0.0249534	0.0134236	0.0139723	0.00543465	0.00633205
259	0.0411149	0.039819	0.024472	0.0249534	0.0129854	0.0139723	0.00529789	0.00633205
259.2	0.0406197	0.039819	0.0249923	0.0249534	0.0130048	0.0139723	0.00465977	0.00633205
259.4	0.0403119	0.039819	0.0248802	0.0249534	0.0133277	0.0139723	0.00463753	0.00633205
259.6	0.0399414	0.039819	0.0251451	0.0249534	0.0132798	0.0139723	0.00472035	0.00633205
259.8	0.0397532	0.039819	0.0248669	0.0249534	0.013195	0.0139723	0.00468563	0.00633205
260	0.0392544	0.039819	0.0240087	0.0249534	0.012626	0.0139723	0.00431397	0.00633205
260.2	0.0397898	0.039819	0.0236931	0.0249534	0.0119652	0.0139723	0.0042147	0.00633205
260.4	0.0400565	0.039819	0.0238795	0.0249534	0.012024	0.0139723	0.00458774	0.00633205
260.6	0.0402502	0.039819	0.0240317	0.0249534	0.0120877	0.0139723	0.00501203	0.00633205
260.8	0.040851	0.039819	0.0248931	0.0249534	0.0127773	0.0139723	0.00579737	0.00633205
261	0.0408041	0.039819	0.0245589	0.0249534	0.0133227	0.0139723	0.00604024	0.00633205
261.2	0.040852	0.039819	0.0239629	0.0249534	0.0134529	0.0139723	0.00589432	0.00633205
261.4	0.0410551	0.039819	0.0238086	0.0249534	0.0136801	0.0139723	0.00567437	0.00633205
261.6	0.0415583	0.039819	0.0239574	0.0249534	0.0139908	0.0139723	0.00591079	0.00633205
261.8	0.0421329	0.039819	0.0243439	0.0249534	0.0152332	0.0139723	0.00638967	0.00633205
262	0.041955	0.039819	0.0246978	0.0249534	0.015414	0.0139723	0.00679151	0.00633205
262.2	0.0420939	0.039819	0.0251591	0.0249534	0.01567	0.0139723	0.00725806	0.00633205
262.4	0.0425416	0.039819	0.0263301	0.0249534	0.0154046	0.0139723	0.00744187	0.00633205
262.6	0.0426098	0.039819	0.026757	0.0249534	0.0158882	0.0139723	0.00854633	0.00633205
262.8	0.0425345	0.039819	0.0271483	0.0249534	0.0155244	0.0139723	0.00884725	0.00633205
263	0.0422006	0.039819	0.0265228	0.0249534	0.0155597	0.0139723	0.00874734	0.00633205
263.2	0.0420695	0.039819	0.0263458	0.0249534	0.0151071	0.0139723	0.00860921	0.00633205
263.4	0.0425999	0.039819	0.0259699	0.0249534	0.0148929	0.0139723	0.00880447	0.00633205
263.6	0.0429791	0.039819	0.0254245	0.0249534	0.0149766	0.0139723	0.00844413	0.00633205
263.8	0.0427465	0.039819	0.0251903	0.0249534	0.0144781	0.0139723	0.00756979	0.00633205
264	0.042735	0.039819	0.0248486	0.0249534	0.0142863	0.0139723	0.00747076	0.00633205
264.2	0.0433212	0.039819	0.024852	0.0249534	0.0142346	0.0139723	0.00711421	0.00633205
264.4	0.0429661	0.039819	0.0249313	0.0249534	0.0146972	0.0139723	0.00718915	0.00633205
264.6	0.0424026	0.039819	0.0248749	0.0249534	0.0144784	0.0139723	0.00724889	0.00633205
264.8	0.0427314	0.039819	0.0248588	0.0249534	0.0151522	0.0139723	0.00708715	0.00633205
265	0.0418398	0.039819	0.0240389	0.0249534	0.0153186	0.0139723	0.00710358	0.00633205
265.2	0.0416767	0.039819	0.0244763	0.0249534	0.0156462	0.0139723	0.0066865	0.00633205
265.4	0.0419254	0.039819	0.0254238	0.0249534	0.0158202	0.0139723	0.00653933	0.00633205
265.6	0.0416558	0.039819	0.0261529	0.0249534	0.0159278	0.0139723	0.007109	0.00633205
265.8	0.0414154	0.039819	0.0261636	0.0249534	0.0164519	0.0139723	0.00703663	0.00633205
266	0.0406924	0.039819	0.0263828	0.0249534	0.016002	0.0139723	0.00728006	0.00633205
266.2	0.0412814	0.039819	0.0276912	0.0249534	0.0164476	0.0139723	0.00792257	0.00633205
266.4	0.0414259	0.039819	0.0281079	0.0249534	0.0161555	0.0139723	0.00874685	0.00633205
266.6	0.0406453	0.039819	0.027299	0.0249534	0.015934	0.0139723	0.00867214	0.00633205
266.8	0.040304	0.039819	0.0274773	0.0249534	0.0161658	0.0139723	0.00844145	0.00633205
267	0.0402811	0.039819	0.0273601	0.0249534	0.0159473	0.0139723	0.00832712	0.00633205
267.2	0.0407948	0.039819	0.0278954	0.0249534	0.0158742	0.0139723	0.0083086	0.00633205
267.4	0.0406164	0.039819	0.0276964	0.0249534	0.0157448	0.0139723	0.00810661	0.00633205
267.6	0.0408092	0.039819	0.0273258	0.0249534	0.0155974	0.0139723	0.00792797	0.00633205
267.8	0.0405626	0.039819	0.0277938	0.0249534	0.0150091	0.0139723	0.00803918	0.00633205
268	0.040394	0.039819	0.0271479	0.0249534	0.014522	0.0139723	0.00767978	0.00633205
268.2	0.0403645	0.039819	0.0264765	0.0249534	0.0146073	0.0139723	0.00696222	0.00633205
268.4	0.0399722	0.039819	0.0262095	0.0249534	0.014806	0.0139723	0.00691657	0.00633205
268.6	0.0403584	0.039819	0.0262904	0.0249534	0.0144786	0.0139723	0.00696683	0.00633205
268.8	0.0412105	0.039819	0.0262742	0.0249534	0.0139969	0.0139723	0.00729994	0.00633205
269	0.0416353	0.039819	0.0262464	0.0249534	0.0138273	0.0139723	0.00750603	0.00633205
269.2	0.042258	0.039819	0.0262	0.0249534	0.0131903	0.0139723	0.00750695	0.00633205
269.4	0.0426327	0.039819	0.0255148	0.0249534	0.0121851	0.0139723	0.00680964	0.00633205
269.6	0.0426626	0.039819	0.0249284	0.0249534	0.0116745	0.0139723	0.00624371	0.00633205
269.8	0.042732	0.039819	0.0250153	0.0249534	0.0116244	0.0139723	0.00611002	0.00633205
270	0.0436858	0.039819	0.0267297	0.0249534	0.0119275	0.0139723	0.00683986	0.00633205
270.2	0.0445381	0.039819	0.0277912	0.0249534	0.0123046	0.0139723	0.00660185	0.00633205
270.4	0.044829	0.039819	0.0281892	0.0249534	0.0129191	0.0139723	0.00644592	0.00633205
270.6	0.0444557	0.039819	0.0283748	0.0249534	0.0139041	0.0139723	0.00593109	0.00633205
270.8	0.0446773	0.039819	0.029296	0.0249534	0.0154639	0.0139723	0.00627302	0.00633205
271	0.0450444	0.039819	0.0295575	0.0249534	0.0156437	0.0139723	0.00652935	0.00633205
271.2	0.0451495	0.039819	0.0294575	0.0249534	0.0166328	0.0139723	0.00687286	0.00633205
271.4	0.0446629	0.039819	0.0290361	0.0249534	0.016368	0.0139723	0.00702122	0.00633205
271.6	0.044224	0.039819	0.0291307	0.0249534	0.016676	0.0139723	0.00693328	0.00633205
271.8	0.0437461	0.039819	0.0287511	0.0249534	0.0168363	0.0139723	0.00752969	0.00633205
272	0.0430782	0.039819	0.0275006	0.0249534	0.0170588	0.0139723	0.00733101	0.00633205
272.2	0.0425531	0.039819	0.0269853	0.0249534	0.0173713	0.0139723	0.00765455	0.00633205
272.4	0.0429444	0.039819	0.0275162	0.0249534	0.0178049	0.0139723	0.00843873	0.00633205
272.6	0.0429387	0.039819	0.0276366	0.0249534	0.0170427	0.0139723	0.00911204	0.00633205
272.8	0.0424463	0.039819	0.0267078	0.0249534	0.01638	0.0139723	0.00943372	0.00633205
273	0.0423118	0.039819	0.0265018	0.0249534	0.0163977	0.0139723	0.0100771	0.00633205
273.2	0.0423804	0.039819	0.0263684	0.0249534	0.0159758	0.0139723	0.0101828	0.00633205
273.4	0.0426825	0.039819	0.0259192	0.0249534	0.0154233	0.0139723	0.00938973	0.00633205
273.6	0.0423556	0.039819	0.0260724	0.0249534	0.0147595	0.0139723	0.00975003	0.00633205
273.8	0.0420976	0.039819	0.0266246	0.0249534	0.0146598	0.0139723	0.0103584	0.00633205
274	0.0424928	0.039819	0.0271217	0.0249534	0.0152196	0.0139723	0.0102811	0.00633205
274.2	0.0422924	0.039819	0.0269042	0.0249534	0.014849	0.0139723	0.00937837	0.00633205
274.4	0.0425993	0.039819	0.0266234	0.0249534	0.0152008	0.0139723	0.00885744	0.00633205
274.6	0.0417324	0.039819	0.0262855	0.0249534	0.01496	0.0139723	0.00832216	0.00633205
274.8	0.0416536	0.039819	0.0259603	0.0249534	0.0143647	0.0139723	0.00830117	0.00633205
275	0.0419044	0.039819	0.025559	0.0249534	0.014714	0.0139723	0.00845572	0.00633205
275.2	0.0420794	0.039819	0.0262578	0.0249534	0.0151063	0.0139723	0.00859134	0.00633205
275.4	0.0417458	0.039819	0.0260855	0.0249534	0.0139171	0.0139723	0.00829395	0.00633205
275.6	0.0416377	0.039819	0.0263368	0.0249534	0.0140863	0.0139723	0.00799611	0.00633205
275.8	0.0415052	0.039819	0.0252671	0.0249534	0.0136818	0.0139723	0.00833799	0.00633205
276	0.0421392	0.039819	0.0258267	0.0249534	0.014206	0.0139723	0.00859778	0.00633205
276.2	0.0422656	0.039819	0.0260794	0.0249534	0.0145722	0.0139723	0.00861675	0.00633205
276.4	0.042163	0.039819	0.0265364	0.0249534	0.0144661	0.0139723	0.00890407	0.00633205
276.6	0.0412767	0.039819	0.0259795	0.0249534	0.0135257	0.0139723	0.00820367	0.00633205
276.8	0.0413757	0.039819	0.0258087	0.0249534	0.0137122	0.0139723	0.00819349	0.00633205
277	0.0418199	0.039819	0.0268636	0.0249534	0.0141117	0.0139723	0.00888062	0.00633205
277.2	0.0427428	0.039819	0.0269522	0.0249534	0.0150082	0.0139723	0.00868858	0.00633205
277.4	0.0427556	0.039819	0.0268531	0.0249534	0.0148615	0.0139723	0.00897835	0.00633205
277.6	0.0421427	0.039819	0.0266025	0.0249534	0.0147252	0.0139723	0.00904175	0.00633205
277.8	0.0419485	0.039819	0.0264031	0.0249534	0.015035	0.0139723	0.0090377	0.00633205
278	0.0415587	0.039819	0.0253609	0.0249534	0.0144897	0.0139723	0.00795422	0.00633205
278.2	0.041766	0.039819	0.0252089	0.0249534	0.0145624	0.0139723	0.0072618	0.00633205
278.4	0.041606	0.039819	0.0247926	0.0249534	0.014428	0.0139723	0.0066376	0.00633205
278.6	0.0404532	0.039819	0.0244872	0.0249534	0.0137646	0.0139723	0.00624068	0.00633205
278.8	0.0408679	0.039819	0.0248161	0.0249534	0.0139911	0.0139723	0.00754415	0.00633205
279	0.0408525	0.039819	0.0248475	0.0249534	0.0143233	0.0139723	0.00799518	0.00633205
279.2	0.0409243	0.039819	0.0254275	0.0249534	0.013783	0.0139723	0.00823692	0.00633205
279.4	0.0403399	0.039819	0.0248452	0.0249534	0.0130362	0.0139723	0.00766493	0.00633205
279.6	0.0404235	0.039819	0.0242577	0.0249534	0.0131756	0.0139723	0.00735358	0.00633205
279.8	0.0400785	0.039819	0.0242133	0.0249534	0.0125239	0.0139723	0.00721542	0.00633205
280	0.0403932	0.039819	0.0244246	0.0249534	0.0124931	0.0139723	0.00735461	0.00633205
280.2	0.0402524	0.039819	0.0245982	0.0249534	0.0117845	0.0139723	0.00708924	0.00633205
280.4	0.0403823	0.039819	0.0248646	0.0249534	0.0108741	0.0139723	0.00694492	0.00633205
280.6	0.041243	0.039819	0.0247423	0.0249534	0.011039	0.0139723	0.00681917	0.00633205
280.8	0.0417994	0.039819	0.0252661	0.0249534	0.0114703	0.0139723	0.00737342	0.00633205
281	0.042091	0.039819	0.0257966	0.0249534	0.0122458	0.0139723	0.00801875	0.00633205
281.2	0.0419465	0.039819	0.0255596	0.0249534	0.0125631	0.0139723	0.00806167	0.00633205
281.4	0.0421687	0.039819	0.0258168	0.0249534	0.0120479	0.0139723	0.00814374	0.00633205
281.6	0.0415144	0.039819	0.0255472	0.0249534	0.0119132	0.0139723	0.00795923	0.00633205
281.8	0.0414735	0.039819	0.0254217	0.0249534	0.0114603	0.0139723	0.00829872	0.00633205
282	0.041238	0.039819	0.0249621	0.0249534	0.0112674	0.0139723	0.00803193	0.00633205
282.2	0.0415369	0.039819	0.0255048	0.0249534	0.0117665	0.0139723	0.00812078	0.00633205
282.4	0.0411692	0.039819	0.0258957	0.0249534	0.0114561	0.0139723	0.00827967	0.00633205
282.6	0.0406294	0.039819	0.0256852	0.0249534	0.0108775	0.0139723	0.00860632	0.00633205
282.8	0.0411243	0.039819	0.0259395	0.0249534	0.011603	0.0139723	0.00985422	0.00633205
283	0.0404261	0.039819	0.0257439	0.0249534	0.0116195	0.0139723	0.00943371	0.00633205
283.2	0.0409759	0.039819	0.0260277	0.0249534	0.0122976	0.0139723	0.00953052	0.00633205
283.4	0.0402593	0.039819	0.0256023	0.0249534	0.0124595	0.0139723	0.00874736	0.00633205
283.6	0.0400205	0.039819	0.0251501	0.0249534	0.0126134	0.0139723	0.00826735	0.00633205
283.8	0.0402747	0.039819	0.026493	0.0249534	0.0124631	0.0139723	0.00831428	0.00633205
284	0.0413143	0.039819	0.0264248	0.0249534	0.0131868	0.0139723	0.00837755	0.00633205
284.2	0.0420927	0.039819	0.0272491	0.0249534	0.0141628	0.0139723	0.00876142	0.00633205
284.4	0.0424641	0.039819	0.0266954	0.0249534	0.0153773	0.0139723	0.00843237	0.00633205
284.6	0.0423498	0.039819	0.0263502	0.0249534	0.0162718	0.0139723	0.00839824	0.00633205
284.8	0.0420849	0.039819	0.0268131	0.0249534	0.0164595	0.0139723	0.00805104	0.00633205
285	0.0422911	0.039819	0.0267423	0.0249534	0.0164124	0.0139723	0.0077718	0.00633205
285.2	0.0423606	0.039819	0.0267916	0.0249534	0.0162976	0.0139723	0.00793587	0.00633205
285.4	0.0428165	0.039819	0.0264798	0.0249534	0.015552	0.0139723	0.00752103	0.00633205
285.6	0.042341	0.039819	0.0259893	0.0249534	0.0153428	0.0139723	0.00792163	0.00633205
285.8	0.0429842	0.039819	0.0256797	0.0249534	0.015054	0.0139723	0.00793978	0.00633205
286	0.0427667	0.039819	0.0257641	0.0249534	0.014761	0.0139723	0.00773724	0.00633205
286.2	0.0428568	0.039819	0.0261159	0.0249534	0.0142726	0.0139723	0.00808694	0.00633205
286.4	0.043133	0.039819	0.0267565	0.0249534	0.0147643	0.0139723	0.00868357	0.00633205
286.6	0.0435051	0.039819	0.0267554	0.0249534	0.0145316	0.0139723	0.00905817	0.00633205
286.8	0.0434888	0.039819	0.0271364	0.0249534	0.0151783	0.0139723	0.00974206	0.00633205
287	0.0433136	0.039819	0.0278814	0.0249534	0.0151433	0.0139723	0.00937869	0.00633205
287.2	0.0433588	0.039819	0.0273484	0.0249534	0.0153092	0.0139723	0.00963132	0.00633205
287.4	0.0421319	0.039819	0.0269148	0.0249534	0.0149467	0.0139723	0.00883098	0.00633205
287.6	0.0423828	0.039819	0.0271171	0.0249534	0.0152921	0.0139723	0.00921326	0.00633205
287.8	0.0424645	0.039819	0.0273596	0.0249534	0.0151176	0.0139723	0.00928191	0.00633205
288	0.042536	0.039819	0.0273067	0.0249534	0.0159189	0.0139723	0.00929889	0.00633205
288.2	0.0411042	0.039819	0.026613	0.0249534	0.0157585	0.0139723	0.00885223	0.00633205
288.4	0.0407943	0.039819	0.0258042	0.0249534	0.0153551	0.0139723	0.008383	0.00633205
288.6	0.0408322	0.039819	0.0255611	0.0249534	0.0150545	0.0139723	0.00839875	0.00633205
288.8	0.0405516	0.039819	0.0252406	0.0249534	0.0142726	0.0139723	0.0078442	0.00633205
289	0.0405008	0.039819	0.0249322	0.0249534	0.0137166	0.0139723	0.00787089	0.00633205
289.2	0.0408122	0.039819	0.0243843	0.0249534	0.0135799	0.0139723	0.00808477	0.00633205
289.4	0.0407236	0.039819	0.0241136	0.0249534	0.0131243	0.0139723	0.00775369	0.00633205
289.6	0.0407919	0.039819	0.0245898	0.0249534	0.01295	0.0139723	0.00772189	0.00633205
289.8	0.0406992	0.039819	0.0245987	0.0249534	0.0125004	0.0139723	0.00742315	0.00633205
290	0.0410494	0.039819	0.0249539	0.0249534	0.0123941	0.0139723	0.00787241	0.00633205
290.2	0.0416249	0.039819	0.0252304	0.0249534	0.0123513	0.0139723	0.00818944	0.00633205
290.4	0.0419903	0.039819	0.0259608	0.0249534	0.0129593	0.0139723	0.00839987	0.00633205
290.6	0.042559	0.039819	0.0261272	0.0249534	0.0129858	0.0139723	0.00869029	0.00633205
290.8	0.0420869	0.039819	0.0261733	0.0249534	0.0129162	0.0139723	0.00854571	0.00633205
291	0.0429009	0.039819	0.0268305	0.0249534	0.0132031	0.0139723	0.00892513	0.00633205
291.2	0.0428039	0.039819	0.0263511	0.0249534	0.0138697	0.0139723	0.00959121	0.00633205
291.4	0.042903	0.039819	0.0274541	0.0249534	0.0142351	0.0139723	0.00949975	0.00633205
291.6	0.0434864	0.039819	0.0278792	0.0249534	0.0148341	0.0139723	0.0099302	0.00633205
291.8	0.0427402	0.039819	0.02734	0.0249534	0.014575	0.0139723	0.00939042	0.00633205
292	0.0433958	0.039819	0.0278562	0.0249534	0.0153093	0.0139723	0.00960051	0.00633205
292.2	0.0436931	0.039819	0.02722	0.0249534	0.0153363	0.0139723	0.00936682	0.00633205
292.4	0.044761	0.039819	0.0271467	0.0249534	0.0155943	0.0139723	0.00964091	0.00633205
292.6	0.0455152	0.039819	0.0276973	0.0249534	0.0162159	0.0139723	0.00964836	0.00633205
292.8	0.0445587	0.039819	0.0268698	0.0249534	0.0154264	0.0139723	0.00917069	0.00633205
293	0.0446387	0.039819	0.0271364	0.0249534	0.0159294	0.0139723	0.00940604	0.00633205
293.2	0.0442296	0.039819	0.0269005	0.0249534	0.0159828	0.0139723	0.00914197	0.00633205
293.4	0.0436848	0.039819	0.0266802	0.0249534	0.0158141	0.0139723	0.00843765	0.00633205
293.6	0.043288	0.039819	0.0263274	0.0249534	0.0151301	0.0139723	0.00773676	0.00633205
293.8	0.0429883	0.039819	0.0253782	0.0249534	0.0151814	0.0139723	0.00714054	0.00633205
294	0.0428628	0.039819	0.0252486	0.0249534	0.0150342	0.0139723	0.00708338	0.00633205
294.2	0.0426394	0.039819	0.0256455	0.0249534	0.0147283	0.0139723	0.00669389	0.00633205
294.4	0.0422878	0.039819	0.0260234	0.0249534	0.0146287	0.0139723	0.0062946	0.00633205
294.6	0.0419237	0.039819	0.0260587	0.0249534	0.0144423	0.0139723	0.00649261	0.00633205
294.8	0.0410176	0.039819	0.0262868	0.0249534	0.014177	0.0139723	0.00587927	0.00633205
295	0.0409027	0.039819	0.0265272	0.0249534	0.0140578	0.0139723	0.00605251	0.00633205
295.2	0.040159	0.039819	0.0263894	0.0249534	0.0139985	0.0139723	0.00580581	0.00633205
295.4	0.0402623	0.039819	0.0266619	0.0249534	0.0142781	0.0139723	0.00544614	0.00633205
295.6	0.0401391	0.039819	0.0259717	0.0249534	0.0136708	0.0139723	0.00532531	0.00633205
295.8	0.0396469	0.039819	0.0255496	0.0249534	0.013314	0.0139723	0.00540759	0.00633205
296	0.0407889	0.039819	0.0263289	0.0249534	0.0132987	0.0139723	0.00578424	0.00633205
296.2	0.0408994	0.039819	0.0263111	0.0249534	0.013032	0.0139723	0.00572077	0.00633205
296.4	0.0409694	0.039819	0.025801	0.0249534	0.0124554	0.0139723	0.00619543	0.00633205
296.6	0.0408426	0.039819	0.0260897	0.0249534	0.0126801	0.0139723	0.00668184	0.00633205
296.8	0.0405034	0.039819	0.0257077	0.0249534	0.0125345	0.0139723	0.0071127	0.00633205
297	0.0410594	0.039819	0.0262082	0.0249534	0.0131811	0.0139723	0.00779689	0.00633205
297.2	0.040825	0.039819	0.0259482	0.0249534	0.0131525	0.0139723	0.00777633	0.00633205
297.4	0.0411957	0.039819	0.0253087	0.0249534	0.0133174	0.0139723	0.00790269	0.00633205
297.6	0.0415558	0.039819	0.0253467	0.0249534	0.0133601	0.0139723	0.00779682	0.00633205
297.8	0.0416726	0.039819	0.0254221	0.0249534	0.0137127	0.0139723	0.00774991	0.00633205
298	0.0415954	0.039819	0.0259453	0.0249534	0.013665	0.0139723	0.00788619	0.00633205
298.2	0.0419844	0.039819	0.0263933	0.0249534	0.013834	0.0139723	0.00772766	0.00633205
298.4	0.0416833	0.039819	0.0263264	0.0249534	0.0137525	0.0139723	0.00732656	0.00633205
298.6	0.041483	0.039819	0.026442	0.0249534	0.013925	0.0139723	0.00756354	0.00633205
298.8	0.0414645	0.039819	0.0263395	0.0249534	0.0140213	0.0139723	0.00710846	0.00633205
299	0.0415732	0.039819	0.0261045	0.0249534	0.0141114	0.0139723	0.00720594	0.00633205
299.2	0.0417776	0.039819	0.0260599	0.0249534	0.0143814	0.0139723	0.00738742	0.00633205
299.4	0.0420282	0.039819	0.026014	0.0249534	0.0144799	0.0139723	0.0074603	0.00633205
299.6	0.0418641	0.039819	0.025975	0.0249534	0.0138687	0.0139723	0.00760546	0.00633205
299.8	0.0418587	0.039819	0.026197	0.0249534	0.0139667	0.0139723	0.00780957	0.00633205
300.013	0.0371043	0.039819	0.0239513	0.0249534	0.0109972	0.0139723	0.0066072	0.00633205
300.213	0.0361428	0.0393045	0.0235119	0.024631	0.0101288	0.0137918	0.00632657	0.00625023
300.413	0.035545	0.0387967	0.0233444	0.0243127	0.00985966	0.0136136	0.00660238	0.00616947
300.613	0.0350763	0.0382954	0.0229778	0.0239986	0.0096192	0.0134377	0.00695004	0.00608976
300.813	0.0337056	0.0378006	0.0219002	0.0236885	0.00876063	0.0132641	0.00686147	0.00601107
301.013	0.0330217	0.0373122	0.0213402	0.0233824	0.00878827	0.0130927	0.00698804	0.00593341
301.213	0.0326995	0.0368301	0.0213493	0.0230803	0.00902488	0.0129235	0.00756226	0.00585674
301.413	0.031584	0.0363542	0.0204285	0.0227821	0.00897628	0.0127565	0.00739966	0.00578107
301.613	0.0308918	0.0358845	0.0205364	0.0224877	0.00965882	0.0125917	0.00777557	0.00570637
301.813	0.0299215	0.0354208	0.0194141	0.0221972	0.00931748	0.012429	0.00701138	0.00563264
302.013	0.0290078	0.0349632	0.0191161	0.0219104	0.00945141	0.0122684	0.00689192	0.00555986
302.213	0.028508	0.0345114	0.0192061	0.0216273	0.00992362	0.0121099	0.00652286	0.00548803
302.413	0.0272803	0.0340655	0.0179762	0.0213478	0.00947236	0.0119534	0.00612896	0.00541712
302.613	0.026589	0.0336254	0.0175836	0.021072	0.00863649	0.011799	0.00555471	0.00534712
302.813	0.0253575	0.0331909	0.0174843	0.0207997	0.00814917	0.0116465	0.00468256	0.00527803
303.013	0.0245949	0.032762	0.0170204	0.020531	0.00804371	0.011496	0.00496483	0.00520984
303.213	0.0247866	0.0323387	0.0165714	0.0202657	0.00758718	0.0113475	0.00457808	0.00514252
303.413	0.0243837	0.0319209	0.0169458	0.0200038	0.00748406	0.0112009	0.00496917	0.00507608
303.613	0.0242875	0.0315084	0.0170476	0.0197454	0.00745408	0.0110562	0.00519335	0.00501049
303.813	0.0240052	0.0311013	0.0163897	0.0194903	0.00699569	0.0109133	0.00478618	0.00494575
304.013	0.0233141	0.0306995	0.0160055	0.0192384	0.00691067	0.0107723	0.00486672	0.00488185
304.213	0.0230663	0.0303028	0.0155348	0.0189898	0.00604467	0.0106331	0.0047379	0.00481877
304.413	0.0229641	0.0299113	0.0151805	0.0187445	0.00549026	0.0104957	0.00536025	0.00475651
304.613	0.0226244	0.0295248	0.0147424	0.0185023	0.00533207	0.0103601	0.00605565	0.00469505
304.813	0.0220741	0.0291433	0.0143212	0.0182632	0.00554239	0.0102263	0.0063778	0.00463439
305.013	0.0225918	0.0287668	0.0146492	0.0180272	0.006214	0.0100941	0.00698759	0.00457451
305.213	0.0223056	0.0283951	0.0147403	0.0177943	0.00654936	0.0099637	0.00748905	0.0045154
305.413	0.0219242	0.0280282	0.0140722	0.0175644	0.00655292	0.00983496	0.00708265	0.00445706
305.613	0.0220856	0.027666	0.0145246	0.0173375	0.00723904	0.00970788	0.00749229	0.00439947
305.813	0.021435	0.0273086	0.0133898	0.0171134	0.00665706	0.00958245	0.00642671	0.00434262
306.013	0.0214119	0.0269557	0.0140063	0.0168923	0.00727148	0.00945864	0.00718773	0.00428651
306.213	0.0216295	0.0266074	0.0139012	0.0166741	0.00762381	0.00933642	0.0070999	0.00423113
306.413	0.0215004	0.0262636	0.0136374	0.0164586	0.0071402	0.00921579	0.00673505	0.00417646
306.613	0.0218855	0.0259243	0.0140862	0.016246	0.00705703	0.00909671	0.00656182	0.0041225
306.813	0.0213727	0.0255893	0.0141649	0.0160361	0.0080887	0.00897918	0.00593975	0.00406923
307.013	0.0218043	0.0252587	0.014242	0.0158289	0.00828989	0.00886316	0.0065602	0.00401665
307.213	0.0216784	0.0249323	0.0136623	0.0156243	0.0073872	0.00874864	0.00655198	0.00396475
307.413	0.0213194	0.0246102	0.0131644	0.0154225	0.00702157	0.0086356	0.0063944	0.00391353
307.613	0.0206305	0.0242922	0.0124371	0.0152232	0.00603109	0.00852402	0.00558548	0.00386296
307.813	0.020387	0.0239783	0.0121734	0.0150265	0.00569145	0.00841388	0.00507184	0.00381305
308.013	0.0195936	0.0236685	0.0117612	0.0148323	0.00540649	0.00830517	0.0050494	0.00376378
308.213	0.0190684	0.0233627	0.0111598	0.0146407	0.00396087	0.00819786	0.00426735	0.00371515
308.413	0.0189276	0.0230608	0.0113954	0.0144515	0.00393503	0.00809194	0.00465292	0.00366715
308.613	0.0185735	0.0227629	0.0117049	0.0142648	0.00396543	0.00798738	0.00484514	0.00361976
308.813	0.0180746	0.0224688	0.0109336	0.0140805	0.00366281	0.00788418	0.00421013	0.00357299
309.013	0.0177278	0.0221784	0.0109772	0.0138986	0.00287144	0.00778231	0.00385997	0.00352683
309.213	0.0167177	0.0218919	0.0105052	0.013719	0.00261598	0.00768176	0.00331952	0.00348126
309.413	0.0168041	0.021609	0.0102069	0.0135417	0.00234471	0.0075825	0.00284635	0.00343628
309.613	0.0161683	0.0213298	0.00981672	0.0133667	0.00247108	0.00748453	0.00276177	0.00339188
309.813	0.0161797	0.0210542	0.00990369	0.013194	0.00244734	0.00738782	0.00296934	0.00334805
310.013	0.0166114	0.0207822	0.00959429	0.0130236	0.00255035	0.00729237	0.00343135	0.00330479
310.213	0.0168937	0.0205137	0.00962097	0.0128553	0.00314074	0.00719815	0.00348007	0.00326209
310.413	0.0169676	0.0202486	0.00969898	0.0126892	0.00372874	0.00710514	0.00342035	0.00321994
310.613	0.0182179	0.019987	0.00966159	0.0125252	0.00520893	0.00701334	0.00365923	0.00317834
310.813	0.0183248	0.0197287	0.0100669	0.0123634	0.00604487	0.00692272	0.00375917	0.00313727
311.013	0.0185995	0.0194738	0.00972542	0.0122036	0.00568465	0.00683327	0.00444118	0.00309674
311.213	0.0183181	0.0192222	0.00884481	0.012046	0.00523942	0.00674498	0.00426554	0.00305672
311.413	0.0179238	0.0189738	0.00815578	0.0118903	0.00465302	0.00665783	0.00375236	0.00301723
311.613	0.0177649	0.0187287	0.00853425	0.0117367	0.00436194	0.0065718	0.0036874	0.00297824
311.813	0.0177814	0.0184867	0.00855932	0.011585	0.00405302	0.00648689	0.00385191	0.00293976
312.013	0.0175434	0.0182478	0.00855994	0.0114354	0.00369078	0.00640308	0.00344488	0.00290178
312.213	0.0179718	0.018012	0.00881147	0.0112876	0.00366977	0.00632034	0.00270006	0.00286429
312.413	0.0179497	0.0177793	0.00908798	0.0111418	0.00348768	0.00623868	0.00282227	0.00282728
312.613	0.0174623	0.0175496	0.00901749	0.0109978	0.00243786	0.00615807	0.00243365	0.00279075
312.813	0.0167043	0.0173228	0.00845228	0.0108557	0.00172477	0.0060785	0.00228845	0.00275469
313.013	0.0169402	0.017099	0.00884761	0.0107154	0.00151713	0.00599996	0.00227429	0.00271909
313.213	0.0168723	0.0168781	0.00889377	0.010577	0.00128974	0.00592244	0.00235508	0.00268396
313.413	0.0167004	0.01666	0.00913653	0.0104403	0.00114467	0.00584592	0.00308788	0.00264928
313.613	0.016423	0.0164447	0.0094297	0.0103054	0.00133337	0.00577038	0.00345616	0.00261505
313.813	0.0162033	0.0162323	0.00969727	0.0101723	0.00118153	0.00569583	0.00367808	0.00258126
314.013	0.0153151	0.0160225	0.00879367	0.0100408	0.000852152	0.00562223	0.00320614	0.00254791
314.213	0.0148545	0.0158155	0.00851029	0.00991109	0.000854518	0.00554959	0.0029473	0.00251499
314.413	0.0142338	0.0156112	0.00824593	0.00978304	0.000916805	0.00547788	0.00284532	0.00248249
314.613	0.0145621	0.0154094	0.0083171	0.00965663	0.00204288	0.0054071	0.00316791	0.00245042
314.813	0.0141334	0.0152103	0.00895198	0.00953186	0.00172814	0.00533724	0.00380547	0.00241876
315.013	0.0139576	0.0150138	0.00872914	0.0094087	0.00177077	0.00526828	0.0040659	0.00238751
315.213	0.0135198	0.0148198	0.00908139	0.00928713	0.00207406	0.00520021	0.0040813	0.00235666
315.413	0.0129577	0.0146283	0.00847823	0.00916714	0.00217163	0.00513302	0.00406528	0.00232621
315.613	0.0134019	0.0144393	0.00885268	0.00904869	0.00291762	0.00506669	0.00473985	0.00229615
315.813	0.0132204	0.0142528	0.00877199	0.00893177	0.00306765	0.00500123	0.00439858	0.00226648
316.013	0.0132903	0.0140686	0.00928426	0.00881637	0.0030945	0.00493661	0.003366	0.0022372
316.213	0.0130791	0.0138868	0.00936222	0.00870245	0.00313828	0.00487282	0.00285865	0.00220829
316.413	0.0121142	0.0137074	0.00888098	0.00859001	0.00255638	0.00480986	0.00255492	0.00217976
316.613	0.0125365	0.0135303	0.00867022	0.00847902	0.00276917	0.00474772	0.00276658	0.00215159
316.813	0.0122333	0.0133555	0.00801958	0.00836946	0.00286749	0.00468637	0.00266008	0.00212379
317.013	0.0132322	0.0131829	0.00798674	0.00826132	0.00347035	0.00462582	0.00265875	0.00209635
317.213	0.0137209	0.0130126	0.00885942	0.00815458	0.00361226	0.00456605	0.00363865	0.00206927
317.413	0.0132689	0.0128444	0.00863434	0.00804922	0.00353926	0.00450705	0.0038144	0.00204253
317.613	0.0131372	0.0126785	0.00846169	0.00794522	0.00370938	0.00444882	0.00381608	0.00201614
317.813	0.0124067	0.0125147	0.00780946	0.00784256	0.00327188	0.00439134	0.00354362	0.00199009
318.013	0.0124013	0.012353	0.0066703	0.00774122	0.00291923	0.0043346	0.00338273	0.00196438
318.213	0.0124528	0.0121934	0.00592359	0.0076412	0.00244638	0.00427859	0.00296697	0.00193899
318.413	0.0121569	0.0120358	0.00557459	0.00754247	0.00227559	0.00422331	0.00306879	0.00191394
318.613	0.0118087	0.0118803	0.00518451	0.00744502	0.00197894	0.00416874	0.00310687	0.00188921
318.813	0.0114425	0.0117268	0.00501797	0.00734882	0.00122035	0.00411488	0.00320369	0.0018648
319.013	0.0112115	0.0115753	0.00436869	0.00725387	0.000686781	0.00406171	0.00316737	0.00184071
319.213	0.0112606	0.0114257	0.0042191	0.00716014	0.000734872	0.00400923	0.00369768	0.00181692
319.413	0.0116354	0.0112781	0.00372047	0.00706763	0.000795404	0.00395743	0.00429667	0.00179345
319.613	0.0116115	0.0111324	0.00440576	0.00697631	0.00102347	0.00390629	0.00444286	0.00177027
319.813	0.011317	0.0109885	0.00483428	0.00688617	0.000470701	0.00385582	0.00424002	0.0017474
320.013	0.0114295	0.0108465	0.00579646	0.00679719	0.000716696	0.003806	0.00407118	0.00172482
320.213	0.0113382	0.0107064	0.00594445	0.00670937	0.000310127	0.00375682	0.00364275	0.00170254
320.413	0.0114118	0.0105681	0.00642028	0.00662268	0.000579564	0.00370828	0.00353387	0.00168054
320.613	0.0123992	0.0104315	0.00704187	0.00653711	0.000968052	0.00366037	0.00356199	0.00165882
320.813	0.0120538	0.0102967	0.00724838	0.00645264	0.000882517	0.00361307	0.00353774	0.00163739
321.013	0.0126935	0.0101637	0.00842004	0.00636927	0.00135778	0.00356639	0.0039345	0.00161623
321.213	0.0131129	0.0100324	0.0096807	0.00628698	0.0018615	0.00352031	0.00473138	0.00159535
321.413	0.013342	0.00990274	0.00946971	0.00620574	0.00253955	0.00347482	0.00469293	0.00157474
321.613	0.0127665	0.00977478	0.00898711	0.00612556	0.00267172	0.00342993	0.00422256	0.00155439
321.813	0.012356	0.00964849	0.00855987	0.00604641	0.00235604	0.00338561	0.00346294	0.00153431
322.013	0.0120557	0.00952382	0.00776506	0.00596829	0.00212414	0.00334186	0.00281099	0.00151448
322.213	0.0111569	0.00940076	0.00752435	0.00589117	0.00142165	0.00329868	0.00210225	0.00149492
322.413	0.0107343	0.0092793	0.0071922	0.00581505	0.00110757	0.00325606	0.00188594	0.0014756
322.613	0.0102774	0.0091594	0.00709029	0.00573992	0.000693795	0.00321399	0.00167061	0.00145653
322.813	0.00983175	0.00904106	0.00679719	0.00566575	0.000758837	0.00317246	0.00152139	0.00143771
323.013	0.00933656	0.00892424	0.00599204	0.00559255	0.000667933	0.00313147	0.00157984	0.00141914
323.213	0.00899372	0.00880893	0.00599944	0.00552029	0.00108139	0.00309101	0.00191407	0.0014008
323.413	0.00867942	0.00869511	0.00579584	0.00544896	0.000808778	0.00305107	0.00190894	0.0013827
323.613	0.00826901	0.00858276	0.00520713	0.00537856	0.000386665	0.00301165	0.00184088	0.00136484
323.813	0.00866984	0.00847187	0.00584669	0.00530906	0.0005974	0.00297274	0.00244594	0.0013472
324.013	0.00863923	0.00836241	0.00593916	0.00524046	0.00028228	0.00293433	0.00229556	0.00132979
324.213	0.00873289	0.00825436	0.00602407	0.00517275	-0.000159433	0.00289642	0.0024521	0.00131261
324.413	0.00904544	0.0081477	0.00598248	0.00510592	0.000507768	0.00285899	0.00354953	0.00129565
324.613	0.00914381	0.00804243	0.00589651	0.00503994	8.42363e-05	0.00282205	0.00408814	0.00127891
324.813	0.00898524	0.00793851	0.00582453	0.00497482	-6.86823e-06	0.00278559	0.00440222	0.00126239
325.013	0.00973473	0.00783594	0.0057457	0.00491055	0.000857448	0.0027496	0.00461449	0.00124608
325.213	0.010111	0.0077347	0.00553441	0.0048471	0.00140527	0.00271407	0.00498223	0.00122998
325.413	0.0105828	0.00763476	0.00500337	0.00478447	0.00226939	0.002679	0.00482676	0.00121408
325.613	0.00982242	0.00753611	0.0045826	0.00472265	0.00242601	0.00264439	0.00429194	0.0011984
325.813	0.00969236	0.00743874	0.0042465	0.00466163	0.00260593	0.00261022	0.00407684	0.00118291
326.013	0.00973397	0.00734262	0.00408063	0.0046014	0.00317085	0.00257649	0.00394601	0.00116763
326.213	0.00961953	0.00724775	0.00386254	0.00454194	0.00309271	0.0025432	0.00359409	0.00115254
326.413	0.00949709	0.0071541	0.00420737	0.00448326	0.00344375	0.00251034	0.00285751	0.00113765
326.613	0.00895125	0.00706167	0.00467974	0.00442533	0.00355571	0.00247791	0.0018178	0.00112295
326.813	0.00813871	0.00697042	0.00427734	0.00436815	0.00373343	0.00244589	0.00152163	0.00110844
327.013	0.0080146	0.00688036	0.00419455	0.00431171	0.0036874	0.00241429	0.00119495	0.00109412
327.213	0.00822557	0.00679146	0.00501298	0.004256	0.00388674	0.00238309	0.00110935	0.00107998
327.413	0.00832952	0.00670371	0.00506418	0.00420101	0.00338929	0.0023523	0.00100991	0.00106603
327.613	0.0085874	0.00661709	0.00541654	0.00414673	0.00352535	0.00232191	0.00159121	0.00105225
327.813	0.00892751	0.0065316	0.00604461	0.00409315	0.00376181	0.00229191	0.00192377	0.00103866
328.013	0.00830785	0.0064472	0.00575706	0.00404027	0.00284446	0.00226229	0.00177605	0.00102524
328.213	0.00846927	0.0063639	0.00633217	0.00398806	0.00309344	0.00223306	0.00242964	0.00101199
328.413	0.00882791	0.00628167	0.00617958	0.00393653	0.00267786	0.00220421	0.00281006	0.000998915
328.613	0.00979207	0.00620051	0.00665074	0.00388567	0.00241354	0.00217573	0.00340285	0.000986008
328.813	0.0098362	0.00612039	0.00625933	0.00383546	0.0023286	0.00214762	0.00358682	0.000973268
329.013	0.00984712	0.00604131	0.00579604	0.00378591	0.0025416	0.00211987	0.00357784	0.000960693
329.213	0.00989244	0.00596325	0.00602245	0.00373699	0.00261083	0.00209248	0.00375339	0.00094828
329.413	0.010227	0.0058862	0.00608626	0.0036887	0.00294042	0.00206544	0.00411789	0.000936028
329.613	0.00943467	0.00581015	0.00573435	0.00364104	0.0025875	0.00203875	0.00396128	0.000923933
329.813	0.00923577	0.00573508	0.00494785	0.003594	0.00177212	0.00201241	0.00355148	0.000911995
330.013	0.00907371	0.00566098	0.00521781	0.00354756	0.00188016	0.00198641	0.00349645	0.000900212
330.213	0.00867215	0.00558783	0.0055828	0.00350172	0.00155641	0.00196074	0.00316209	0.00088858
330.413	0.0083524	0.00551563	0.00618935	0.00345648	0.00151583	0.00193541	0.00286094	0.000877099
330.613	0.00767902	0.00544437	0.00634283	0.00341182	0.00191822	0.0019104	0.00278434	0.000865766
330.813	0.00757653	0.00537402	0.00633543	0.00336773	0.00205682	0.00188572	0.00340361	0.00085458
331.013	0.00819535	0.00530458	0.00660476	0.00332422	0.0017877	0.00186135	0.00300794	0.000843538
331.213	0.00829835	0.00523604	0.00669901	0.00328127	0.00161963	0.0018373	0.00334889	0.000832639
331.413	0.00771997	0.00516839	0.00592316	0.00323887	0.00079823	0.00181356	0.0033293	0.00082188
331.613	0.00706996	0.00510161	0.00526861	0.00319702	0.000802092	0.00179013	0.00346486	0.000811261
331.813	0.00659618	0.00503569	0.00506516	0.00315572	0.000459671	0.001767	0.00336417	0.000800779
332.013	0.00633646	0.00497063	0.00504372	0.00311494	0.000234573	0.00174417	0.00347579	0.000790432
332.213	0.00633609	0.0049064	0.00440443	0.00307469	-0.000511817	0.00172163	0.00368571	0.000780219
332.413	0.00631892	0.00484301	0.00333408	0.00303497	-0.000979921	0.00169939	0.00322513	0.000770138
332.613	0.0065661	0.00478043	0.00300508	0.00299575	-0.00102777	0.00167743	0.00362378	0.000760187
332.813	0.00593799	0.00471867	0.00252428	0.00295705	-0.000657387	0.00165576	0.00343611	0.000750365
333.013	0.00604816	0.0046577	0.0027003	0.00291884	-0.000723492	0.00163436	0.0033717	0.00074067
333.213	0.0063201	0.00459752	0.00287878	0.00288112	-0.000996822	0.00161325	0.00307938	0.0007311
333.413	0.00634759	0.00453811	0.00305281	0.0028439	-0.00104885	0.0015924	0.00319956	0.000721653
333.613	0.00609454	0.00447948	0.00299699	0.00280715	-0.00115191	0.00157183	0.00275262	0.000712329
333.813	0.00683004	0.0044216	0.00350459	0.00277088	-0.000880106	0.00155152	0.00234483	0.000703125
334.013	0.00700238	0.00436447	0.00414045	0.00273508	-0.000324718	0.00153147	0.00224773	0.00069404
334.213	0.006986	0.00430808	0.00427086	0.00269974	9.23462e-05	0.00151168	0.00222584	0.000685073
334.413	0.00717375	0.00425241	0.00402547	0.00266486	5.83561e-05	0.00149215	0.00170972	0.000676221
334.613	0.007231	0.00419747	0.00402633	0.00263043	0.000923998	0.00147287	0.00199489	0.000667484
334.813	0.00716831	0.00414323	0.00345993	0.00259644	0.000742792	0.00145384	0.00161773	0.000658859
335.013	0.00760809	0.0040897	0.00317504	0.00256289	0.00034067	0.00143506	0.00111453	0.000650346
335.213	0.00758954	0.00403686	0.00309112	0.00252978	0.000251806	0.00141651	0.00156767	0.000641943
335.413	0.00728471	0.0039847	0.0026106	0.00249709	0.000444208	0.00139821	0.001733	0.000633649
335.613	0.00676662	0.00393321	0.00258614	0.00246482	0.000605692	0.00138015	0.00208469	0.000625462
335.813	0.00728604	0.00388239	0.00286752	0.00243298	0.000191655	0.00136231	0.00215282	0.00061738
336.013	0.00713926	0.00383223	0.00241371	0.00240154	0.0002265	0.00134471	0.00241609	0.000609403
336.213	0.00616913	0.00378271	0.00140395	0.00237051	-0.000948021	0.00132734	0.00162657	0.000601529
336.413	0.00573283	0.00373384	0.00152501	0.00233988	-0.000746988	0.00131019	0.00100515	0.000593757
336.613	0.00532312	0.00368559	0.00190838	0.00230965	-0.000839301	0.00129326	0.00163906	0.000586085
336.813	0.00502016	0.00363797	0.0021502	0.00227981	-0.00052818	0.00127655	0.00193721	0.000578513
337.013	0.00487767	0.00359097	0.002793	0.00225035	-0.000657043	0.00126005	0.00202259	0.000571038
337.213	0.00404683	0.00354457	0.00221929	0.00222127	-0.00124195	0.00124377	0.0010178	0.000563659
337.413	0.00435389	0.00349877	0.0026382	0.00219257	-0.000906449	0.0012277	0.00113879	0.000556376
337.613	0.00477967	0.00345356	0.002776	0.00216424	-0.00022231	0.00121184	0.00122579	0.000549188
337.813	0.00452731	0.00340894	0.00289375	0.00213628	0.0002223	0.00119618	0.000710024	0.000542092
338.013	0.00394111	0.00336489	0.00206306	0.00210868	-0.000187581	0.00118073	0.000393669	0.000535087
338.213	0.00440084	0.00332142	0.00199937	0.00208143	0.000284375	0.00116547	0.000772268	0.000528174
338.413	0.00522846	0.0032785	0.00171558	0.00205454	0.000789318	0.00115041	0.00100771	0.000521349
338.613	0.00518763	0.00323614	0.00130769	0.00202799	0.00171998	0.00113555	0.00150505	0.000514613
338.813	0.00502675	0.00319433	0.000720281	0.00200179	0.00179522	0.00112087	0.00127746	0.000507964
339.013	0.00661081	0.00315305	0.00114741	0.00197592	0.00204063	0.00110639	0.00184166	0.000501401
339.213	0.00709343	0.00311231	0.0014353	0.00195039	0.0022315	0.0010921	0.00240541	0.000494922
339.413	0.00701918	0.0030721	0.00127626	0.00192519	0.00205232	0.00107799	0.0023922	0.000488527
339.613	0.00727476	0.00303241	0.00131098	0.00190032	0.00118998	0.00106406	0.00224693	0.000482215
339.813	0.00783667	0.00299323	0.00195802	0.00187576	0.000725007	0.00105031	0.00216282	0.000475984
340.013	0.00699383	0.00295455	0.00193842	0.00185153	1.21018e-05	0.00103674	0.00190039	0.000469834
340.213	0.00625836	0.00291638	0.00181285	0.0018276	-0.000410296	0.00102334	0.00110086	0.000463764
340.413	0.00553137	0.00287869	0.00203296	0.00180399	-0.000799102	0.00101012	0.000765761	0.000457772
340.613	0.00505229	0.0028415	0.00244973	0.00178068	-0.000712603	0.000997069	0.00142876	0.000451857
340.813	0.00479046	0.00280478	0.00298845	0.00175767	-2.02311e-05	0.000984186	0.00141515	0.000446018
341.013	0.00490966	0.00276854	0.00358865	0.00173496	0.000329496	0.000971469	0.00175836	0.000440256
341.213	0.00398759	0.00273277	0.00335969	0.00171255	0.000186134	0.000958917	0.000998975	0.000434567
341.413	0.00442962	0.00269746	0.00435378	0.00169042	0.000822348	0.000946527	0.000925394	0.000428952
341.613	0.00437537	0.00266261	0.0047178	0.00166858	0.0016716	0.000934297	0.00122231	0.00042341
341.813	0.00420927	0.00262821	0.00470249	0.00164702	0.0014898	0.000922226	0.000579686	0.000417939
342.013	0.00462077	0.00259425	0.00441371	0.00162574	0.00166545	0.00091031	0.00110858	0.000412539
342.213	0.00550187	0.00256073	0.00448399	0.00160473	0.0023654	0.000898548	0.00162353	0.000407209
342.413	0.00601774	0.00252764	0.00424623	0.001584	0.00263063	0.000886938	0.00200228	0.000401947
342.613	0.00565514	0.00249498	0.0037048	0.00156353	0.0022922	0.000875478	0.0015189	0.000396754
342.813	0.00621214	0.00246275	0.00420932	0.00154333	0.00174972	0.000864166	0.00157356	0.000391627
343.013	0.00720496	0.00243092	0.00450197	0.00152339	0.00154136	0.000853	0.000934856	0.000386567
343.213	0.0070878	0.00239952	0.00467522	0.0015037	0.00116533	0.000841979	0.000626647	0.000381572
343.413	0.0074083	0.00236851	0.00441638	0.00148427	0.000679563	0.0008311	0.000509064	0.000376642
343.613	0.00797358	0.00233791	0.00477278	0.0014651	-2.12234e-05	0.000820361	0.00104378	0.000371776
343.813	0.00816924	0.0023077	0.00536362	0.00144617	0.000325314	0.000809762	0.00160612	0.000366972
344.013	0.00756992	0.00227788	0.00527422	0.00142748	0.000153786	0.000799299	0.00131431	0.00036223
344.213	0.00700212	0.00224845	0.00487161	0.00140904	-0.000264392	0.000788971	0.00129104	0.00035755
344.413	0.00649941	0.0022194	0.00460534	0.00139083	-0.00115917	0.000778777	0.00120368	0.00035293
344.613	0.00659111	0.00219072	0.0046785	0.00137286	-0.000729315	0.000768715	0.00160824	0.00034837
344.813	0.00635125	0.00216242	0.00472894	0.00135512	-0.000498075	0.000758782	0.00184853	0.000343869
345.013	0.00614878	0.00213448	0.00468498	0.00133761	-0.000557905	0.000748978	0.00198982	0.000339426
345.213	0.0053377	0.0021069	0.00467177	0.00132033	0.000321307	0.000739301	0.00140837	0.00033504
345.413	0.00531794	0.00207968	0.00481642	0.00130327	0.000556229	0.000729748	0.00169308	0.000330711
345.613	0.00517309	0.0020528	0.00488559	0.00128643	0.000994877	0.00072032	0.00220795	0.000326438
345.813	0.00545503	0.00202628	0.00391234	0.00126981	0.00108309	0.000711012	0.00266038	0.00032222
346.013	0.00562321	0.0020001	0.00351027	0.0012534	0.00109697	0.000701826	0.0032631	0.000318057
346.213	0.00533818	0.00197426	0.00304563	0.00123721	0.000170205	0.000692757	0.0030804	0.000313947
346.413	0.00549349	0.00194875	0.00317168	0.00122122	0.000256247	0.000683806	0.00353173	0.000309891
346.613	0.00510816	0.00192357	0.00249637	0.00120544	-0.000199201	0.000674971	0.00257377	0.000305887
346.813	0.00526202	0.00189871	0.00286292	0.00118987	-3.37968e-05	0.00066625	0.00234446	0.000301935
347.013	0.00550068	0.00187418	0.00211264	0.00117449	0.000150191	0.000657642	0.00180125	0.000298033
347.213	0.00514324	0.00184997	0.00170122	0.00115932	-0.000104225	0.000649144	0.00215479	0.000294183
347.413	0.0049451	0.00182606	0.00141671	0.00114434	0.000150511	0.000640757	0.00232117	0.000290381
347.613	0.00546996	0.00180247	0.00168815	0.00112955	0.000483829	0.000632478	0.00271999	0.00028663
347.813	0.00604199	0.00177918	0.00244699	0.00111496	0.000865443	0.000624306	0.00317719	0.000282926
348.013	0.00587756	0.00175619	0.00237968	0.00110055	7.92627e-05	0.000616239	0.00256491	0.00027927
348.213	0.00595282	0.0017335	0.0020619	0.00108633	-0.000355925	0.000608277	0.00268937	0.000275662
348.413	0.00626446	0.0017111	0.00241854	0.00107229	-0.000148694	0.000600417	0.00257761	0.0002721
348.613	0.00591829	0.00168899	0.00273083	0.00105844	0.000263751	0.000592659	0.00260609	0.000268585
348.813	0.0059415	0.00166717	0.00328422	0.00104476	0.000905659	0.000585002	0.0030908	0.000265114
349.013	0.00597617	0.00164563	0.00293847	0.00103126	0.00124594	0.000577443	0.00278578	0.000261689
349.213	0.00566348	0.00162437	0.00307859	0.00101794	0.00192866	0.000569982	0.00293036	0.000258307
349.413	0.00541627	0.00160338	0.00284435	0.00100479	0.00118538	0.000562618	0.00289281	0.00025497
349.613	0.00573063	0.00158266	0.00260185	0.000991805	0.00129441	0.000555348	0.00325741	0.000251676
349.813	0.00620454	0.00156221	0.00239741	0.00097899	0.00118816	0.000548173	0.00420504	0.000248424
350.013	0.0056179	0.00154203	0.00244016	0.000966341	0.000266869	0.00054109	0.00391018	0.000245214
350.213	0.0048329	0.0015221	0.00184861	0.000953855	-9.31046e-05	0.000534098	0.00355398	0.000242045
350.413	0.00423709	0.00150243	0.0014742	0.00094153	-0.000184567	0.000527197	0.00383791	0.000238918
350.613	0.00383476	0.00148302	0.000662996	0.000929365	-0.000427803	0.000520386	0.00333945	0.000235831
350.813	0.00351625	0.00146386	0.000125007	0.000917357	-0.000518643	0.000513662	0.00268638	0.000232784
351.013	0.00288618	0.00144495	-0.000919062	0.000905504	-0.000675088	0.000507025	0.00210092	0.000229776
351.213	0.00274014	0.00142628	-0.00116014	0.000893804	-0.000914153	0.000500474	0.00191476	0.000226807
351.413	0.00312535	0.00140785	-0.000954959	0.000882255	-0.000416267	0.000494007	0.00167824	0.000223877
351.613	0.00425032	0.00138966	0.000154858	0.000870856	0.000172712	0.000487624	0.00233179	0.000220984
351.813	0.00382912	0.0013717	0.000742897	0.000859604	0.000360438	0.000481324	0.00275931	0.000218129
352.013	0.00360995	0.00135398	0.000570044	0.000848497	0.000716757	0.000475105	0.0021056	0.00021531
352.213	0.00429665	0.00133648	0.0013963	0.000837534	0.00212685	0.000468966	0.00291023	0.000212528
352.413	0.00466386	0.00131922	0.00237872	0.000826712	0.00266854	0.000462907	0.00236679	0.000209782
352.613	0.00447814	0.00130217	0.00248595	0.00081603	0.00289789	0.000456925	0.00231406	0.000207072
352.813	0.00502138	0.00128534	0.00287829	0.000805487	0.00287438	0.000451022	0.00246401	0.000204396
353.013	0.00527148	0.00126874	0.0026602	0.000795079	0.00276186	0.000445194	0.00190078	0.000201755
353.213	0.00574424	0.00125234	0.00400285	0.000784806	0.00343474	0.000439442	0.00229443	0.000199148
353.413	0.00643967	0.00123616	0.00460831	0.000774666	0.00344865	0.000433764	0.00225038	0.000196575
353.613	0.00707944	0.00122019	0.00588031	0.000764656	0.00383894	0.000428159	0.00326703	0.000194035
353.813	0.00618006	0.00120442	0.00627538	0.000754776	0.00336573	0.000422627	0.00344455	0.000191528
354.013	0.00526477	0.00118886	0.00577787	0.000745024	0.00271394	0.000417166	0.00293973	0.000189054
354.213	0.00499254	0.0011735	0.00536786	0.000735398	0.00229076	0.000411776	0.00336338	0.000186611
354.413	0.00414054	0.00115834	0.00479333	0.000725896	0.00100054	0.000406456	0.00370873	0.0001842
354.613	0.00412676	0.00114337	0.00416447	0.000716517	0.00103242	0.000401204	0.00319724	0.00018182
354.813	0.00352976	0.0011286	0.00335714	0.000707259	9.78363e-05	0.00039602	0.00266843	0.00017947
355.013	0.00340618	0.00111402	0.00306504	0.00069812	-0.00020421	0.000390903	0.00287849	0.000177152
355.213	0.00322303	0.00109962	0.00276365	0.0006891	-0.00077523	0.000385853	0.0027173	0.000174863
355.413	0.00278416	0.00108541	0.00225049	0.000680196	-0.00141007	0.000380867	0.0019468	0.000172603
355.613	0.00240591	0.00107139	0.00224988	0.000671408	-0.00167696	0.000375946	0.00200845	0.000170373
355.813	0.00173688	0.00105755	0.00114825	0.000662733	-0.00173082	0.000371088	0.00172917	0.000168172
356.013	0.00196246	0.00104388	0.000995228	0.00065417	-0.00144165	0.000366294	0.00133189	0.000165999
356.213	0.00342287	0.0010304	0.00165241	0.000645717	-0.000702128	0.000361561	0.00185466	0.000163854
356.413	0.00307202	0.00101708	0.00114887	0.000637374	-0.00175577	0.000356889	0.000915768	0.000161737
356.613	0.00237868	0.00100394	0.000755052	0.000629139	-0.00239416	0.000352278	0.000480109	0.000159647
356.813	0.00285985	0.000990968	0.000488168	0.00062101	-0.0030535	0.000347726	0.000436553	0.000157584
357.013	0.00332304	0.000978164	0.000650956	0.000612986	-0.00278857	0.000343233	4.62967e-05	0.000155548
357.213	0.00378264	0.000965526	0.00120884	0.000605065	-0.00196408	0.000338798	0.000535218	0.000153538
357.413	0.00356021	0.00095305	0.000952905	0.000597248	-0.00263044	0.000334421	0.000305008	0.000151555
357.613	0.00319672	0.000940736	0.000902343	0.000589531	-0.00310581	0.0003301	0.000847943	0.000149596
357.813	0.00248354	0.000928581	-0.000153708	0.000581913	-0.00374058	0.000325835	0.000268216	0.000147663
358.013	0.00264544	0.000916583	-0.000466828	0.000574395	-0.0039645	0.000321625	0.00020778	0.000145756
358.213	0.00262533	0.00090474	-0.000490375	0.000566973	-0.00410239	0.000317469	0.000347409	0.000143872
358.413	0.00235869	0.00089305	-0.00110949	0.000559647	-0.00427768	0.000313367	0.000414023	0.000142013
358.613	0.00197302	0.000881511	-0.00107522	0.000552416	-0.00399248	0.000309318	0.000416774	0.000140178
358.813	0.00160603	0.000870121	-0.0017144	0.000545279	-0.00498238	0.000305322	0.000402986	0.000138367
359.013	0.00190825	0.000858879	-0.0017641	0.000538233	-0.00511658	0.000301377	0.000464929	0.000136579
359.213	0.00206027	0.000847781	-0.00110704	0.000531279	-0.00479822	0.000297483	0.000272574	0.000134815
359.413	0.00203714	0.000836827	-0.000685056	0.000524414	-0.00492929	0.000293639	0.000336954	0.000133073
359.613	0.00275863	0.000826015	7.592e-05	0.000517638	-0.0035926	0.000289845	0.00127278	0.000131353
359.813	0.0035425	0.000815342	0.000191698	0.00051095	-0.00271575	0.0002861	0.00164571	0.000129656
360.013	0.00411156	0.000804807	0.00124548	0.000504348	-0.00209461	0.000282403	0.00148629	0.000127981
360.213	0.00440132	0.000794408	0.00183017	0.000497832	-0.00167626	0.000278754	0.00125424	0.000126327
360.413	0.00317657	0.000784144	0.000983974	0.000491399	-0.002565	0.000275152	-0.000269221	0.000124695
360.613	0.00312387	0.000774012	0.000847868	0.00048505	-0.00262045	0.000271597	-0.000749732	0.000123084
360.813	0.00380569	0.000764011	0.000792379	0.000478783	-0.00276273	0.000268088	-0.000566829	0.000121494
361.013	0.0030672	0.00075414	0.00112982	0.000472596	-0.00270301	0.000264624	-0.00111391	0.000119924
361.213	0.00275919	0.000744396	0.00109335	0.00046649	-0.0023932	0.000261205	-0.00126923	0.000118374
361.413	0.0028112	0.000734777	0.00104878	0.000460463	-0.00238804	0.00025783	-0.00167562	0.000116845
361.613	0.00300609	0.000725284	0.00065999	0.000454513	-0.00250536	0.000254499	-0.00195651	0.000115335
361.813	0.00326228	0.000715912	0.000422675	0.00044864	-0.00252468	0.00025121	-0.00233573	0.000113845
362.013	0.00387274	0.000706662	0.00150389	0.000442844	-0.00180044	0.000247964	-0.0017902	0.000112374
362.213	0.00333903	0.000697532	0.00124354	0.000437122	-0.00181711	0.000244761	-0.00211248	0.000110922
362.413	0.00338774	0.000688519	0.00079989	0.000431474	-0.00207861	0.000241598	-0.00135329	0.000109489
362.613	0.00302176	0.000679623	0.00100295	0.000425899	-0.00229156	0.000238476	-0.001302	0.000108074
362.813	0.00355425	0.000670841	0.000657196	0.000420396	-0.00215818	0.000235395	-0.000699459	0.000106678
363.013	0.00370197	0.000662174	0.00094061	0.000414964	-0.00118912	0.000232354	-9.94292e-05	0.000105299
363.213	0.00447466	0.000653618	0.00192317	0.000409602	-0.000301241	0.000229351	0.000541023	0.000103939
363.413	0.00404501	0.000645173	0.00163961	0.00040431	-0.00028088	0.000226388	0.00127061	0.000102596
363.613	0.00435069	0.000636836	0.00142171	0.000399086	0.000209299	0.000223463	0.00129729	0.00010127
363.813	0.00410592	0.000628608	0.00118069	0.000393929	-0.000162196	0.000220576	0.000610856	9.99616e-05
364.013	0.00348938	0.000620486	0.00145059	0.00038884	-1.81838e-07	0.000217726	0.000386806	9.867e-05
364.213	0.00253421	0.000612469	0.000403276	0.000383815	-0.000541439	0.000214912	-0.000199134	9.73951e-05
364.413	0.00227481	0.000604555	-0.000271545	0.000378856	-0.00117082	0.000212136	-0.00108507	9.61367e-05
364.613	0.00173008	0.000596744	-0.000647006	0.000373961	-0.001448	0.000209395	-0.00106581	9.48945e-05
364.813	0.0013076	0.000589033	-0.000723819	0.000369129	-0.00189945	0.000206689	-0.00112397	9.36684e-05
365.013	-0.000610252	0.000581423	-0.00163987	0.00036436	-0.0026862	0.000204018	-0.00182583	9.24582e-05
365.213	-0.000442356	0.00057391	-0.0021441	0.000359652	-0.00292592	0.000201382	-0.00226288	9.12635e-05
365.413	6.11894e-05	0.000566495	-0.00239066	0.000355005	-0.00358759	0.00019878	-0.0025153	9.00843e-05
365.613	0.000147564	0.000559175	-0.00280853	0.000350418	-0.0046758	0.000196212	-0.00277257	8.89204e-05
365.813	0.0007553	0.00055195	-0.00270797	0.00034589	-0.00461902	0.000193677	-0.00261499	8.77714e-05
366.013	0.00100116	0.000544819	-0.00226014	0.000341421	-0.00439149	0.000191174	-0.00187078	8.66374e-05
366.213	0.000870187	0.000537779	-0.00302736	0.00033701	-0.00450616	0.000188704	-0.00239022	8.55179e-05
366.413	0.00116781	0.000530831	-0.00328642	0.000332655	-0.00452805	0.000186266	-0.00175817	8.4413e-05
366.613	0.000815777	0.000523972	-0.00309807	0.000328357	-0.00477108	0.000183859	-0.0017966	8.33223e-05
366.813	0.00103723	0.000517202	-0.00312087	0.000324115	-0.00454996	0.000181484	-0.00145789	8.22457e-05
367.013	0.00112819	0.000510519	-0.00291321	0.000319927	-0.00466609	0.000179139	-0.00140664	8.1183e-05
367.213	0.00163932	0.000503923	-0.00183926	0.000315793	-0.00459657	0.000176824	-0.00110893	8.01341e-05
367.413	0.000935586	0.000497412	-0.00164531	0.000311713	-0.0048208	0.000174539	-0.000820782	7.90987e-05
367.613	0.00123691	0.000490985	-0.00125355	0.000307685	-0.00478363	0.000172284	-0.00142928	7.80767e-05
367.813	0.00146277	0.000484641	-0.000386602	0.00030371	-0.0041512	0.000170058	-0.0014004	7.70679e-05
368.013	0.00160856	0.000478379	0.000427487	0.000299785	-0.00385787	0.000167861	-0.00118635	7.60721e-05
368.213	0.00151791	0.000472198	0.000458165	0.000295912	-0.00399562	0.000165692	-0.00107157	7.50892e-05
368.413	0.00213859	0.000466097	0.00153039	0.000292089	-0.00334024	0.000163551	-0.00119531	7.4119e-05
368.613	0.00176132	0.000460074	0.00121042	0.000288315	-0.00333913	0.000161438	-0.00107166	7.31613e-05
368.813	0.00143158	0.00045413	0.000788547	0.000284589	-0.00366815	0.000159352	-0.0011489	7.2216e-05
369.013	0.00130055	0.000448262	0.000757368	0.000280912	-0.0036112	0.000157293	-0.00140146	7.12829e-05
369.213	0.00209449	0.00044247	0.00114211	0.000277283	-0.00371219	0.000155261	-0.00170004	7.03619e-05
369.413	0.00293216	0.000436753	0.000971898	0.0002737	-0.00321883	0.000153255	-0.00128824	6.94527e-05
369.613	0.00306341	0.00043111	0.000352474	0.000270163	-0.00306075	0.000151274	-0.00159545	6.85553e-05
369.813	0.0031861	0.00042554	-7.18083e-05	0.000266673	-0.00268823	0.00014932	-0.00172112	6.76696e-05
370.013	0.00277848	0.000420041	-0.000586746	0.000263227	-0.00239834	0.000147391	-0.00122935	6.67952e-05
370.213	0.00254432	0.000414614	-0.00134039	0.000259826	-0.00197695	0.000145486	-0.00200496	6.59322e-05
370.413	0.00182991	0.000409257	-0.00109599	0.000256469	-0.00196842	0.000143606	-0.00189333	6.50803e-05
370.613	0.00219315	0.000403969	-0.000353122	0.000253155	-0.00169492	0.000141751	-0.0017078	6.42394e-05
370.813	0.00303457	0.000398749	0.000104062	0.000249884	-0.000411121	0.000139919	-0.00115629	6.34094e-05
371.013	0.00345212	0.000393597	5.52285e-05	0.000246655	-0.000393414	0.000138111	-0.000933354	6.25901e-05
371.213	0.00359619	0.000388512	0.000589196	0.000243468	-0.000128309	0.000136327	-0.000695459	6.17813e-05
371.413	0.00407353	0.000383492	0.00121578	0.000240323	0.000330852	0.000134565	-0.000182292	6.09831e-05
371.613	0.00443352	0.000378537	0.00179046	0.000237217	0.0003009	0.000132827	-0.000223672	6.01951e-05
371.813	0.00455959	0.000373646	0.0025042	0.000234152	0.00046942	0.000131111	0.000422509	5.94174e-05
372.013	0.00430876	0.000368818	0.00295405	0.000231127	0.000171949	0.000129416	0.000133307	5.86496e-05
372.213	0.00432915	0.000364053	0.00358388	0.000228141	0.000629829	0.000127744	0.000747745	5.78918e-05
372.413	0.00464883	0.000359349	0.00412011	0.000225193	0.000283966	0.000126094	0.000206509	5.71438e-05
372.613	0.00410243	0.000354706	0.00343347	0.000222283	-0.000615587	0.000124465	0.000166752	5.64055e-05
372.813	0.00367815	0.000350123	0.00255788	0.000219411	-0.00123552	0.000122856	-0.000145352	5.56767e-05
373.013	0.00389502	0.000345599	0.00266038	0.000216576	-0.00173474	0.000121269	-0.000316277	5.49573e-05
373.213	0.00346416	0.000341133	0.00245901	0.000213778	-0.00269215	0.000119702	-0.000293958	5.42472e-05
373.413	0.00316875	0.000336726	0.00180519	0.000211016	-0.00265504	0.000118155	-5.89105e-06	5.35463e-05
373.613	0.00217917	0.000332375	0.000386322	0.000208289	-0.00400597	0.000116629	-0.00108619	5.28544e-05
373.813	0.00112365	0.00032808	-0.000779369	0.000205598	-0.00472425	0.000115122	-0.00159216	5.21715e-05
374.013	0.000796683	0.000323841	-0.00146397	0.000202941	-0.00489376	0.000113634	-0.00139134	5.14974e-05
374.213	0.000366859	0.000319657	-0.00202446	0.000200319	-0.00478437	0.000112166	-0.00156868	5.0832e-05
374.413	0.000402402	0.000315527	-0.00178425	0.000197731	-0.00461147	0.000110717	-0.000903657	5.01752e-05
374.613	0.000614783	0.00031145	-0.00176322	0.000195176	-0.00420002	0.000109286	-0.000611899	4.95269e-05
374.813	0.000466348	0.000307426	-0.00248481	0.000192654	-0.00360607	0.000107874	-0.000299738	4.8887e-05
375.013	9.96554e-05	0.000303453	-0.00258272	0.000190165	-0.00417766	0.00010648	-0.000118613	4.82553e-05
375.213	3.10057e-05	0.000299533	-0.00229197	0.000187708	-0.00427266	0.000105105	3.79372e-05	4.76318e-05
375.413	6.27865e-05	0.000295662	-0.00194486	0.000185283	-0.00425122	0.000103747	0.000306364	4.70164e-05
375.613	-0.000340625	0.000291842	-0.00204036	0.000182889	-0.00488758	0.000102406	-0.000112218	4.64089e-05
375.813	-0.000293583	0.000288071	-0.00177276	0.000180526	-0.00495944	0.000101083	-0.000338686	4.58093e-05
376.013	-0.000146167	0.000284349	-0.00145695	0.000178193	-0.00491742	9.97768e-05	-0.000911164	4.52174e-05
376.213	0.000150811	0.000280675	-0.00125006	0.000175891	-0.00460935	9.84876e-05	-0.00105551	4.46331e-05
376.413	0.000746078	0.000277049	-0.000771864	0.000173618	-0.00497776	9.72151e-05	-0.00129602	4.40564e-05
376.613	0.00144189	0.000273469	-5.39309e-05	0.000171375	-0.00456365	9.5959e-05	-0.00105664	4.34872e-05
376.813	0.00186877	0.000269936	5.69931e-05	0.00016916	-0.00461875	9.47191e-05	-0.00174394	4.29253e-05
377.013	0.00242932	0.000266448	0.00102683	0.000166975	-0.00401144	9.34953e-05	-0.00113209	4.23707e-05
377.213	0.0024889	0.000263005	0.00164391	0.000164817	-0.00370057	9.22873e-05	-0.000973547	4.18232e-05
377.413	0.003009	0.000259607	0.00152675	0.000162688	-0.00337514	9.10948e-05	-0.00132471	4.12828e-05
377.613	0.00318451	0.000256253	0.000655948	0.000160586	-0.00343527	8.99178e-05	-0.00156758	4.07494e-05
377.813	0.00298156	0.000252942	0.000752305	0.000158511	-0.00293878	8.8756e-05	-0.00129882	4.02229e-05
378.013	0.00328123	0.000249673	0.00093396	0.000156463	-0.00260486	8.76092e-05	-0.000850304	3.97032e-05
378.213	0.00298384	0.000246447	0.000937659	0.000154441	-0.00195712	8.64772e-05	-0.000517888	3.91902e-05
378.413	0.00206851	0.000243263	0.0010486	0.000152446	-0.00146753	8.53599e-05	-0.000321982	3.86838e-05
378.613	0.00154393	0.00024012	0.00104358	0.000150476	-0.00129581	8.4257e-05	-0.000158757	3.8184e-05
378.813	0.000694553	0.000237017	0.000184122	0.000148532	-0.00141899	8.31683e-05	-0.000178246	3.76906e-05
379.013	0.000385933	0.000233955	0.000922509	0.000146612	-0.00163677	8.20937e-05	3.80025e-06	3.72036e-05
379.213	0.000316306	0.000230932	0.000146007	0.000144718	-0.00243816	8.1033e-05	-0.000370048	3.67229e-05
379.413	-2.28391e-05	0.000227948	0.000459008	0.000142848	-0.0032729	7.9986e-05	-0.000182582	3.62485e-05
379.613	-0.000156327	0.000225003	0.000647667	0.000141002	-0.00287778	7.89525e-05	-1.81511e-05	3.57801e-05
379.813	-0.000695348	0.000222096	0.00013424	0.000139181	-0.00314689	7.79324e-05	-0.000429616	3.53178e-05
380.013	-0.000596534	0.000219226	0.00023936	0.000137382	-0.00364871	7.69254e-05	-0.000136585	3.48615e-05
380.213	-0.000673177	0.000216393	0.000270503	0.000135607	-0.0036017	7.59315e-05	6.38801e-05	3.4411e-05
380.413	-0.000243897	0.000213598	0.000747026	0.000133855	-0.00403468	7.49504e-05	-6.35392e-05	3.39664e-05
380.613	-9.53471e-05	0.000210838	0.000894638	0.000132126	-0.00426745	7.3982e-05	-0.000382536	3.35275e-05
380.813	-0.000408438	0.000208113	0.000263162	0.000130418	-0.00475203	7.3026e-05	-0.00129242	3.30943e-05
381.013	-0.000557349	0.000205424	0.000256203	0.000128733	-0.00481748	7.20825e-05	-0.000995207	3.26667e-05
381.213	-0.000289865	0.00020277	0.0011226	0.00012707	-0.00499235	7.11511e-05	-0.00120816	3.22446e-05
381.413	8.121e-05	0.00020015	0.00112562	0.000125428	-0.00514475	7.02318e-05	-0.00168524	3.1828e-05
381.613	0.000196317	0.000197564	0.000575308	0.000123807	-0.00503103	6.93244e-05	-0.00136601	3.14168e-05
381.813	0.000170268	0.000195011	0.000745661	0.000122208	-0.0054513	6.84286e-05	-0.00136747	3.10108e-05
382.013	0.000109592	0.000192492	0.000566016	0.000120629	-0.00551712	6.75445e-05	-0.00165935	3.06102e-05
382.213	6.95453e-05	0.000190005	0.000731453	0.00011907	-0.00507714	6.66717e-05	-0.00146279	3.02146e-05
382.413	-0.000301126	0.00018755	0.000683789	0.000117532	-0.00516971	6.58103e-05	-0.0015765	2.98242e-05
382.613	0.000457745	0.000185126	0.000541356	0.000116013	-0.00495059	6.496e-05	-0.000869117	2.94389e-05
382.813	0.000830955	0.000182734	0.000760975	0.000114514	-0.00499427	6.41206e-05	-0.000844193	2.90585e-05
383.013	0.0019808	0.000180373	0.0013865	0.000113034	-0.00479373	6.32921e-05	-0.000708645	2.86831e-05
383.213	0.00236529	0.000178043	0.00130238	0.000111574	-0.00501881	6.24744e-05	-0.000630564	2.83125e-05
383.413	0.00289246	0.000175742	0.00198851	0.000110132	-0.00449704	6.16671e-05	-0.000182976	2.79466e-05
383.613	0.00321335	0.000173472	0.00182146	0.000108709	-0.00344335	6.08704e-05	-0.000198135	2.75855e-05
383.813	0.00271769	0.00017123	0.00113413	0.000107305	-0.00391396	6.00839e-05	-1.04642e-05	2.72291e-05
384.013	0.0031258	0.000169018	0.00159935	0.000105918	-0.00376282	5.93075e-05	0.00108526	2.68773e-05
384.213	0.00289077	0.000166834	0.00159183	0.00010455	-0.00351698	5.85412e-05	0.00111422	2.653e-05
384.413	0.00229889	0.000164678	0.00070677	0.000103199	-0.00417569	5.77848e-05	0.000302189	2.61872e-05
384.613	0.0021667	0.00016255	0.000619826	0.000101865	-0.00423508	5.70382e-05	0.00039142	2.58489e-05
384.813	0.0014422	0.00016045	0.000346001	0.000100549	-0.00456942	5.63012e-05	-0.000243721	2.55149e-05
385.013	0.0014223	0.000158377	4.98731e-05	9.92501e-05	-0.00460872	5.55738e-05	9.91984e-05	2.51852e-05
385.213	0.00102147	0.000156331	0.000131919	9.79677e-05	-0.00462518	5.48557e-05	-0.000220713	2.48598e-05
385.413	0.00106696	0.000154311	-0.000292474	9.67019e-05	-0.00436578	5.41469e-05	-0.000865174	2.45386e-05
385.613	0.00088243	0.000152317	-0.00122001	9.54524e-05	-0.00447184	5.34473e-05	-0.00120019	2.42215e-05
385.813	0.000712585	0.000150349	-0.000606456	9.42191e-05	-0.0045153	5.27567e-05	-0.00184212	2.39086e-05
386.013	0.000827014	0.000148406	-0.000415856	9.30017e-05	-0.00329361	5.20751e-05	-0.00153229	2.35997e-05
386.213	0.000666413	0.000146489	-0.000593798	9.18e-05	-0.00309699	5.14022e-05	-0.0021473	2.32947e-05
386.413	0.000375542	0.000144596	-0.000661394	9.06139e-05	-0.00322381	5.07381e-05	-0.00260122	2.29937e-05
386.613	0.00101043	0.000142728	-0.000179487	8.94431e-05	-0.00269274	5.00825e-05	-0.00249658	2.26966e-05
386.813	0.00126543	0.000140884	1.04537e-05	8.82874e-05	-0.00270279	4.94354e-05	-0.00304137	2.24034e-05
387.013	0.00148583	0.000139063	-0.000244978	8.71467e-05	-0.00277539	4.87966e-05	-0.00348935	2.21139e-05
387.213	0.0013021	0.000137266	9.09987e-05	8.60207e-05	-0.00236196	4.81661e-05	-0.00351052	2.18282e-05
387.413	0.00110729	0.000135493	0.00024903	8.49092e-05	-0.00215846	4.75438e-05	-0.00362132	2.15461e-05
387.613	0.000837389	0.000133742	-7.77709e-05	8.38121e-05	-0.00241857	4.69295e-05	-0.00287248	2.12678e-05
387.813	0.000541382	0.000132014	-0.000151972	8.27292e-05	-0.00260528	4.63231e-05	-0.00170707	2.0993e-05
388.013	0.000745052	0.000130308	0.000240387	8.16603e-05	-0.00242402	4.57246e-05	-0.000972273	2.07217e-05
388.213	0.000782081	0.000128625	0.00033971	8.06052e-05	-0.00301844	4.51338e-05	-0.000781206	2.0454e-05
388.413	0.0011987	0.000126963	0.000270583	7.95637e-05	-0.00316044	4.45506e-05	-7.40091e-06	2.01897e-05
388.613	0.00154698	0.000125322	0.000609048	7.85357e-05	-0.00280802	4.3975e-05	0.000740139	1.99288e-05
388.813	0.00155614	0.000123703	0.000323807	7.75209e-05	-0.00249224	4.34068e-05	0.0010651	1.96713e-05
389.013	0.0015515	0.000122105	-0.000328173	7.65193e-05	-0.00230405	4.2846e-05	0.0018996	1.94172e-05
389.213	0.00146834	0.000120527	-0.000274069	7.55306e-05	-0.0020664	4.22924e-05	0.00174633	1.91663e-05
389.413	0.00185359	0.00011897	-0.000456712	7.45547e-05	-0.0018612	4.17459e-05	0.00170121	1.89186e-05
389.613	0.00213931	0.000117433	-0.000744979	7.35914e-05	-0.00184388	4.12065e-05	0.00152914	1.86742e-05
389.813	0.00214581	0.000115915	-0.000502164	7.26405e-05	-0.00156258	4.06741e-05	0.00139899	1.84329e-05
390.013	0.00175078	0.000114417	-0.00138778	7.17019e-05	-0.000964322	4.01486e-05	0.00157138	1.81947e-05
390.213	0.00174667	0.000112939	-0.00176639	7.07755e-05	-0.00143077	3.96298e-05	0.000698122	1.79596e-05
390.413	0.00195525	0.00011148	-0.00178424	6.9861e-05	-0.00160862	3.91178e-05	0.000580869	1.77276e-05
390.613	0.00210366	0.000110039	-0.00181062	6.89584e-05	-0.00169656	3.86123e-05	-9.21887e-07	1.74985e-05
390.813	0.0022964	0.000108618	-0.001715	6.80674e-05	-0.00137328	3.81134e-05	-0.000280921	1.72724e-05
391.013	0.00277575	0.000107214	-0.00148348	6.71879e-05	-0.00127862	3.7621e-05	0.000144866	1.70493e-05
391.213	0.00235933	0.000105829	-0.00154122	6.63198e-05	-0.00184748	3.71349e-05	7.59354e-05	1.6829e-05
391.413	0.00231141	0.000104462	-0.00151348	6.54629e-05	-0.00222	3.66551e-05	-0.000264848	1.66115e-05
391.613	0.00292443	0.000103112	-0.00124449	6.4617e-05	-0.00227779	3.61815e-05	0.000123439	1.63969e-05
391.813	0.00266066	0.00010178	-0.00119532	6.37821e-05	-0.0019316	3.5714e-05	0.000283596	1.6185e-05
392.013	0.00223133	0.000100464	-0.00104003	6.2958e-05	-0.00244771	3.52525e-05	3.06514e-05	1.59759e-05
392.213	0.00241284	9.91664e-05	-0.000438496	6.21445e-05	-0.00233112	3.4797e-05	-2.33788e-05	1.57695e-05
392.413	0.00227217	9.78851e-05	0.000177481	6.13416e-05	-0.00149738	3.43474e-05	0.000621911	1.55657e-05
392.613	0.00169727	9.66203e-05	6.28642e-05	6.0549e-05	-0.00101687	3.39036e-05	0.000281542	1.53646e-05
392.813	0.00156031	9.53719e-05	-0.000114099	5.97667e-05	-0.000786245	3.34656e-05	0.000192996	1.51661e-05
393.013	0.00106087	9.41396e-05	-0.000485627	5.89944e-05	-0.00079069	3.30332e-05	0.000303167	1.49701e-05
393.213	0.000258303	9.29232e-05	-0.000325139	5.82322e-05	-0.000624452	3.26063e-05	-2.78451e-05	1.47767e-05
393.413	-0.0004525	9.17226e-05	-0.000863185	5.74798e-05	-0.00126298	3.2185e-05	-0.000789189	1.45858e-05
393.613	-0.000862291	9.05375e-05	-0.000841588	5.67371e-05	-0.0013282	3.17692e-05	-0.000902869	1.43973e-05
393.813	-0.00160053	8.93677e-05	-0.00136439	5.6004e-05	-0.00153859	3.13587e-05	-0.00105217	1.42113e-05
394.013	-0.00120159	8.8213e-05	-0.00144163	5.52804e-05	-0.00155959	3.09535e-05	-0.000953831	1.40277e-05
394.213	-0.000620116	8.70732e-05	-0.000214298	5.45661e-05	-0.00161879	3.05536e-05	-0.000302065	1.38464e-05
394.413	-0.000690084	8.59481e-05	-0.000119406	5.38611e-05	-0.00186119	3.01588e-05	4.99638e-05	1.36675e-05
394.613	0.000152677	8.48376e-05	0.000634034	5.31651e-05	-0.00165359	2.97691e-05	0.000498713	1.34909e-05
394.813	0.00144483	8.37414e-05	0.00137031	5.24782e-05	-0.00106874	2.93845e-05	0.00157556	1.33166e-05
395.013	0.00189808	8.26594e-05	0.00109085	5.18001e-05	-0.00163561	2.90048e-05	0.0021476	1.31446e-05
395.213	0.00195947	8.15914e-05	0.00101744	5.11308e-05	-0.00251773	2.863e-05	0.00206013	1.29747e-05
395.413	0.00254881	8.05372e-05	0.00148857	5.04702e-05	-0.00260351	2.82601e-05	0.00206174	1.28071e-05
395.613	0.00318601	7.94966e-05	0.00188351	4.98181e-05	-0.00296796	2.7895e-05	0.00216708	1.26416e-05
395.813	0.00263512	7.84694e-05	0.00166637	4.91744e-05	-0.00367632	2.75346e-05	0.00191851	1.24783e-05
396.013	0.00256749	7.74555e-05	0.00139706	4.8539e-05	-0.00484297	2.71788e-05	0.00181036	1.2317e-05
396.213	0.00319874	7.64547e-05	0.00135556	4.79119e-05	-0.00455602	2.68276e-05	0.00168156	1.21579e-05
396.413	0.0034577	7.54669e-05	0.00130408	4.72928e-05	-0.00435221	2.6481e-05	0.00154523	1.20008e-05
396.613	0.00344783	7.44918e-05	0.000417423	4.66817e-05	-0.00422296	2.61388e-05	0.00112556	1.18457e-05
396.813	0.00284312	7.35293e-05	-0.000992141	4.60786e-05	-0.00473982	2.58011e-05	0.000221926	1.16927e-05
397.013	0.00237342	7.25792e-05	-0.0017391	4.54832e-05	-0.00458906	2.54677e-05	-0.000193792	1.15416e-05
397.213	0.0014091	7.16415e-05	-0.00244878	4.48955e-05	-0.00459141	2.51387e-05	-0.000926998	1.13925e-05
397.413	0.000187456	7.07158e-05	-0.00373831	4.43154e-05	-0.00546158	2.48138e-05	-0.00201113	1.12453e-05
397.613	-7.92459e-05	6.98021e-05	-0.00401892	4.37428e-05	-0.00566115	2.44932e-05	-0.00208803	1.11e-05
397.813	-0.00020205	6.89002e-05	-0.00465935	4.31777e-05	-0.00585877	2.41768e-05	-0.00250775	1.09565e-05
398.013	-0.000347425	6.801e-05	-0.00420603	4.26198e-05	-0.00495088	2.38644e-05	-0.00199337	1.0815e-05
398.213	-0.000624428	6.71312e-05	-0.0035609	4.20691e-05	-0.00462391	2.3556e-05	-0.000995213	1.06752e-05
398.413	-0.000453807	6.62638e-05	-0.00340529	4.15255e-05	-0.00375258	2.32517e-05	-0.000412582	1.05373e-05
398.613	-3.61982e-05	6.54076e-05	-0.00343394	4.0989e-05	-0.00320743	2.29512e-05	-0.000804917	1.04012e-05
398.813	0.000163343	6.45625e-05	-0.00329044	4.04594e-05	-0.00289715	2.26547e-05	-0.000173016	1.02668e-05
[truncated: 1,005 more rows]

## Sheet: His-NTV-AviTag_RavA_ATP
SensorName: t1B3			SensorName: t1C3		SensorName: t1D3		SensorName: t1E3		SensorName: t1F3		SensorName: t1G3
Conc.	10		Conc.	7	Conc.	4.9	Conc.	3.43	Conc.	2.4	Conc.	1.6
Start	0		Start	0	Start	0	Start	0	Start	0	Start	0
Stop	299.8		Stop	299.8	Stop	299.8	Stop	299.8	Stop	299.8	Stop	299.8
Time1	Data1	Fit1	Data1	Fit1	Data1	Fit1	Data1	Fit1	Data1	Fit1	Data1	Fit1
0	0.017203	0	0.00934628	0	0.0121903	0	0.0160903	0	0.0107825	0	0.00362408	0
0.2	0.0177307	0.00354357	0.0112211	0.00239977	0.0128102	0.00174509	0.0163577	0.00140485	0.0112506	0.000979362	0.00437586	0.000600293
0.4	0.0183434	0.00686021	0.0133948	0.00466488	0.0134162	0.00340202	0.0165206	0.00274425	0.0119415	0.00191602	0.00500495	0.00117569
0.6	0.0192678	0.00996459	0.0154118	0.00680292	0.0138799	0.00497526	0.0165885	0.00402125	0.012047	0.00281185	0.00535253	0.00172724
0.8	0.0201552	0.0128704	0.0176316	0.00882108	0.0149155	0.00646906	0.0173162	0.00523876	0.0128757	0.00366864	0.00615511	0.00225592
1	0.021621	0.0155906	0.0196148	0.0107261	0.0159802	0.00788746	0.017945	0.00639958	0.0134258	0.0044881	0.00646492	0.00276269
1.2	0.0233633	0.0181371	0.0217302	0.0125245	0.016842	0.00923428	0.018106	0.00750634	0.0140676	0.00527188	0.00705242	0.00324846
1.4	0.0252351	0.0205211	0.0233593	0.0142221	0.0176808	0.0105132	0.0184946	0.00856157	0.0145152	0.00602153	0.00744646	0.00371412
1.6	0.0269246	0.0227531	0.0251218	0.0158248	0.0186682	0.0117275	0.019356	0.00956768	0.0149479	0.00673856	0.00792952	0.00416048
1.8	0.0289908	0.024843	0.0260211	0.0173379	0.0195174	0.0128807	0.0200936	0.010527	0.015226	0.00742439	0.00836119	0.00458837
2	0.0304343	0.0268	0.0261934	0.0187663	0.020428	0.0139758	0.021197	0.0114416	0.0152735	0.0080804	0.00861998	0.00499855
2.2	0.0309335	0.0286326	0.0262531	0.020115	0.0209104	0.0150157	0.0217034	0.0123137	0.0147374	0.00870789	0.00844407	0.00539176
2.4	0.0319291	0.0303489	0.0267533	0.0213885	0.0209133	0.0160032	0.0218071	0.0131453	0.0153124	0.00930812	0.00861582	0.0057687
2.6	0.0324606	0.0319564	0.0274011	0.0225909	0.0211681	0.016941	0.0214741	0.0139381	0.0153676	0.00988228	0.00928435	0.00613005
2.8	0.0331938	0.0334622	0.0275442	0.0237263	0.0218367	0.0178317	0.0216969	0.0146941	0.0159707	0.0104315	0.00971509	0.00647647
3	0.0342936	0.0348728	0.027827	0.0247985	0.0224347	0.0186775	0.0219645	0.015415	0.0160616	0.0109569	0.0101793	0.00680856
3.2	0.0362544	0.0361943	0.0290051	0.025811	0.0237927	0.0194809	0.0228433	0.0161024	0.0170584	0.0114595	0.0114857	0.00712694
3.4	0.0368189	0.0374326	0.0292677	0.0267672	0.0248177	0.0202439	0.0232236	0.0167578	0.0173951	0.0119404	0.0120548	0.00743217
3.6	0.0366179	0.038593	0.0292274	0.0276704	0.024686	0.0209686	0.0229769	0.0173828	0.0172205	0.0124004	0.0126161	0.0077248
3.8	0.0360192	0.0396806	0.0282013	0.0285235	0.0244333	0.0216569	0.0234899	0.0179788	0.0171105	0.0128404	0.0127709	0.00800536
4	0.0366273	0.0406999	0.0290195	0.0293293	0.024669	0.0223107	0.024171	0.0185471	0.017513	0.0132615	0.0139591	0.00827434
4.2	0.037276	0.0416556	0.0290859	0.0300904	0.0243308	0.0229318	0.0242771	0.0190891	0.0169883	0.0136643	0.0144355	0.00853224
4.4	0.0378228	0.0425516	0.0296296	0.0308096	0.0246725	0.0235217	0.0241325	0.0196059	0.0170862	0.0140497	0.0146112	0.0087795
4.6	0.0380089	0.0433918	0.0295342	0.031489	0.0243016	0.0240822	0.0244566	0.0200988	0.0169988	0.0144185	0.0144092	0.00901658
4.8	0.0388629	0.0441799	0.0298476	0.0321309	0.0244428	0.0246146	0.0250133	0.0205688	0.0176059	0.0147714	0.0150746	0.0092439
5	0.0399946	0.0449192	0.0304239	0.0327376	0.0246669	0.0251204	0.0251592	0.021017	0.0181532	0.015109	0.0151231	0.00946186
5.2	0.0406529	0.0456128	0.0307342	0.0333108	0.0248648	0.0256009	0.0249286	0.0214445	0.0186561	0.0154321	0.0151911	0.00967086
5.4	0.0412924	0.0462638	0.0306631	0.0338526	0.0250167	0.0260575	0.0249876	0.0218522	0.0186052	0.0157413	0.014174	0.00987127
5.6	0.0413621	0.0468748	0.0313381	0.0343648	0.0261316	0.0264914	0.0257642	0.022241	0.0190604	0.0160372	0.0137384	0.0100634
5.8	0.0421672	0.0474484	0.0314488	0.0348489	0.0266395	0.0269036	0.0257243	0.0226118	0.0192439	0.0163204	0.013227	0.0102477
6	0.0425628	0.0479871	0.0324918	0.0353066	0.0275078	0.0272953	0.026309	0.0229655	0.0199539	0.0165914	0.0135397	0.0104245
6.2	0.0421279	0.0484931	0.033432	0.0357393	0.0277044	0.0276676	0.0261492	0.0233029	0.0203248	0.0168508	0.0133142	0.0105939
6.4	0.0428964	0.0489685	0.0340831	0.0361485	0.0281234	0.0280214	0.0260912	0.0236246	0.0207271	0.017099	0.0136898	0.0107565
6.6	0.0426385	0.0494153	0.0342447	0.0365356	0.0286314	0.0283577	0.0259033	0.0239316	0.0209841	0.0173367	0.0138789	0.0109123
6.8	0.0440279	0.0498354	0.0348213	0.0369017	0.0296826	0.0286773	0.0268348	0.0242243	0.0214421	0.0175641	0.0146471	0.0110618
7	0.0453162	0.0502304	0.0358265	0.037248	0.0301415	0.0289811	0.0270903	0.0245036	0.0218398	0.0177819	0.0150067	0.0112052
7.2	0.0456524	0.050602	0.0362411	0.0375757	0.03041	0.0292699	0.0279248	0.02477	0.0222206	0.0179904	0.0153049	0.0113427
7.4	0.0453466	0.0509517	0.0361206	0.0378858	0.0303098	0.0295445	0.0278238	0.0250241	0.0218915	0.01819	0.0149507	0.0114747
7.6	0.0449466	0.0512809	0.035697	0.0381792	0.0297029	0.0298056	0.0274198	0.0252666	0.0215041	0.0183811	0.014725	0.0116012
7.8	0.0451595	0.0515909	0.0348934	0.0384571	0.0292843	0.0300538	0.0272172	0.0254979	0.0209106	0.018564	0.014456	0.0117226
8	0.0456547	0.051883	0.0350414	0.0387201	0.02827	0.0302899	0.0263897	0.0257186	0.0201829	0.0187392	0.0144354	0.011839
8.2	0.0462237	0.0521584	0.0349597	0.0389692	0.0282546	0.0305144	0.0262947	0.0259291	0.0191786	0.018907	0.0145571	0.0119507
8.4	0.0464538	0.052418	0.0351498	0.0392052	0.0281663	0.0307279	0.0259586	0.02613	0.0191634	0.0190677	0.014009	0.0120579
8.6	0.0475728	0.0526629	0.0352937	0.0394287	0.0276969	0.030931	0.0264065	0.0263217	0.019354	0.0192216	0.0140834	0.0121607
8.8	0.0485887	0.0528941	0.035948	0.0396405	0.0277818	0.0311242	0.0267488	0.0265046	0.0186319	0.019369	0.0138309	0.0122593
9	0.0488618	0.0531125	0.0361261	0.0398413	0.027794	0.031308	0.0262934	0.0266792	0.0184194	0.0195102	0.0135588	0.012354
9.2	0.0492295	0.0533188	0.035669	0.0400316	0.0277863	0.031483	0.0259152	0.0268458	0.0182819	0.0196455	0.0127061	0.0124448
9.4	0.0498879	0.0535139	0.0353613	0.0402121	0.0277775	0.0316494	0.0253752	0.0270047	0.0177222	0.0197751	0.0117008	0.0125319
9.6	0.0501263	0.0536984	0.0358247	0.0403833	0.0283307	0.0318078	0.025503	0.0271565	0.0183071	0.0198993	0.011521	0.0126156
9.8	0.0511512	0.0538731	0.0355789	0.0405457	0.0280355	0.0319586	0.0248772	0.0273013	0.0183017	0.0200183	0.0114904	0.0126958
10	0.0514438	0.0540386	0.036689	0.0406999	0.0286536	0.0321022	0.0256657	0.0274395	0.0191547	0.0201323	0.0126365	0.0127729
10.2	0.0503401	0.0541954	0.0366499	0.0408463	0.0290355	0.0322389	0.025682	0.0275715	0.0192547	0.0202416	0.0123417	0.0128468
10.4	0.0505029	0.0543442	0.0367505	0.0409853	0.0295536	0.0323691	0.025625	0.0276975	0.0191582	0.0203463	0.0129081	0.0129178
10.6	0.0507334	0.0544854	0.0371167	0.0411173	0.0305772	0.032493	0.0265796	0.0278177	0.0198303	0.0204468	0.0138102	0.0129859
10.8	0.0511106	0.0546196	0.0371905	0.0412428	0.0307881	0.0326112	0.0275857	0.0279326	0.0204408	0.020543	0.0145756	0.0130513
11	0.0508469	0.0547471	0.036891	0.0413621	0.0306491	0.0327237	0.0274597	0.0280422	0.0207455	0.0206353	0.014003	0.0131141
11.2	0.050766	0.0548685	0.0365856	0.0414756	0.0305717	0.0328309	0.0281754	0.0281469	0.0212474	0.0207239	0.013803	0.0131744
11.4	0.0504358	0.0549841	0.0362072	0.0415835	0.0306787	0.0329331	0.0276521	0.0282469	0.0208566	0.0208088	0.0136189	0.0132323
11.6	0.050647	0.0550942	0.0360629	0.0416863	0.0309736	0.0330305	0.0279381	0.0283424	0.0209149	0.0208902	0.0144804	0.0132879
11.8	0.051214	0.0551993	0.0364144	0.0417842	0.0314704	0.0331234	0.028663	0.0284336	0.0208694	0.0209683	0.0154273	0.0133413
12	0.0507623	0.0552996	0.0366067	0.0418774	0.0313969	0.033212	0.0289843	0.0285208	0.0207474	0.0210433	0.0152271	0.0133926
12.2	0.0510616	0.0553955	0.0377345	0.0419662	0.0322694	0.0332965	0.0297723	0.028604	0.0208372	0.0211152	0.0157161	0.0134419
12.4	0.0514103	0.0554872	0.0383311	0.042051	0.032287	0.0333772	0.0295511	0.0286835	0.0208432	0.0211842	0.0152923	0.0134892
12.6	0.0520922	0.055575	0.0392714	0.0421318	0.032818	0.0334541	0.0302376	0.0287595	0.0206855	0.0212505	0.0155847	0.0135347
12.8	0.0515918	0.0556592	0.039243	0.042209	0.0329178	0.0335276	0.0297979	0.0288322	0.0200741	0.0213141	0.0151964	0.0135784
13	0.0518158	0.0557399	0.0392235	0.0422827	0.0325706	0.0335978	0.0291983	0.0289016	0.0197596	0.0213752	0.0149481	0.0136203
13.2	0.0519192	0.0558175	0.0391611	0.0423531	0.0330355	0.0336647	0.0296078	0.0289679	0.0202861	0.0214338	0.0146801	0.0136607
13.4	0.0522724	0.055892	0.0394389	0.0424204	0.033446	0.0337288	0.0296606	0.0290314	0.0202211	0.0214902	0.01478	0.0136995
13.6	0.0523409	0.0559638	0.0397312	0.0424848	0.0335469	0.0337899	0.0296357	0.029092	0.0206554	0.0215443	0.0145515	0.0137367
13.8	0.0524694	0.0560329	0.0399128	0.0425465	0.0336721	0.0338484	0.0295078	0.02915	0.0204881	0.0215963	0.0147606	0.0137726
14	0.0528916	0.0560996	0.0409669	0.0426056	0.0343449	0.0339043	0.0305634	0.0292054	0.0211329	0.0216463	0.0157308	0.013807
14.2	0.0526008	0.056164	0.0409202	0.0426622	0.0347456	0.0339578	0.0297604	0.0292585	0.0211245	0.0216943	0.0149704	0.0138402
14.4	0.0537941	0.0562262	0.0414715	0.0427165	0.035104	0.034009	0.029772	0.0293092	0.0213993	0.0217405	0.0155684	0.013872
14.6	0.053833	0.0562864	0.0414915	0.0427686	0.0350821	0.034058	0.0300952	0.0293578	0.0218731	0.021785	0.0153258	0.0139027
14.8	0.0542672	0.0563446	0.0415189	0.0428186	0.0349926	0.0341049	0.0300396	0.0294042	0.0223436	0.0218277	0.0149699	0.0139322
15	0.0543701	0.0564012	0.0411909	0.0428668	0.0347844	0.0341498	0.0291088	0.0294487	0.0221288	0.0218688	0.0143945	0.0139606
15.2	0.0548804	0.056456	0.0409068	0.042913	0.0347256	0.0341929	0.0292646	0.0294913	0.0223043	0.0219084	0.0143337	0.0139879
15.4	0.0546946	0.0565093	0.0403751	0.0429576	0.0342647	0.0342342	0.0289844	0.029532	0.0217657	0.0219465	0.0141858	0.0140141
15.6	0.0542682	0.0565611	0.0404851	0.0430004	0.0337243	0.0342738	0.0293935	0.0295711	0.0219339	0.0219832	0.0143424	0.0140394
15.8	0.0542555	0.0566116	0.0403308	0.0430418	0.0331717	0.0343118	0.0295547	0.0296084	0.0221695	0.0220185	0.0141064	0.0140638
16	0.0536801	0.0566608	0.0401981	0.0430817	0.0327588	0.0343482	0.0288401	0.0296443	0.0219718	0.0220525	0.0139979	0.0140872
16.2	0.0536162	0.0567087	0.0403527	0.0431202	0.0320731	0.0343833	0.0281905	0.0296786	0.0214498	0.0220853	0.014223	0.0141098
16.4	0.0536991	0.0567555	0.0400809	0.0431574	0.0318034	0.0344169	0.0274737	0.0297115	0.0214878	0.0221169	0.0141116	0.0141316
16.6	0.0535845	0.0568013	0.0403549	0.0431933	0.0319231	0.0344493	0.0276529	0.029743	0.0216277	0.0221474	0.0144182	0.0141526
16.8	0.0530793	0.0568461	0.0400933	0.0432282	0.0317896	0.0344804	0.0269001	0.0297732	0.0216498	0.0221768	0.0143224	0.0141728
17	0.0529933	0.0568899	0.0403501	0.0432619	0.0315532	0.0345103	0.0277218	0.0298022	0.0214199	0.0222052	0.0142805	0.0141922
17.2	0.0528618	0.0569329	0.0404725	0.0432945	0.0319856	0.0345391	0.0284175	0.02983	0.0220575	0.0222325	0.0151421	0.014211
17.4	0.0530444	0.056975	0.0402751	0.0433262	0.0314054	0.0345669	0.0281493	0.0298567	0.0217618	0.022259	0.0154146	0.0142291
17.6	0.0527435	0.0570164	0.0398241	0.043357	0.0314329	0.0345936	0.0275828	0.0298823	0.0217036	0.0222845	0.0151567	0.0142466
17.8	0.0526696	0.057057	0.0399069	0.0433869	0.0319112	0.0346194	0.0271455	0.0299069	0.0214149	0.0223091	0.0152045	0.0142634
18	0.0539844	0.0570969	0.0405412	0.043416	0.0327378	0.0346443	0.0278695	0.0299306	0.0218157	0.022333	0.0163961	0.0142797
18.2	0.0546541	0.0571362	0.0414087	0.0434443	0.0337082	0.0346683	0.0277193	0.0299532	0.0217961	0.022356	0.0163253	0.0142954
18.4	0.0556991	0.0571749	0.0420096	0.0434718	0.0347112	0.0346915	0.0285753	0.0299751	0.0219657	0.0223783	0.0168238	0.0143105
18.6	0.0553889	0.0572131	0.0417362	0.0434987	0.0345204	0.034714	0.0286018	0.029996	0.0221075	0.0223998	0.0164883	0.0143252
18.8	0.0565773	0.0572507	0.0422023	0.0435249	0.0355741	0.0347357	0.0290492	0.0300162	0.0224319	0.0224207	0.0170535	0.0143393
19	0.0564728	0.0572877	0.0413615	0.0435504	0.0358653	0.0347566	0.0285165	0.0300356	0.022544	0.0224409	0.0166309	0.0143529
19.2	0.0570746	0.0573243	0.0413844	0.0435754	0.0357579	0.034777	0.0290254	0.0300542	0.0220675	0.0224605	0.0163969	0.0143661
19.4	0.0570731	0.0573605	0.0417244	0.0435998	0.0357447	0.0347966	0.0291017	0.0300722	0.0223332	0.0224794	0.0164209	0.0143789
19.6	0.0571146	0.0573963	0.0419611	0.0436237	0.0355987	0.0348157	0.0293882	0.0300895	0.0221164	0.0224978	0.0166127	0.0143912
19.8	0.058235	0.0574316	0.041856	0.0436471	0.0357614	0.0348342	0.0294527	0.0301062	0.0223512	0.0225156	0.0164831	0.0144032
20	0.0583042	0.0574666	0.0416331	0.0436701	0.0355081	0.0348522	0.0292488	0.0301222	0.0216509	0.0225329	0.0160125	0.0144147
20.2	0.0581247	0.0575012	0.0409402	0.0436926	0.0351884	0.0348697	0.028924	0.0301377	0.0211786	0.0225497	0.0150103	0.0144259
20.4	0.0580991	0.0575354	0.0406959	0.0437146	0.0348933	0.0348866	0.0289501	0.0301526	0.0221046	0.022566	0.0150182	0.0144367
20.6	0.0583889	0.0575694	0.0412888	0.0437363	0.0347332	0.0349031	0.0290449	0.030167	0.022609	0.0225818	0.0149058	0.0144472
20.8	0.0579482	0.0576031	0.0409146	0.0437576	0.0342931	0.0349192	0.0285201	0.0301809	0.0225427	0.0225972	0.014203	0.0144574
21	0.0575601	0.0576364	0.040417	0.0437785	0.0337157	0.0349348	0.0288798	0.0301944	0.0223521	0.0226122	0.0142095	0.0144672
21.2	0.0569583	0.0576696	0.040419	0.0437991	0.033443	0.0349501	0.0281058	0.0302073	0.0221573	0.0226268	0.0142218	0.0144767
21.4	0.0565658	0.0577024	0.0403477	0.0438194	0.0330188	0.0349649	0.0268592	0.0302199	0.0217196	0.0226409	0.0139274	0.014486
21.6	0.055703	0.057735	0.0406996	0.0438394	0.0336977	0.0349794	0.0264663	0.030232	0.0219018	0.0226547	0.0137395	0.014495
21.8	0.0561201	0.0577674	0.0411511	0.043859	0.0337933	0.0349936	0.0267204	0.0302437	0.0217164	0.0226682	0.0142796	0.0145037
22	0.0568265	0.0577996	0.0418521	0.0438785	0.0335605	0.0350074	0.02782	0.0302551	0.0220339	0.0226813	0.0152673	0.0145122
22.2	0.056342	0.0578315	0.0422083	0.0438976	0.0337946	0.0350209	0.0277784	0.0302661	0.0218524	0.0226941	0.015296	0.0145204
22.4	0.0562847	0.0578633	0.0418368	0.0439165	0.0340364	0.0350341	0.0274786	0.0302767	0.0220319	0.0227065	0.0153786	0.0145284
22.6	0.0559242	0.0578949	0.0415804	0.0439352	0.0334028	0.0350471	0.0265124	0.0302871	0.0216332	0.0227187	0.0153455	0.0145361
22.8	0.0567513	0.0579263	0.0423068	0.0439537	0.0338881	0.0350597	0.0264119	0.0302971	0.0217362	0.0227306	0.0157081	0.0145437
23	0.056926	0.0579575	0.0424242	0.0439719	0.0339619	0.0350722	0.026538	0.0303068	0.0221784	0.0227422	0.0155154	0.014551
23.2	0.0575753	0.0579886	0.042692	0.04399	0.0334629	0.0350844	0.0267887	0.0303162	0.0220477	0.0227536	0.0157019	0.0145582
23.4	0.0578113	0.0580195	0.0426513	0.0440078	0.0337613	0.0350963	0.0266572	0.0303254	0.0224081	0.0227647	0.0157007	0.0145652
23.6	0.058247	0.0580503	0.0427852	0.0440255	0.0335882	0.035108	0.0274034	0.0303343	0.0223752	0.0227755	0.0156942	0.0145719
23.8	0.058133	0.0580809	0.0425685	0.044043	0.0331378	0.0351196	0.0277256	0.030343	0.0220872	0.0227862	0.0152206	0.0145785
24	0.0583644	0.0581114	0.04242	0.0440604	0.0333593	0.0351309	0.0288821	0.0303514	0.0227863	0.0227966	0.0154064	0.014585
24.2	0.0589579	0.0581417	0.0425448	0.0440776	0.0337869	0.035142	0.0296052	0.0303596	0.0234246	0.0228068	0.0160146	0.0145913
24.4	0.0601699	0.058172	0.0434171	0.0440946	0.0342649	0.035153	0.0302917	0.0303676	0.0246782	0.0228168	0.0171092	0.0145974
24.6	0.060616	0.0582021	0.0434876	0.0441116	0.0347786	0.0351638	0.0309405	0.0303754	0.0249388	0.0228266	0.016975	0.0146034
24.8	0.0606373	0.0582321	0.0433586	0.0441283	0.0350366	0.0351744	0.0311812	0.030383	0.0254038	0.0228362	0.017077	0.0146092
25	0.0606541	0.058262	0.0432949	0.044145	0.0351158	0.0351849	0.0312837	0.0303904	0.025253	0.0228457	0.0168276	0.0146149
25.2	0.0609128	0.0582918	0.0436569	0.0441615	0.035307	0.0351953	0.0314111	0.0303976	0.0254526	0.022855	0.0167535	0.0146205
25.4	0.0612081	0.0583214	0.0443895	0.044178	0.0353544	0.0352054	0.0320151	0.0304047	0.0252628	0.0228641	0.0165197	0.014626
25.6	0.0608269	0.058351	0.0445795	0.0441943	0.0352116	0.0352155	0.0328475	0.0304116	0.0259452	0.0228731	0.0162468	0.0146313
25.8	0.0609068	0.0583805	0.0451374	0.0442105	0.0355512	0.0352254	0.033844	0.0304183	0.0259656	0.0228819	0.01652	0.0146365
26	0.0606106	0.0584099	0.0453185	0.0442266	0.035321	0.0352353	0.0337244	0.0304249	0.0262795	0.0228906	0.0162531	0.0146417
26.2	0.0601137	0.0584392	0.0456859	0.0442426	0.0361978	0.035245	0.0336142	0.0304314	0.0263965	0.0228991	0.0163003	0.0146467
26.4	0.059695	0.0584684	0.04509	0.0442586	0.0360011	0.0352545	0.0332277	0.0304377	0.0257561	0.0229075	0.0155792	0.0146516
26.6	0.0592534	0.0584975	0.0455071	0.0442744	0.0360645	0.035264	0.0325989	0.0304439	0.0252102	0.0229158	0.0148282	0.0146564
26.8	0.0594546	0.0585266	0.0459408	0.0442902	0.036338	0.0352734	0.0328281	0.03045	0.0257694	0.022924	0.0149378	0.0146611
27	0.0593737	0.0585556	0.045811	0.0443059	0.0363743	0.0352827	0.0327289	0.030456	0.0256552	0.0229321	0.0149217	0.0146658
27.2	0.0596844	0.0585844	0.0458874	0.0443215	0.0363682	0.0352919	0.0323379	0.0304618	0.0255365	0.02294	0.0154822	0.0146703
27.4	0.0590343	0.0586133	0.0459265	0.044337	0.0366759	0.035301	0.0323009	0.0304676	0.0250014	0.0229478	0.0158088	0.0146748
27.6	0.058744	0.058642	0.0457523	0.0443525	0.0370865	0.0353101	0.0325168	0.0304732	0.0245365	0.0229556	0.016614	0.0146792
27.8	0.058415	0.0586707	0.045252	0.0443679	0.0366792	0.035319	0.0321718	0.0304788	0.024017	0.0229632	0.0169688	0.0146835
28	0.0593648	0.0586993	0.0458336	0.0443832	0.0373646	0.0353279	0.0319494	0.0304842	0.0247995	0.0229708	0.017994	0.0146877
28.2	0.0597999	0.0587278	0.0458839	0.0443985	0.0372924	0.0353367	0.031048	0.0304896	0.0236503	0.0229783	0.0184288	0.0146919
28.4	0.060542	0.0587562	0.0454958	0.0444137	0.0370482	0.0353454	0.0310983	0.0304949	0.0238677	0.0229856	0.0192663	0.014696
28.6	0.060536	0.0587846	0.0446475	0.0444289	0.0366333	0.0353541	0.030867	0.0305001	0.023905	0.0229929	0.0185827	0.0147
28.8	0.060524	0.0588129	0.0438606	0.044444	0.0357961	0.0353627	0.0304578	0.0305052	0.0240575	0.0230002	0.0181672	0.014704
29	0.0603691	0.0588412	0.0440132	0.044459	0.0357295	0.0353713	0.0301703	0.0305102	0.0232537	0.0230073	0.0175247	0.0147079
29.2	0.0600703	0.0588694	0.0443964	0.044474	0.0352384	0.0353798	0.0304606	0.0305152	0.0227836	0.0230144	0.0174521	0.0147118
29.4	0.0598228	0.0588975	0.0449019	0.044489	0.0344703	0.0353882	0.0304745	0.0305201	0.0226123	0.0230214	0.0166612	0.0147156
29.6	0.0593447	0.0589256	0.0450776	0.0445039	0.0347202	0.0353966	0.0304651	0.030525	0.0233677	0.0230284	0.0161313	0.0147194
29.8	0.0588348	0.0589536	0.0450663	0.0445187	0.0344204	0.0354049	0.0307132	0.0305298	0.0230321	0.0230352	0.0157211	0.0147231
30	0.0583988	0.0589816	0.0446799	0.0445336	0.0333988	0.0354132	0.0299979	0.0305345	0.0228783	0.0230421	0.0150114	0.0147268
30.2	0.0574999	0.0590095	0.0446537	0.0445483	0.0337846	0.0354215	0.0301062	0.0305392	0.0225424	0.0230488	0.0145635	0.0147304
30.4	0.0570758	0.0590373	0.0444599	0.0445631	0.0336396	0.0354296	0.0297533	0.0305438	0.0219913	0.0230555	0.0138817	0.0147339
30.6	0.057593	0.0590651	0.044961	0.0445777	0.0343591	0.0354378	0.0300266	0.0305484	0.0226592	0.0230622	0.0140938	0.0147375
30.8	0.0578791	0.0590928	0.0450296	0.0445924	0.0342772	0.0354459	0.0302019	0.0305529	0.023305	0.0230688	0.0148726	0.014741
31	0.0578599	0.0591205	0.0448506	0.044607	0.0343388	0.035454	0.0296189	0.0305574	0.0226247	0.0230753	0.014782	0.0147444
31.2	0.0578109	0.0591481	0.0448536	0.0446216	0.0340187	0.035462	0.0296263	0.0305618	0.0226417	0.0230819	0.0149861	0.0147478
31.4	0.0570547	0.0591757	0.0445415	0.0446361	0.0339459	0.03547	0.0297981	0.0305662	0.0226876	0.0230883	0.0152851	0.0147512
31.6	0.0574878	0.0592032	0.0445197	0.0446506	0.0338165	0.035478	0.030166	0.0305706	0.0234469	0.0230947	0.016087	0.0147546
31.8	0.0577887	0.0592306	0.0440018	0.0446651	0.032638	0.0354859	0.0293526	0.0305749	0.023468	0.0231011	0.0158832	0.0147579
32	0.058001	0.059258	0.0439632	0.0446795	0.0328039	0.0354939	0.0293299	0.0305792	0.0231711	0.0231074	0.0165622	0.0147611
32.2	0.0588433	0.0592854	0.0436222	0.044694	0.0327095	0.0355017	0.0301258	0.0305834	0.0234398	0.0231137	0.0172516	0.0147644
32.4	0.0595874	0.0593127	0.0435084	0.0447083	0.0325258	0.0355096	0.0307143	0.0305876	0.0238542	0.02312	0.0172868	0.0147676
32.6	0.0596557	0.0593399	0.0432196	0.0447227	0.0322354	0.0355174	0.0304003	0.0305918	0.0237647	0.0231262	0.0163605	0.0147708
32.8	0.0590737	0.0593671	0.0425556	0.044737	0.0321502	0.0355252	0.0300386	0.0305959	0.0233621	0.0231324	0.015856	0.014774
33	0.0592652	0.0593942	0.0433906	0.0447513	0.0329341	0.0355329	0.0303314	0.0306	0.0232244	0.0231386	0.0158885	0.0147771
33.2	0.0594259	0.0594213	0.0432501	0.0447655	0.0325702	0.0355407	0.0301345	0.0306041	0.0228046	0.0231447	0.015024	0.0147802
33.4	0.0596161	0.0594484	0.0434697	0.0447797	0.0325421	0.0355484	0.0295821	0.0306081	0.0228672	0.0231508	0.0146022	0.0147833
33.6	0.0597637	0.0594754	0.0435522	0.0447939	0.0334843	0.0355561	0.0302044	0.0306122	0.0229612	0.0231569	0.0148576	0.0147864
33.8	0.0592805	0.0595023	0.0432695	0.0448081	0.0329298	0.0355637	0.0296694	0.0306162	0.0228809	0.0231629	0.0144446	0.0147894
34	0.0591664	0.0595292	0.0431762	0.0448223	0.0332809	0.0355714	0.0292168	0.0306201	0.0226633	0.0231689	0.0140196	0.0147924
34.2	0.0594009	0.059556	0.0430362	0.0448364	0.0341765	0.035579	0.0295515	0.0306241	0.0227812	0.0231749	0.0137674	0.0147954
34.4	0.0601698	0.0595828	0.0435014	0.0448505	0.0347765	0.0355866	0.0297908	0.030628	0.023067	0.0231808	0.0142227	0.0147984
34.6	0.0605688	0.0596096	0.0436788	0.0448645	0.0354675	0.0355942	0.030017	0.0306319	0.0238093	0.0231868	0.0150275	0.0148014
34.8	0.060779	0.0596363	0.0437769	0.0448786	0.0354869	0.0356017	0.0293143	0.0306358	0.0237676	0.0231927	0.0150439	0.0148043
35	0.0601322	0.0596629	0.043431	0.0448926	0.0348553	0.0356093	0.0287525	0.0306397	0.0224345	0.0231986	0.0144705	0.0148073
35.2	0.0598558	0.0596895	0.0433889	0.0449066	0.0345614	0.0356168	0.0292203	0.0306435	0.0223353	0.0232044	0.0148921	0.0148102
35.4	0.0599581	0.0597161	0.0443847	0.0449205	0.0350252	0.0356243	0.0292757	0.0306473	0.0226402	0.0232103	0.0157709	0.0148131
35.6	0.0603498	0.0597426	0.0450186	0.0449345	0.0351709	0.0356318	0.0296323	0.0306512	0.0228738	0.0232161	0.0159255	0.0148159
35.8	0.0606953	0.059769	0.0447583	0.0449484	0.0349954	0.0356393	0.0296254	0.0306549	0.0223405	0.0232219	0.0155207	0.0148188
36	0.0608226	0.0597954	0.0448582	0.0449623	0.0356139	0.0356467	0.0295719	0.0306587	0.0223565	0.0232277	0.0162787	0.0148217
36.2	0.0614575	0.0598218	0.0454849	0.0449762	0.0359432	0.0356542	0.0300279	0.0306625	0.0231643	0.0232335	0.0166837	0.0148245
36.4	0.0615165	0.0598481	0.0450236	0.04499	0.0360813	0.0356616	0.0297903	0.0306662	0.0222397	0.0232392	0.0162014	0.0148273
36.6	0.0610875	0.0598744	0.0448844	0.0450039	0.0358226	0.035669	0.0295311	0.03067	0.0220925	0.0232449	0.0157932	0.0148301
36.8	0.0613147	0.0599006	0.0452163	0.0450177	0.0365091	0.0356764	0.0297192	0.0306737	0.0227171	0.0232507	0.0163631	0.0148329
37	0.0614789	0.0599268	0.0454047	0.0450314	0.0368445	0.0356838	0.0302004	0.0306774	0.0231648	0.0232564	0.0164025	0.0148357
37.2	0.0614094	0.0599529	0.045211	0.0450452	0.0370582	0.0356911	0.0300406	0.0306811	0.0234487	0.023262	0.0159598	0.0148385
37.4	0.0611694	0.059979	0.0456354	0.0450589	0.0372231	0.0356985	0.0300215	0.0306847	0.0241775	0.0232677	0.0159859	0.0148412
37.6	0.0613802	0.0600051	0.0453157	0.0450727	0.0374889	0.0357058	0.0309958	0.0306884	0.0247522	0.0232734	0.0160672	0.014844
37.8	0.0614814	0.0600311	0.0453444	0.0450864	0.0372297	0.0357132	0.0307195	0.0306921	0.0254662	0.023279	0.0155132	0.0148467
38	0.0615886	0.060057	0.0447947	0.0451	0.0365531	0.0357205	0.0308937	0.0306957	0.0254864	0.0232846	0.0152058	0.0148494
38.2	0.0613587	0.0600829	0.0449373	0.0451137	0.0365636	0.0357278	0.030832	0.0306993	0.0255667	0.0232902	0.0151064	0.0148521
38.4	0.0614717	0.0601088	0.0453327	0.0451273	0.0365325	0.035735	0.0308173	0.030703	0.025601	0.0232958	0.0153757	0.0148548
38.6	0.061081	0.0601346	0.045261	0.0451409	0.0366221	0.0357423	0.0304103	0.0307066	0.0252217	0.0233014	0.0153695	0.0148575
38.8	0.0613749	0.0601604	0.0456672	0.0451545	0.0368982	0.0357496	0.0306469	0.0307102	0.0248545	0.023307	0.0154551	0.0148602
39	0.0609577	0.0601861	0.0454118	0.0451681	0.0366481	0.0357568	0.0310115	0.0307138	0.023902	0.0233126	0.0158345	0.0148629
39.2	0.0613361	0.0602118	0.0458475	0.0451817	0.0374369	0.0357641	0.0314091	0.0307173	0.0237809	0.0233181	0.0165958	0.0148656
39.4	0.0619124	0.0602374	0.0465046	0.0451952	0.037512	0.0357713	0.0316289	0.0307209	0.0241933	0.0233236	0.0165837	0.0148683
39.6	0.0627106	0.060263	0.046868	0.0452087	0.0370482	0.0357785	0.0322022	0.0307245	0.0245349	0.0233292	0.0168529	0.0148709
39.8	0.0626846	0.0602885	0.0467954	0.0452222	0.0367668	0.0357857	0.0322904	0.030728	0.0245535	0.0233347	0.0169852	0.0148736
40	0.0630092	0.060314	0.0468966	0.0452357	0.0367377	0.0357929	0.0318744	0.0307316	0.0242893	0.0233402	0.0172888	0.0148762
40.2	0.0631379	0.0603395	0.0470156	0.0452491	0.0364187	0.0358001	0.0318173	0.0307351	0.0241233	0.0233457	0.016623	0.0148788
40.4	0.0634192	0.0603649	0.0467622	0.0452626	0.0366677	0.0358073	0.0317745	0.0307386	0.0239401	0.0233512	0.0162256	0.0148815
40.6	0.0629759	0.0603903	0.047076	0.045276	0.0361078	0.0358144	0.0315813	0.0307422	0.024124	0.0233567	0.0160567	0.0148841
40.8	0.0632925	0.0604156	0.0470382	0.0452894	0.0363395	0.0358216	0.0323294	0.0307457	0.0246577	0.0233621	0.0160858	0.0148867
41	0.0633433	0.0604409	0.0464112	0.0453027	0.0365657	0.0358287	0.032563	0.0307492	0.0248395	0.0233676	0.0153155	0.0148893
41.2	0.0624646	0.0604661	0.0449772	0.0453161	0.0352081	0.0358358	0.0317587	0.0307527	0.0244302	0.023373	0.0141117	0.0148919
41.4	0.0622809	0.0604913	0.0445458	0.0453294	0.0346636	0.0358429	0.0310221	0.0307562	0.023443	0.0233785	0.0135948	0.0148945
41.6	0.0625416	0.0605165	0.044117	0.0453428	0.0345588	0.0358501	0.0311949	0.0307597	0.0238241	0.0233839	0.0133853	0.0148971
41.8	0.0622066	0.0605416	0.0434442	0.0453561	0.033896	0.0358572	0.0298931	0.0307632	0.0234277	0.0233893	0.012657	0.0148997
42	0.0620953	0.0605666	0.0431412	0.0453693	0.0338993	0.0358642	0.0293478	0.0307666	0.023896	0.0233947	0.0127276	0.0149023
42.2	0.0615875	0.0605917	0.0431111	0.0453826	0.0342102	0.0358713	0.0287753	0.0307701	0.0233768	0.0234002	0.0124047	0.0149048
42.4	0.0612261	0.0606166	0.0422606	0.0453958	0.0339176	0.0358784	0.028676	0.0307736	0.0229394	0.0234056	0.0119857	0.0149074
42.6	0.060995	0.0606416	0.0423416	0.0454091	0.0341428	0.0358855	0.02825	0.030777	0.0230344	0.0234109	0.0125843	0.01491
42.8	0.0615398	0.0606665	0.0424676	0.0454223	0.0345656	0.0358925	0.028765	0.0307805	0.0230586	0.0234163	0.0129329	0.0149125
43	0.0608816	0.0606913	0.0416044	0.0454355	0.0346501	0.0358996	0.0284581	0.0307839	0.022496	0.0234217	0.012939	0.0149151
43.2	0.0610399	0.0607161	0.0422601	0.0454486	0.035121	0.0359066	0.0285645	0.0307873	0.0228865	0.0234271	0.0131351	0.0149176
43.4	0.0614636	0.0607409	0.042094	0.0454618	0.0349918	0.0359136	0.0283995	0.0307908	0.023712	0.0234324	0.0131687	0.0149202
43.6	0.0615242	0.0607656	0.0430996	0.0454749	0.0347919	0.0359206	0.0283275	0.0307942	0.0237371	0.0234378	0.0135543	0.0149227
43.8	0.0608455	0.0607903	0.0436492	0.045488	0.0354223	0.0359276	0.028463	0.0307976	0.0236472	0.0234431	0.0138692	0.0149253
44	0.0613402	0.0608149	0.0443417	0.0455011	0.0355239	0.0359346	0.0286444	0.030801	0.0244426	0.0234485	0.014093	0.0149278
44.2	0.0607486	0.0608395	0.0448143	0.0455142	0.0359876	0.0359416	0.0294826	0.0308045	0.0251259	0.0234538	0.0143435	0.0149303
44.4	0.0613251	0.0608641	0.0454071	0.0455272	0.0367711	0.0359486	0.0304491	0.0308079	0.0260103	0.0234592	0.0161105	0.0149328
44.6	0.0610194	0.0608886	0.0457117	0.0455403	0.0359591	0.0359556	0.0302579	0.0308113	0.0255952	0.0234645	0.0165192	0.0149354
44.8	0.0605367	0.060913	0.0459241	0.0455533	0.0354751	0.0359625	0.0304055	0.0308147	0.0245169	0.0234698	0.0163391	0.0149379
45	0.0609088	0.0609374	0.0459896	0.0455663	0.0350198	0.0359695	0.0308256	0.0308181	0.0237084	0.0234751	0.0167125	0.0149404
45.2	0.0601053	0.0609618	0.0454495	0.0455793	0.0339001	0.0359764	0.0301874	0.0308215	0.0225937	0.0234804	0.0167663	0.0149429
45.4	0.0604949	0.0609862	0.0457958	0.0455923	0.0346296	0.0359834	0.0300318	0.0308248	0.0225486	0.0234857	0.0173431	0.0149454
45.6	0.0608591	0.0610105	0.0456903	0.0456052	0.0346133	0.0359903	0.0301415	0.0308282	0.0232434	0.023491	0.0170105	0.0149479
45.8	0.0612174	0.0610347	0.0454463	0.0456181	0.0346164	0.0359972	0.0300121	0.0308316	0.0229521	0.0234963	0.0166664	0.0149504
46	0.0616256	0.0610589	0.0457681	0.045631	0.0343745	0.0360041	0.0308341	0.030835	0.0230783	0.0235016	0.0167144	0.0149529
46.2	0.0617645	0.0610831	0.0454936	0.0456439	0.0340744	0.036011	0.0306694	0.0308383	0.0225811	0.0235068	0.0166125	0.0149554
46.4	0.061992	0.0611072	0.0449073	0.0456568	0.0340191	0.0360179	0.0311827	0.0308417	0.022506	0.0235121	0.0167181	0.0149579
46.6	0.0623091	0.0611313	0.0448171	0.0456697	0.0348326	0.0360248	0.0315272	0.030845	0.0226965	0.0235174	0.0168452	0.0149604
46.8	0.0627797	0.0611554	0.0443497	0.0456825	0.0353627	0.0360317	0.0313985	0.0308484	0.022045	0.0235226	0.0159836	0.0149629
47	0.0627247	0.0611794	0.0441218	0.0456953	0.0365041	0.0360386	0.0313223	0.0308518	0.0224215	0.0235279	0.0156922	0.0149653
47.2	0.0629769	0.0612033	0.0441688	0.0457081	0.0365986	0.0360454	0.0318136	0.0308551	0.0226912	0.0235331	0.0158741	0.0149678
47.4	0.0628884	0.0612273	0.0434745	0.0457209	0.0364602	0.0360523	0.0319083	0.0308584	0.0222699	0.0235383	0.0153818	0.0149703
47.6	0.0629428	0.0612511	0.0440732	0.0457337	0.0365021	0.0360591	0.0325021	0.0308618	0.0225819	0.0235436	0.0154558	0.0149728
47.8	0.062729	0.061275	0.0442815	0.0457465	0.0371863	0.036066	0.0326274	0.0308651	0.0235201	0.0235488	0.0164756	0.0149752
48	0.0629247	0.0612988	0.044723	0.0457592	0.0371669	0.0360728	0.0329431	0.0308684	0.0250008	0.023554	0.0169755	0.0149777
48.2	0.0631206	0.0613225	0.0444987	0.0457719	0.037589	0.0360796	0.0328252	0.0308718	0.025233	0.0235592	0.0177097	0.0149802
48.4	0.0637443	0.0613463	0.0443148	0.0457846	0.0371373	0.0360864	0.0320855	0.0308751	0.0257347	0.0235645	0.018281	0.0149826
48.6	0.0630448	0.0613699	0.0442848	0.0457973	0.0360616	0.0360932	0.0316582	0.0308784	0.0253947	0.0235697	0.0176792	0.0149851
48.8	0.0623602	0.0613936	0.0439224	0.04581	0.0351736	0.0361	0.0313929	0.0308817	0.0250777	0.0235749	0.0171982	0.0149875
49	0.0628847	0.0614172	0.0442221	0.0458226	0.0351746	0.0361068	0.0319304	0.030885	0.0258079	0.0235801	0.0174606	0.01499
49.2	0.0624641	0.0614407	0.0438334	0.0458352	0.0345522	0.0361136	0.0306473	0.0308883	0.0251796	0.0235853	0.016989	0.0149924
49.4	0.06248	0.0614642	0.0441458	0.0458478	0.0342245	0.0361204	0.0300966	0.0308916	0.0251597	0.0235904	0.0160015	0.0149949
49.6	0.0625546	0.0614877	0.0443524	0.0458604	0.0337623	0.0361272	0.0303741	0.0308949	0.0249981	0.0235956	0.014661	0.0149973
49.8	0.0624416	0.0615111	0.0443804	0.045873	0.0332367	0.0361339	0.0299024	0.0308982	0.0248662	0.0236008	0.0143081	0.0149998
50	0.062105	0.0615345	0.0449534	0.0458856	0.0330101	0.0361407	0.0298877	0.0309015	0.0241398	0.023606	0.0141572	0.0150022
50.2	0.0624541	0.0615579	0.0453978	0.0458981	0.0337838	0.0361474	0.029781	0.0309048	0.0244412	0.0236111	0.014397	0.0150046
50.4	0.0622083	0.0615812	0.0453047	0.0459106	0.0348381	0.0361541	0.0307299	0.0309081	0.0242081	0.0236163	0.014012	0.0150071
50.6	0.0612974	0.0616045	0.0450608	0.0459232	0.03478	0.0361609	0.0301382	0.0309114	0.0230339	0.0236215	0.0125795	0.0150095
50.8	0.0611193	0.0616277	0.04585	0.0459356	0.034828	0.0361676	0.0296126	0.0309147	0.0221678	0.0236266	0.0121624	0.0150119
51	0.0598715	0.0616509	0.0458498	0.0459481	0.0345904	0.0361743	0.0291632	0.0309179	0.0212874	0.0236318	0.0114564	0.0150144
51.2	0.0592872	0.0616741	0.0455278	0.0459606	0.0340779	0.036181	0.0291685	0.0309212	0.0202029	0.0236369	0.0113252	0.0150168
51.4	0.0595125	0.0616972	0.0456825	0.045973	0.0340523	0.0361877	0.0287655	0.0309245	0.0201949	0.023642	0.011041	0.0150192
51.6	0.0598514	0.0617202	0.0463382	0.0459854	0.0347778	0.0361944	0.0288023	0.0309277	0.0205552	0.0236472	0.0117649	0.0150216
51.8	0.0601239	0.0617433	0.0466633	0.0459978	0.0355759	0.0362011	0.0288831	0.030931	0.0214408	0.0236523	0.0126736	0.0150241
52	0.0607197	0.0617663	0.0470895	0.0460102	0.0362539	0.0362077	0.0292178	0.0309343	0.022126	0.0236574	0.0131061	0.0150265
52.2	0.0608849	0.0617892	0.0469663	0.0460226	0.0369835	0.0362144	0.0288658	0.0309375	0.0220505	0.0236625	0.0136843	0.0150289
52.4	0.0611416	0.0618121	0.0465985	0.046035	0.0369514	0.0362211	0.0289625	0.0309408	0.0225025	0.0236677	0.0136752	0.0150313
52.6	0.0612714	0.061835	0.0465378	0.0460473	0.0371802	0.0362277	0.0292388	0.030944	0.0230596	0.0236728	0.0144683	0.0150337
52.8	0.0614891	0.0618578	0.0465297	0.0460596	0.0371277	0.0362344	0.0292534	0.0309473	0.023498	0.0236779	0.0142887	0.0150361
53	0.062538	0.0618806	0.0472047	0.0460719	0.0379151	0.036241	0.0301644	0.0309505	0.0239437	0.023683	0.0153172	0.0150385
53.2	0.0626382	0.0619034	0.0467782	0.0460842	0.0374579	0.0362476	0.0300476	0.0309537	0.023627	0.0236881	0.015138	0.0150409
53.4	0.0623459	0.0619261	0.0459061	0.0460965	0.037138	0.0362542	0.029991	0.030957	0.0237645	0.0236932	0.0142321	0.0150433
53.6	0.062318	0.0619488	0.0452153	0.0461087	0.0365566	0.0362609	0.029856	0.0309602	0.0236838	0.0236983	0.0138884	0.0150457
53.8	0.0630902	0.0619714	0.0454288	0.046121	0.0362961	0.0362675	0.0297855	0.0309634	0.0241271	0.0237033	0.0147231	0.0150481
54	0.0632796	0.061994	0.0457181	0.0461332	0.0366558	0.0362741	0.0304661	0.0309667	0.0240741	0.0237084	0.0143297	0.0150505
54.2	0.0637396	0.0620166	0.0458433	0.0461454	0.036675	0.0362807	0.0307064	0.0309699	0.0238689	0.0237135	0.0145142	0.0150529
54.4	0.0628503	0.0620391	0.0451137	0.0461576	0.0364876	0.0362872	0.03049	0.0309731	0.0224827	0.0237186	0.0137595	0.0150553
54.6	0.0620775	0.0620616	0.0449447	0.0461697	0.0350393	0.0362938	0.0292907	0.0309763	0.0209501	0.0237236	0.0130393	0.0150577
54.8	0.0622776	0.0620841	0.0451894	0.0461819	0.0352088	0.0363004	0.0291947	0.0309795	0.0205725	0.0237287	0.0131124	0.0150601
55	0.0619124	0.0621065	0.0441674	0.046194	0.034024	0.0363069	0.0288889	0.0309827	0.0196861	0.0237337	0.012395	0.0150625
55.2	0.0621603	0.0621288	0.0441548	0.0462062	0.0342021	0.0363135	0.0295608	0.0309859	0.0195205	0.0237388	0.0125304	0.0150648
55.4	0.0619228	0.0621512	0.0441615	0.0462183	0.0340172	0.03632	0.0294321	0.0309891	0.0196385	0.0237438	0.0128388	0.0150672
55.6	0.0627155	0.0621735	0.0448207	0.0462303	0.0350604	0.0363266	0.0300963	0.0309923	0.0196895	0.0237489	0.0140176	0.0150696
55.8	0.0629959	0.0621957	0.0454451	0.0462424	0.0351736	0.0363331	0.0303152	0.0309955	0.0200873	0.0237539	0.01418	0.015072
56	0.0633107	0.0622179	0.0461427	0.0462545	0.0359767	0.0363396	0.0303047	0.0309987	0.0204227	0.023759	0.0145697	0.0150744
56.2	0.062956	0.0622401	0.0457418	0.0462665	0.0360711	0.0363461	0.0300464	0.0310019	0.0200614	0.023764	0.0144437	0.0150767
56.4	0.0634054	0.0622622	0.0454677	0.0462785	0.0366071	0.0363527	0.0299293	0.0310051	0.0210061	0.023769	0.0146365	0.0150791
56.6	0.063648	0.0622843	0.045959	0.0462905	0.0376052	0.0363592	0.0303692	0.0310083	0.0222064	0.023774	0.0156612	0.0150815
56.8	0.0635069	0.0623064	0.0459633	0.0463025	0.0379258	0.0363657	0.0308619	0.0310115	0.0224629	0.023779	0.0155248	0.0150838
57	0.0642711	0.0623284	0.0463585	0.0463145	0.0381653	0.0363721	0.0310962	0.0310146	0.0236566	0.0237841	0.0165523	0.0150862
57.2	0.0633239	0.0623504	0.045109	0.0463264	0.0369963	0.0363786	0.0304425	0.0310178	0.0233368	0.0237891	0.0158256	0.0150886
57.4	0.0623229	0.0623724	0.0447827	0.0463384	0.036402	0.0363851	0.0304727	0.031021	0.0231523	0.0237941	0.0154902	0.0150909
57.6	0.0629367	0.0623943	0.0458811	0.0463503	0.0362909	0.0363916	0.030939	0.0310241	0.0240937	0.0237991	0.0161434	0.0150933
57.8	0.0636359	0.0624161	0.0463523	0.0463622	0.0362304	0.036398	0.0315513	0.0310273	0.0249544	0.0238041	0.0163778	0.0150957
58	0.0629807	0.062438	0.0466353	0.0463741	0.0358767	0.0364045	0.0315681	0.0310305	0.0248288	0.0238091	0.0157015	0.015098
58.2	0.0631975	0.0624598	0.046781	0.046386	0.035774	0.0364109	0.031452	0.0310336	0.0242122	0.023814	0.0157506	0.0151004
58.4	0.0623207	0.0624815	0.0466183	0.0463978	0.0356658	0.0364173	0.0311528	0.0310368	0.0232191	0.023819	0.0157217	0.0151027
58.6	0.0625197	0.0625033	0.046514	0.0464097	0.0351926	0.0364238	0.0308035	0.0310399	0.0233146	0.023824	0.015275	0.0151051
58.8	0.0621777	0.062525	0.0459767	0.0464215	0.0349968	0.0364302	0.0309983	0.0310431	0.0232208	0.023829	0.0150464	0.0151074
59	0.0611646	0.0625466	0.0459987	0.0464333	0.0338301	0.0364366	0.0307928	0.0310462	0.022715	0.0238339	0.0141136	0.0151098
59.2	0.0605345	0.0625682	0.0464923	0.0464451	0.0340274	0.036443	0.0303976	0.0310494	0.0224506	0.0238389	0.0139087	0.0151121
59.4	0.060877	0.0625898	0.0469832	0.0464569	0.0340899	0.0364494	0.0300505	0.0310525	0.0225022	0.0238439	0.014376	0.0151145
59.6	0.0611984	0.0626113	0.0472831	0.0464686	0.0341501	0.0364558	0.0300216	0.0310557	0.0227513	0.0238488	0.0142088	0.0151168
59.8	0.0606183	0.0626328	0.047125	0.0464804	0.0336113	0.0364622	0.0291882	0.0310588	0.022111	0.0238538	0.0128824	0.0151191
60	0.0613845	0.0626543	0.0472376	0.0464921	0.0344166	0.0364686	0.0289275	0.0310619	0.0230869	0.0238587	0.0129146	0.0151215
60.2	0.0609565	0.0626757	0.0467664	0.0465038	0.0342096	0.0364749	0.0280799	0.031065	0.022718	0.0238637	0.0122361	0.0151238
60.4	0.0612998	0.0626971	0.0470676	0.0465155	0.0350319	0.0364813	0.0276556	0.0310682	0.0236903	0.0238686	0.0127017	0.0151261
60.6	0.0611963	0.0627185	0.0469626	0.0465272	0.0355755	0.0364876	0.0276268	0.0310713	0.0236931	0.0238736	0.0123595	0.0151285
60.8	0.0611362	0.0627398	0.0459542	0.0465388	0.0352046	0.036494	0.0273764	0.0310744	0.0232222	0.0238785	0.0121889	0.0151308
61	0.0610939	0.0627611	0.0456975	0.0465505	0.0347574	0.0365003	0.0271571	0.0310775	0.0235143	0.0238834	0.0121459	0.0151331
61.2	0.0605157	0.0627823	0.0450167	0.0465621	0.0339638	0.0365067	0.0272606	0.0310806	0.0226074	0.0238883	0.0121333	0.0151355
61.4	0.0602547	0.0628035	0.045388	0.0465737	0.0338242	0.036513	0.0277784	0.0310837	0.023175	0.0238933	0.0125268	0.0151378
61.6	0.0610769	0.0628247	0.0457998	0.0465853	0.0339179	0.0365193	0.0278179	0.0310869	0.0237058	0.0238982	0.0130967	0.0151401
61.8	0.0614772	0.0628458	0.0459708	0.0465969	0.0341339	0.0365256	0.028659	0.03109	0.0238558	0.0239031	0.0137206	0.0151424
62	0.061165	0.0628669	0.0460124	0.0466085	0.0346775	0.0365319	0.0292102	0.0310931	0.0233975	0.023908	0.0139348	0.0151448
62.2	0.0619023	0.062888	0.0458515	0.04662	0.0356989	0.0365382	0.0297229	0.0310962	0.0228974	0.0239129	0.0145093	0.0151471
62.4	0.0615611	0.062909	0.0456106	0.0466316	0.0360947	0.0365445	0.0301453	0.0310993	0.0226257	0.0239178	0.014912	0.0151494
62.6	0.0614273	0.06293	0.0450239	0.0466431	0.0358829	0.0365508	0.0296216	0.0311023	0.0226338	0.0239227	0.0139691	0.0151517
62.8	0.0612696	0.0629509	0.0454268	0.0466546	0.036052	0.0365571	0.0301616	0.0311054	0.0227639	0.0239276	0.0144598	0.015154
63	0.0614363	0.0629718	0.0461343	0.0466661	0.036137	0.0365634	0.0298952	0.0311085	0.0231992	0.0239325	0.0142027	0.0151563
63.2	0.0620374	0.0629927	0.0467473	0.0466775	0.0366209	0.0365696	0.0298502	0.0311116	0.0232575	0.0239374	0.0149867	0.0151586
63.4	0.0622977	0.0630136	0.0466904	0.046689	0.0369257	0.0365759	0.0292302	0.0311147	0.0229578	0.0239422	0.0149041	0.0151609
63.6	0.0628413	0.0630344	0.0467001	0.0467004	0.0369166	0.0365821	0.0293603	0.0311178	0.0235477	0.0239471	0.0147527	0.0151633
63.8	0.0634415	0.0630551	0.0469184	0.0467119	0.0371991	0.0365884	0.0289564	0.0311208	0.0232484	0.023952	0.014542	0.0151656
64	0.0641863	0.0630759	0.0470723	0.0467233	0.0374738	0.0365946	0.0290538	0.0311239	0.0236867	0.0239568	0.0148378	0.0151679
64.2	0.0644326	0.0630966	0.0474927	0.0467347	0.0375235	0.0366008	0.0291579	0.031127	0.0239533	0.0239617	0.0147152	0.0151702
64.4	0.0648079	0.0631172	0.0479406	0.046746	0.0381059	0.0366071	0.0299655	0.03113	0.0245545	0.0239666	0.0146846	0.0151725
64.6	0.0648228	0.0631379	0.0477937	0.0467574	0.0380656	0.0366133	0.0302727	0.0311331	0.0246323	0.0239714	0.0142192	0.0151748
64.8	0.0651132	0.0631585	0.0474681	0.0467687	0.0374712	0.0366195	0.0304355	0.0311362	0.0243685	0.0239763	0.0142796	0.0151771
65	0.0650282	0.063179	0.0480627	0.0467801	0.0372742	0.0366257	0.030653	0.0311392	0.0243729	0.0239811	0.0142914	0.0151793
65.2	0.0651619	0.0631996	0.0486032	0.0467914	0.0366004	0.0366319	0.0305231	0.0311423	0.0245307	0.0239859	0.0143772	0.0151816
65.4	0.0648697	0.06322	0.049045	0.0468027	0.0360443	0.0366381	0.030435	0.0311453	0.0245177	0.0239908	0.0143005	0.0151839
65.6	0.0653583	0.0632405	0.0492208	0.046814	0.0360118	0.0366442	0.0306578	0.0311484	0.0249731	0.0239956	0.0151831	0.0151862
65.8	0.0653009	0.0632609	0.0492583	0.0468252	0.036304	0.0366504	0.0312425	0.0311514	0.0247844	0.0240004	0.015593	0.0151885
66	0.0646524	0.0632813	0.0490194	0.0468365	0.0365038	0.0366566	0.0311286	0.0311545	0.0240463	0.0240053	0.0153326	0.0151908
66.2	0.0642202	0.0633016	0.0487122	0.0468477	0.0360535	0.0366627	0.0309197	0.0311575	0.0234688	0.0240101	0.0150123	0.0151931
66.4	0.0633915	0.063322	0.0480128	0.046859	0.0350697	0.0366689	0.0305682	0.0311605	0.0231634	0.0240149	0.0142583	0.0151954
66.6	0.0632417	0.0633422	0.0486409	0.0468702	0.0350541	0.036675	0.0303699	0.0311636	0.0232357	0.0240197	0.0139524	0.0151976
66.8	0.0630481	0.0633625	0.0490745	0.0468814	0.0348276	0.0366812	0.0303286	0.0311666	0.0236322	0.0240245	0.0147423	0.0151999
67	0.0630004	0.0633827	0.0486668	0.0468925	0.0343449	0.0366873	0.0301475	0.0311696	0.023465	0.0240293	0.0146767	0.0152022
67.2	0.0633707	0.0634029	0.0486491	0.0469037	0.0348613	0.0366934	0.0301935	0.0311726	0.0231632	0.0240341	0.0155231	0.0152045
67.4	0.0627231	0.063423	0.0475578	0.0469148	0.0346485	0.0366995	0.029275	0.0311757	0.0223129	0.0240389	0.015105	0.0152067
67.6	0.0629534	0.0634431	0.0470505	0.046926	0.0345431	0.0367056	0.0297791	0.0311787	0.0223459	0.0240437	0.0150397	0.015209
67.8	0.0627593	0.0634632	0.0461772	0.0469371	0.0344956	0.0367117	0.029101	0.0311817	0.0216496	0.0240485	0.0147877	0.0152113
68	0.0631236	0.0634832	0.0462573	0.0469482	0.0347565	0.0367178	0.0288322	0.0311847	0.0218593	0.0240533	0.0147828	0.0152136
68.2	0.0631141	0.0635032	0.0467582	0.0469593	0.035642	0.0367239	0.0293442	0.0311877	0.0224524	0.0240581	0.0141074	0.0152158
68.4	0.0629701	0.0635232	0.0466803	0.0469703	0.0361196	0.03673	0.0299743	0.0311907	0.0225928	0.0240629	0.0137013	0.0152181
68.6	0.0631982	0.0635431	0.0462069	0.0469814	0.0362496	0.0367361	0.0303153	0.0311937	0.0228017	0.0240676	0.0133431	0.0152203
68.8	0.0634517	0.063563	0.0462595	0.0469924	0.0360941	0.0367422	0.0304481	0.0311967	0.0224141	0.0240724	0.0129215	0.0152226
69	0.0637109	0.0635829	0.0464881	0.0470035	0.0367489	0.0367482	0.0304403	0.0311997	0.0232713	0.0240772	0.0131518	0.0152249
69.2	0.0641482	0.0636027	0.0464476	0.0470145	0.0366944	0.0367543	0.0300482	0.0312027	0.0233147	0.0240819	0.0127033	0.0152271
69.4	0.0647077	0.0636225	0.0465363	0.0470255	0.0366765	0.0367603	0.0299878	0.0312057	0.0231383	0.0240867	0.0129717	0.0152294
69.6	0.064758	0.0636422	0.0467616	0.0470365	0.0367519	0.0367664	0.0295778	0.0312087	0.0233048	0.0240914	0.0130192	0.0152316
69.8	0.0641997	0.063662	0.0468346	0.0470474	0.0368767	0.0367724	0.029585	0.0312117	0.0228696	0.0240962	0.0127923	0.0152339
70	0.0637289	0.0636817	0.0468904	0.0470584	0.036402	0.0367784	0.0288591	0.0312147	0.0222061	0.0241009	0.0119795	0.0152361
70.2	0.0632064	0.0637013	0.0472159	0.0470693	0.0357619	0.0367845	0.02856	0.0312177	0.0219517	0.0241057	0.0111868	0.0152384
70.4	0.0635501	0.0637209	0.0484835	0.0470802	0.0361735	0.0367905	0.0292097	0.0312206	0.0221428	0.0241104	0.0112325	0.0152406
70.6	0.0636884	0.0637405	0.0493605	0.0470911	0.0365329	0.0367965	0.0292874	0.0312236	0.0220866	0.0241151	0.0118598	0.0152429
70.8	0.063711	0.0637601	0.0493568	0.047102	0.0360859	0.0368025	0.0290798	0.0312266	0.0224325	0.0241199	0.0127974	0.0152451
71	0.0641126	0.0637796	0.0493126	0.0471129	0.0359439	0.0368085	0.0292548	0.0312296	0.0226319	0.0241246	0.0130565	0.0152474
71.2	0.0643096	0.0637991	0.0504827	0.0471237	0.0364871	0.0368145	0.0288775	0.0312325	0.0233716	0.0241293	0.0138623	0.0152496
71.4	0.0639661	0.0638186	0.0505713	0.0471346	0.0360715	0.0368204	0.0285649	0.0312355	0.0234591	0.024134	0.0141656	0.0152519
71.6	0.0651191	0.063838	0.0506949	0.0471454	0.0367006	0.0368264	0.0293349	0.0312384	0.0241957	0.0241388	0.01492	0.0152541
71.8	0.0658604	0.0638574	0.0507868	0.0471562	0.0368193	0.0368324	0.0297031	0.0312414	0.0247352	0.0241435	0.0154885	0.0152563
72	0.0658189	0.0638767	0.0512045	0.047167	0.0368661	0.0368383	0.0300345	0.0312444	0.0249981	0.0241482	0.0155025	0.0152586
72.2	0.0651648	0.0638961	0.0504838	0.0471778	0.0369284	0.0368443	0.0313101	0.0312473	0.0247795	0.0241529	0.0152203	0.0152608
72.4	0.0647936	0.0639153	0.0498896	0.0471886	0.0368526	0.0368502	0.0319682	0.0312503	0.0250977	0.0241576	0.0155609	0.015263
72.6	0.0653348	0.0639346	0.0499427	0.0471993	0.0373291	0.0368562	0.0326122	0.0312532	0.0257319	0.0241623	0.0159889	0.0152653
72.8	0.0650898	0.0639538	0.0495693	0.0472101	0.0369469	0.0368621	0.0322828	0.0312562	0.0250863	0.024167	0.0160766	0.0152675
73	0.0645278	0.063973	0.0492116	0.0472208	0.0371478	0.036868	0.0321074	0.0312591	0.0256806	0.0241716	0.0163289	0.0152697
73.2	0.0641332	0.0639922	0.0485893	0.0472315	0.0368274	0.036874	0.0311012	0.031262	0.0246985	0.0241763	0.0155919	0.0152719
73.4	0.0630899	0.0640113	0.0481198	0.0472422	0.0366412	0.0368799	0.0309915	0.031265	0.0242452	0.024181	0.0153682	0.0152742
73.6	0.0624039	0.0640304	0.0477753	0.0472529	0.0364413	0.0368858	0.0304951	0.0312679	0.0233104	0.0241857	0.0146157	0.0152764
73.8	0.0622364	0.0640494	0.047293	0.0472636	0.0368162	0.0368917	0.0303746	0.0312708	0.0231157	0.0241903	0.0149217	0.0152786
74	0.0620163	0.0640685	0.0471015	0.0472742	0.0365123	0.0368976	0.0297035	0.0312738	0.0221974	0.024195	0.0142891	0.0152808
74.2	0.0616431	0.0640875	0.0473735	0.0472849	0.0370361	0.0369035	0.0297229	0.0312767	0.0220973	0.0241997	0.0140752	0.015283
74.4	0.0613577	0.0641064	0.0470789	0.0472955	0.037087	0.0369093	0.0295269	0.0312796	0.0212177	0.0242043	0.0134896	0.0152853
74.6	0.0609556	0.0641254	0.0459805	0.0473061	0.0363408	0.0369152	0.0282135	0.0312825	0.0206493	0.024209	0.0128041	0.0152875
74.8	0.0617362	0.0641442	0.0463542	0.0473167	0.0360964	0.0369211	0.028061	0.0312854	0.021215	0.0242136	0.0128241	0.0152897
75	0.0615204	0.0641631	0.0468243	0.0473273	0.0362178	0.0369269	0.0276815	0.0312884	0.0213258	0.0242183	0.0123735	0.0152919
75.2	0.0615614	0.0641819	0.0471474	0.0473378	0.0361818	0.0369328	0.0272433	0.0312913	0.0218918	0.0242229	0.0125809	0.0152941
75.4	0.0624735	0.0642007	0.0474068	0.0473484	0.0362791	0.0369386	0.027981	0.0312942	0.0221215	0.0242276	0.0131356	0.0152963
75.6	0.0633018	0.0642195	0.0474763	0.0473589	0.0361251	0.0369445	0.0283671	0.0312971	0.0222649	0.0242322	0.0129364	0.0152985
75.8	0.0630122	0.0642382	0.0472227	0.0473694	0.0357053	0.0369503	0.0284796	0.0313	0.0222542	0.0242368	0.0125306	0.0153007
76	0.0628645	0.0642569	0.046854	0.04738	0.035716	0.0369561	0.0286848	0.0313029	0.0223025	0.0242415	0.0123123	0.0153029
76.2	0.0627707	0.0642756	0.0464962	0.0473904	0.0355741	0.036962	0.0287115	0.0313058	0.0221646	0.0242461	0.0124322	0.0153051
76.4	0.0625151	0.0642942	0.0464458	0.0474009	0.0355501	0.0369678	0.0279545	0.0313087	0.0226917	0.0242507	0.0123331	0.0153073
76.6	0.0628856	0.0643128	0.0471209	0.0474114	0.0358916	0.0369736	0.028452	0.0313116	0.0234402	0.0242553	0.0131385	0.0153095
76.8	0.0618618	0.0643314	0.0464773	0.0474218	0.0350124	0.0369794	0.0278813	0.0313145	0.0232514	0.0242599	0.0130366	0.0153117
77	0.0616977	0.06435	0.0465266	0.0474323	0.0353636	0.0369852	0.0281946	0.0313173	0.0239157	0.0242645	0.0131918	0.0153139
77.2	0.0619825	0.0643685	0.046355	0.0474427	0.0360292	0.036991	0.0280061	0.0313202	0.0239816	0.0242691	0.0131889	0.0153161
77.4	0.0623719	0.0643869	0.0466112	0.0474531	0.0367564	0.0369967	0.0292144	0.0313231	0.0245993	0.0242737	0.014189	0.0153183
77.6	0.0636734	0.0644054	0.0473752	0.0474635	0.0372313	0.0370025	0.029838	0.031326	0.0249424	0.0242783	0.0148361	0.0153205
77.8	0.0644369	0.0644238	0.0481362	0.0474739	0.038562	0.0370083	0.0307533	0.0313289	0.0260408	0.0242829	0.0158881	0.0153227
78	0.0642789	0.0644422	0.0481122	0.0474842	0.0382829	0.0370141	0.0317074	0.0313317	0.0262194	0.0242875	0.0155461	0.0153248
78.2	0.0640312	0.0644605	0.0482619	0.0474946	0.0389149	0.0370198	0.032145	0.0313346	0.0264367	0.0242921	0.0158031	0.015327
78.4	0.0640455	0.0644789	0.0474933	0.0475049	0.0385716	0.0370256	0.0325206	0.0313375	0.0257636	0.0242967	0.0154415	0.0153292
78.6	0.0645889	0.0644971	0.0476205	0.0475152	0.038294	0.0370313	0.0330208	0.0313403	0.0261973	0.0243013	0.0153711	0.0153314
78.8	0.0645642	0.0645154	0.0475563	0.0475256	0.0379076	0.037037	0.0328284	0.0313432	0.0256245	0.0243058	0.0151307	0.0153336
79	0.0635277	0.0645336	0.0471532	0.0475358	0.0372998	0.0370428	0.0320794	0.031346	0.0255454	0.0243104	0.0147487	0.0153357
79.2	0.0643654	0.0645518	0.0476035	0.0475461	0.0372626	0.0370485	0.0320673	0.0313489	0.0256061	0.024315	0.0148236	0.0153379
79.4	0.064935	0.06457	0.0485284	0.0475564	0.0376992	0.0370542	0.032786	0.0313518	0.0254339	0.0243195	0.015012	0.0153401
79.6	0.0653707	0.0645881	0.0481262	0.0475666	0.0379472	0.0370599	0.0323912	0.0313546	0.0254951	0.0243241	0.0148383	0.0153423
79.8	0.0650437	0.0646062	0.0478966	0.0475769	0.0384553	0.0370656	0.0320221	0.0313575	0.0252221	0.0243287	0.0151686	0.0153444
80	0.0652607	0.0646243	0.0476925	0.0475871	0.0382269	0.0370713	0.0315374	0.0313603	0.0250989	0.0243332	0.0159062	0.0153466
80.2	0.0656415	0.0646423	0.0474973	0.0475973	0.0383714	0.037077	0.0312185	0.0313631	0.0253628	0.0243378	0.0160354	0.0153488
80.4	0.0659012	0.0646603	0.0480023	0.0476075	0.038724	0.0370827	0.0313365	0.031366	0.025688	0.0243423	0.0162098	0.0153509
80.6	0.0660499	0.0646783	0.0485842	0.0476177	0.0391131	0.0370884	0.0321923	0.0313688	0.0260369	0.0243468	0.0168197	0.0153531
80.8	0.0665353	0.0646962	0.0485983	0.0476279	0.0390279	0.037094	0.0321071	0.0313717	0.0257501	0.0243514	0.0162703	0.0153553
81	0.0675435	0.0647141	0.0488268	0.047638	0.0396303	0.0370997	0.0325544	0.0313745	0.0262569	0.0243559	0.0170815	0.0153574
81.2	0.0675578	0.064732	0.0486019	0.0476482	0.0398092	0.0371054	0.0328353	0.0313773	0.0265038	0.0243604	0.0166283	0.0153596
81.4	0.0680545	0.0647499	0.0489839	0.0476583	0.0402024	0.037111	0.0334826	0.0313801	0.0272798	0.024365	0.0173386	0.0153618
81.6	0.0687397	0.0647677	0.0494016	0.0476684	0.0405099	0.0371167	0.0337745	0.031383	0.0275108	0.0243695	0.0169903	0.0153639
81.8	0.0680829	0.0647855	0.0491523	0.0476785	0.040114	0.0371223	0.0342199	0.0313858	0.0279195	0.024374	0.0168207	0.0153661
82	0.067636	0.0648033	0.0483751	0.0476886	0.039258	0.0371279	0.034187	0.0313886	0.0277069	0.0243785	0.0162443	0.0153682
82.2	0.0676426	0.064821	0.0480316	0.0476986	0.0394067	0.0371336	0.0339639	0.0313914	0.0275675	0.024383	0.0168444	0.0153704
82.4	0.0676416	0.0648387	0.047933	0.0477087	0.0385797	0.0371392	0.0341114	0.0313942	0.0277255	0.0243875	0.0161901	0.0153725
82.6	0.0670231	0.0648563	0.0478306	0.0477187	0.0380847	0.0371448	0.0332026	0.031397	0.0275647	0.024392	0.0155141	0.0153747
82.8	0.0662782	0.064874	0.0475023	0.0477288	0.0369885	0.0371504	0.0323381	0.0313998	0.0267086	0.0243965	0.0150713	0.0153768
83	0.0661729	0.0648916	0.0480352	0.0477388	0.03703	0.037156	0.0320754	0.0314026	0.0266522	0.024401	0.015169	0.015379
83.2	0.0655862	0.0649092	0.0483874	0.0477488	0.0373022	0.0371616	0.0321809	0.0314054	0.0260665	0.0244055	0.0147259	0.0153811
83.4	0.0642879	0.0649267	0.0480772	0.0477588	0.0374099	0.0371672	0.0317599	0.0314082	0.025711	0.02441	0.0147735	0.0153832
83.6	0.0634701	0.0649442	0.0478672	0.0477687	0.0373225	0.0371728	0.0313081	0.031411	0.0252753	0.0244145	0.0149233	0.0153854
83.8	0.0628232	0.0649617	0.048468	0.0477787	0.0380735	0.0371784	0.0317351	0.0314138	0.0254804	0.024419	0.0156708	0.0153875
84	0.0633921	0.0649792	0.0492404	0.0477887	0.0384415	0.0371839	0.0323626	0.0314166	0.025749	0.0244234	0.0164344	0.0153897
84.2	0.0628808	0.0649966	0.0492125	0.0477986	0.0387853	0.0371895	0.0324199	0.0314194	0.0254161	0.0244279	0.0158193	0.0153918
84.4	0.0628207	0.065014	0.0500139	0.0478085	0.038787	0.0371951	0.0323155	0.0314222	0.0247309	0.0244324	0.0160265	0.0153939
84.6	0.0626207	0.0650314	0.0497175	0.0478184	0.0386006	0.0372006	0.0323542	0.031425	0.024611	0.0244368	0.0160437	0.0153961
84.8	0.0631168	0.0650487	0.0500806	0.0478283	0.0387184	0.0372062	0.0322138	0.0314278	0.0243644	0.0244413	0.0154508	0.0153982
85	0.0635548	0.065066	0.0500198	0.0478382	0.0388204	0.0372117	0.0325014	0.0314305	0.0242603	0.0244458	0.0157366	0.0154003
85.2	0.0630708	0.0650833	0.0495354	0.047848	0.038737	0.0372172	0.0322968	0.0314333	0.023516	0.0244502	0.0151852	0.0154025
85.4	0.0636041	0.0651005	0.0496027	0.0478579	0.0388254	0.0372228	0.0316716	0.0314361	0.0234965	0.0244547	0.0152393	0.0154046
85.6	0.0637878	0.0651178	0.049233	0.0478677	0.038666	0.0372283	0.0311921	0.0314389	0.0230897	0.0244591	0.0148606	0.0154067
85.8	0.0641234	0.0651349	0.0494508	0.0478776	0.0385586	0.0372338	0.0319433	0.0314416	0.0234928	0.0244636	0.016083	0.0154088
86	0.0647416	0.0651521	0.0494676	0.0478874	0.039361	0.0372393	0.0318003	0.0314444	0.0237236	0.024468	0.0167616	0.015411
86.2	0.0653752	0.0651692	0.0499942	0.0478972	0.0394308	0.0372448	0.0320846	0.0314472	0.0243064	0.0244724	0.0172802	0.0154131
86.4	0.0648329	0.0651863	0.0498261	0.047907	0.0385954	0.0372503	0.0313197	0.0314499	0.024338	0.0244769	0.0169142	0.0154152
86.6	0.0644826	0.0652034	0.0497874	0.0479167	0.0379696	0.0372558	0.0308954	0.0314527	0.0242051	0.0244813	0.0170078	0.0154173
86.8	0.0650727	0.0652204	0.0496206	0.0479265	0.0375071	0.0372613	0.0311827	0.0314554	0.0245187	0.0244857	0.0173976	0.0154194
87	0.0658037	0.0652374	0.0500191	0.0479362	0.038367	0.0372667	0.0312973	0.0314582	0.0252682	0.0244901	0.0175297	0.0154215
87.2	0.065263	0.0652544	0.0497379	0.047946	0.0383309	0.0372722	0.0317123	0.0314609	0.0257737	0.0244945	0.0173923	0.0154236
87.4	0.0657925	0.0652714	0.0498587	0.0479557	0.0384622	0.0372777	0.0321932	0.0314637	0.0259565	0.024499	0.0176989	0.0154258
87.6	0.0662532	0.0652883	0.0502958	0.0479654	0.0390492	0.0372831	0.033196	0.0314664	0.0258566	0.0245034	0.0179369	0.0154279
87.8	0.0670433	0.0653052	0.0500369	0.0479751	0.0400399	0.0372886	0.033486	0.0314692	0.0268875	0.0245078	0.0182874	0.01543
88	0.0671964	0.0653221	0.049625	0.0479847	0.0400249	0.037294	0.0325691	0.0314719	0.0264209	0.0245122	0.0178244	0.0154321
88.2	0.0658985	0.0653389	0.0483189	0.0479944	0.0388142	0.0372995	0.0312578	0.0314746	0.0253593	0.0245166	0.0162679	0.0154342
88.4	0.0661244	0.0653557	0.0479922	0.0480041	0.0389959	0.0373049	0.0316007	0.0314774	0.0250472	0.024521	0.0158477	0.0154363
88.6	0.0665925	0.0653725	0.0475894	0.0480137	0.0392816	0.0373103	0.0318048	0.0314801	0.0251472	0.0245254	0.0154141	0.0154384
88.8	0.0666428	0.0653892	0.0481405	0.0480233	0.0393164	0.0373158	0.0322061	0.0314828	0.0243513	0.0245297	0.0146418	0.0154405
89	0.0662789	0.065406	0.0478256	0.0480329	0.038811	0.0373212	0.0316989	0.0314855	0.0233162	0.0245341	0.0143545	0.0154426
89.2	0.0655911	0.0654226	0.0474103	0.0480425	0.0381487	0.0373266	0.031533	0.0314883	0.0234583	0.0245385	0.0142452	0.0154447
89.4	0.0651553	0.0654393	0.0477134	0.0480521	0.0379683	0.037332	0.0311282	0.031491	0.0234557	0.0245429	0.0140624	0.0154468
89.6	0.0644645	0.0654559	0.0477681	0.0480617	0.0382293	0.0373374	0.031687	0.0314937	0.0237943	0.0245473	0.0147065	0.0154489
89.8	0.064214	0.0654726	0.0480243	0.0480712	0.0379089	0.0373428	0.0322228	0.0314964	0.0238372	0.0245516	0.0148091	0.015451
90	0.0633268	0.0654891	0.0475004	0.0480808	0.0371876	0.0373482	0.0311829	0.0314991	0.0230146	0.024556	0.014029	0.0154531
90.2	0.0632873	0.0655057	0.047747	0.0480903	0.0366513	0.0373535	0.0310251	0.0315018	0.0233299	0.0245603	0.0136418	0.0154551
90.4	0.06288	0.0655222	0.0477282	0.0480998	0.0358538	0.0373589	0.0300364	0.0315045	0.0232492	0.0245647	0.0131938	0.0154572
90.6	0.0632431	0.0655387	0.0476343	0.0481094	0.0354629	0.0373643	0.0301049	0.0315072	0.0234066	0.0245691	0.013588	0.0154593
90.8	0.0642254	0.0655552	0.0477569	0.0481188	0.0360071	0.0373696	0.0302819	0.03151	0.0237186	0.0245734	0.0137613	0.0154614
91	0.0650556	0.0655716	0.0490072	0.0481283	0.0364002	0.037375	0.0313393	0.0315126	0.0246043	0.0245778	0.0140653	0.0154635
91.2	0.0651554	0.065588	0.0489264	0.0481378	0.0364632	0.0373804	0.0313333	0.0315153	0.0243362	0.0245821	0.0141076	0.0154656
91.4	0.0652787	0.0656044	0.0487063	0.0481472	0.0361371	0.0373857	0.031437	0.031518	0.0240082	0.0245864	0.0139234	0.0154676
91.6	0.065868	0.0656207	0.049115	0.0481567	0.0368614	0.037391	0.0315616	0.0315207	0.024585	0.0245908	0.0144714	0.0154697
91.8	0.06654	0.0656371	0.0486189	0.0481661	0.0373483	0.0373964	0.0315188	0.0315234	0.0255466	0.0245951	0.0149496	0.0154718
92	0.066849	0.0656533	0.0487067	0.0481755	0.0380037	0.0374017	0.0317951	0.0315261	0.0261393	0.0245994	0.0155382	0.0154739
92.2	0.0673606	0.0656696	0.0488988	0.0481849	0.0384147	0.037407	0.0329367	0.0315288	0.0264397	0.0246038	0.0163063	0.0154759
92.4	0.0676054	0.0656858	0.0490352	0.0481943	0.0393509	0.0374123	0.0334149	0.0315315	0.0268296	0.0246081	0.0170787	0.015478
92.6	0.0686714	0.0657021	0.0494004	0.0482037	0.0397419	0.0374176	0.0335581	0.0315342	0.0271426	0.0246124	0.0183271	0.0154801
92.8	0.0682185	0.0657182	0.0496443	0.0482131	0.0396043	0.0374229	0.0340767	0.0315368	0.0264637	0.0246167	0.0186296	0.0154822
93	0.0675529	0.0657344	0.0492369	0.0482224	0.0388635	0.0374282	0.0336215	0.0315395	0.0262575	0.024621	0.0188424	0.0154842
93.2	0.0677468	0.0657505	0.0494752	0.0482318	0.0387079	0.0374335	0.0346024	0.0315422	0.0272397	0.0246253	0.0194987	0.0154863
93.4	0.0675814	0.0657666	0.0491884	0.0482411	0.0390357	0.0374388	0.0344621	0.0315448	0.0273869	0.0246296	0.0193854	0.0154884
93.6	0.0679267	0.0657827	0.0493453	0.0482504	0.0389421	0.0374441	0.0346776	0.0315475	0.0270473	0.0246339	0.018902	0.0154904
93.8	0.068159	0.0657987	0.0496735	0.0482597	0.0386672	0.0374493	0.0340962	0.0315502	0.0271632	0.0246382	0.0182368	0.0154925
94	0.0682958	0.0658148	0.049321	0.048269	0.0388225	0.0374546	0.0329323	0.0315528	0.0265661	0.0246425	0.0176975	0.0154945
94.2	0.068374	0.0658307	0.0501067	0.0482783	0.0385499	0.0374599	0.0326286	0.0315555	0.0269184	0.0246468	0.01728	0.0154966
94.4	0.0675437	0.0658467	0.0495554	0.0482875	0.0376108	0.0374651	0.0313431	0.0315581	0.0259429	0.0246511	0.0159044	0.0154987
94.6	0.0668613	0.0658626	0.0493778	0.0482968	0.0364387	0.0374704	0.0310291	0.0315608	0.0249842	0.0246554	0.0156994	0.0155007
94.8	0.0662766	0.0658785	0.0493496	0.048306	0.036025	0.0374756	0.0307873	0.0315634	0.025052	0.0246597	0.0147092	0.0155028
95	0.0658628	0.0658944	0.0490815	0.0483152	0.0358307	0.0374808	0.0309236	0.0315661	0.0249838	0.0246639	0.0138968	0.0155048
95.2	0.0648653	0.0659103	0.0490228	0.0483244	0.0356824	0.0374861	0.0303944	0.0315687	0.0244638	0.0246682	0.0133667	0.0155069
95.4	0.064396	0.0659261	0.0489198	0.0483336	0.0356158	0.0374913	0.0312022	0.0315714	0.0247885	0.0246725	0.0130306	0.0155089
95.6	0.0646991	0.0659419	0.0494704	0.0483428	0.0364809	0.0374965	0.0323482	0.031574	0.0259469	0.0246767	0.0133714	0.015511
95.8	0.0645231	0.0659577	0.0494412	0.048352	0.0365183	0.0375017	0.0327852	0.0315767	0.0261345	0.024681	0.0132097	0.015513
96	0.0646106	0.0659734	0.0496063	0.0483612	0.0373121	0.0375069	0.0329464	0.0315793	0.0267341	0.0246853	0.0139907	0.0155151
96.2	0.0645661	0.0659891	0.0496626	0.0483703	0.0371895	0.0375121	0.0328147	0.0315819	0.026109	0.0246895	0.0143174	0.0155171
96.4	0.0644572	0.0660048	0.0495411	0.0483794	0.0370514	0.0375173	0.0321886	0.0315846	0.0257545	0.0246938	0.0146775	0.0155191
96.6	0.065163	0.0660205	0.0494918	0.0483886	0.0373196	0.0375225	0.0325081	0.0315872	0.0255388	0.024698	0.0155907	0.0155212
96.8	0.0648693	0.0660361	0.0490793	0.0483977	0.0370606	0.0375277	0.0327266	0.0315898	0.0247667	0.0247022	0.0156042	0.0155232
97	0.0647342	0.0660517	0.0488506	0.0484068	0.0364773	0.0375329	0.0325391	0.0315924	0.0246465	0.0247065	0.0157088	0.0155252
97.2	0.0657894	0.0660673	0.0488938	0.0484159	0.036531	0.0375381	0.0330696	0.0315951	0.0244115	0.0247107	0.0156258	0.0155273
97.4	0.0663225	0.0660829	0.049166	0.0484249	0.0367846	0.0375432	0.0330314	0.0315977	0.0243656	0.0247149	0.0155787	0.0155293
97.6	0.0669969	0.0660984	0.0498214	0.048434	0.0366885	0.0375484	0.0330329	0.0316003	0.0242201	0.0247192	0.0163281	0.0155314
97.8	0.067584	0.0661139	0.0502094	0.048443	0.0372476	0.0375535	0.0330177	0.0316029	0.025567	0.0247234	0.0168934	0.0155334
98	0.0675521	0.0661294	0.0497637	0.0484521	0.0368679	0.0375587	0.0324654	0.0316055	0.0251287	0.0247276	0.0168067	0.0155354
98.2	0.0674622	0.0661448	0.0503199	0.0484611	0.0363397	0.0375638	0.0323782	0.0316081	0.0254016	0.0247318	0.0168469	0.0155374
98.4	0.0670674	0.0661602	0.0498752	0.0484701	0.0358319	0.037569	0.0316659	0.0316107	0.0251124	0.0247361	0.0165299	0.0155395
98.6	0.0671973	0.0661756	0.0500651	0.0484791	0.0357825	0.0375741	0.0311812	0.0316133	0.0253426	0.0247403	0.0164988	0.0155415
98.8	0.0677	0.066191	0.0497967	0.0484881	0.0361671	0.0375792	0.0311186	0.0316159	0.0257054	0.0247445	0.0160543	0.0155435
99	0.0671579	0.0662063	0.0495056	0.0484971	0.0359827	0.0375843	0.0313557	0.0316185	0.0254079	0.0247487	0.0159122	0.0155455
99.2	0.0666971	0.0662216	0.0500935	0.048506	0.0364861	0.0375894	0.0318251	0.0316211	0.0252294	0.0247529	0.0155571	0.0155476
99.4	0.0666617	0.0662369	0.0504523	0.048515	0.0366248	0.0375946	0.0324326	0.0316237	0.0257452	0.0247571	0.0153641	0.0155496
99.6	0.065891	0.0662522	0.0500395	0.0485239	0.0365923	0.0375997	0.0323786	0.0316263	0.0258418	0.0247613	0.0151516	0.0155516
99.8	0.065893	0.0662674	0.0500324	0.0485328	0.0363391	0.0376048	0.0320301	0.0316289	0.0252885	0.0247655	0.0149975	0.0155536
100	0.065681	0.0662826	0.0499465	0.0485418	0.036609	0.0376098	0.0318191	0.0316315	0.0251725	0.0247696	0.0155565	0.0155556
100.2	0.0648635	0.0662978	0.0492549	0.0485507	0.03595	0.0376149	0.0312828	0.0316341	0.0246952	0.0247738	0.0154567	0.0155576
100.4	0.0646029	0.066313	0.0489754	0.0485595	0.0360679	0.03762	0.0311526	0.0316366	0.0244808	0.024778	0.015501	0.0155596
100.6	0.0639402	0.0663281	0.0482522	0.0485684	0.0354682	0.0376251	0.0309635	0.0316392	0.0238953	0.0247822	0.015245	0.0155617
100.8	0.0634682	0.0663432	0.0480474	0.0485773	0.0353101	0.0376302	0.0309395	0.0316418	0.0235257	0.0247864	0.0152765	0.0155637
101	0.0630687	0.0663583	0.0477584	0.0485861	0.0349411	0.0376352	0.0313427	0.0316444	0.0233815	0.0247905	0.0151818	0.0155657
101.2	0.0623199	0.0663734	0.0475805	0.048595	0.0341739	0.0376403	0.0307716	0.0316469	0.0225651	0.0247947	0.0147038	0.0155677
101.4	0.0620108	0.0663884	0.0474067	0.0486038	0.0338028	0.0376453	0.0306257	0.0316495	0.0227784	0.0247989	0.0147107	0.0155697
101.6	0.061952	0.0664034	0.0472286	0.0486126	0.0340126	0.0376504	0.0309329	0.0316521	0.0232661	0.024803	0.014744	0.0155717
101.8	0.0619049	0.0664184	0.047928	0.0486214	0.0344321	0.0376554	0.0312394	0.0316546	0.0237952	0.0248072	0.0148659	0.0155737
102	0.0618572	0.0664333	0.0475696	0.0486302	0.0342535	0.0376604	0.0312561	0.0316572	0.0238142	0.0248113	0.0143857	0.0155757
102.2	0.0629095	0.0664482	0.0486937	0.048639	0.0356527	0.0376655	0.0317734	0.0316598	0.0249453	0.0248155	0.0149658	0.0155777
102.4	0.0633489	0.0664631	0.0492375	0.0486478	0.0362847	0.0376705	0.0314823	0.0316623	0.025033	0.0248196	0.0152087	0.0155797
102.6	0.0638903	0.066478	0.0493366	0.0486565	0.036922	0.0376755	0.031378	0.0316649	0.0252435	0.0248238	0.0151161	0.0155817
102.8	0.0651132	0.0664929	0.0496901	0.0486653	0.0375903	0.0376805	0.0324708	0.0316674	0.025446	0.0248279	0.0156714	0.0155837
103	0.064553	0.0665077	0.0489776	0.048674	0.0371287	0.0376855	0.0321442	0.03167	0.0245524	0.024832	0.0150233	0.0155857
103.2	0.0649584	0.0665225	0.0497764	0.0486827	0.0380294	0.0376905	0.0324846	0.0316725	0.0243488	0.0248362	0.0145275	0.0155876
103.4	0.0646261	0.0665372	0.0494161	0.0486914	0.0375209	0.0376955	0.0318222	0.0316751	0.0237987	0.0248403	0.0143224	0.0155896
103.6	0.0642415	0.066552	0.0480973	0.0487001	0.0374985	0.0377005	0.0313936	0.0316776	0.0227002	0.0248444	0.0142425	0.0155916
103.8	0.0653413	0.0665667	0.0484413	0.0487088	0.037588	0.0377055	0.0319553	0.0316801	0.0224976	0.0248485	0.0147378	0.0155936
104	0.0648022	0.0665814	0.0478018	0.0487175	0.037407	0.0377105	0.031881	0.0316827	0.0221841	0.0248526	0.0148955	0.0155956
104.2	0.0648423	0.0665961	0.0466334	0.0487261	0.0371019	0.0377154	0.0317754	0.0316852	0.0219842	0.0248568	0.0149935	0.0155976
104.4	0.0654268	0.0666107	0.0475907	0.0487348	0.0379775	0.0377204	0.0320405	0.0316877	0.0224281	0.0248609	0.0156853	0.0155996
104.6	0.0660727	0.0666253	0.0480266	0.0487434	0.0382412	0.0377254	0.0323781	0.0316903	0.0230038	0.024865	0.0162635	0.0156015
104.8	0.0667799	0.0666399	0.0486437	0.048752	0.0389408	0.0377303	0.0327858	0.0316928	0.0234516	0.0248691	0.016939	0.0156035
105	0.0668436	0.0666545	0.0486027	0.0487606	0.0384895	0.0377353	0.0325122	0.0316953	0.0234393	0.0248732	0.0174708	0.0156055
105.2	0.0664785	0.066669	0.0493574	0.0487692	0.0383436	0.0377402	0.0324369	0.0316978	0.0233179	0.0248773	0.0172486	0.0156075
105.4	0.0665817	0.0666836	0.0494824	0.0487778	0.0384757	0.0377451	0.0328344	0.0317004	0.0239938	0.0248814	0.0171901	0.0156094
105.6	0.0662091	0.0666981	0.0496129	0.0487864	0.0385463	0.0377501	0.0328656	0.0317029	0.0243127	0.0248855	0.0170681	0.0156114
105.8	0.0660121	0.0667125	0.0499771	0.048795	0.0387185	0.037755	0.0331458	0.0317054	0.0242362	0.0248895	0.0172837	0.0156134
106	0.0660625	0.066727	0.0497974	0.0488035	0.0388615	0.0377599	0.0335889	0.0317079	0.0249638	0.0248936	0.017347	0.0156154
106.2	0.0661625	0.0667414	0.0501688	0.0488121	0.0389973	0.0377648	0.033771	0.0317104	0.0255726	0.0248977	0.0177231	0.0156173
106.4	0.0654446	0.0667558	0.04914	0.0488206	0.0382547	0.0377697	0.0329663	0.0317129	0.0250225	0.0249018	0.017019	0.0156193
106.6	0.0647157	0.0667702	0.0485921	0.0488291	0.0373607	0.0377747	0.032268	0.0317154	0.0248249	0.0249059	0.0160478	0.0156213
106.8	0.0641833	0.0667845	0.0481738	0.0488376	0.0365348	0.0377796	0.0317906	0.0317179	0.0242215	0.0249099	0.0145195	0.0156232
107	0.0634734	0.0667988	0.0472639	0.0488461	0.0353071	0.0377844	0.0309195	0.0317204	0.0236316	0.024914	0.0136569	0.0156252
107.2	0.0632584	0.0668131	0.0472559	0.0488546	0.0349383	0.0377893	0.0304494	0.0317229	0.0232664	0.0249181	0.0137032	0.0156271
107.4	0.0629933	0.0668274	0.0466193	0.0488631	0.0349394	0.0377942	0.0300993	0.0317254	0.0225299	0.0249221	0.0136098	0.0156291
107.6	0.0636839	0.0668416	0.04712	0.0488715	0.0351099	0.0377991	0.0305369	0.0317279	0.0228251	0.0249262	0.0143975	0.0156311
107.8	0.0654309	0.0668559	0.04802	0.04888	0.035586	0.037804	0.0310565	0.0317304	0.0234891	0.0249302	0.0150138	0.015633
108	0.0657393	0.0668701	0.0476035	0.0488884	0.0357666	0.0378088	0.0310736	0.0317329	0.0236033	0.0249343	0.0145742	0.015635
108.2	0.0666532	0.0668842	0.0478621	0.0488968	0.0357772	0.0378137	0.0304954	0.0317354	0.0233795	0.0249383	0.0147369	0.0156369
108.4	0.0675346	0.0668984	0.0496073	0.0489053	0.0371493	0.0378185	0.0310294	0.0317379	0.0238636	0.0249424	0.0151061	0.0156389
108.6	0.0685564	0.0669125	0.0501119	0.0489137	0.0378693	0.0378234	0.0312087	0.0317404	0.0236925	0.0249464	0.0154982	0.0156408
108.8	0.0688869	0.0669266	0.0507911	0.0489221	0.0381754	0.0378282	0.0313365	0.0317428	0.0238337	0.0249504	0.0157709	0.0156428
109	0.0693776	0.0669407	0.0506881	0.0489304	0.0389039	0.0378331	0.0315594	0.0317453	0.024395	0.0249545	0.0160684	0.0156447
109.2	0.0700259	0.0669547	0.05122	0.0489388	0.039351	0.0378379	0.0324214	0.0317478	0.0254099	0.0249585	0.0162343	0.0156467
109.4	0.0699265	0.0669688	0.0507678	0.0489472	0.0390518	0.0378427	0.0323046	0.0317503	0.0259796	0.0249625	0.0161847	0.0156486
109.6	0.0698619	0.0669828	0.0502928	0.0489555	0.0386457	0.0378476	0.0321223	0.0317527	0.025972	0.0249665	0.0160704	0.0156506
109.8	0.0696976	0.0669967	0.0501947	0.0489638	0.0389272	0.0378524	0.0326464	0.0317552	0.0258384	0.0249706	0.0159963	0.0156525
110	0.0695819	0.0670107	0.0499806	0.0489722	0.0386784	0.0378572	0.0326591	0.0317577	0.0259428	0.0249746	0.0160552	0.0156545
110.2	0.0689959	0.0670246	0.049649	0.0489805	0.0384368	0.037862	0.0322602	0.0317601	0.0259539	0.0249786	0.0151073	0.0156564
110.4	0.0682827	0.0670385	0.0494946	0.0489888	0.0383872	0.0378668	0.0312689	0.0317626	0.0258974	0.0249826	0.0151642	0.0156583
110.6	0.0678122	0.0670524	0.0499776	0.0489971	0.0377501	0.0378716	0.0305628	0.031765	0.0260607	0.0249866	0.0148868	0.0156603
110.8	0.0670676	0.0670663	0.0491118	0.0490053	0.0373845	0.0378764	0.0305059	0.0317675	0.0262255	0.0249906	0.0145982	0.0156622
111	0.0670659	0.0670801	0.0489575	0.0490136	0.0372775	0.0378812	0.0306103	0.03177	0.0263812	0.0249946	0.0155679	0.0156641
111.2	0.0673188	0.0670939	0.0494107	0.0490219	0.0372766	0.0378859	0.0307608	0.0317724	0.0260901	0.0249986	0.0156691	0.0156661
111.4	0.0671636	0.0671077	0.0501008	0.0490301	0.0377195	0.0378907	0.0310885	0.0317749	0.0261125	0.0250026	0.0157846	0.015668
111.6	0.0669888	0.0671215	0.0506537	0.0490383	0.0371028	0.0378955	0.0309164	0.0317773	0.0260605	0.0250066	0.0156404	0.0156699
111.8	0.0668755	0.0671352	0.0506265	0.0490465	0.0373071	0.0379003	0.0304445	0.0317797	0.0258518	0.0250106	0.0154037	0.0156719
112	0.0659899	0.0671489	0.0506147	0.0490548	0.0373256	0.037905	0.030386	0.0317822	0.0251734	0.0250145	0.0147265	0.0156738
112.2	0.0658201	0.0671626	0.051103	0.049063	0.0373335	0.0379098	0.029518	0.0317846	0.0246104	0.0250185	0.0144581	0.0156757
112.4	0.0661316	0.0671763	0.0518756	0.0490711	0.0379725	0.0379145	0.0300905	0.0317871	0.0254087	0.0250225	0.0146714	0.0156776
112.6	0.0662466	0.0671899	0.052176	0.0490793	0.0388343	0.0379192	0.029743	0.0317895	0.0253958	0.0250265	0.014849	0.0156796
112.8	0.0662166	0.0672036	0.0521606	0.0490875	0.038701	0.037924	0.0296974	0.0317919	0.0254769	0.0250304	0.0147881	0.0156815
113	0.0669694	0.0672172	0.0517629	0.0490956	0.0392107	0.0379287	0.0307934	0.0317944	0.0259169	0.0250344	0.0154722	0.0156834
113.2	0.0677037	0.0672307	0.0522869	0.0491038	0.0389477	0.0379334	0.031722	0.0317968	0.027	0.0250384	0.0164716	0.0156853
113.4	0.06756	0.0672443	0.052599	0.0491119	0.0385019	0.0379382	0.0319846	0.0317992	0.0262159	0.0250423	0.0165177	0.0156872
113.6	0.0673207	0.0672578	0.0524186	0.04912	0.0380844	0.0379429	0.0320232	0.0318016	0.0260559	0.0250463	0.016476	0.0156891
113.8	0.0674912	0.0672713	0.052825	0.0491281	0.0385927	0.0379476	0.0322962	0.0318041	0.0258282	0.0250502	0.0168402	0.0156911
114	0.0678129	0.0672848	0.0537151	0.0491362	0.0389864	0.0379523	0.032576	0.0318065	0.0256972	0.0250542	0.0175961	0.015693
114.2	0.0675404	0.0672983	0.0534727	0.0491443	0.0387011	0.037957	0.0325047	0.0318089	0.0253285	0.0250581	0.0168736	0.0156949
114.4	0.0674536	0.0673117	0.0532963	0.0491524	0.0379747	0.0379617	0.032259	0.0318113	0.0251251	0.0250621	0.0173015	0.0156968
114.6	0.0676619	0.0673251	0.0527253	0.0491604	0.03747	0.0379664	0.031994	0.0318137	0.025329	0.025066	0.0167408	0.0156987
114.8	0.0670123	0.0673385	0.0515708	0.0491685	0.037282	0.0379711	0.0319844	0.0318161	0.024549	0.0250699	0.0158164	0.0157006
115	0.0669131	0.0673519	0.0515689	0.0491765	0.0369293	0.0379757	0.0318014	0.0318185	0.023438	0.0250739	0.0155862	0.0157025
115.2	0.0668918	0.0673652	0.0514156	0.0491846	0.0366108	0.0379804	0.0317084	0.0318209	0.0227319	0.0250778	0.0148412	0.0157044
115.4	0.066227	0.0673785	0.0508369	0.0491926	0.0364998	0.0379851	0.0321239	0.0318233	0.0225671	0.0250817	0.0148685	0.0157063
115.6	0.065561	0.0673918	0.049768	0.0492006	0.0362545	0.0379897	0.031826	0.0318257	0.021975	0.0250856	0.0148495	0.0157082
115.8	0.0652031	0.0674051	0.0485066	0.0492086	0.0364487	0.0379944	0.0311253	0.0318281	0.0224823	0.0250896	0.0146347	0.0157101
116	0.0658164	0.0674184	0.0484818	0.0492166	0.0365846	0.037999	0.0312041	0.0318305	0.0227719	0.0250935	0.014314	0.015712
116.2	0.0663052	0.0674316	0.0479113	0.0492246	0.0366892	0.0380037	0.0304948	0.0318329	0.023286	0.0250974	0.0142399	0.0157139
116.4	0.0668491	0.0674448	0.0474926	0.0492325	0.0372039	0.0380083	0.0308617	0.0318353	0.0238004	0.0251013	0.0143304	0.0157158
116.6	0.0666359	0.067458	0.0471892	0.0492405	0.0379523	0.038013	0.030391	0.0318377	0.023556	0.0251052	0.0138301	0.0157177
116.8	0.0671359	0.0674711	0.0474748	0.0492484	0.038049	0.0380176	0.0309509	0.0318401	0.0243108	0.0251091	0.0143881	0.0157196
117	0.0672133	0.0674843	0.0472666	0.0492563	0.038285	0.0380222	0.0315048	0.0318425	0.0247215	0.025113	0.0149324	0.0157215
117.2	0.0663335	0.0674974	0.0471876	0.0492643	0.0374978	0.0380268	0.0309402	0.0318449	0.0253287	0.0251169	0.0149193	0.0157234
117.4	0.0659978	0.0675105	0.046777	0.0492722	0.036607	0.0380315	0.0299435	0.0318472	0.0240877	0.0251208	0.0143804	0.0157253
117.6	0.0652688	0.0675236	0.0464718	0.0492801	0.036757	0.0380361	0.0297572	0.0318496	0.0248051	0.0251247	0.0142193	0.0157272
117.8	0.0652359	0.0675366	0.0469954	0.049288	0.0369409	0.0380407	0.0294522	0.031852	0.0240992	0.0251286	0.0139534	0.015729
118	0.0655329	0.0675496	0.0471818	0.0492958	0.0369016	0.0380453	0.029926	0.0318544	0.0239995	0.0251325	0.0140857	0.0157309
118.2	0.0649528	0.0675626	0.0463276	0.0493037	0.0361434	0.0380499	0.0294367	0.0318567	0.0236295	0.0251363	0.013127	0.0157328
118.4	0.0645492	0.0675756	0.0462273	0.0493116	0.0358874	0.0380545	0.0289478	0.0318591	0.0236737	0.0251402	0.0128519	0.0157347
118.6	0.0649046	0.0675886	0.0465583	0.0493194	0.0359479	0.038059	0.0285578	0.0318615	0.0239431	0.0251441	0.0125693	0.0157366
118.8	0.0647061	0.0676015	0.046616	0.0493272	0.0363121	0.0380636	0.0283797	0.0318638	0.0233321	0.025148	0.0130035	0.0157384
119	0.0647163	0.0676144	0.0463677	0.0493351	0.0356989	0.0380682	0.0281452	0.0318662	0.0227513	0.0251518	0.0133256	0.0157403
119.2	0.065152	0.0676273	0.0460264	0.0493429	0.0356532	0.0380728	0.0283863	0.0318685	0.0227207	0.0251557	0.0139037	0.0157422
119.4	0.0654951	0.0676402	0.0455599	0.0493507	0.0359768	0.0380773	0.0293679	0.0318709	0.0231522	0.0251596	0.0152046	0.0157441
119.6	0.0656228	0.067653	0.0453129	0.0493585	0.0358216	0.0380819	0.0295326	0.0318733	0.0237668	0.0251634	0.0156277	0.0157459
119.8	0.0662475	0.0676659	0.0451638	0.0493663	0.0364363	0.0380864	0.0300184	0.0318756	0.0248339	0.0251673	0.0161785	0.0157478
120	0.0676267	0.0676787	0.0467137	0.049374	0.0367383	0.038091	0.0307971	0.031878	0.0256565	0.0251711	0.0176182	0.0157497
120.2	0.0683593	0.0676915	0.0472374	0.0493818	0.0371778	0.0380955	0.0307337	0.0318803	0.0259488	0.025175	0.0181991	0.0157516
120.4	0.0690746	0.0677042	0.0477903	0.0493895	0.0379355	0.0381001	0.0314803	0.0318827	0.026534	0.0251788	0.0183047	0.0157534
120.6	0.0691997	0.067717	0.0486963	0.0493973	0.0383273	0.0381046	0.0313407	0.031885	0.0275694	0.0251827	0.0183445	0.0157553
120.8	0.0701334	0.0677297	0.0496698	0.049405	0.0386059	0.0381091	0.0319444	0.0318873	0.0284459	0.0251865	0.0192927	0.0157572
121	0.0697221	0.0677424	0.0498062	0.0494127	0.0382947	0.0381136	0.0314767	0.0318897	0.0281459	0.0251903	0.0192042	0.015759
121.2	0.0688357	0.067755	0.0500191	0.0494204	0.0374414	0.0381182	0.0313737	0.031892	0.0281208	0.0251942	0.018411	0.0157609
121.4	0.0690256	0.0677677	0.0497538	0.0494281	0.037021	0.0381227	0.031227	0.0318943	0.0270362	0.025198	0.0182923	0.0157627
121.6	0.0683931	0.0677803	0.0504348	0.0494358	0.0375348	0.0381272	0.0317052	0.0318967	0.0273234	0.0252018	0.0179277	0.0157646
121.8	0.0682985	0.0677929	0.0505322	0.0494435	0.0372165	0.0381317	0.0315136	0.031899	0.0260762	0.0252056	0.0173952	0.0157665
122	0.0679223	0.0678055	0.0500907	0.0494511	0.0367219	0.0381362	0.0316326	0.0319013	0.0258118	0.0252095	0.0172825	0.0157683
122.2	0.0672258	0.0678181	0.049959	0.0494588	0.0363383	0.0381407	0.031201	0.0319037	0.0250728	0.0252133	0.0168241	0.0157702
122.4	0.0673155	0.0678306	0.0503099	0.0494664	0.0364659	0.0381452	0.0311872	0.031906	0.0252908	0.0252171	0.0163941	0.015772
122.6	0.0682125	0.0678431	0.0508992	0.0494741	0.0366659	0.0381496	0.0309297	0.0319083	0.0258909	0.0252209	0.0172949	0.0157739
122.8	0.06874	0.0678556	0.0508126	0.0494817	0.0373968	0.0381541	0.0314108	0.0319106	0.0259587	0.0252247	0.0174703	0.0157757
123	0.0683295	0.0678681	0.0502261	0.0494893	0.0367162	0.0381586	0.0313218	0.0319129	0.0254609	0.0252285	0.0169183	0.0157776
123.2	0.0687627	0.0678806	0.0498728	0.0494969	0.0367526	0.0381631	0.0316727	0.0319153	0.0249608	0.0252323	0.0173698	0.0157794
123.4	0.068898	0.067893	0.0495989	0.0495045	0.0366835	0.0381675	0.0320851	0.0319176	0.024911	0.0252361	0.0172369	0.0157813
123.6	0.0690378	0.0679054	0.0495126	0.0495121	0.0370595	0.038172	0.0327073	0.0319199	0.025275	0.0252399	0.0170231	0.0157831
123.8	0.0695223	0.0679178	0.0491715	0.0495197	0.0378111	0.0381764	0.0332393	0.0319222	0.0250409	0.0252437	0.017506	0.015785
124	0.0697797	0.0679302	0.0495516	0.0495272	0.0381314	0.0381809	0.0335598	0.0319245	0.0253778	0.0252475	0.0180267	0.0157868
124.2	0.0699778	0.0679425	0.0489805	0.0495348	0.0382126	0.0381853	0.0335063	0.0319268	0.0255915	0.0252513	0.0173017	0.0157886
124.4	0.0695091	0.0679549	0.0483705	0.0495423	0.0381429	0.0381898	0.0339769	0.0319291	0.0258243	0.025255	0.0165506	0.0157905
124.6	0.0693197	0.0679672	0.0481628	0.0495498	0.0382979	0.0381942	0.0332664	0.0319314	0.0259171	0.0252588	0.0163899	0.0157923
124.8	0.0690728	0.0679795	0.0481271	0.0495574	0.038618	0.0381986	0.0330457	0.0319337	0.0261502	0.0252626	0.0166733	0.0157942
125	0.0683899	0.0679917	0.0482454	0.0495649	0.038678	0.038203	0.0331241	0.031936	0.0262878	0.0252664	0.0160339	0.015796
125.2	0.0675198	0.068004	0.0474581	0.0495724	0.0380495	0.0382075	0.0328926	0.0319383	0.0255554	0.0252701	0.0153189	0.0157978
125.4	0.0672904	0.0680162	0.0474089	0.0495798	0.0378456	0.0382119	0.0325908	0.0319406	0.025126	0.0252739	0.0155151	0.0157997
125.6	0.0674001	0.0680284	0.0478901	0.0495873	0.0383932	0.0382163	0.0327218	0.0319429	0.0259647	0.0252777	0.0151847	0.0158015
125.8	0.0671423	0.0680406	0.0480834	0.0495948	0.0386209	0.0382207	0.0323688	0.0319451	0.0252375	0.0252814	0.0148167	0.0158033
126	0.0675216	0.0680527	0.0488633	0.0496022	0.0390726	0.0382251	0.0329153	0.0319474	0.0254945	0.0252852	0.0148176	0.0158052
126.2	0.0679072	0.0680649	0.049425	0.0496097	0.0396597	0.0382295	0.0330768	0.0319497	0.0254611	0.0252889	0.0152839	0.015807
126.4	0.0678972	0.068077	0.050264	0.0496171	0.0405737	0.0382338	0.0329061	0.031952	0.0260892	0.0252927	0.0154966	0.0158088
126.6	0.0683185	0.0680891	0.0508157	0.0496246	0.0409591	0.0382382	0.0327056	0.0319543	0.0263001	0.0252964	0.0161112	0.0158106
126.8	0.0679296	0.0681011	0.0513154	0.049632	0.0409544	0.0382426	0.0335584	0.0319565	0.0265521	0.0253002	0.0155843	0.0158125
127	0.0676423	0.0681132	0.0513595	0.0496394	0.0404135	0.038247	0.0329974	0.0319588	0.0266358	0.0253039	0.0156883	0.0158143
127.2	0.0679425	0.0681252	0.0511232	0.0496468	0.0401465	0.0382513	0.0332248	0.0319611	0.0259722	0.0253076	0.0153731	0.0158161
127.4	0.066991	0.0681373	0.0505423	0.0496542	0.0399653	0.0382557	0.0328533	0.0319633	0.025411	0.0253114	0.0147138	0.0158179
127.6	0.0674719	0.0681492	0.0512679	0.0496615	0.0408433	0.0382601	0.0338127	0.0319656	0.0257375	0.0253151	0.0150827	0.0158197
127.8	0.0676422	0.0681612	0.05187	0.0496689	0.0415308	0.0382644	0.0342317	0.0319679	0.0262639	0.0253188	0.0156973	0.0158216
128	0.0677192	0.0681732	0.0517932	0.0496763	0.0413905	0.0382688	0.0339804	0.0319701	0.0261979	0.0253226	0.0155695	0.0158234
128.2	0.0675456	0.0681851	0.0515809	0.0496836	0.0403751	0.0382731	0.0338198	0.0319724	0.0266751	0.0253263	0.015348	0.0158252
128.4	0.066797	0.068197	0.0511061	0.0496909	0.0402172	0.0382774	0.0333244	0.0319747	0.0264293	0.02533	0.0150534	0.015827
128.6	0.0665411	0.0682089	0.0516261	0.0496983	0.0399871	0.0382818	0.0327481	0.0319769	0.0272122	0.0253337	0.0152401	0.0158288
128.8	0.0659888	0.0682208	0.0516174	0.0497056	0.0396936	0.0382861	0.0324566	0.0319792	0.0276879	0.0253374	0.0150971	0.0158306
129	0.0661252	0.0682326	0.0520257	0.0497129	0.0391202	0.0382904	0.0323986	0.0319814	0.028285	0.0253411	0.0149347	0.0158324
129.2	0.0665742	0.0682444	0.0520994	0.0497202	0.0390277	0.0382947	0.0318097	0.0319837	0.0284241	0.0253448	0.0154118	0.0158342
129.4	0.0668773	0.0682563	0.0526643	0.0497275	0.0395489	0.0382991	0.0320785	0.0319859	0.029026	0.0253485	0.0160195	0.015836
129.6	0.067554	0.068268	0.0523255	0.0497347	0.0398487	0.0383034	0.0321769	0.0319882	0.0295716	0.0253522	0.0163013	0.0158379
129.8	0.0679015	0.0682798	0.0522507	0.049742	0.0397448	0.0383077	0.0323145	0.0319904	0.0290532	0.0253559	0.0161693	0.0158397
130	0.0681747	0.0682916	0.0516359	0.0497493	0.0393125	0.038312	0.0320168	0.0319926	0.0288334	0.0253596	0.0156716	0.0158415
[truncated: 5,349 more rows]

## Sheet: His-ViaA-AviTag-RavAdLARA
SensorName: t1B1			SensorName: t1C1		SensorName: t1D1		SensorName: t1E1
[truncated: 6,004 more rows]

[truncated: 2 more sheets: His-ViaA-AviTag_RavAdLARA_ADP, His-ViaA-AviTag_RavAdLARA_ATP]
