# Supplementary material for: The AAA+ ATPase RavA and its binding partner ViaA modulate E. coli aminoglycoside sensitivity through interaction with the inner membrane
Source: Nat Commun. 2022 Sep 20;13:5502. doi: 10.1038/s41467-022-32992-9 (PMC9489729; doi:10.1038/s41467-022-32992-9)
Supplement: Supplementary file 4 — Source Data [file 41467_2022_32992_MOESM4_ESM.zip › Source_Data/FigureS1/MALLS/FigureS1C.xlsx]

## Sheet: Sheet1
volume (mL)	rayleigh ratio	volume (mL)	differential refractive index	volume (mL)	UV absorbance	volume (mL)	molar mass (peak 2)
0.932339	0.0281918	0.788968	-0.0211371	1.00479	0.0200102	14.0801	37040.2
0.940756	0.0247883	0.796863	-0.021058	1.01321	0.0174614	14.0885	37020.4
0.949173	0.0216153	0.804758	-0.020787	1.02163	0.0152616	14.097	37001.3
0.95759	0.0189484	0.812654	-0.020591	1.03004	0.0133619	14.1054	36976.8
0.966008	0.0167184	0.820549	-0.0205598	1.03846	0.011721	14.1138	36944
0.974425	0.0147983	0.828444	-0.0205474	1.04688	0.0103022	14.1222	36924.4
0.982842	0.0131136	0.836339	-0.0205351	1.0553	0.00907521	14.1306	36908
0.99126	0.011635	0.844234	-0.0205835	1.06371	0.00801229	14.139	36901.4
0.999677	0.0103235	0.852129	-0.0205174	1.07213	0.00707852	14.1475	36887.2
1.00809	0.00912804	0.860025	-0.0204513	1.08055	0.00627142	14.1559	36876.6
1.01651	0.00804524	0.86792	-0.0203193	1.08896	0.00557481	14.1643	36876.8
1.02493	0.00704202	0.875815	-0.0199964	1.09738	0.00497233	14.1727	36862.5
1.03335	0.00615179	0.88371	-0.0199057	1.1058	0.00445113	14.1811	36862.9
1.04176	0.00529121	0.891605	-0.0198573	1.11422	0.00399872	14.1896	36842.7
1.05018	0.00459758	0.8995	-0.019809	1.12263	0.00359795	14.198	36823.4
1.0586	0.00402691	0.907395	-0.0197682	1.13105	0.00324841	14.2064	36813.4
1.06702	0.00354312	0.915291	-0.0197635	1.13947	0.0029466	14.2148	36801.5
1.07543	0.00311359	0.923186	-0.0197587	1.14789	0.00269266	14.2232	36796.2
1.08385	0.00273153	0.931081	-0.0197901	1.1563	0.00248392	14.2316	36796.3
1.09227	0.00242876	0.938976	-0.0197378	1.16472	0.0023165	14.2401	36804.4
1.10068	0.00215793	0.946871	-0.0192299	1.17314	0.00217155	14.2485	36798
1.1091	0.00191488	0.954766	-0.019204	1.18155	0.00204427	14.2569	36813.9
1.11752	0.0016644	0.962662	-0.0192096	1.18997	0.00193221	14.2653	36813.8
1.12594	0.00141499	0.970557	-0.0192152	1.19839	0.00183131	14.2737	36822.8
1.13435	0.00130839	0.978452	-0.0193192	1.20681	0.00172205	14.2821	36832
1.14277	0.0012555	0.986347	-0.0191406	1.21522	0.00162805	14.2906	36826.1
1.15119	0.00117209	0.994242	-0.0189563	1.22364	0.00155084	14.299	36817.4
1.15961	0.00106142	1.00214	-0.0187115	1.23206	0.0014881	14.3074	36796.1
1.16802	0.000878884	1.01003	-0.0186311	1.24048	0.00143443	14.3158	36785.4
1.17644	0.000687067	1.01793	-0.0185507	1.24889	0.00138691	14.3242	36780.4
1.18486	0.000591201	1.02582	-0.0182936	1.25731	0.00134467	14.3326	36769.8
1.19327	0.000521398	1.03372	-0.0180202	1.26573	0.00130423	14.3411	36751.5
1.20169	0.000441221	1.04161	-0.0177231	1.27414	0.00126333	14.3495	36741.2
1.21011	0.00035174	1.04951	-0.0176185	1.28256	0.00123558	14.3579	36732.4
1.21853	0.000347646	1.0574	-0.0174575	1.29098	0.00122169	14.3663	36721.7
1.22694	0.000364305	1.0653	-0.0173533	1.2994	0.00121246	14.3747	36722.7
1.23536	0.00036741	1.07319	-0.0172309	1.30781	0.0012074	14.3831	36714.6
1.24378	0.000358429	1.08109	-0.01711	1.31623	0.00121655	14.3916	36691.8
1.2522	0.000302712	1.08898	-0.017082	1.32465	0.00122531	14.4	36687.9
1.26061	0.000213349	1.09688	-0.017054	1.33307	0.00123184	14.4084	36680.1
1.26903	0.000169655	1.10477	-0.0167739	1.34148	0.00123631	14.4168	36677.4
1.27745	0.000250373	1.11267	-0.0165858	1.3499	0.00122933	14.4252	36673.4
1.28586	0.000321644	1.12056	-0.0164871	1.35832	0.0012158	14.4337	36675.8
1.29428	0.000383888	1.12846	-0.0163883	1.36673	0.00120024	14.4421	36671
1.3027	0.000434204	1.13636	-0.0163684	1.37515	0.00119093	14.4505	36666.2
1.31112	0.000436914	1.14425	-0.0163486	1.38357	0.00118426	14.4589	36665.1
1.31953	0.000426064	1.15215	-0.0163621	1.39199	0.00117689	14.4673	36663.2
1.32795	0.000319406	1.16004	-0.0161555	1.4004	0.00116882	14.4757	36666.7
1.33637	0.000206872	1.16794	-0.0161108	1.40882	0.00115261	14.4842	36669.4
1.34479	0.000136481	1.17583	-0.0160573	1.41724	0.00114296	14.4926	36662.1
1.3532	0.000134043	1.18373	-0.0160174	1.42566	0.00114027	14.501	36647.9
1.36162	0.000149859	1.19162	-0.0159894	1.43407	0.00114353	14.5094	36632.8
1.37004	0.000167602	1.19952	-0.016045	1.44249	0.00114637	14.5178	36621.5
1.37845	0.00018174	1.20741	-0.0161006	1.45091	0.0011515	14.5262	36612.9
1.38687	0.000195917	1.21531	-0.0159112	1.45932	0.00115721	14.5347	36601.2
1.39529	0.000197153	1.2232	-0.0155453	1.46774	0.00117969	14.5431	36588.9
1.40371	0.000222869	1.2311	-0.0152886	1.47616	0.00119897	14.5515	36577.8
1.41212	0.000252449	1.23899	-0.0149863	1.48458	0.00121521	14.5599	36561.8
1.42054	0.0002565	1.24689	-0.0149018	1.49299	0.00122604	14.5683	36547.6
1.42896	0.000237985	1.25478	-0.0148173	1.50141	0.00123227	14.5767	36562.2
1.43738	0.000191517	1.26268	-0.0147464	1.50983	0.00124096	14.5852	36568.4
1.44579	0.00012055	1.27057	-0.014671	1.51825	0.00124985	14.5936	36559.4
1.45421	-2.95923e-05	1.27847	-0.01439	1.52666	0.00125732	14.602	36557.4
1.46263	-6.38433e-05	1.28636	-0.0143573	1.53508	0.00126002	14.6104	36548.9
1.47104	-9.28602e-06	1.29426	-0.0143246	1.5435	0.00125855	14.6188	36555
1.47946	6.43537e-05	1.30215	-0.0142319	1.55191	0.0012487	14.6272	36581.2
1.48788	0.000124992	1.31005	-0.0141609	1.56033	0.00123518	14.6357	36591.4
1.4963	0.000174047	1.31794	-0.0140899	1.56875	0.00122242	14.6441	36573.4
1.50471	0.000251443	1.32584	-0.0140567	1.57717	0.00121032	14.6525	36547
1.51313	0.000300633	1.33373	-0.0139962	1.58558	0.0011979	14.6609	36531.3
1.52155	0.000324756	1.34163	-0.0137688	1.594	0.00116725	14.6693	36516.1
1.52997	0.000298952	1.34952	-0.0136	1.60242	0.00112119	14.6778	36499.8
1.53838	0.000192101	1.35742	-0.0135087	1.61084	0.0010807	14.6862	36498.7
1.5468	3.69792e-05	1.36532	-0.0134173	1.61925	0.00105816	14.6946	36484.8
1.55522	-1.40867e-05	1.37321	-0.0133403	1.62767	0.001046	14.703	36463.1
1.56363	-7.54652e-05	1.38111	-0.0132632	1.63609	0.00104105	14.7114	36452.3
1.57205	-0.000146518	1.389	-0.013206	1.6445	0.0010374	14.7198	36430.2
1.58047	-0.000244864	1.3969	-0.0129259	1.65292	0.00102882	14.7283	36416.8
1.58889	-0.000290288	1.40479	-0.0128899	1.66134	0.00101615	14.7367	36407.3
1.5973	-0.000265379	1.41269	-0.0126747	1.66976	0.00101234	14.7451	35946.2
1.60572	-0.000240547	1.42058	-0.0124985	1.67817	0.0010101
1.61414	-0.000223601	1.42848	-0.012401	1.68659	0.00101568
1.62256	-0.000213623	1.43637	-0.0123035	1.69501	0.00102632
1.63097	-0.000231115	1.44427	-0.0122535	1.70343	0.00103322
1.63939	-0.000272807	1.45216	-0.0121254	1.71184	0.00103682
1.64781	-0.000297385	1.46006	-0.0120029	1.72026	0.00103215
1.65622	-0.000297643	1.46795	-0.0118287	1.72868	0.00101455
1.66464	-0.000308977	1.47585	-0.0116808	1.73709	0.00100297
1.67306	-0.000330254	1.48374	-0.0115971	1.74551	0.000995724
1.68148	-0.000379594	1.49164	-0.0115134	1.75393	0.000992177
1.68989	-0.000399916	1.49953	-0.0114695	1.76235	0.000989626
1.69831	-0.000314928	1.50743	-0.0112441	1.77076	0.000986666
1.70673	-0.000216531	1.51532	-0.0112224	1.77918	0.000983234
1.71515	-0.000142636	1.52322	-0.0111265	1.7876	0.000970212
1.72356	-9.04335e-05	1.53111	-0.0110141	1.79602	0.000954595
1.73198	-0.000111495	1.53901	-0.0109011	1.80443	0.000940137
1.7404	-0.00011966	1.5469	-0.010835	1.81285	0.000926688
1.74881	-0.000116013	1.5548	-0.010769	1.82127	0.000914798
1.75723	-4.84481e-05	1.56269	-0.0106929	1.82968	0.00090426
1.76565	3.70585e-05	1.57059	-0.0106458	1.8381	0.000895241
1.77407	0.000138029	1.57848	-0.0106015	1.84652	0.000885848
1.78248	0.000275309	1.58638	-0.0104406	1.85494	0.00087611
1.7909	0.000369881	1.59427	-0.0103317	1.86335	0.000864398
1.79932	0.000426523	1.60217	-0.0100984	1.87177	0.000864864
1.80774	0.000410689	1.61007	-0.00994628	1.88019	0.000878468
1.81615	0.00036412	1.61796	-0.009656	1.88861	0.000899861
1.82457	0.000242137	1.62586	-0.00952417	1.89702	0.000915585
1.83299	5.36593e-05	1.63375	-0.00950686	1.90544	0.000926371
1.8414	-4.9151e-06	1.64165	-0.00948954	1.91386	0.000929541
1.84982	5.10142e-05	1.64954	-0.00950858	1.92227	0.000934941
1.85824	0.000118565	1.65744	-0.00959747	1.93069	0.000940087
1.86666	0.000178424	1.66533	-0.00967797	1.93911	0.000945034
1.87507	0.000223143	1.67323	-0.00980424	1.94753	0.000951537
1.88349	0.000254529	1.68112	-0.0098813	1.95594	0.000965289
1.89191	0.000265935	1.68902	-0.0098017	1.96436	0.000990541
1.90033	0.000261874	1.69691	-0.0097221	1.97278	0.00101059
1.90874	0.000232331	1.70481	-0.00934104	1.9812	0.00102611
1.91716	0.000180371	1.7127	-0.00926224	1.98961	0.00103568
1.92558	6.63876e-05	1.7206	-0.00918343	1.99803	0.00105466
1.93399	9.50701e-05	1.72849	-0.00905779	2.00645	0.00107681
1.94241	0.000117647	1.73639	-0.00893854	2.01486	0.00109709
1.95083	0.000134071	1.74428	-0.00890453	2.02328	0.001113
1.95925	0.000139076	1.75218	-0.00892478	2.0317	0.0011251
1.96766	0.000154622	1.76007	-0.00894503	2.04012	0.00113136
1.97608	0.000172261	1.76797	-0.00870466	2.04853	0.00113517
1.9845	0.000171759	1.77586	-0.00862097	2.05695	0.00113781
1.99292	0.000155218	1.78376	-0.00860609	2.06537	0.00113939
2.00133	0.000104645	1.79165	-0.00859121	2.07379	0.00113582
2.00975	6.89562e-05	1.79955	-0.00890434	2.0822	0.00113962
2.01817	1.86611e-05	1.80744	-0.00880229	2.09062	0.00114188
2.02658	-4.46089e-05	1.81534	-0.00875167	2.09904	0.00114286
2.035	-7.5573e-05	1.82323	-0.00870105	2.10746	0.00114563
2.04342	-9.30064e-05	1.83113	-0.00857322	2.11587	0.00114889
2.05184	-0.000119921	1.83903	-0.00844539	2.12429	0.00115125
2.06025	-0.00015524	1.84692	-0.00839498	2.13271	0.0011528
2.06867	-0.000160736	1.85482	-0.00836406	2.14112	0.00114999
2.07709	-0.000139828	1.86271	-0.0084917	2.14954	0.00114868
2.08551	-0.000110127	1.87061	-0.00861934	2.15796	0.00114725
2.09392	-5.4969e-05	1.8785	-0.00851468	2.16638	0.0011457
2.10234	-4.1443e-05	1.8864	-0.00846346	2.17479	0.00114312
2.11076	-6.48342e-05	1.89429	-0.00849786	2.18321	0.0011396
2.11917	-0.00014351	1.90219	-0.00853226	2.19163	0.00113262
2.12759	-0.000234251	1.91008	-0.00848639	2.20005	0.0011252
2.13601	-0.000276407	1.91798	-0.00832019	2.20846	0.00111732
2.14443	-0.000243487	1.92587	-0.00825011	2.21688	0.00110475
2.15284	-0.000203494	1.93377	-0.00818002	2.2253	0.00109205
2.16126	-0.000157647	1.94166	-0.00795443	2.23371	0.00107859
2.16968	-0.000109457	1.94956	-0.00785305	2.24213	0.00106438
2.1781	-7.08787e-05	1.95745	-0.00781946	2.25055	0.00104298
2.18651	-4.08278e-05	1.96535	-0.00780246	2.25897	0.00100652
2.19493	-4.18677e-05	1.97324	-0.00778545	2.26738	0.000984362
2.20335	-5.19337e-05	1.98114	-0.00775694	2.2758	0.000979259
2.21176	-0.000175783	1.98903	-0.00772843	2.28422	0.000975057
2.22018	-0.000350275	1.99693	-0.00757197	2.29264	0.000970792
2.2286	-0.000317576	2.00482	-0.00735869	2.30105	0.000966437
2.23702	-0.000288056	2.01272	-0.00731456	2.30947	0.000959085
2.24543	-0.000262485	2.02061	-0.00728169	2.31789	0.000940336
2.25385	-0.00024233	2.02851	-0.00744627	2.3263	0.000928408
2.26227	-0.000179403	2.0364	-0.00761084	2.33472	0.000919924
2.27069	-0.000114057	2.0443	-0.00746933	2.34314	0.000911773
2.2791	-8.20215e-05	2.05219	-0.00741401	2.35156	0.000903944
2.28752	-7.93932e-05	2.06009	-0.00741477	2.35997	0.000899046
2.29594	-8.28606e-05	2.06798	-0.00741553	2.36839	0.000894976
2.30435	-9.15359e-05	2.07588	-0.00747236	2.37681	0.000889882
2.31277	-8.53783e-05	2.08378	-0.00747164	2.38523	0.000883854
2.32119	-6.6066e-05	2.09167	-0.00739384	2.39364	0.00087357
2.32961	-4.64508e-05	2.09957	-0.00718081	2.40206	0.000883201
2.33802	-3.79381e-05	2.10746	-0.00697898	2.41048	0.000892221
2.34644	-3.92346e-05	2.11536	-0.00693937	2.41889	0.000898559
2.35486	-5.93778e-05	2.12325	-0.00697418	2.42731	0.000902485
2.36328	-5.60349e-05	2.13115	-0.00700899	2.43573	0.000896842
2.37169	-4.41987e-05	2.13904	-0.00710925	2.44415	0.00088448
2.38011	-2.49883e-05	2.14694	-0.00700567	2.45256	0.000879572
2.38853	0.000141171	2.15483	-0.00689897	2.46098	0.000877878
2.39694	0.00028269	2.16273	-0.0068849	2.4694	0.000876057
2.40536	0.000401639	2.17062	-0.00687084	2.47782	0.000871573
2.41378	0.000455724	2.17852	-0.00691929	2.48623	0.000864883
2.4222	0.000463718	2.18641	-0.00659726	2.49465	0.00086354
2.43061	0.000462614	2.19431	-0.00656052	2.50307	0.00086842
2.43903	0.000453784	2.2022	-0.00652378	2.51148	0.000879347
2.44745	0.00042981	2.2101	-0.00648311	2.5199	0.000889888
2.45587	0.000372756	2.21799	-0.00618705	2.52832	0.000898097
2.46428	0.000344708	2.22589	-0.00609106	2.53674	0.000904269
2.4727	0.000342472	2.23378	-0.0060446	2.54515	0.000906599
2.48112	0.000347371	2.24168	-0.00603212	2.55357	0.000907166
2.48953	0.00032809	2.24957	-0.00601965	2.56199	0.000906181
2.49795	0.000287418	2.25747	-0.00602041	2.57041	0.000901555
2.50637	0.000193482	2.26536	-0.00616892	2.57882	0.000895724
2.51479	0.000188694	2.27326	-0.00639594	2.58724	0.000888712
2.5232	0.0001912	2.28115	-0.00643787	2.59566	0.000869753
2.53162	0.000181505	2.28905	-0.00647309	2.60407	0.00085939
2.54004	0.000161	2.29694	-0.00642971	2.61249	0.000854923
2.54846	0.00011545	2.30484	-0.00640089	2.62091	0.000852623
2.55687	4.78312e-05	2.31274	-0.00619096	2.62933	0.000852197
2.56529	-8.99957e-05	2.32063	-0.00612198	2.63774	0.000853456
2.57371	-0.000163035	2.32853	-0.0060973	2.64616	0.000857346
2.58212	-0.000204788	2.33642	-0.00607803	2.65458	0.000863938
2.59054	-0.000219267	2.34432	-0.00605877	2.663	0.000870938
2.59896	-0.000196755	2.35221	-0.0059886	2.67141	0.000876193
2.60738	-0.000141784	2.36011	-0.00594735	2.67983	0.000879885
2.61579	-7.91233e-05	2.368	-0.00592402	2.68825	0.000877696
2.62421	-9.86268e-06	2.3759	-0.00590677	2.69666	0.000871447
2.63263	7.4773e-05	2.38379	-0.00588952	2.70508	0.0008663
2.64105	0.000147637	2.39169	-0.00591406	2.7135	0.000872889
2.64946	0.000210043	2.39958	-0.0059375	2.72192	0.000885294
2.65788	0.000247686	2.40748	-0.00592869	2.73033	0.0008978
2.6663	0.000325025	2.41537	-0.00592843	2.73875	0.000907358
2.67472	0.00038756	2.42327	-0.00582981	2.74717	0.000914316
2.68313	0.000436798	2.43116	-0.00577669	2.75559	0.000914621
2.69155	0.000448003	2.43906	-0.00575949	2.764	0.000901007
2.69997	0.00048598	2.44695	-0.00574229	2.77242	0.000885424
2.70838	0.000520235	2.45485	-0.00570796	2.78084	0.000881429
2.7168	0.000519726	2.46274	-0.00568888	2.78925	0.000878299
2.72522	0.000488414	2.47064	-0.0056698	2.79767	0.000875869
2.73364	0.000474029	2.47853	-0.00565855	2.80609	0.000878759
2.74205	0.00046134	2.48643	-0.00564731	2.81451	0.000882798
2.75047	0.000450055	2.49432	-0.00567945	2.82292	0.000881336
2.75889	0.000426555	2.50222	-0.00536426	2.83134	0.000875131
2.76731	0.000373792	2.51011	-0.00534172	2.83976	0.000865407
2.77572	0.000324882	2.51801	-0.0053272	2.84818	0.000852581
2.78414	0.000317948	2.5259	-0.00531268	2.85659	0.000833078
2.79256	0.000310971	2.5338	-0.00539715	2.86501	0.000823129
2.80097	0.000303725	2.54169	-0.00540002	2.87343	0.000830624
2.80939	0.000260954	2.54959	-0.00539715	2.88184	0.000839519
2.81781	0.000271883	2.55749	-0.00548689	2.89026	0.000844913
2.82623	0.000305446	2.56538	-0.00539885	2.89868	0.000847243
2.83464	0.000337086	2.57328	-0.00531294	2.9071	0.000843912
2.84306	0.000366904	2.58117	-0.00528807	2.91551	0.000826892
2.85148	0.000415991	2.58907	-0.0052632	2.92393	0.000812756
2.8599	0.000463846	2.59696	-0.00522527	2.93235	0.000803348
2.86831	0.00045694	2.60486	-0.00515962	2.94077	0.000793931
2.87673	0.000401661	2.61275	-0.00511976	2.94918	0.000784493
2.88515	0.000361704	2.62065	-0.0051217	2.9576	0.000774033
2.89356	0.000335616	2.62854	-0.00512363	2.96602	0.000764802
2.90198	0.000296343	2.63644	-0.00506662	2.97443	0.000756167
2.9104	0.000245366	2.64433	-0.00494927	2.98285	0.000747818
2.91882	0.000159603	2.65223	-0.00489682	2.99127	0.000721714
2.92723	0.000123439	2.66012	-0.00484437	2.99969	0.000685412
2.93565	0.000204746	2.66802	-0.0048272	3.0081	0.000651965
2.94407	0.000293044	2.67591	-0.00481003	3.01652	0.000634725
2.95249	0.000388556	2.68381	-0.00481608	3.02494	0.000632874
2.9609	0.000467212	2.6917	-0.00472255	3.03336	0.000636302
2.96932	0.000530937	2.6996	-0.00467527	3.04177	0.000649915
2.97774	0.00050909	2.70749	-0.00464653	3.05019	0.00066269
2.98615	0.000452168	2.71539	-0.0046178	3.05861	0.000674824
2.99457	0.000403158	2.72328	-0.00453839	3.06702	0.000692774
3.00299	0.000360184	2.73118	-0.00441812	3.07544	0.000710187
3.01141	0.000322436	2.73907	-0.00439187	3.08386	0.000724406
3.01982	0.000376255	2.74697	-0.00437571	3.09228	0.0007358
3.02824	0.000481182	2.75486	-0.00435955	3.10069	0.000739779
3.03666	0.000583424	2.76276	-0.00432568	3.10911	0.000742267
3.04508	0.000676743	2.77065	-0.00430844	3.11753	0.000745723
3.05349	0.000717404	2.77855	-0.0042912	3.12595	0.000759851
3.06191	0.000711614	2.78645	-0.00425682	3.13436	0.000770384
3.07033	0.000642715	2.79434	-0.00425544	3.14278	0.000777754
3.07874	0.000558239	2.80224	-0.00425407	3.1512	0.00077811
3.08716	0.00047569	2.81013	-0.0042476	3.15961	0.000782883
3.09558	0.00039492	2.81803	-0.00395652	3.16803	0.000787391
3.104	0.000305449	2.82592	-0.00388518	3.17645	0.000788695
3.11241	0.000213862	2.83382	-0.00384096	3.18487	0.000787262
3.12083	0.000235235	2.84171	-0.00379673	3.19328	0.000785591
3.12925	0.000338352	2.84961	-0.00368979	3.2017	0.000782741
3.13767	0.000416097	2.8575	-0.00370293	3.21012	0.00077882
3.14608	0.000470981	2.8654	-0.00371607	3.21854	0.000769659
3.1545	0.00047887	2.87329	-0.00380943	3.22695	0.000759449
3.16292	0.000467759	2.88119	-0.00380791	3.23537	0.000748287
3.17133	0.000371772	2.88908	-0.0037005	3.24379	0.000732361
3.17975	0.000318375	2.89698	-0.00357328	3.2522	0.000722387
3.18817	0.000302552	2.90487	-0.00351793	3.26062	0.000727499
3.19659	0.000288656	2.91277	-0.00348224	3.26904	0.000740953
3.205	0.000276273	2.92066	-0.00345638	3.27746	0.000752465
3.21342	0.000286268	2.92856	-0.00343514	3.28587	0.000762263
3.22184	0.000316027	2.93645	-0.0034139	3.29429	0.000767802
3.23026	0.00034286	2.94435	-0.0032939	3.30271	0.00076963
3.23867	0.00035018	2.95224	-0.00325503	3.31113	0.00076576
3.24709	0.00034028	2.96014	-0.00323514	3.31954	0.000767164
3.25551	0.000346283	2.96803	-0.00321525	3.32796	0.000765597
3.26392	0.000366438	2.97593	-0.00320117	3.33638	0.000761425
3.27234	0.000388708	2.98382	-0.00279235	3.34479	0.000751812
3.28076	0.00039312	2.99172	-0.00273509	3.35321	0.000743724
3.28918	0.000381761	2.99961	-0.00271227	3.36163	0.000737354
3.29759	0.000375993	3.00751	-0.00268946	3.37005	0.000731917
3.30601	0.000375265	3.0154	-0.00249289	3.37846	0.000727502
3.31443	0.000454695	3.0233	-0.00245698	3.38688	0.000741004
3.32285	0.000508153	3.0312	-0.00242107	3.3953	0.00075087
3.33126	0.000538235	3.03909	-0.00228422	3.40372	0.00075757
3.33968	0.000518058	3.04699	-0.0021314	3.41213	0.000759416
3.3481	0.000445572	3.05488	-0.00207582	3.42055	0.000758767
3.35651	0.000350795	3.06278	-0.00208016	3.42897	0.00075761
3.36493	0.000364202	3.07067	-0.0020845	3.43738	0.00075599
3.37335	0.00039171	3.07857	-0.00211776	3.4458	0.000751518
3.38177	0.000413938	3.08646	-0.00206059	3.45422	0.000748199
3.39018	0.000431428	3.09436	-0.00204211	3.46264	0.000744342
3.3986	0.000427658	3.10225	-0.00202364	3.47105	0.000740002
3.40702	0.000418608	3.11015	-0.00197049	3.47947	0.000733904
3.41544	0.000405022	3.11804	-0.00178045	3.48789	0.000726233
3.42385	0.000266067	3.12594	-0.00166419	3.49631	0.000713048
3.43227	0.000215021	3.13383	-0.00160072	3.50472	0.000700791
3.44069	0.000199222	3.14173	-0.0015826	3.51314	0.000705872
3.4491	0.000214075	3.14962	-0.00156449	3.52156	0.000721525
3.45752	0.000286309	3.15752	-0.00161328	3.52997	0.000734693
3.46594	0.000361733	3.16541	-0.00166208	3.53839	0.000752013
3.47436	0.000422127	3.17331	-0.00177446	3.54681	0.00076627
3.48277	0.000469209	3.1812	-0.00175827	3.55523	0.000777845
3.49119	0.000525252	3.1891	-0.00174208	3.56364	0.000784495
3.49961	0.000564516	3.19699	-0.00174614	3.57206	0.000794992
3.50803	0.000588909	3.20489	-0.00171273	3.58048	0.000810957
3.51644	0.000584262	3.21278	-0.00172406	3.5889	0.000823748
3.52486	0.000554054	3.22068	-0.00173539	3.59731	0.000833776
3.53328	0.000477622	3.22857	-0.00210886	3.60573	0.00083979
3.54169	0.000380528	3.23647	-0.0021595	3.61415	0.000850549
3.55011	0.000265454	3.24436	-0.00203596	3.62257	0.000860579
3.55853	0.000206428	3.25226	-0.00196835	3.63098	0.000869978
3.56695	0.000175198	3.26016	-0.00195564	3.6394	0.000878608
3.57536	0.0001682	3.26805	-0.00194293	3.64782	0.000885906
3.58378	0.000163216	3.27595	-0.00203335	3.65623	0.00089209
3.5922	0.000175093	3.28384	-0.00172893	3.66465	0.000900286
3.60062	0.00015185	3.29174	-0.00159702	3.67307	0.000908187
3.60903	9.74848e-05	3.29963	-0.00146511	3.68149	0.000911946
3.61745	6.07942e-05	3.30753	-0.00138665	3.6899	0.000912092
3.62587	6.68565e-05	3.31542	-0.00133063	3.69832	0.000906384
3.63428	0.000110635	3.32332	-0.00131929	3.70674	0.000903163
3.6427	0.000161548	3.33121	-0.00130796	3.71516	0.000901828
3.65112	0.000265188	3.33911	-0.00136111	3.72357	0.000902107
3.65954	0.000383052	3.347	-0.00152149	3.73199	0.000902244
3.66795	0.000476356	3.3549	-0.00154822	3.74041	0.000900677
3.67637	0.000547832	3.36279	-0.00158953	3.74882	0.000897616
3.68479	0.000573311	3.37069	-0.00167355	3.75724	0.000891622
3.69321	0.000558285	3.37858	-0.00182074	3.76566	0.000882169
3.70162	0.000455453	3.38648	-0.00184441	3.77408	0.000864526
3.71004	0.000354512	3.39437	-0.00197206	3.78249	0.000840132
3.71846	0.000317142	3.40227	-0.00230247	3.79091	0.000818191
3.72687	0.000295518	3.41016	-0.00236387	3.79933	0.000814604
3.73529	0.000279476	3.41806	-0.00219931	3.80775	0.000807398
3.74371	0.00026429	3.42595	-0.00205471	3.81616	0.000797012
3.75213	0.000249815	3.43385	-0.0019889	3.82458	0.000779538
3.76054	0.000195897	3.44174	-0.00192309	3.833	0.000754478
3.76896	0.00013629	3.44964	-0.00195892	3.84141	0.00073641
3.77738	7.18813e-05	3.45753	-0.00199476	3.84983	0.000726142
3.7858	2.51534e-05	3.46543	-0.0021093	3.85825	0.000718907
3.79421	6.091e-05	3.47332	-0.00235539	3.86667	0.000711605
3.80263	8.38432e-05	3.48122	-0.00260586	3.87508	0.000704208
3.81105	9.49614e-05	3.48911	-0.00268744	3.8835	0.000693984
3.81946	8.11626e-05	3.49701	-0.00251767	3.89192	0.000692711
3.82788	4.83247e-05	3.50491	-0.00236157	3.90034	0.000694386
3.8363	6.68685e-05	3.5128	-0.00230041	3.90875	0.000691555
3.84472	9.93231e-05	3.5207	-0.00233789	3.91717	0.000685069
3.85313	0.000128304	3.52859	-0.00237538	3.92559	0.00069407
3.86155	0.000141026	3.53649	-0.00262816	3.934	0.000704993
3.86997	0.00013944	3.54438	-0.00279033	3.94242	0.000715324
3.87839	0.000100553	3.55228	-0.00282701	3.95084	0.000721429
3.8868	5.9415e-05	3.56017	-0.00283741	3.95926	0.000723912
3.89522	1.64992e-05	3.56807	-0.00285433	3.96767	0.000725987
3.90364	-5.35185e-05	3.57596	-0.00287124	3.97609	0.000731299
3.91205	-0.000207453	3.58386	-0.00289528	3.98451	0.000736806
3.92047	-0.000244475	3.59175	-0.00303505	3.99293	0.000741144
3.92889	-0.000253678	3.59965	-0.00301384	4.00134	0.000744527
3.93731	-0.000238926	3.60754	-0.00291564	4.00976	0.000751453
3.94572	-0.000172839	3.61544	-0.00292921	4.01818	0.000759018
3.95414	-7.44737e-05	3.62333	-0.00294279	4.02659	0.000767183
3.96256	1.32476e-05	3.63123	-0.00307229	4.03501	0.000779776
3.97098	8.96607e-05	3.63912	-0.0032616	4.04343	0.000791835
3.97939	0.000156143	3.64702	-0.00326852	4.05185	0.000803303
3.98781	0.000204225	3.65491	-0.00326407	4.06026	0.000812555
3.99623	0.000114937	3.66281	-0.00325962	4.06868	0.000819709
4.00464	0.000100297	3.6707	-0.0032617	4.0771	0.000810345
4.01306	0.000115586	3.6786	-0.00349299	4.08552	0.000793336
4.02148	0.000141079	3.68649	-0.00355303	4.09393	0.000779794
4.0299	0.000167175	3.69439	-0.00356932	4.10235	0.000766855
4.03831	0.000189609	3.70228	-0.00358734	4.11077	0.000754269
4.04673	0.000208804	3.71018	-0.00360042	4.11918	0.000729072
4.05515	0.000199523	3.71807	-0.00361349	4.1276	0.000701682
4.06357	0.000165111	3.72597	-0.00366756	4.13602	0.00067857
4.07198	0.000145099	3.73386	-0.00366405	4.14444	0.000660042
4.0804	0.000154861	3.74176	-0.00366053	4.15285	0.000648072
4.08882	0.000127817	3.74966	-0.00371054	4.16127	0.000637313
4.09723	6.81173e-05	3.75755	-0.00370717	4.16969	0.000628664
4.10565	-7.93379e-05	3.76545	-0.0036841	4.17811	0.000621868
4.11407	-0.000172816	3.77334	-0.00367717	4.18652	0.000619106
4.12249	-0.000243834	3.78124	-0.00367023	4.19494	0.000618767
4.1309	-0.00029531	3.78913	-0.0036872	4.20336	0.00061856
4.13932	-0.000254725	3.79703	-0.00370416	4.21177	0.000617993
4.14774	-0.000221671	3.80492	-0.00381908	4.22019	0.000616881
4.15616	-0.000195761	3.81282	-0.00393079	4.22861	0.000615248
4.16457	-0.000181365	3.82071	-0.00391332	4.23703	0.000609207
4.17299	-7.91549e-05	3.82861	-0.00384226	4.24544	0.00059157
4.18141	2.59151e-05	3.8365	-0.00377121	4.25386	0.000569941
4.18983	0.000129346	3.8444	-0.00375105	4.26228	0.000550533
4.19824	0.000189508	3.85229	-0.00373089	4.2707	0.000535452
4.20666	0.000211417	3.86019	-0.00377315	4.27911	0.000522874
4.21508	0.000295975	3.86808	-0.00373755	4.28753	0.000508324
4.22349	0.000366853	3.87598	-0.0035695	4.29595	0.000492011
4.23191	0.000425304	3.88387	-0.00355033	4.30436	0.000469749
4.24033	0.000456188	3.89177	-0.00353117	4.31278	0.000452341
4.24875	0.000379739	3.89966	-0.00354785	4.3212	0.000438255
4.25716	0.000269318	3.90756	-0.0036636	4.32962	0.000425654
4.26558	0.000257199	3.91545	-0.00375131	4.33803	0.00041179
4.274	0.000249512	3.92335	-0.00391431	4.34645	0.000396982
4.28242	0.000243746	3.93124	-0.00398792	4.35487	0.000392549
4.29083	0.000239628	3.93914	-0.00381522	4.36329	0.000391893
4.29925	0.000232865	3.94703	-0.0037558	4.3717	0.000390823
4.30767	0.000223754	3.95493	-0.00373649	4.38012	0.000389351
4.31608	0.000206569	3.96282	-0.00371718	4.38854	0.000383634
4.3245	0.000193675	3.97072	-0.00370865	4.39695	0.000380713
4.33292	0.000184586	3.97862	-0.00383297	4.40537	0.000378134
4.34134	0.000213685	3.98651	-0.00365814	4.41379	0.000375879
4.34975	0.000219232	3.99441	-0.00363886	4.42221	0.000376254
4.35817	0.000203769	4.0023	-0.00361957	4.43062	0.000383987
4.36659	0.000182775	4.0102	-0.00360313	4.43904	0.000396346
4.37501	0.000157019	4.01809	-0.003708	4.44746	0.000408565
4.38342	0.000114578	4.02599	-0.00376916	4.45588	0.000420632
4.39184	3.42094e-05	4.03388	-0.00383032	4.46429	0.000430297
4.40026	-8.79523e-05	4.04178	-0.00382022	4.47271	0.000437847
4.40867	-0.000129389	4.04967	-0.00367124	4.48113	0.000440462
4.41709	-0.000148086	4.05757	-0.00358472	4.48954	0.000437166
4.42551	-0.000157647	4.06546	-0.00338724	4.49796	0.000441271
4.43393	-0.000159261	4.07336	-0.00326111	4.50638	0.000448387
4.44234	-8.76871e-05	4.08125	-0.00309053	4.5148	0.000455271
4.45076	1.13497e-06	4.08915	-0.00285788	4.52321	0.000458783
4.45918	8.37218e-05	4.09704	-0.00275911	4.53163	0.000459338
4.4676	0.000145749	4.10494	-0.0027116	4.54005	0.000454034
4.47601	0.000189646	4.11283	-0.00269145	4.54847	0.000434117
4.48443	0.000316049	4.12073	-0.0026713	4.55688	0.000415519
4.49285	0.00042726	4.12862	-0.0026785	4.5653	0.000398733
4.50126	0.000524508	4.13652	-0.00264742	4.57372	0.000383501
4.50968	0.000603211	4.14441	-0.00263157	4.58213	0.000369075
4.5181	0.000601289	4.15231	-0.00261573	4.59055	0.000353465
4.52652	0.000476176	4.1602	-0.00262553	4.59897	0.000351757
4.53493	0.000318093	4.1681	-0.00252424	4.60739	0.000356872
4.54335	0.000189338	4.17599	-0.00255738	4.6158	0.000361032
4.55177	7.70313e-05	4.18389	-0.00259053	4.62422	0.000369604
4.56019	-5.07979e-05	4.19178	-0.00268775	4.63264	0.000384268
4.5686	-0.000192447	4.19968	-0.00285177	4.64106	0.000399306
4.57702	-0.000270834	4.20757	-0.00280949	4.64947	0.000411133
4.58544	-0.000328729	4.21547	-0.00278583	4.65789	0.000420031
4.59385	-0.000368867	4.22337	-0.00276218	4.66631	0.000414337
4.60227	-0.000381815	4.23126	-0.00248388	4.67472	0.00040315
4.61069	-0.00038819	4.23916	-0.00246346	4.68314	0.000394008
4.61911	-0.000416545	4.24705	-0.00244304	4.69156	0.000385307
4.62752	-0.000464355	4.25495	-0.00246929	4.69998	0.000376962
4.63594	-0.000401396	4.26284	-0.00243778	4.70839	0.000367267
4.64436	-0.000305596	4.27074	-0.00241859	4.71681	0.000364379
4.65278	-0.000208487	4.27863	-0.00239941	4.72523	0.000358813
4.66119	-0.000110396	4.28653	-0.00238985	4.73365	0.000350894
4.66961	1.68712e-06	4.29442	-0.00238029	4.74206	0.00033791
4.67803	0.000103232	4.30232	-0.0025828	4.75048	0.000337115
4.68644	0.000183927	4.31021	-0.00262006	4.7589	0.00033621
4.69486	0.000246279	4.31811	-0.00267915	4.76731	0.000335201
4.70328	0.00027289	4.326	-0.00258146	4.77573	0.000333492
4.7117	0.000318621	4.3339	-0.00256659	4.78415	0.000331155
4.72011	0.000359447	4.34179	-0.00255172	4.79257	0.000326444
4.72853	0.00038482	4.34969	-0.00250897	4.80098	0.000315822
4.73695	0.000396578	4.35758	-0.00246622	4.8094	0.000310373
4.74537	0.000344553	4.36548	-0.00248203	4.81782	0.000314463
4.75378	0.000372896	4.37337	-0.00249783	4.82624	0.00032473
4.7622	0.000414271	4.38127	-0.00257759	4.83465	0.000336251
4.77062	0.00044634	4.38916	-0.00246113	4.84307	0.00034154
4.77903	0.00047012	4.39706	-0.00240627	4.85149	0.000341475
4.78745	0.000440827	4.40495	-0.00238555	4.8599	0.000338936
4.79587	0.000395096	4.41285	-0.00236482	4.86832	0.000334315
4.80429	0.000335727	4.42074	-0.00239888	4.87674	0.000327704
4.8127	0.000228633	4.42864	-0.00243295	4.88516	0.000304635
4.82112	7.94453e-05	4.43653	-0.00264869	4.89357	0.000283505
4.82954	6.07246e-07	4.44443	-0.00276801	4.90199	0.000262663
4.83796	-5.5134e-05	4.45233	-0.00278049	4.91041	0.000241835
4.84637	-9.08315e-05	4.46022	-0.00279571	4.91883	0.000202903
4.85479	-0.000120443	4.46812	-0.00287879	4.92724	0.000178289
4.86321	-0.000143468	4.47601	-0.0029733	4.93566	0.00017936
4.87162	-0.000160707	4.48391	-0.00302151	4.94408	0.000181362
4.88004	-0.000125252	4.4918	-0.00312415	4.95249	0.000184183
4.88846	-7.95589e-05	4.4997	-0.00314314	4.96091	0.000188724
4.89688	-3.91559e-05	4.50759	-0.00327062	4.96933	0.000193248
4.90529	-8.84121e-06	4.51549	-0.00304956	4.97775	0.000197816
4.91371	1.26121e-05	4.52338	-0.00313488	4.98616	0.000206857
4.92213	-6.71024e-05	4.53128	-0.00322019	4.99458	0.000215976
4.93055	-0.000167163	4.53917	-0.00342191	5.003	0.000216909
4.93896	-0.000170884	4.54707	-0.00346571	5.01142	0.000210845
4.94738	-0.000131611	4.55496	-0.00348889	5.01983	0.000204758
4.9558	-5.48739e-05	4.56286	-0.00361052	5.02825	0.000208224
4.96421	3.58966e-05	4.57075	-0.00359012	5.03667	0.00022801
4.97263	0.000119133	4.57865	-0.00361854	5.04508	0.000244161
4.98105	0.000134668	4.58654	-0.00360872	5.0535	0.000257137
4.98947	9.04712e-05	4.59444	-0.00362978	5.06192	0.000264435
4.99788	-3.29487e-06	4.60233	-0.00365083	5.07034	0.000262641
5.0063	-3.98224e-05	4.61023	-0.00371782	5.07875	0.000260427
5.01472	-2.54823e-05	4.61812	-0.00408858	5.08717	0.000248703
5.02314	-9.21122e-06	4.62602	-0.00418639	5.09559	0.000228477
5.03155	-1.67759e-07	4.63391	-0.00417107	5.10401	0.00022032
5.03997	2.45591e-06	4.64181	-0.00427084	5.11242	0.000234895
5.04839	-9.68317e-06	4.6497	-0.00439535	5.12084	0.000249368
5.0568	-3.48166e-05	4.6576	-0.00452723	5.12926	0.000263695
5.06522	-1.92673e-05	4.66549	-0.0043653	5.13767	0.000273587
5.07364	2.57629e-05	4.67339	-0.00429004	5.14609	0.000279601
5.08206	7.09256e-05	4.68128	-0.0042448	5.15451	0.000278585
5.09047	0.000110395	4.68918	-0.00431125	5.16293	0.00027467
5.09889	0.00014483	4.69708	-0.00437769	5.17134	0.000266763
5.10731	0.000169206	4.70497	-0.00438264	5.17976	0.000255309
5.11573	0.000125754	4.71287	-0.00438759	5.18818	0.00023319
5.12414	0.000128346	4.72076	-0.00439359	5.1966	0.000223338
5.13256	0.000150122	4.72866	-0.00437262	5.20501	0.000232301
5.14098	0.000123239	4.73655	-0.00462394	5.21343	0.000242523
5.14939	5.32763e-05	4.74445	-0.00476644	5.22185	0.000254201
5.15781	7.73051e-05	4.75234	-0.00473299	5.23027	0.000264759
5.16623	0.000128326	4.76024	-0.00461053	5.23868	0.000268388
5.17465	0.000166301	4.76813	-0.00452651	5.2471	0.000265975
5.18306	0.000192611	4.77603	-0.00444249	5.25552	0.0002539
5.19148	0.000201297	4.78392	-0.00449511	5.26393	0.000252565
5.1999	0.000242284	4.79182	-0.00454773	5.27235	0.000255942
5.20832	0.000285378	4.79971	-0.00467595	5.28077	0.000260387
5.21673	0.000330166	4.80761	-0.00469274	5.28919	0.000261249
5.22515	0.00036503	4.8155	-0.0050285	5.2976	0.000258959
5.23357	0.000391118	4.8234	-0.0051966	5.30602	0.000249328
5.24198	0.00040225	4.83129	-0.00529481	5.31444	0.000224726
5.2504	0.000409456	4.83919	-0.00528173	5.32286	0.000203093
5.25882	0.000401248	4.84708	-0.00532026	5.33127	0.000188193
5.26724	0.000476432	4.85498	-0.00535879	5.33969	0.000188258
5.27565	0.000536098	4.86287	-0.00536814	5.34811	0.000201848
5.28407	0.000581618	4.87077	-0.00512624	5.35652	0.000215812
5.29249	0.000593213	4.87866	-0.00509153	5.36494	0.000227351
5.30091	0.000626763	4.88656	-0.00507917	5.37336	0.000236755
5.30932	0.000685767	4.89445	-0.00506681	5.38178	0.000242012
5.31774	0.000764132	4.90235	-0.00528621	5.39019	0.000241835
5.32616	0.000835482	4.91024	-0.00529116	5.39861	0.000238754
5.33457	0.000836992	4.91814	-0.00529611	5.40703	0.000231988
5.34299	0.00077684	4.92604	-0.00546112	5.41545	0.000221519
5.35141	0.00072915	4.93393	-0.00545523	5.42386	0.000208607
5.35983	0.000681992	4.94183	-0.00544935	5.43228	0.000194589
5.36824	0.000635233	4.94972	-0.00567873	5.4407	0.000183408
5.37666	0.00054477	4.95762	-0.00577225	5.44911	0.00017371
5.38508	0.00039378	4.96551	-0.00594104	5.45753	0.000165327
5.3935	0.000286407	4.97341	-0.00599782	5.46595	0.000160664
5.40191	0.000202919	4.9813	-0.00611611	5.47437	0.000158784
5.41033	0.00014029	4.9892	-0.00622412	5.48278	0.000157082
5.41875	0.000133087	4.99709	-0.00625359	5.4912	0.000155562
5.42716	0.000132615	5.00499	-0.00619111	5.49962	0.000155762
5.43558	0.000137736	5.01288	-0.00609187	5.50804	0.000155891
5.444	0.000165156	5.02078	-0.00604408	5.51645	0.000153734
5.45242	0.000199672	5.02867	-0.00605627	5.52487	0.000149589
5.46083	0.000224455	5.03657	-0.00606846	5.53329	0.000142984
5.46925	0.000240609	5.04446	-0.00614532	5.5417	0.000133591
5.47767	0.000256419	5.05236	-0.00616767	5.55012	0.000121727
5.48609	0.000255194	5.06025	-0.0062204	5.55854	0.000103411
5.4945	0.00023892	5.06815	-0.00627314	5.56696	8.56221e-05
5.50292	0.000135969	5.07604	-0.0062714	5.57537	6.8254e-05
5.51134	0.000122472	5.08394	-0.00626966	5.58379	4.87045e-05
5.51975	0.000121335	5.09183	-0.00658377	5.59221	3.8251e-05
5.52817	0.000130628	5.09973	-0.00671611	5.60063	4.14927e-05
5.53659	0.000241556	5.10762	-0.00667972	5.60904	4.7324e-05
5.54501	0.000403318	5.11552	-0.00665311	5.61746	5.26007e-05
5.55342	0.000572493	5.12341	-0.00664425	5.62588	5.74577e-05
5.56184	0.000729447	5.13131	-0.0066354	5.63429	6.66579e-05
5.57026	0.000809137	5.1392	-0.00660598	5.64271	8.35405e-05
5.57868	0.000820647	5.1471	-0.00657656	5.65113	9.88577e-05
5.58709	0.000773664	5.15499	-0.00653413	5.65955	0.000112151
5.59551	0.000641815	5.16289	-0.00654254	5.66796	0.000120558
5.60393	0.000524775	5.17079	-0.00655096	5.67638	0.000124804
5.61234	0.000366368	5.17868	-0.00661428	5.6848	0.000130123
5.62076	0.000221295	5.18658	-0.00667761	5.69322	0.000139247
5.62918	0.00011463	5.19447	-0.00690183	5.70163	0.000152333
5.6376	2.71707e-05	5.20237	-0.00705748	5.71005	0.000179531
5.64601	-7.04108e-05	5.21026	-0.00723282	5.71847	0.000198693
5.65443	-0.000177097	5.21816	-0.0073471	5.72688	0.000210834
5.66285	-0.000308677	5.22605	-0.00735352	5.7353	0.000210622
5.67127	-0.000462185	5.23395	-0.00735994	5.74372	0.000211533
5.67968	-0.000529652	5.24184	-0.00734245	5.75214	0.000211105
5.6881	-0.000400639	5.24974	-0.00732495	5.76055	0.000209507
5.69652	-0.000297185	5.25763	-0.00735176	5.76897	0.000205441
5.70493	-0.000217376	5.26553	-0.00709893	5.77739	0.000200229
5.71335	-0.00017836	5.27342	-0.00689911	5.78581	0.000196263
5.72177	-0.000103038	5.28132	-0.00690377	5.79422	0.000193773
5.73019	8.49387e-06	5.28921	-0.00690843	5.80264	0.000188536
5.7386	0.00010161	5.29711	-0.00695943	5.81106	0.000181002
5.74702	0.000178255	5.305	-0.00687482	5.81947	0.000177591
5.75544	0.000221313	5.3129	-0.00684359	5.82789	0.000184043
5.76386	0.000234745	5.32079	-0.00684138	5.83631	0.000192677
5.77227	0.000170696	5.32869	-0.00683917	5.84473	0.000200508
5.78069	0.000113497	5.33658	-0.00692287	5.85314	0.000202214
5.78911	7.60711e-05	5.34448	-0.00720798	5.86156	0.00019861
5.79753	3.3179e-05	5.35237	-0.00697147	5.86998	0.000188892
5.80594	-1.4653e-05	5.36027	-0.00693051	5.8784	0.000180012
5.81436	-8.70914e-05	5.36816	-0.00688955	5.88681	0.000171861
5.82278	-9.92703e-05	5.37606	-0.00683412	5.89523	0.000164963
5.83119	-0.00010285	5.38395	-0.00679762	5.90365	0.000157898
5.83961	-9.91627e-05	5.39185	-0.00678465	5.91206	0.000150644
5.84803	-8.00746e-05	5.39975	-0.00677168	5.92048	0.000139914
5.85645	-4.74143e-05	5.40764	-0.00681044	5.9289	0.000131281
5.86486	-4.14195e-05	5.41554	-0.00673695	5.93732	0.000132107
5.87328	-5.90376e-05	5.42343	-0.00666345	5.94573	0.000140256
5.8817	-0.000126657	5.43133	-0.0065919	5.95415	0.000146832
5.89012	-0.000292314	5.43922	-0.0065172	5.96257	0.000152051
5.89853	-0.000396093	5.44712	-0.00649769	5.97099	0.000156044
5.90695	-0.000312877	5.45501	-0.00647818	5.9794	0.000156907
5.91537	-0.000227691	5.46291	-0.00653655	5.98782	0.000154981
5.92378	-0.000153087	5.4708	-0.00652405	5.99624	0.000144094
5.9322	-8.78342e-05	5.4787	-0.00651154	6.00465	0.000128836
5.94062	-5.30621e-05	5.48659	-0.00666477	6.01307	0.000115251
5.94904	-4.5162e-05	5.49449	-0.00670414	6.02149	0.000101065
5.95745	-1.26952e-05	5.50238	-0.00669256	6.02991	8.63822e-05
5.96587	7.89255e-06	5.51028	-0.00668099	6.03832	7.29953e-05
5.97429	1.78465e-05	5.51817	-0.0067142	6.04674	6.07565e-05
5.98271	3.36098e-06	5.52607	-0.00692529	6.05516	5.21102e-05
5.99112	-2.51597e-05	5.53396	-0.00679188	6.06358	5.37786e-05
5.99954	-3.02835e-05	5.54186	-0.00671731	6.07199	5.89413e-05
6.00796	-3.38322e-05	5.54975	-0.00664275	6.08041	6.15333e-05
6.01637	-5.359e-05	5.55765	-0.00659292	6.08883	6.18844e-05
6.02479	-8.76761e-05	5.56554	-0.006571	6.09724	5.88478e-05
6.03321	-0.000119662	5.57344	-0.00654908	6.10566	5.47915e-05
6.04163	-0.000149698	5.58133	-0.00633499	6.11408	5.60809e-05
6.05004	-0.000219787	5.58923	-0.00626767	6.1225	5.79184e-05
6.05846	-0.000301581	5.59712	-0.00620035	6.13091	5.79936e-05
6.06688	-0.000439761	5.60502	-0.00612237	6.13933	5.65549e-05
6.0753	-0.000631293	5.61291	-0.00609171	6.14775	5.46411e-05
6.08371	-0.000727603	5.62081	-0.00606106	6.15617	5.91716e-05
6.09213	-0.000756028	5.6287	-0.006033	6.16458	6.49676e-05
6.10055	-0.000692576	5.6366	-0.00600494	6.173	7.18242e-05
6.10896	-0.000639898	5.6445	-0.00596169	6.18142	7.70482e-05
6.11738	-0.000597262	5.65239	-0.00581528	6.18983	8.08456e-05
6.1258	-0.000604786	5.66029	-0.00579728	6.19825	8.23857e-05
6.13422	-0.000542708	5.66818	-0.00577929	6.20667	7.25407e-05
6.14263	-0.000384922	5.67608	-0.0058178	6.21509	6.38393e-05
6.15105	-0.000264911	5.68397	-0.00615537	6.2235	6.63228e-05
6.15947	-0.00017879	5.69187	-0.0061707	6.23192	6.88407e-05
6.16789	-0.000149261	5.69976	-0.00612885	6.24034	6.91407e-05
6.1763	-0.000139263	5.70766	-0.00608699	6.24876	6.76233e-05
6.18472	-0.000146265	5.71555	-0.00606055	6.25717	7.20989e-05
6.19314	-0.000165144	5.72345	-0.00608124	6.26559	7.94282e-05
6.20155	-0.000166024	5.73134	-0.00610193	6.27401	8.66945e-05
6.20997	-0.000170725	5.73924	-0.00617671	6.28242	9.39406e-05
6.21839	-0.000178933	5.74713	-0.00609361	6.29084	0.000103597
6.22681	-0.000271989	5.75503	-0.00576301	6.29926	0.000111937
6.23522	-0.000318899	5.76292	-0.00572627	6.30768	0.000119221
6.24364	-0.000307712	5.77082	-0.00570252	6.31609	0.000131982
6.25206	-0.000288327	5.77871	-0.00577191	6.32451	0.000141938
6.26048	-0.000262015	5.78661	-0.00584131	6.33293	0.000149459
6.26889	-0.000240334	5.7945	-0.00581087	6.34135	0.000153905
6.27731	-0.000222814	5.8024	-0.00578043	6.34976	0.00015785
6.28573	-0.00021776	5.81029	-0.00566037	6.35818	0.00016133
6.29414	-0.000201344	5.81819	-0.00532369	6.3666	0.000161923
6.30256	-0.000145115	5.82608	-0.0053242	6.37501	0.000159969
6.31098	-8.77571e-05	5.83398	-0.00532471	6.38343	0.000151758
6.3194	-5.02635e-05	5.84187	-0.00535008	6.39185	0.000153134
6.32781	-3.03044e-05	5.84977	-0.00537629	6.40027	0.000168139
6.33623	1.06415e-05	5.85766	-0.00541125	6.40868	0.000180327
6.34465	4.36609e-05	5.86556	-0.00543916	6.4171	0.000190015
6.35307	6.95617e-05	5.87346	-0.00564597	6.42552	0.000192211
6.36148	8.49363e-05	5.88135	-0.00574767	6.43394	0.000183184
6.3699	5.07031e-05	5.88925	-0.00561221	6.44235	0.000169985
6.37832	1.64774e-05	5.89714	-0.00549069	6.45077	0.000152141
6.38673	-1.74459e-05	5.90504	-0.00539865	6.45919	0.000140538
6.39515	-6.53262e-05	5.91293	-0.00536719	6.4676	0.000146101
6.40357	-7.98779e-05	5.92083	-0.00532294	6.47602	0.000155384
6.41199	-9.46156e-05	5.92872	-0.00529129	6.48444	0.000164422
6.4204	-0.000109696	5.93662	-0.00526591	6.49286	0.000173268
6.42882	-0.00014141	5.94451	-0.00532402	6.50127	0.000183373
6.43724	-0.000157029	5.95241	-0.00538213	6.50969	0.000193766
6.44566	-0.000142896	5.9603	-0.0051875	6.51811	0.000200635
6.45407	-0.000129565	5.9682	-0.00508971	6.52653	0.000204317
6.46249	-0.000123885	5.97609	-0.00503749	6.53494	0.000194001
6.47091	-0.000124958	5.98399	-0.00504041	6.54336	0.000185478
6.47932	-0.000221001	5.99188	-0.00504333	6.55178	0.000177372
6.48774	-0.000181314	5.99978	-0.00502826	6.56019	0.00016954
6.49616	-0.000151151	6.00767	-0.00501319	6.56861	0.000155564
6.50458	-0.000130143	6.01557	-0.00501	6.57703	0.000145361
6.51299	-0.00013784	6.02346	-0.00500681	6.58545	0.000133302
6.52141	-0.000237554	6.03136	-0.00495671	6.59386	0.0001196
6.52983	-0.000283285	6.03925	-0.00495196	6.60228	0.000101211
6.53825	-0.000308216	6.04715	-0.0049472	6.6107	6.19024e-05
6.54666	-0.000329914	6.05504	-0.00496259	6.61912	3.46219e-05
6.55508	-0.000356309	6.06294	-0.00501129	6.62753	1.71438e-05
6.5635	-0.00038685	6.07083	-0.00502995	6.63595	8.16915e-06
6.57191	-0.000352352	6.07873	-0.00493351	6.64437	9.34296e-06
6.58033	-0.000319019	6.08662	-0.0046826	6.65278	9.91475e-06
6.58875	-0.000293375	6.09452	-0.00456915	6.6612	8.97846e-06
6.59717	-0.000274529	6.10241	-0.00446466	6.66962	6.72277e-06
6.60558	-0.00029929	6.11031	-0.00445491	6.67804	2.24342e-06
6.614	-0.000289068	6.11821	-0.00444517	6.68645	-1.22483e-05
6.62242	-0.000274246	6.1261	-0.00448405	6.69487	-2.3399e-05
6.63084	-0.000288948	6.134	-0.00457176	6.70329	-3.41131e-05
6.63925	-0.000329772	6.14189	-0.00454674	6.71171	-4.44086e-05
6.64767	-0.000430806	6.14979	-0.00438752	6.72012	-5.10632e-05
6.65609	-0.000493351	6.15768	-0.00426344	6.72854	-4.79454e-05
6.6645	-0.000371385	6.16558	-0.00423063	6.73696	-4.20785e-05
6.67292	-0.000230625	6.17347	-0.00416326	6.74538	-3.37043e-05
6.68134	-0.000109819	6.18137	-0.00410862	6.75379	-1.29847e-05
6.68976	-6.7426e-06	6.18926	-0.00396254	6.76221	3.59803e-06
6.69817	7.70113e-05	6.19716	-0.00375581	6.77063	1.65887e-05
6.70659	0.000236233	6.20505	-0.00374005	6.77904	2.45059e-05
6.71501	0.000394151	6.21295	-0.0037243	6.78746	1.22057e-05
6.72343	0.000526072	6.22084	-0.00374702	6.79588	-6.17431e-06
6.73184	0.00063498	6.22874	-0.00366926	6.8043	-2.07727e-05
6.74026	0.00069781	6.23663	-0.00362954	6.81271	-3.30605e-05
6.74868	0.000822398	6.24453	-0.00363362	6.82113	-4.32703e-05
6.75709	0.000936212	6.25242	-0.00363771	6.82955	-4.52607e-05
6.76551	0.0010313	6.26032	-0.00364991	6.83797	-4.53703e-05
6.77393	0.0011099	6.26821	-0.00365474	6.84638	-4.37944e-05
6.78235	0.00118488	6.27611	-0.00375215	6.8548	-3.58154e-05
6.79076	0.00149712	6.284	-0.00364955	6.86322	-2.68698e-05
6.79918	0.0017495	6.2919	-0.00359683	6.87163	-1.83773e-05
6.8076	0.00194772	6.29979	-0.00354411	6.88005	-1.24215e-05
6.81602	0.0019809	6.30769	-0.00349132	6.88847	-8.64688e-06
6.82443	0.00218908	6.31558	-0.00340461	6.89689	-5.86033e-06
6.83285	0.00245939	6.32348	-0.0033179	6.9053	-7.14726e-06
6.84127	0.0027789	6.33137	-0.00326645	6.91372	-1.4018e-05
6.84968	0.00314155	6.33927	-0.00317685	6.92214	-2.03892e-05
6.8581	0.00343659	6.34717	-0.00295222	6.93056	-2.63009e-05
6.86652	0.00367168	6.35506	-0.00287236	6.93897	-3.19087e-05
6.87494	0.00382302	6.36296	-0.00285698	6.94739	-3.72633e-05
6.88335	0.00417862	6.37085	-0.0028416	6.95581	-4.30866e-05
6.89177	0.0045343	6.37875	-0.00289069	6.96422	-4.99562e-05
6.90019	0.00488889	6.38664	-0.00291203	6.97264	-4.99173e-05
6.90861	0.00520955	6.39454	-0.00277041	6.98106	-4.86233e-05
6.91702	0.00550025	6.40243	-0.00249684	6.98948	-4.78787e-05
6.92544	0.00600521	6.41033	-0.00230972	6.99789	-4.75685e-05
6.93386	0.00661148	6.41822	-0.0022423	7.00631	-4.43706e-05
6.94227	0.00726001	6.42612	-0.00219812	7.01473	-2.78794e-05
6.95069	0.00793947	6.43401	-0.00215393	7.02315	-4.33269e-06
6.95911	0.00854571	6.44191	-0.00196736	7.03156	2.00998e-05
6.96753	0.0090871	6.4498	-0.00192873	7.03998	4.54236e-05
6.97594	0.00966544	6.4577	-0.0019431	7.0484	6.48166e-05
6.98436	0.0102767	6.46559	-0.00195748	7.05681	7.90436e-05
6.99278	0.0111073	6.47349	-0.00202486	7.06523	8.4683e-05
7.0012	0.0120106	6.48138	-0.00190313	7.07365	7.76175e-05
7.00961	0.0130882	6.48928	-0.00186904	7.08207	7.84131e-05
7.01803	0.0141581	6.49717	-0.00179599	7.09048	7.81634e-05
7.02645	0.0153431	6.50507	-0.00167988	7.0989	7.69958e-05
7.03486	0.0166308	6.51296	-0.00161196	7.10732	7.35855e-05
7.04328	0.0176995	6.52086	-0.00154403	7.11574	7.2179e-05
7.0517	0.0185742	6.52875	-0.00149026	7.12415	7.09349e-05
7.06012	0.019098	6.53665	-0.00147991	7.13257	6.99525e-05
7.06853	0.0193327	6.54454	-0.00146956	7.14099	7.85359e-05
7.07695	0.0196715	6.55244	-0.00154872	7.1494	0.000100621
7.08537	0.0206015	6.56033	-0.00136914	7.15782	0.00011949
7.09379	0.0217503	6.56823	-0.00131436	7.16624	0.000144702
7.1022	0.0230891	6.57612	-0.00128241	7.17466	0.000165298
7.11062	0.0243484	6.58402	-0.00125046	7.18307	0.000181853
7.11904	0.0255365	6.59192	-0.00119713	7.19149	0.000190529
7.12745	0.027138	6.59981	-0.000992944	7.19991	0.000201785
7.13587	0.028919	6.60771	-0.000967472	7.20833	0.00022351
7.14429	0.0308564	6.6156	-0.000945832	7.21674	0.000241314
7.15271	0.0326123	6.6235	-0.000924192	7.22516	0.000255704
7.16112	0.0342069	6.63139	-0.000877532	7.23358	0.000264783
7.16954	0.0356379	6.63929	-0.000762355	7.24199	0.000261899
7.17796	0.0374807	6.64718	-0.000627432	7.25041	0.000269179
7.18638	0.0392714	6.65508	-0.000603892	7.25883	0.000275082
7.19479	0.0406998	6.66297	-0.000519928	7.26725	0.000279342
7.20321	0.0418086	6.67087	-0.000435965	7.27566	0.000282169
7.21163	0.0442485	6.67876	-0.000413075	7.28408	0.000282775
7.22004	0.0466741	6.68666	-0.000393052	7.2925	0.00028157
7.22846	0.0490798	6.69455	-0.000373029	7.30092	0.000287237
7.23688	0.051743	6.70245	-0.000339403	7.30933	0.000301408
7.2453	0.0542105	6.71034	-0.0003211	7.31775	0.000315927
7.25371	0.0572684	6.71824	-0.000302797	7.32617	0.000332341
7.26213	0.0600939	6.72613	-0.000378888	7.33458	0.000350235
7.27055	0.0627109	6.73403	-0.000271496	7.343	0.00036548
7.27897	0.0652494	6.74192	-0.000229336	7.35142	0.000377179
7.28738	0.0691518	6.74982	-0.000202258	7.35984	0.000385648
7.2958	0.0727133	6.75771	-0.000168536	7.36825	0.000378386
7.30422	0.0758991	6.76561	-0.000142585	7.37667	0.000371917
7.31264	0.0787549	6.7735	-0.000116635	7.38509	0.000364743
7.32105	0.081487	6.7814	1.46169e-05	7.39351	0.000357295
7.32947	0.0853478	6.78929	0.000145868	7.40192	0.000375723
7.33789	0.0892217	6.79719	0.000203942	7.41034	0.000397883
7.3463	0.0931843	6.80508	0.000244058	7.41876	0.000423211
7.35472	0.0986368	6.81298	0.000271568	7.42717	0.000447075
7.36314	0.104158	6.82087	0.000299077	7.43559	0.000473795
7.37156	0.109035	6.82877	0.000399468	7.44401	0.000500958
7.37997	0.113796	6.83667	0.000414243	7.45243	0.000536223
7.38839	0.119137	6.84456	0.000429017	7.46084	0.000567752
7.39681	0.124682	6.85246	0.000364742	7.46926	0.000596089
7.40523	0.130403	6.86035	0.000335887	7.47768	0.000624314
7.41364	0.135931	6.86825	0.000556959	7.4861	0.000659972
7.42206	0.14275	6.87614	0.000929013	7.49451	0.000700151
7.43048	0.150252	6.88404	0.00095328	7.50293	0.000736758
7.43889	0.157836	6.89193	0.0010805	7.51135	0.000776176
7.44731	0.165061	6.89983	0.0012395	7.51976	0.000821846
7.45573	0.172782	6.90772	0.00135611	7.52818	0.000880344
7.46415	0.180563	6.91562	0.00137949	7.5366	0.000940769
7.47256	0.188638	6.92351	0.00144693	7.54502	0.000994089
7.48098	0.197184	6.93141	0.00158616	7.55343	0.00104578
7.4894	0.205157	6.9393	0.00173147	7.56185	0.00109062
7.49782	0.213432	6.9472	0.00181193	7.57027	0.00113721
7.50623	0.222087	6.95509	0.0018719	7.57869	0.00119467
7.51465	0.231733	6.96299	0.00191262	7.5871	0.00126873
7.52307	0.241221	6.97088	0.00195335	7.59552	0.00135676
7.53148	0.250635	6.97878	0.00208855	7.60394	0.00145259
7.5399	0.260302	6.98667	0.00217766	7.61235	0.00155384
7.54832	0.269904	6.99457	0.00226991	7.62077	0.00166452
7.55674	0.279091	7.00246	0.00228805	7.62919	0.00177275
7.56515	0.288013	7.01036	0.00230618	7.63761	0.00189037
7.57357	0.2975	7.01825	0.00230829	7.64602	0.00202518
7.58199	0.307039	7.02615	0.00232485	7.65444	0.00216218
7.59041	0.316512	7.03404	0.00237048	7.66286	0.00232687
7.59882	0.326215	7.04194	0.00241515	7.67128	0.00254361
7.60724	0.335659	7.04983	0.00259003	7.67969	0.00279288
7.61566	0.344606	7.05773	0.00286295	7.68811	0.00305291
7.62407	0.353679	7.06563	0.00291446	7.69653	0.00334088
7.63249	0.362165	7.07352	0.00296596	7.70494	0.00366613
7.64091	0.370459	7.08142	0.0030748	7.71336	0.00402773
7.64933	0.378931	7.08931	0.00321034	7.72178	0.00442175
7.65774	0.38678	7.09721	0.00324196	7.7302	0.004849
7.66616	0.394031	7.1051	0.00326187	7.73861	0.00533086
7.67458	0.401314	7.113	0.00328179	7.74703	0.00586518
7.683	0.408454	7.12089	0.00328949	7.75545	0.00643491
7.69141	0.415447	7.12879	0.00332056	7.76387	0.00703416
7.69983	0.421689	7.13668	0.00332631	7.77228	0.00766788
7.70825	0.427133	7.14458	0.00333207	7.7807	0.00832566
7.71666	0.431878	7.15247	0.003246	7.78912	0.00900683
7.72508	0.43593	7.16037	0.00321772	7.79753	0.00972911
7.7335	0.439546	7.16826	0.00318945	7.80595	0.0104691
7.74192	0.442735	7.17616	0.00310213	7.81437	0.0112278
7.75033	0.44543	7.18405	0.00307929	7.82279	0.0120195
7.75875	0.447691	7.19195	0.00309571	7.8312	0.0128234
7.76717	0.449664	7.19984	0.00312658	7.83962	0.01365
7.77559	0.451383	7.20774	0.0033099	7.84804	0.0144992
7.784	0.452729	7.21563	0.00333549	7.85646	0.0153528
7.79242	0.453447	7.22353	0.00334576	7.86487	0.0162092
7.80084	0.453459	7.23142	0.00335603	7.87329	0.0170665
7.80925	0.452717	7.23932	0.00344512	7.88171	0.0179142
7.81767	0.451374	7.24721	0.00353548	7.89012	0.0187503
7.82609	0.449959	7.25511	0.00356668	7.89854	0.0195905
7.83451	0.448484	7.263	0.00356029	7.90696	0.0204075
7.84292	0.446647	7.2709	0.00355391	7.91538	0.0211921
7.85134	0.44412	7.27879	0.00358293	7.92379	0.0219514
7.85976	0.441584	7.28669	0.00357858	7.93221	0.0226888
7.86818	0.439035	7.29458	0.00357422	7.94063	0.0234044
7.87659	0.435749	7.30248	0.00350674	7.94905	0.0240821
7.88501	0.431908	7.31038	0.00360218	7.95746	0.0247163
7.89343	0.427663	7.31827	0.00383675	7.96588	0.0252924
7.90184	0.422923	7.32617	0.00389882	7.9743	0.0258276
7.91026	0.417565	7.33406	0.00391751	7.98271	0.0263291
7.91868	0.412152	7.34196	0.00393619	7.99113	0.0267666
7.9271	0.406233	7.34985	0.00391749	7.99955	0.0271451
7.93551	0.400073	7.35775	0.0038901	8.00797	0.0274686
7.94393	0.393902	7.36564	0.00386271	8.01638	0.0277445
7.95235	0.387454	7.37354	0.0037786	8.0248	0.0279692
7.96077	0.38101	7.38143	0.0037585	8.03322	0.028136
7.96918	0.374437	7.38933	0.00379236	8.04164	0.0282404
7.9776	0.367284	7.39722	0.00377619	8.05005	0.0282934
7.98602	0.360243	7.40512	0.00376002	8.05847	0.0283018
7.99443	0.353536	7.41301	0.00369382	8.06689	0.0282584
8.00285	0.346321	7.42091	0.00375229	8.0753	0.0281736
8.01127	0.338956	7.4288	0.00378989	8.08372	0.0280544
8.01969	0.331445	7.4367	0.00371228	8.09214	0.0278908
8.0281	0.323963	7.44459	0.00363468	8.10056	0.027679
8.03652	0.31661	7.45249	0.00356339	8.10897	0.027437
8.04494	0.30895	7.46038	0.00354322	8.11739	0.027185
8.05336	0.30128	7.46828	0.00352305	8.12581	0.0269143
8.06177	0.29374	7.47617	0.00336069	8.13423	0.0266098
8.07019	0.286086	7.48407	0.00328614	8.14264	0.026275
8.07861	0.27827	7.49196	0.00332479	8.15106	0.0259313
8.08702	0.270766	7.49986	0.00334451	8.15948	0.0255908
8.09544	0.263755	7.50775	0.00336422	8.16789	0.0252476
8.10386	0.256857	7.51565	0.00321534	8.17631	0.0248984
8.11228	0.249714	7.52354	0.00310271	8.18473	0.024539
8.12069	0.242674	7.53144	0.00291813	8.19315	0.0241733
8.12911	0.23606	7.53934	0.00289048	8.20156	0.023807
8.13753	0.22987	7.54723	0.00290522	8.20998	0.0234367
8.14595	0.223694	7.55513	0.00292809	8.2184	0.0230705
8.15436	0.217387	7.56302	0.00295097	8.22682	0.0227189
8.16278	0.211162	7.57092	0.00301351	8.23523	0.0223708
8.1712	0.205218	7.57881	0.00307175	8.24365	0.0220228
8.17961	0.199438	7.58671	0.00311434	8.25207	0.0216802
8.18803	0.193873	7.5946	0.00315692	8.26048	0.0213504
8.19645	0.188786	7.6025	0.00324297	8.2689	0.02102
8.20487	0.183716	7.61039	0.00329042	8.27732	0.0206896
8.21328	0.178855	7.61829	0.0033162	8.28574	0.0203773
8.2217	0.174055	7.62618	0.00334198	8.29415	0.0200781
8.23012	0.169584	7.63408	0.00348488	8.30257	0.019791
8.23854	0.165162	7.64197	0.00357536	8.31099	0.0195106
8.24695	0.160787	7.64987	0.00369179	8.31941	0.0192367
8.25537	0.156752	7.65776	0.00371727	8.32782	0.0189707
8.26379	0.15303	7.66566	0.00374276	8.33624	0.0187159
8.2722	0.149591	7.67355	0.0037873	8.34466	0.0184689
8.28062	0.14631	7.68145	0.00384173	8.35308	0.0182384
8.28904	0.14316	7.68934	0.00389321	8.36149	0.0180306
8.29746	0.139926	7.69724	0.00392769	8.36991	0.01783
8.30587	0.13652	7.70513	0.00396216	8.37833	0.0176385
8.31429	0.133254	7.71303	0.00403952	8.38674	0.0174554
8.32271	0.130266	7.72092	0.00432812	8.39516	0.0172717
8.33113	0.127421	7.72882	0.00450318	8.40358	0.0170914
8.33954	0.124646	7.73671	0.00462739	8.412	0.0169242
8.34796	0.122189	7.74461	0.0047516	8.42041	0.0167766
8.35638	0.119955	7.7525	0.00481363	8.42883	0.0166457
8.36479	0.117919	7.7604	0.00515392	8.43725	0.0165136
8.37321	0.115738	7.76829	0.00537726	8.44567	0.0163891
8.38163	0.113599	7.77619	0.00557886	8.45408	0.016269
8.39005	0.111462	7.78409	0.00583589	8.4625	0.0161671
8.39846	0.109474	7.79198	0.00601046	8.47092	0.0160769
8.40688	0.10766	7.79988	0.00613443	8.47933	0.0159966
8.4153	0.105964	7.80777	0.00621359	8.48775	0.0159223
8.42372	0.104313	7.81567	0.00624184	8.49617	0.0158626
8.43213	0.102822	7.82356	0.00638441	8.50459	0.0158195
8.44055	0.101524	7.83146	0.00649633	8.513	0.0157853
8.44897	0.100321	7.83935	0.00666559	8.52142	0.0157586
8.45738	0.0992019	7.84725	0.00679602	8.52984	0.0157374
8.4658	0.0978135	7.85514	0.00707362	8.53826	0.0157262
8.47422	0.0965255	7.86304	0.00715245	8.54667	0.0157336
8.48264	0.0953721	7.87093	0.00728733	8.55509	0.0157504
8.49105	0.0943369	7.87883	0.00733498	8.56351	0.0157694
8.49947	0.0932957	7.88672	0.00746776	8.57192	0.0157922
8.50789	0.0923404	7.89462	0.00752546	8.58034	0.0158231
8.51631	0.0914611	7.90251	0.00775895	8.58876	0.0158626
8.52472	0.0905214	7.91041	0.00805254	8.59718	0.0159174
8.53314	0.0896691	7.9183	0.00831814	8.60559	0.0159626
8.54156	0.08896	7.9262	0.00864235	8.61401	0.0159994
8.54997	0.0883432	7.93409	0.00876013	8.62243	0.0160263
8.55839	0.0878146	7.94199	0.00884262	8.63085	0.0160608
8.56681	0.0872679	7.94988	0.00892511	8.63926	0.0161072
8.57523	0.0867048	7.95778	0.00898458	8.64768	0.016162
8.58364	0.0860768	7.96567	0.00905683	8.6561	0.0162133
8.59206	0.0855374	7.97357	0.00917752	8.66451	0.0162613
8.60048	0.0850668	7.98146	0.00958344	8.67293	0.0163266
8.6089	0.0846515	7.98936	0.00978421	8.68135	0.0164039
8.61731	0.0842846	7.99725	0.0100398	8.68977	0.0164799
8.62573	0.083995	8.00515	0.0100567	8.69818	0.0165516
8.63415	0.0837223	8.01305	0.0100736	8.7066	0.0166196
8.64256	0.0834643	8.02094	0.0100807	8.71502	0.0166809
8.65098	0.0832189	8.02884	0.0101672	8.72344	0.0167365
8.6594	0.0830403	8.03673	0.0102177	8.73185	0.0167885
8.66782	0.0828916	8.04463	0.0102681	8.74027	0.0168445
8.67623	0.0827516	8.05252	0.0104888	8.74869	0.016896
8.68465	0.0826191	8.06042	0.0107521	8.7571	0.0169473
8.69307	0.0824815	8.06831	0.0107631	8.76552	0.0169971
8.70149	0.082353	8.07621	0.0107741	8.77394	0.0170425
8.7099	0.0822325	8.0841	0.0107505	8.78236	0.0170894
8.71832	0.0820679	8.092	0.0106462	8.79077	0.0171403
8.72674	0.0816925	8.09989	0.0107288	8.79919	0.0171846
8.73515	0.0812674	8.10779	0.0107134	8.80761	0.017223
8.74357	0.0809644	8.11568	0.010698	8.81603	0.0172535
8.75199	0.0807692	8.12358	0.0106095	8.82444	0.0172771
8.76041	0.0806828	8.13147	0.0104331	8.83286	0.0172916
8.76882	0.0806371	8.13937	0.0104484	8.84128	0.0173027
8.77724	0.0806111	8.14726	0.0104637	8.84969	0.0173002
8.78566	0.0805946	8.15516	0.0104242	8.85811	0.0172982
8.79408	0.0805825	8.16305	0.0104292	8.86653	0.0172988
8.80249	0.0805407	8.17095	0.010397	8.87495	0.0172985
8.81091	0.0804722	8.17884	0.0103649	8.88336	0.0172974
8.81933	0.0802951	8.18674	0.0104249	8.89178	0.0172939
8.82774	0.0801391	8.19463	0.0104589	8.9002	0.0172881
8.83616	0.0799825	8.20253	0.0104929	8.90862	0.0172782
8.84458	0.0798252	8.21042	0.010509	8.91703	0.0172652
8.853	0.0795978	8.21832	0.0105251	8.92545	0.0172565
8.86141	0.0793262	8.22621	0.0105075	8.93387	0.0172492
8.86983	0.0792996	8.23411	0.0104587	8.94228	0.0172321
8.87825	0.0793256	8.242	0.0104708	8.9507	0.0172065
8.88667	0.0793536	8.2499	0.0105885	8.95912	0.0171686
8.89508	0.0793715	8.2578	0.0106525	8.96754	0.0171242
8.9035	0.0793804	8.26569	0.0106916	8.97595	0.0170779
8.91192	0.079373	8.27359	0.0106372	8.98437	0.0170295
8.92034	0.079122	8.28148	0.0105827	8.99279	0.0169809
8.92875	0.0788096	8.28938	0.010474	9.00121	0.0169317
8.93717	0.0785449	8.29727	0.0104676	9.00962	0.0168817
8.94559	0.0782803	8.30517	0.0104294	9.01804	0.0168125
8.954	0.0780154	8.31306	0.0101305	9.02646	0.0167416
8.96242	0.0777178	8.32096	0.00987766	9.03487	0.0166709
8.97084	0.0772496	8.32885	0.00985092	9.04329	0.0165928
8.97926	0.076848	8.33675	0.00991951	9.05171	0.0165128
8.98767	0.076472	8.34464	0.0100695	9.06013	0.0164315
8.99609	0.0761184	8.35254	0.0101232	9.06854	0.0163425
9.00451	0.0757524	8.36043	0.0101379	9.07696	0.0162555
9.01293	0.0754015	8.36833	0.0101527	9.08538	0.0161693
9.02134	0.0751153	8.37622	0.0100545	9.0938	0.0160616
9.02976	0.0748708	8.38412	0.00997059	9.10221	0.0159454
9.03818	0.0746361	8.39201	0.00996715	9.11063	0.0158303
9.04659	0.0744099	8.39991	0.00972747	9.11905	0.0157097
9.05501	0.0740672	8.4078	0.00947584	9.12746	0.0155891
9.06343	0.0737144	8.4157	0.00946452	9.13588	0.0154592
9.07185	0.0733531	8.42359	0.00948782	9.1443	0.0153186
9.08026	0.0729492	8.43149	0.00949146	9.15272	0.0151817
9.08868	0.0725539	8.43938	0.00949509	9.16113	0.0150456
9.0971	0.0721663	8.44728	0.00943993	9.16955	0.0149269
9.10552	0.0717133	8.45517	0.00942659	9.17797	0.0148095
9.11393	0.071271	8.46307	0.00941324	9.18639	0.0146932
9.12235	0.0708978	8.47096	0.00947369	9.1948	0.0145614
9.13077	0.0705104	8.47886	0.00954669	9.20322	0.0144168
9.13918	0.0701099	8.48676	0.00956746	9.21164	0.0142724
9.1476	0.0695574	8.49465	0.00958823	9.22005	0.0141327
9.15602	0.0691481	8.50255	0.00956918	9.22847	0.0139868
9.16444	0.068787	8.51044	0.00955014	9.23689	0.0138415
9.17285	0.0684677	8.51834	0.00945248	9.24531	0.0136959
9.18127	0.0680996	8.52623	0.00937059	9.25372	0.0135455
9.18969	0.0676195	8.53413	0.00918433	9.26214	0.0133948
9.19811	0.067173	8.54202	0.00904044	9.27056	0.0132488
9.20652	0.0667252	8.54992	0.00903171	9.27898	0.0130998
9.21494	0.0660684	8.55781	0.00902299	9.28739	0.0129394
9.22336	0.0653715	8.56571	0.00893583	9.29581	0.012776
9.23177	0.0647497	8.5736	0.00882871	9.30423	0.0126179
9.24019	0.0641802	8.5815	0.00881687	9.31264	0.0124575
9.24861	0.0636677	8.58939	0.00880503	9.32106	0.0122974
9.25703	0.0631509	8.59729	0.00879014	9.32948	0.0121435
9.26544	0.0625448	8.60518	0.00873144	9.3379	0.0119784
9.27386	0.0618831	8.61308	0.00863762	9.34631	0.0118165
9.28228	0.0612786	8.62097	0.00860398	9.35473	0.0116597
9.2907	0.060732	8.62887	0.00851802	9.36315	0.0114908
9.29911	0.0601938	8.63676	0.00849734	9.37157	0.0113226
9.30753	0.0596627	8.64466	0.00847665	9.37998	0.0111633
9.31595	0.0590496	8.65255	0.00847503	9.3884	0.0110104
9.32436	0.0583837	8.66045	0.00847342	9.39682	0.0108552
9.33278	0.0576089	8.66834	0.00837582	9.40523	0.0106934
9.3412	0.0569258	8.67624	0.00837115	9.41365	0.0105399
9.34962	0.0563214	8.68413	0.00836648	9.42207	0.010397
9.35803	0.055786	8.69203	0.00809	9.43049	0.0102468
9.36645	0.055219	8.69992	0.00786773	9.4389	0.0100803
9.37487	0.0546933	8.70782	0.00787878	9.44732	0.00990598
9.38329	0.0541843	8.71571	0.00781359	9.45574	0.00973625
9.3917	0.0535973	8.72361	0.00774841	9.46416	0.00957287
9.40012	0.0530609	8.73151	0.0077415	9.47257	0.00942373
9.40854	0.0525695	8.7394	0.00793137	9.48099	0.00928187
9.41695	0.0520917	8.7473	0.0079274	9.48941	0.00914551
9.42537	0.0515675	8.75519	0.00792344	9.49782	0.00902601
9.43379	0.0510081	8.76309	0.00789365	9.50624	0.00891251
9.44221	0.0504565	8.77098	0.00770627	9.51466	0.00879951
9.45062	0.0499118	8.77888	0.00764724	9.52308	0.00868533
9.45904	0.0491838	8.78677	0.00758563	9.53149	0.0085622
9.46746	0.0485351	8.79467	0.00752403	9.53991	0.00844248
9.47588	0.0479474	8.80256	0.00718346	9.54833	0.00833273
9.48429	0.0474131	8.81046	0.00701178	9.55675	0.00821502
9.49271	0.0469434	8.81835	0.00730185	9.56516	0.00808278
9.50113	0.0465305	8.82625	0.0073519	9.57358	0.00793946
9.50954	0.0458651	8.83414	0.00734957	9.582	0.00780067
9.51796	0.0452015	8.84204	0.00734725	9.59041	0.00765483
9.52638	0.044627	8.84993	0.00729257	9.59883	0.00750159
9.5348	0.0441314	8.85783	0.00702355	9.60725	0.00735618
9.54321	0.0436432	8.86572	0.00673689	9.61567	0.00722436
9.55163	0.0431611	8.87362	0.00667794	9.62408	0.00710501
9.56005	0.0426199	8.88151	0.00710842	9.6325	0.00699582
9.56847	0.0420336	8.88941	0.00713579	9.64092	0.00689702
9.57688	0.0414985	8.8973	0.00713121	9.64934	0.00680071
9.5853	0.0410091	8.9052	0.00712663	9.65775	0.00670532
9.59372	0.040502	8.91309	0.00713685	9.66617	0.00659939
9.60213	0.0399706	8.92099	0.00714707	9.67459	0.00648796
9.61055	0.0395052	8.92888	0.00717242	9.683	0.00638745
9.61897	0.0390832	8.93678	0.00716934	9.69142	0.00629947
9.62739	0.0386993	8.94467	0.00716626	9.69984	0.00622222
9.6358	0.0383231	8.95257	0.00691197	9.70826	0.00614831
9.64422	0.037946	8.96047	0.00679504	9.71667	0.00606118
9.65264	0.0375935	8.96836	0.00671839	9.72509	0.00596862
9.66106	0.0372627	8.97626	0.00688368	9.73351	0.00586602
9.66947	0.0369129	8.98415	0.00701315	9.74193	0.00577621
9.67789	0.0365964	8.99205	0.0069453	9.75034	0.00567791
9.68631	0.0363095	8.99994	0.00687745	9.75876	0.00557225
9.69472	0.0360145	9.00784	0.00669489	9.76718	0.00545712
9.70314	0.035683	9.01573	0.00653903	9.77559	0.00535388
9.71156	0.0353647	9.02363	0.00657886	9.78401	0.00526088
9.71998	0.0350182	9.03152	0.00659585	9.79243	0.00517306
9.72839	0.03462	9.03942	0.00661284	9.80085	0.00509619
9.73681	0.0341088	9.04731	0.00654667	9.80926	0.00502877
9.74523	0.0336773	9.05521	0.00669727	9.81768	0.00496646
9.75365	0.0333025	9.0631	0.00678998	9.8261	0.00491166
9.76206	0.0329648	9.071	0.00684786	9.83452	0.00486131
9.77048	0.0326596	9.07889	0.00703141	9.84293	0.00481472
9.7789	0.0323713	9.08679	0.00713171	9.85135	0.00476424
9.78731	0.0320116	9.09468	0.00718506	9.85977	0.00471659
9.79573	0.0316876	9.10258	0.00714703	9.86819	0.00466674
9.80415	0.031361	9.11047	0.007109	9.8766	0.00461672
9.81257	0.031032	9.11837	0.00699223	9.88502	0.0045598
9.82098	0.0307485	9.12626	0.00701848	9.89344	0.00449355
9.8294	0.0305704	9.13416	0.00704474	9.90185	0.00443839
9.83782	0.0303997	9.14205	0.00711572	9.91027	0.00439411
9.84624	0.030235	9.14995	0.00735704	9.91869	0.00435554
9.85465	0.0300438	9.15784	0.00749	9.92711	0.0043162
9.86307	0.0297963	9.16574	0.00762296	9.93552	0.00427614
9.87149	0.0295801	9.17363	0.00769022	9.94394	0.00423345
9.8799	0.029392	9.18153	0.00786851	9.95236	0.00419599
9.88832	0.0292841	9.18942	0.00795434	9.96078	0.00416285
9.89674	0.0291808	9.19732	0.00797359	9.96919	0.00411877
9.90516	0.029081	9.20522	0.00799284	9.97761	0.00407664
9.91357	0.0288749	9.21311	0.00807702	9.98603	0.00403613
9.92199	0.0286424	9.22101	0.00816138	9.99444	0.00399231
9.93041	0.0283244	9.2289	0.00817878	10.0029	0.00394157
9.93883	0.0281857	9.2368	0.00819619	10.0113	0.00389575
9.94724	0.0280758	9.24469	0.00814663	10.0197	0.00386565
9.95566	0.0279735	9.25259	0.00808143	10.0281	0.00383991
9.96408	0.0278778	9.26048	0.00814465	10.0365	0.00381713
9.97249	0.0277709	9.26838	0.00820787	10.0449	0.00379693
9.98091	0.0277491	9.27627	0.00835348	10.0534	0.00378158
9.98933	0.0277656	9.28417	0.00848041	10.0618	0.00376535
9.99775	0.027757	9.29206	0.00851334	10.0702	0.00374828
10.0062	0.0277261	9.29996	0.00854628	10.0786	0.00372295
10.0146	0.0276466	9.30785	0.00856977	10.087	0.00370497
10.023	0.0275465	9.31575	0.00859436	10.0955	0.00369061
10.0314	0.0274195	9.32364	0.00857792	10.1039	0.00367168
10.0398	0.0272689	9.33154	0.00856149	10.1123	0.0036488
10.0483	0.0271166	9.33943	0.00876761	10.1207	0.00362253
10.0567	0.0269561	9.34733	0.00893385	10.1291	0.00359737
10.0651	0.0267883	9.35522	0.00896194	10.1375	0.00355711
10.0735	0.026666	9.36312	0.00899004	10.146	0.00352052
10.0819	0.0267177	9.37101	0.00904058	10.1544	0.0034973
10.0903	0.0267573	9.37891	0.00915092	10.1628	0.00347977
10.0988	0.0267852	9.3868	0.0091853	10.1712	0.00346373
10.1072	0.0267598	9.3947	0.00921199	10.1796	0.00344893
10.1156	0.0266749	9.40259	0.00923867	10.188	0.00343165
10.124	0.0266524	9.41049	0.00927694	10.1965	0.00340152
10.1324	0.0266161	9.41838	0.00938163	10.2049	0.00337532
10.1408	0.0265671	9.42628	0.00942783	10.2133	0.00334856
10.1493	0.0264865	9.43417	0.00934958	10.2217	0.00332128
10.1577	0.026467	9.44207	0.00927133	10.2301	0.00329063
10.1661	0.0264466	9.44997	0.00916841	10.2385	0.00326709
10.1745	0.0264251	9.45786	0.00918879	10.247	0.00325239
10.1829	0.0263524	9.46576	0.0090699	10.2554	0.00324171
10.1913	0.0262567	9.47365	0.00884743	10.2638	0.00323083
10.1998	0.0261638	9.48155	0.00892683	10.2722	0.00321977
10.2082	0.0260733	9.48944	0.00902925	10.2806	0.00321008
10.2166	0.0259727	9.49734	0.0090815	10.289	0.00320725
10.225	0.0259	9.50523	0.00913376	10.2975	0.00320507
10.2334	0.025869	9.51313	0.00916591	10.3059	0.00320345
10.2418	0.025844	9.52102	0.00915678	10.3143	0.00320194
10.2503	0.025824	9.52892	0.00914764	10.3227	0.00319744
10.2587	0.0258579	9.53681	0.00912157	10.3311	0.00319035
10.2671	0.0258839	9.54471	0.00909549	10.3396	0.00317989
10.2755	0.0259026	9.5526	0.00879032	10.348	0.00318117
10.2839	0.0259077	9.5605	0.00858371	10.3564	0.00319135
10.2924	0.0258903	9.56839	0.00857121	10.3648	0.00319456
10.3008	0.0258881	9.57629	0.00866615	10.3732	0.00319166
10.3092	0.0259122	9.58418	0.00864872	10.3816	0.00317758
10.3176	0.0258977	9.59208	0.0086313	10.3901	0.00316063
10.326	0.0258489	9.59997	0.00856695	10.3985	0.00314559
10.3344	0.025794	9.60787	0.00845558	10.4069	0.0031348
10.3429	0.0257653	9.61576	0.00823956	10.4153	0.0031229
10.3513	0.0257599	9.62366	0.00817374	10.4237	0.00310998
10.3597	0.0257635	9.63155	0.00810109	10.4321	0.00309238
10.3681	0.025753	9.63945	0.00782727	10.4406	0.0030719
10.3765	0.0257298	9.64734	0.00787286	10.449	0.00306623
10.3849	0.0257623	9.65524	0.00789252	10.4574	0.003061
10.3934	0.0257605	9.66313	0.00791219	10.4658	0.00305614
10.4018	0.0257281	9.67103	0.00783272	10.4742	0.00305021
10.4102	0.0255895	9.67893	0.00773222	10.4826	0.0030433
10.4186	0.0255212	9.68682	0.00768084	10.4911	0.00303252
10.427	0.0255307	9.69472	0.00773018	10.4995	0.00301861
10.4354	0.0255024	9.70261	0.00775034	10.5079	0.0029971
10.4439	0.0254403	9.71051	0.0077705	10.5163	0.00297655
10.4523	0.0253067	9.7184	0.00776086	10.5247	0.00295396
10.4607	0.0251042	9.7263	0.00775121	10.5331	0.00292947
10.4691	0.024975	9.73419	0.00766484	10.5416	0.00289472
10.4775	0.0248776	9.74209	0.00734915	10.55	0.00285727
10.4859	0.0247637	9.74998	0.00733844	10.5584	0.00282514
10.4944	0.024635	9.75788	0.00725647	10.5668	0.00279748
10.5028	0.0245102	9.76577	0.00687181	10.5752	0.00277316
10.5112	0.0244515	9.77367	0.00671114	10.5837	0.00275177
10.5196	0.0243884	9.78156	0.00658842	10.5921	0.00273574
10.528	0.0243213	9.78946	0.0063682	10.6005	0.00272199
10.5365	0.0242327	9.79735	0.00630078	10.6089	0.00270948
10.5449	0.0241087	9.80525	0.00616543	10.6173	0.00269805
10.5533	0.0239828	9.81314	0.00594486	10.6257	0.00268663
10.5617	0.023872	9.82104	0.00595957	10.6342	0.00265957
10.5701	0.0237746	9.82893	0.00594935	10.6426	0.00263989
10.5785	0.0237737	9.83683	0.00598885	10.651	0.00263583
10.587	0.0237578	9.84472	0.00601451	10.6594	0.00263858
10.5954	0.0237282	9.85262	0.00603272	10.6678	0.00263987
10.6038	0.0236602	9.86051	0.00605093	10.6762	0.00263986
10.6122	0.023585	9.86841	0.00605443	10.6847	0.00263594
10.6206	0.0234066	9.8763	0.00605793	10.6931	0.00262494
10.629	0.0232436	9.8842	0.00587188	10.7015	0.00261918
10.6375	0.023095	9.89209	0.00579546	10.7099	0.00261532
10.6459	0.0229299	9.89999	0.00566393	10.7183	0.00261202
10.6543	0.0227801	9.90788	0.00557437	10.7267	0.00260554
10.6627	0.022644	9.91578	0.00522794	10.7352	0.00259626
10.6711	0.0225758	9.92368	0.005012	10.7436	0.00258088
10.6795	0.02252	9.93157	0.00493314	10.752	0.00255696
10.688	0.0224284	9.93947	0.00497508	10.7604	0.00253722
10.6964	0.0223051	9.94736	0.00498442	10.7688	0.00252117
10.7048	0.0221866	9.95526	0.00499375	10.7773	0.00251485
10.7132	0.0220726	9.96315	0.00498771	10.7857	0.00250898
10.7216	0.0219024	9.97105	0.00500908	10.7941	0.00250249
10.73	0.0217998	9.97894	0.00484155	10.8025	0.00249545
10.7385	0.0217107	9.98684	0.00433966	10.8109	0.00248734
10.7469	0.0216183	9.99473	0.00426332	10.8193	0.00247825
10.7553	0.0215229	10.0026	0.00424168	10.8278	0.00246475
10.7637	0.021496	10.0105	0.00422004	10.8362	0.00245412
10.7721	0.0214671	10.0184	0.00382957	10.8446	0.00245114
10.7806	0.0214358	10.0263	0.00371324	10.853	0.0024514
10.789	0.0213779	10.0342	0.00370567	10.8614	0.0024527
10.7974	0.0213123	10.0421	0.00369811	10.8698	0.00245314
10.8058	0.0212531	10.05	0.00366017	10.8783	0.00245266
10.8142	0.0211274	10.0579	0.00359773	10.8867	0.00243918
10.8226	0.0209428	10.0658	0.00351518	10.8951	0.00242831
10.8311	0.0207357	10.0737	0.00352877	10.9035	0.00243014
10.8395	0.0205714	10.0816	0.00344265	10.9119	0.00243658
10.8479	0.0204336	10.0895	0.0033781	10.9203	0.00243935
10.8563	0.0203084	10.0974	0.00334278	10.9288	0.00243894
10.8647	0.0201942	10.1053	0.00327179	10.9372	0.00243658
10.8731	0.0200986	10.1132	0.00327029	10.9456	0.0024526
10.8816	0.0200188	10.1211	0.00326879	10.954	0.00248201
10.89	0.0199356	10.1289	0.00318218	10.9624	0.00251097
10.8984	0.0198495	10.1368	0.0031521	10.9708	0.00253949
10.9068	0.0198033	10.1447	0.00312203	10.9793	0.00256417
10.9152	0.0197411	10.1526	0.00301521	10.9877	0.00258943
10.9236	0.0196645	10.1605	0.00260709	10.9961	0.00262025
10.9321	0.019549	10.1684	0.00268583	11.0045	0.00265231
10.9405	0.0194952	10.1763	0.00277379	11.0129	0.0026817
10.9489	0.0194825	10.1842	0.00282008	11.0214	0.00271596
10.9573	0.0194623	10.1921	0.00286637	11.0298	0.00275845
10.9657	0.0194352	10.2	0.00298075	11.0382	0.00279762
10.9742	0.0193827	10.2079	0.00307563	11.0466	0.00283391
10.9826	0.0193546	10.2158	0.0031131	11.055	0.00286575
10.991	0.0193529	10.2237	0.00309941	11.0634	0.00289946
10.9994	0.0193584	10.2316	0.00308571	11.0719	0.00294092
11.0078	0.0193607	10.2395	0.00306047	11.0803	0.00297748
11.0162	0.01936	10.2474	0.00305897	11.0887	0.00300924
11.0247	0.0193472	10.2553	0.00305746	11.0971	0.00305175
11.0331	0.0195244	10.2632	0.00309184	11.1055	0.00310366
11.0415	0.0197173	10.2711	0.00310387	11.1139	0.00315674
11.0499	0.0198849	10.279	0.00311591	11.1224	0.00320719
11.0583	0.0200301	10.2869	0.00302913	11.1308	0.00327059
11.0667	0.0201228	10.2947	0.00287528	11.1392	0.0033379
11.0752	0.0202113	10.3026	0.00284197	11.1476	0.00339604
11.0836	0.0203081	10.3105	0.00301073	11.156	0.00344654
11.092	0.0204477	10.3184	0.00311007	11.1644	0.00349702
11.1004	0.0206251	10.3263	0.00311974	11.1729	0.0035536
11.1088	0.0207865	10.3342	0.00312941	11.1813	0.00361144
11.1172	0.0209936	10.3421	0.00311641	11.1897	0.00367257
11.1257	0.0211912	10.35	0.00336134	11.1981	0.00374285
11.1341	0.0213801	10.3579	0.00355431	11.2065	0.00381533
11.1425	0.0215792	10.3658	0.00363874	11.2149	0.00389361
11.1509	0.0217604	10.3737	0.00362673	11.2234	0.00398107
11.1593	0.0219257	10.3816	0.00361472	11.2318	0.00406235
11.1677	0.0221653	10.3895	0.00353435	11.2402	0.00414202
11.1762	0.0224775	10.3974	0.00357245	11.2486	0.00422813
11.1846	0.0227863	10.4053	0.00364382	11.257	0.00431739
11.193	0.0231017	10.4132	0.00367309	11.2655	0.00440267
11.2014	0.0233985	10.4211	0.00370237	11.2739	0.00447611
11.2098	0.0236626	10.429	0.00373094	11.2823	0.00455609
11.2183	0.0238977	10.4369	0.00375102	11.2907	0.00463947
11.2267	0.0241409	10.4448	0.00377109	11.2991	0.00472412
11.2351	0.0244607	10.4527	0.00381389	11.3075	0.00481289
11.2435	0.024852	10.4605	0.00383231	11.316	0.00489171
11.2519	0.025238	10.4684	0.00385073	11.3244	0.00497089
11.2603	0.0255822	10.4763	0.00386437	11.3328	0.00505897
11.2688	0.0258912	10.4842	0.00414374	11.3412	0.00515401
11.2772	0.0261528	10.4921	0.00414144	11.3496	0.00525523
11.2856	0.0263727	10.5	0.00413914	11.358	0.00536957
11.294	0.0266168	10.5079	0.00409396	11.3665	0.00549432
11.3024	0.0270159	10.5158	0.00424405	11.3749	0.00561443
11.3108	0.027445	10.5237	0.00446484	11.3833	0.00571971
11.3193	0.0278596	10.5316	0.00453433	11.3917	0.00582415
11.3277	0.0282613	10.5395	0.00455163	11.4001	0.00594928
11.3361	0.0286422	10.5474	0.00456892	11.4085	0.00608685
11.3445	0.0291384	10.5553	0.00457727	11.417	0.00622474
11.3529	0.0296783	10.5632	0.00456419	11.4254	0.00634761
11.3613	0.030147	10.5711	0.0045511	11.4338	0.00646608
11.3698	0.0305526	10.579	0.0044728	11.4422	0.00658739
11.3782	0.0308949	10.5869	0.00443428	11.4506	0.00670492
11.3866	0.0312774	10.5948	0.0044209	11.4591	0.00683166
11.395	0.0317674	10.6027	0.00431529	11.4675	0.00696063
11.4034	0.0323468	10.6106	0.00447099	11.4759	0.00708579
11.4118	0.03291	10.6184	0.00446748	11.4843	0.00721512
11.4203	0.0334585	10.6263	0.00446397	11.4927	0.00734105
11.4287	0.0339898	10.6342	0.00443204	11.5011	0.00747295
11.4371	0.0346353	10.6421	0.00434723	11.5096	0.00760939
11.4455	0.0352182	10.65	0.00432903	11.518	0.00773341
11.4539	0.0357835	10.6579	0.00439363	11.5264	0.00785861
11.4624	0.0363405	10.6658	0.00441853	11.5348	0.00798414
11.4708	0.0369561	10.6737	0.00444343	11.5432	0.00809794
11.4792	0.0375359	10.6816	0.00453058	11.5516	0.0082105
11.4876	0.0380563	10.6895	0.0045588	11.5601	0.00834336
11.496	0.0387471	10.6974	0.00455706	11.5685	0.00847687
11.5044	0.039365	10.7053	0.00455531	11.5769	0.00859602
11.5129	0.0398993	10.7132	0.00454626	11.5853	0.00871774
11.5213	0.0403601	10.7211	0.00454677	11.5937	0.00883208
11.5297	0.0409171	10.729	0.00442387	11.6021	0.00893999
11.5381	0.0415818	10.7369	0.0043608	11.6106	0.00903785
11.5465	0.0421868	10.7448	0.00414298	11.619	0.00914722
11.5549	0.0427386	10.7527	0.00400704	11.6274	0.00925606
11.5634	0.0433089	10.7606	0.00397551	11.6358	0.00936949
11.5718	0.0439076	10.7685	0.00394399	11.6442	0.00947277
11.5802	0.044449	10.7764	0.00375738	11.6526	0.00956736
11.5886	0.044931	10.7842	0.00372367	11.6611	0.009659
11.597	0.0453608	10.7921	0.00366382	11.6695	0.00976026
11.6054	0.0457475	10.8	0.00345835	11.6779	0.00985557
11.6139	0.0461439	10.8079	0.00354891	11.6863	0.00993834
11.6223	0.0467089	10.8158	0.00374884	11.6947	0.0100282
11.6307	0.0473071	10.8237	0.0037745	11.7032	0.0101312
11.6391	0.047847	10.8316	0.00376619	11.7116	0.0102305
11.6475	0.0483353	10.8395	0.00375788	11.72	0.0103208
11.656	0.048873	10.8474	0.00377312	11.7284	0.0104034
11.6644	0.0493331	10.8553	0.00378835	11.7368	0.0104817
11.6728	0.0497244	10.8632	0.00356347	11.7452	0.0105607
11.6812	0.0500431	10.8711	0.00348838	11.7537	0.0106333
11.6896	0.0504049	10.879	0.00355212	11.7621	0.010694
11.698	0.0507433	10.8869	0.00356915	11.7705	0.0107445
11.7065	0.0510458	10.8948	0.00358619	11.7789	0.0107846
11.7149	0.0513168	10.9027	0.00356324	11.7873	0.0108283
11.7233	0.0516034	10.9106	0.00356187	11.7957	0.0108697
11.7317	0.0518588	10.9185	0.00362182	11.8042	0.0109054
11.7401	0.0520866	10.9264	0.00364983	11.8126	0.0109332
11.7485	0.052315	10.9343	0.0035212	11.821	0.0109543
11.757	0.0525444	10.9422	0.00339257	11.8294	0.0109845
11.7654	0.0527454	10.95	0.00325586	11.8378	0.0110096
11.7738	0.0529215	10.9579	0.00302432	11.8462	0.0110305
11.7822	0.0530745	10.9658	0.00277763	11.8547	0.0110466
11.7906	0.0531726	10.9737	0.00295643	11.8631	0.0110594
11.799	0.0532224	10.9816	0.00313952	11.8715	0.0110692
11.8075	0.0531755	10.9895	0.00312889	11.8799	0.0110632
11.8159	0.0532662	10.9974	0.00311826	11.8883	0.0110584
11.8243	0.0533864	11.0053	0.00302547	11.8967	0.0110591
11.8327	0.0535322	11.0132	0.00284788	11.9052	0.0110587
11.8411	0.0536215	11.0211	0.00296919	11.9136	0.0110574
11.8495	0.0536609	11.029	0.00309284	11.922	0.0110546
11.858	0.0536052	11.0369	0.0032165	11.9304	0.0110504
11.8664	0.0535432	11.0448	0.00341211	11.9388	0.0110452
11.8748	0.0535615	11.0527	0.0035466	11.9473	0.0110366
11.8832	0.0536052	11.0606	0.00359731	11.9557	0.0110157
11.8916	0.0536209	11.0685	0.00355674	11.9641	0.010985
11.9001	0.0536115	11.0764	0.00351618	11.9725	0.010957
11.9085	0.053563	11.0843	0.00354031	11.9809	0.0109311
11.9169	0.0534801	11.0922	0.00360192	11.9893	0.0108957
11.9253	0.0533549	11.1001	0.00371157	11.9978	0.0108528
11.9337	0.0532208	11.108	0.00369719	12.0062	0.0108101
11.9421	0.0530792	11.1158	0.00368282	12.0146	0.0107737
11.9506	0.0529055	11.1237	0.00362638	12.023	0.0107396
11.959	0.0527284	11.1316	0.00361164	12.0314	0.0107073
11.9674	0.0525483	11.1395	0.00360784	12.0398	0.0106686
11.9758	0.0523065	11.1474	0.00360403	12.0483	0.0106223
11.9842	0.0518805	11.1553	0.0037697	12.0567	0.0105746
11.9926	0.0516215	11.1632	0.00390706	12.0651	0.0105229
12.0011	0.0513829	11.1711	0.00408201	12.0735	0.0104653
12.0095	0.0511614	11.179	0.00414258	12.0819	0.0104124
12.0179	0.0509195	11.1869	0.00420314	12.0903	0.0103639
12.0263	0.0505526	11.1948	0.00433608	12.0988	0.0103074
12.0347	0.050179	11.2027	0.00434053	12.1072	0.010248
12.0431	0.0498509	11.2106	0.00434498	12.1156	0.0101869
12.0516	0.0495629	11.2185	0.00430333	12.124	0.0101242
12.06	0.0492952	11.2264	0.00450509	12.1324	0.0100523
12.0684	0.0490452	11.2343	0.00457351	12.1408	0.00998968
12.0768	0.0487521	11.2422	0.00461179	12.1493	0.0099351
12.0852	0.048314	11.2501	0.004635	12.1577	0.00988587
12.0936	0.0478424	11.258	0.00458022	12.1661	0.00983946
12.1021	0.0474106	11.2659	0.00452543	12.1745	0.00979522
12.1105	0.047014	11.2737	0.00477548	12.1829	0.00973113
12.1189	0.0465732	11.2816	0.00487991	12.1914	0.00967331
12.1273	0.0461708	11.2895	0.00494766	12.1998	0.00962082
12.1357	0.0458027	11.2974	0.00521974	12.2082	0.00956527
12.1442	0.045382	11.3053	0.00551079	12.2166	0.00950452
12.1526	0.044943	11.3132	0.00565755	12.225	0.00944337
12.161	0.0445126	11.3211	0.005778	12.2334	0.00938482
12.1694	0.04409	11.329	0.00593666	12.2419	0.00932793
12.1778	0.0436933	11.3369	0.00599308	12.2503	0.00925829
12.1862	0.0433194	11.3448	0.00608864	12.2587	0.00918312
12.1947	0.0429322	11.3527	0.00627413	12.2671	0.00912513
12.2031	0.0424855	11.3606	0.00645568	12.2755	0.00907808
12.2115	0.0420541	11.3685	0.00670667	12.2839	0.00903369
12.2199	0.0416447	11.3764	0.0070447	12.2924	0.00899155
12.2283	0.0412547	11.3843	0.00713799	12.3008	0.00894894
12.2367	0.0408379	11.3922	0.00719674	12.3092	0.00890085
12.2452	0.0402966	11.4001	0.00734849	12.3176	0.00884092
12.2536	0.0396928	11.408	0.00742559	12.326	0.00878181
12.262	0.0391665	11.4159	0.00750269	12.3344	0.00872948
12.2704	0.0387063	11.4238	0.00759576	12.3429	0.00867607
12.2788	0.0382852	11.4317	0.00764869	12.3513	0.00862043
12.2872	0.0378982	11.4395	0.00770161	12.3597	0.00856897
12.2957	0.0375323	11.4474	0.0077655	12.3681	0.0085161
12.3041	0.0371851	11.4553	0.00782938	12.3765	0.00846059
12.3125	0.0368101	11.4632	0.00797349	12.385	0.0084159
12.3209	0.0364262	11.4711	0.00834695	12.3934	0.00836568
12.3293	0.035924	11.479	0.00864264	12.4018	0.00831053
12.3377	0.0354981	11.4869	0.00871894	12.4102	0.00823786
12.3462	0.0351184	11.4948	0.00876683	12.4186	0.00818324
12.3546	0.0347792	11.5027	0.00889357	12.427	0.00820069
12.363	0.0345026	11.5106	0.00898724	12.4355	0.00822098
12.3714	0.0342256	11.5185	0.00902225	12.4439	0.00823863
12.3798	0.033948	11.5264	0.00905726	12.4523	0.00824683
12.3883	0.0336099	11.5343	0.00909454	12.4607	0.00824684
12.3967	0.033096	11.5422	0.00932908	12.4691	0.0082399
12.4051	0.0326112	11.5501	0.00967076	12.4775	0.00823044
12.4135	0.0322489	11.558	0.00990443	12.486	0.00822654
12.4219	0.0319677	11.5659	0.0101396	12.4944	0.00822393
12.4303	0.0317308	11.5738	0.0102272	12.5028	0.00822246
12.4388	0.0315107	11.5817	0.0102884	12.5112	0.00822517
12.4472	0.0313051	11.5896	0.0103295	12.5196	0.00823913
12.4556	0.0311115	11.5975	0.0103706	12.528	0.00826121
12.464	0.0309285	11.6053	0.0105778	12.5365	0.00828277
12.4724	0.0307408	11.6132	0.010833	12.5449	0.00830465
12.4808	0.0305384	11.6211	0.0109134	12.5533	0.00833761
12.4893	0.030323	11.629	0.0109939	12.5617	0.00836742
12.4977	0.0300448	11.6369	0.0111475	12.5701	0.00839452
12.5061	0.0296737	11.6448	0.0112389	12.5785	0.00841922
12.5145	0.0293739	11.6527	0.0113303	12.587	0.00844191
12.5229	0.0291376	11.6606	0.0114707	12.5954	0.00846783
12.5313	0.0289311	11.6685	0.0116072	12.6038	0.00849485
12.5398	0.0287506	11.6764	0.0116468	12.6122	0.0085228
12.5482	0.0285918	11.6843	0.0116694	12.6206	0.00855002
12.5566	0.0284519	11.6922	0.011692	12.6291	0.00858271
12.565	0.0282968	11.7001	0.0117446	12.6375	0.00861245
12.5734	0.0281444	11.708	0.0119461	12.6459	0.0086378
12.5819	0.0279186	11.7159	0.0120887	12.6543	0.00865938
12.5903	0.0276099	11.7238	0.0121111	12.6627	0.00867918
12.5987	0.0273042	11.7317	0.0121336	12.6711	0.00870452
12.6071	0.0271064	11.7396	0.0124653	12.6796	0.00873874
12.6155	0.0269409	11.7475	0.0124707	12.688	0.00877591
12.6239	0.0268727	11.7554	0.0124761	12.6964	0.00882222
12.6324	0.0268379	11.7632	0.0124401	12.7048	0.00888263
12.6408	0.0268321	11.7711	0.0124577	12.7132	0.00894254
12.6492	0.0268192	11.779	0.012483	12.7216	0.0090099
12.6576	0.0267999	11.7869	0.0124988	12.7301	0.00909125
12.666	0.0267106	11.7948	0.0125145	12.7385	0.00917095
12.6744	0.0266023	11.8027	0.0124535	12.7469	0.00924532
12.6829	0.0264958	11.8106	0.0123399	12.7553	0.00931814
12.6913	0.0264583	11.8185	0.0124409	12.7637	0.00938787
12.6997	0.0264275	11.8264	0.0124994	12.7721	0.00945764
12.7081	0.0263907	11.8343	0.012558	12.7806	0.00953387
12.7165	0.0263485	11.8422	0.0125872	12.789	0.00961757
12.7249	0.0263304	11.8501	0.0126168	12.7974	0.00969707
12.7334	0.0263523	11.858	0.0126183	12.8058	0.00977264
12.7418	0.0263907	11.8659	0.0126197	12.8142	0.00984655
12.7502	0.0264116	11.8738	0.0125493	12.8226	0.00992062
12.7586	0.026417	11.8817	0.0127308	12.8311	0.0100111
12.767	0.0265395	11.8896	0.0128614	12.8395	0.010099
12.7754	0.0267292	11.8975	0.012894	12.8479	0.010177
12.7839	0.0268771	11.9054	0.0128776	12.8563	0.0102702
12.7923	0.0269877	11.9133	0.0128613	12.8647	0.0103792
12.8007	0.027044	11.9212	0.0127915	12.8732	0.0104921
12.8091	0.027111	11.929	0.0126724	12.8816	0.0106053
12.8175	0.0271876	11.9369	0.0126132	12.89	0.0107051
12.826	0.0272756	11.9448	0.0126278	12.8984	0.0107962
12.8344	0.0273862	11.9527	0.0126424	12.9068	0.0108995
12.8428	0.0274867	11.9606	0.0124941	12.9152	0.0110048
12.8512	0.0275709	11.9685	0.0121509	12.9237	0.0111177
12.8596	0.0276406	11.9764	0.0120323	12.9321	0.01124
12.868	0.0277017	11.9843	0.0118953	12.9405	0.0113617
12.8765	0.027964	11.9922	0.0117967	12.9489	0.0114877
12.8849	0.028346	12.0001	0.0117666	12.9573	0.0116161
12.8933	0.0286973	12.008	0.0116875	12.9657	0.0117467
12.9017	0.0290207	12.0159	0.0115932	12.9742	0.0118719
12.9101	0.0292948	12.0238	0.0113838	12.9826	0.0119952
12.9185	0.0295254	12.0317	0.0113534	12.991	0.0121324
12.927	0.0296956	12.0396	0.011323	12.9994	0.0122751
12.9354	0.029895	12.0475	0.0110947	13.0078	0.0124255
12.9438	0.0301155	12.0554	0.0108226	13.0162	0.0125909
12.9522	0.0303236	12.0633	0.0106131	13.0247	0.0127507
12.9606	0.0305206	12.0712	0.0106805	13.0331	0.0128988
12.969	0.0307495	12.0791	0.0107152	13.0415	0.0130523
12.9775	0.0310363	12.087	0.0106001	13.0499	0.0132097
12.9859	0.0313364	12.0948	0.0104849	13.0583	0.0133713
12.9943	0.0316079	12.1027	0.010439	13.0668	0.0135472
13.0027	0.0319074	12.1106	0.0103931	13.0752	0.0137367
13.0111	0.0323197	12.1185	0.0102773	13.0836	0.0139393
13.0195	0.0327709	12.1264	0.010096	13.092	0.0141488
13.028	0.0331874	12.1343	0.00998213	13.1004	0.0143617
13.0364	0.0335602	12.1422	0.00976405	13.1088	0.0145726
13.0448	0.0338948	12.1501	0.00940621	13.1173	0.0147718
13.0532	0.03428	12.158	0.00893489	13.1257	0.0149667
13.0616	0.0346665	12.1659	0.00868665	13.1341	0.0151753
13.0701	0.0350541	12.1738	0.00857678	13.1425	0.0153869
13.0785	0.0354624	12.1817	0.00838229	13.1509	0.0155902
13.0869	0.035855	12.1896	0.00829069	13.1593	0.0158048
13.0953	0.0362336	12.1975	0.00825336	13.1678	0.0160414
13.1037	0.0366805	12.2054	0.00815368	13.1762	0.0162851
13.1121	0.0371623	12.2133	0.00809481	13.1846	0.0165282
13.1206	0.0376255	12.2212	0.00803804	13.193	0.01679
13.129	0.0380719	12.2291	0.00802753	13.2014	0.017062
13.1374	0.0385863	12.237	0.00803761	13.2098	0.0173248
13.1458	0.0391611	12.2449	0.00780898	13.2183	0.0175814
13.1542	0.0396948	12.2527	0.00745998	13.2267	0.0178489
13.1626	0.0403804	12.2606	0.00722188	13.2351	0.0181427
13.1711	0.0409854	12.2685	0.00694455	13.2435	0.018452
13.1795	0.0416697	12.2764	0.00659243	13.2519	0.0187618
13.1879	0.0422858	12.2843	0.00616845	13.2603	0.0190773
13.1963	0.0428411	12.2922	0.00594727	13.2688	0.0193966
13.2047	0.0433724	12.3001	0.00586982	13.2772	0.0197272
13.2131	0.0439635	12.308	0.00565117	13.2856	0.0200884
13.2216	0.0446388	12.3159	0.00549692	13.294	0.0204691
13.23	0.0452789	12.3238	0.00538656	13.3024	0.0208662
13.2384	0.0458873	12.3317	0.00515158	13.3109	0.0213006
13.2468	0.0464392	12.3396	0.00493506	13.3193	0.0217587
13.2552	0.0469535	12.3475	0.00479394	13.3277	0.0222222
13.2637	0.0474742	12.3554	0.00473751	13.3361	0.0227053
13.2721	0.0480889	12.3633	0.00466369	13.3445	0.0232097
13.2805	0.048688	12.3712	0.00462484	13.3529	0.023745
13.2889	0.0493072	12.3791	0.00451039	13.3614	0.0243186
13.2973	0.0499628	12.387	0.00439595	13.3698	0.0249207
13.3057	0.0506322	12.3949	0.00402208	13.3782	0.025544
13.3142	0.0513294	12.4028	0.0037855	13.3866	0.0262126
13.3226	0.0519848	12.4107	0.00362705	13.395	0.0269369
13.331	0.0527459	12.4185	0.00361464	13.4034	0.0277118
13.3394	0.053411	12.4264	0.0036151	13.4119	0.028534
13.3478	0.0539908	12.4343	0.00357949	13.4203	0.0294007
13.3562	0.0544785	12.4422	0.0034864	13.4287	0.0303139
13.3647	0.0551479	12.4501	0.00351061	13.4371	0.0312787
13.3731	0.0560012	12.458	0.00356383	13.4455	0.0323035
13.3815	0.0569795	12.4659	0.00358753	13.4539	0.0333847
13.3899	0.0580159	12.4738	0.00347401	13.4624	0.034541
13.3983	0.0589757	12.4817	0.00336048	13.4708	0.0357746
13.4067	0.059914	12.4896	0.00324717	13.4792	0.0370921
13.4152	0.060808	12.4975	0.00304186	13.4876	0.0384991
13.4236	0.0616809	12.5054	0.00278555	13.496	0.0399922
13.432	0.0627247	12.5133	0.00267597	13.5044	0.0415953
13.4404	0.0637987	12.5212	0.00260566	13.5129	0.0432898
13.4488	0.0648172	12.5291	0.00256136	13.5213	0.0450825
13.4572	0.0660826	12.537	0.00244996	13.5297	0.0469949
13.4657	0.0675545	12.5449	0.00233856	13.5381	0.049018
13.4741	0.0690026	12.5528	0.00228894	13.5465	0.051176
13.4825	0.0705028	12.5607	0.00221548	13.555	0.053475
13.4909	0.0719001	12.5686	0.00226101	13.5634	0.0559241
13.4993	0.0734201	12.5765	0.00243113	13.5718	0.0585099
13.5078	0.0751365	12.5843	0.00252959	13.5802	0.0612573
13.5162	0.0768072	12.5922	0.00255066	13.5886	0.0641749
13.5246	0.0786814	12.6001	0.00257173	13.597	0.0672585
13.533	0.0806801	12.608	0.00259671	13.6055	0.0705357
13.5414	0.082749	12.6159	0.00270582	13.6139	0.073965
13.5498	0.0848768	12.6238	0.00276321	13.6223	0.0775801
13.5583	0.0871286	12.6317	0.00277758	13.6307	0.0814026
13.5667	0.0894999	12.6396	0.00279195	13.6391	0.0854353
13.5751	0.0919303	12.6475	0.00281516	13.6475	0.0897246
13.5835	0.09467	12.6554	0.00283189	13.656	0.0942262
13.5919	0.097649	12.6633	0.00284862	13.6644	0.0989625
13.6003	0.100706	12.6712	0.00288123	13.6728	0.103948
13.6088	0.103926	12.6791	0.00291385	13.6812	0.109178
13.6172	0.107394	12.687	0.00293962	13.6896	0.114673
13.6256	0.11106	12.6949	0.00293151	13.698	0.120446
13.634	0.114756	12.7028	0.0029234	13.7065	0.126524
13.6424	0.118601	12.7107	0.00311093	13.7149	0.132867
13.6508	0.122748	12.7186	0.00318234	13.7233	0.139491
13.6593	0.127069	12.7265	0.00325375	13.7317	0.146364
13.6677	0.131653	12.7344	0.00345736	13.7401	0.153555
13.6761	0.136476	12.7422	0.00364676	13.7485	0.1611
13.6845	0.141426	12.7501	0.00382752	13.757	0.168923
13.6929	0.146892	12.758	0.0040438	13.7654	0.177076
13.7013	0.152577	12.7659	0.00416424	13.7738	0.185526
13.7098	0.158495	12.7738	0.00421027	13.7822	0.194301
13.7182	0.164757	12.7817	0.00425629	13.7906	0.203434
13.7266	0.171061	12.7896	0.00431163	13.7991	0.212919
13.735	0.177644	12.7975	0.00437597	13.8075	0.222735
13.7434	0.184587	12.8054	0.0044406	13.8159	0.232832
13.7519	0.191694	12.8133	0.00471483	13.8243	0.243274
13.7603	0.199086	12.8212	0.00500449	13.8327	0.254042
13.7687	0.206914	12.8291	0.00507441	13.8411	0.265191
13.7771	0.215105	12.837	0.00514434	13.8496	0.276689
13.7855	0.223496	12.8449	0.0052305	13.858	0.288467
13.7939	0.232405	12.8528	0.005263	13.8664	0.300564
13.8024	0.241577	12.8607	0.00526004	13.8748	0.312928
13.8108	0.251161	12.8686	0.00525708	13.8832	0.325648
13.8192	0.260719	12.8765	0.00530742	13.8916	0.338693
13.8276	0.270765	12.8844	0.00558797	13.9001	0.352024
13.836	0.281167	12.8923	0.00579817	13.9085	0.365617
13.8444	0.291788	12.9002	0.00613033	13.9169	0.379433
13.8529	0.302835	12.908	0.00640826	13.9253	0.393525
13.8613	0.314253	12.9159	0.00660868	13.9337	0.407863
13.8697	0.325937	12.9238	0.00674888	13.9421	0.422507
13.8781	0.337952	12.9317	0.00711232	13.9506	0.437326
13.8865	0.350261	12.9396	0.0072932	13.959	0.452287
13.8949	0.362696	12.9475	0.00746872	13.9674	0.467437
13.9034	0.375268	12.9554	0.00770248	13.9758	0.482702
13.9118	0.388253	12.9633	0.00790351	13.9842	0.498208
13.9202	0.401735	12.9712	0.0080859	13.9927	0.513834
13.9286	0.415363	12.9791	0.00833554	14.0011	0.529551
13.937	0.429319	12.987	0.00880762	14.0095	0.545347
13.9454	0.443348	12.9949	0.00919398	14.0179	0.561161
13.9539	0.457582	13.0028	0.00939151	14.0263	0.57707
13.9623	0.472019	13.0107	0.00944818	14.0347	0.593004
13.9707	0.486834	13.0186	0.00950484	14.0432	0.608978
13.9791	0.501779	13.0265	0.00955727	14.0516	0.624883
13.9875	0.516718	13.0344	0.00998521	14.06	0.640731
13.996	0.531571	13.0423	0.0102202	14.0684	0.656512
14.0044	0.546782	13.0502	0.0105275	14.0768	0.672201
14.0128	0.561914	13.0581	0.0109556	14.0852	0.687863
14.0212	0.577244	13.066	0.0113474	14.0937	0.70333
14.0296	0.592811	13.0738	0.0117188	14.1021	0.718607
14.038	0.608029	13.0817	0.0119104	14.1105	0.733666
14.0465	0.623335	13.0896	0.0120138	14.1189	0.748501
14.0549	0.638688	13.0975	0.0121172	14.1273	0.763173
14.0633	0.654018	13.1054	0.012497	14.1357	0.77757
14.0717	0.669199	13.1133	0.0128601	14.1442	0.791671
14.0801	0.684322	13.1212	0.0132827	14.1526	0.805419
14.0885	0.699463	13.1291	0.0135128	14.161	0.818835
14.097	0.714365	13.137	0.0138345	14.1694	0.831913
14.1054	0.729097	13.1449	0.0143036	14.1778	0.844615
14.1138	0.743592	13.1528	0.0146862	14.1862	0.856953
14.1222	0.757987	13.1607	0.0149342	14.1947	0.868851
14.1306	0.772189	13.1686	0.0152521	14.2031	0.880314
14.139	0.786133	13.1765	0.0156864	14.2115	0.891312
14.1475	0.799856	13.1844	0.0161794	14.2199	0.901871
14.1559	0.813363	13.1923	0.0165536	14.2283	0.911979
14.1643	0.82642	13.2002	0.0167935	14.2368	0.921571
14.1727	0.839073	13.2081	0.0170712	14.2452	0.93065
14.1811	0.851597	13.216	0.0174203	14.2536	0.939193
14.1896	0.863432	13.2239	0.0179005	14.262	0.947223
14.198	0.874974	13.2317	0.0183098	14.2704	0.954727
14.2064	0.886187	13.2396	0.0183913	14.2788	0.961695
14.2148	0.896926	13.2475	0.0185722	14.2873	0.968111
14.2232	0.907113	13.2554	0.019018	14.2957	0.973934
14.2316	0.916867	13.2633	0.0194422	14.3041	0.979174
14.2401	0.926312	13.2712	0.0199925	14.3125	0.983839
14.2485	0.934983	13.2791	0.0203382	14.3209	0.98784
14.2569	0.943183	13.287	0.0208599	14.3293	0.991267
14.2653	0.951119	13.2949	0.0214366	14.3378	0.99417
14.2737	0.958401	13.3028	0.0218279	14.3462	0.996494
14.2821	0.965043	13.3107	0.0222748	14.3546	0.99825
14.2906	0.971059	13.3186	0.022668	14.363	0.999417
14.299	0.976477	13.3265	0.0233321	14.3714	0.999999
14.3074	0.981419	13.3344	0.0240803	14.3798	1
14.3158	0.985729	13.3423	0.024389	14.3883	0.99943
14.3242	0.989481	13.3502	0.0248177	14.3967	0.998315
14.3326	0.992672	13.3581	0.0254677	14.4051	0.996656
14.3411	0.995288	13.366	0.0261246	14.4135	0.994447
14.3495	0.997395	13.3739	0.0265574	14.4219	0.991655
14.3579	0.998909	13.3818	0.0271858	14.4303	0.988346
14.3663	0.999751	13.3897	0.0280109	14.4388	0.984523
14.3747	1	13.3975	0.0289145	14.4472	0.980195
14.3831	0.999751	13.4054	0.0299474	14.4556	0.975405
14.3916	0.998985	13.4133	0.031055	14.464	0.97009
14.4	0.997655	13.4212	0.0320316	14.4724	0.96431
14.4084	0.995647	13.4291	0.0329125	14.4809	0.958073
14.4168	0.993165	13.437	0.0338401	14.4893	0.951414
14.4252	0.990239	13.4449	0.0348489	14.4977	0.944333
14.4337	0.986731	13.4528	0.0361635	14.5061	0.93681
14.4421	0.98269	13.4607	0.0374431	14.5145	0.928903
14.4505	0.978111	13.4686	0.0388093	14.5229	0.920573
14.4589	0.973061	13.4765	0.0398937	14.5314	0.911896
14.4673	0.967672	13.4844	0.0410086	14.5398	0.902857
14.4757	0.962025	13.4923	0.0423231	14.5482	0.893482
14.4842	0.955821	13.5002	0.0436463	14.5566	0.883791
14.4926	0.94904	13.5081	0.0451353	14.565	0.873747
14.501	0.941834	13.516	0.0468214	14.5734	0.863469
14.5094	0.934124	13.5239	0.0484173	14.5819	0.852913
14.5178	0.926073	13.5318	0.0503943	14.5903	0.842119
14.5262	0.917681	13.5397	0.0524172	14.5987	0.831105
14.5347	0.908826	13.5476	0.0543516	14.6071	0.819819
14.5431	0.899655	13.5555	0.0564291	14.6155	0.808332
14.5515	0.890091	13.5633	0.0587481	14.6239	0.796644
14.5599	0.880301	13.5712	0.0611432	14.6324	0.784819
14.5683	0.87016	13.5791	0.0636024	14.6408	0.772838
14.5767	0.85986	13.587	0.0663947	14.6492	0.76073
14.5852	0.84958	13.5949	0.0692822	14.6576	0.74848
14.5936	0.838922	13.6028	0.0723199	14.666	0.736081
14.602	0.827972	13.6107	0.0757293	14.6745	0.723644
14.6104	0.816716	13.6186	0.0790921	14.6829	0.711123
14.6188	0.805481	13.6265	0.0824543	14.6913	0.69858
14.6272	0.794211	13.6344	0.0860599	14.6997	0.685949
14.6357	0.782591	13.6423	0.0901652	14.7081	0.673218
14.6441	0.770578	13.6502	0.0942781	14.7165	0.660471
14.6525	0.758528	13.6581	0.0981609	14.725	0.647721
14.6609	0.746361	13.666	0.102785	14.7334	0.635039
14.6693	0.734089	13.6739	0.107709	14.7418	0.62238
14.6778	0.721853	13.6818	0.11251	14.7502	0.609715
14.6862	0.709431	13.6897	0.117736	14.7586	0.597031
14.6946	0.696936	13.6976	0.123236	14.767	0.584411
14.703	0.684374	13.7055	0.129051	14.7755	0.571903
14.7114	0.671882	13.7134	0.134856	14.7839	0.559473
14.7198	0.659378	13.7213	0.14078	14.7923	0.547164
14.7283	0.646787	13.7291	0.147328	14.8007	0.534868
14.7367	0.634186	13.737	0.153948	14.8091	0.52264
14.7451	0.621643	13.7449	0.1609	14.8175	0.510552
14.7535	0.609149	13.7528	0.168146	14.826	0.498584
14.7619	0.59677	13.7607	0.175504	14.8344	0.486771
14.7703	0.584373	13.7686	0.183416	14.8428	0.475064
14.7788	0.57193	13.7765	0.191321	14.8512	0.463504
14.7872	0.559584	13.7844	0.19996	14.8596	0.452068
14.7956	0.547525	13.7923	0.208451	14.868	0.440797
14.804	0.535516	13.8002	0.217082	14.8765	0.429704
14.8124	0.523523	13.8081	0.226433	14.8849	0.418754
14.8208	0.511564	13.816	0.235857	14.8933	0.407975
14.8293	0.499799	13.8239	0.245705	14.9017	0.397321
14.8377	0.488174	13.8318	0.256098	14.9101	0.386868
14.8461	0.476639	13.8397	0.266554	14.9186	0.376598
14.8545	0.465275	13.8476	0.277126	14.927	0.366513
14.8629	0.454048	13.8555	0.288098	14.9354	0.356622
14.8714	0.443012	13.8634	0.29911	14.9438	0.346853
14.8798	0.432159	13.8713	0.310665	14.9522	0.337285
14.8882	0.421335	13.8792	0.322128	14.9606	0.327923
14.8966	0.410699	13.887	0.334606	14.9691	0.31876
14.905	0.400282	13.8949	0.346794	14.9775	0.309793
14.9134	0.390095	13.9028	0.359056	14.9859	0.301
14.9219	0.38004	13.9107	0.371925	14.9943	0.292395
14.9303	0.370036	13.9186	0.384903	15.0027	0.283955
14.9387	0.360203	13.9265	0.398242	15.0111	0.275727
14.9471	0.350504	13.9344	0.411424	15.0196	0.2677
14.9555	0.341196	13.9423	0.424597	15.028	0.259879
14.9639	0.331986	13.9502	0.438517	15.0364	0.252236
14.9724	0.322892	13.9581	0.452349	15.0448	0.244743
14.9808	0.314006	13.966	0.46654	15.0532	0.237386
14.9892	0.305472	13.9739	0.480677	15.0616	0.230214
14.9976	0.297035	13.9818	0.494908	15.0701	0.223315
15.006	0.289002	13.9897	0.50939	15.0785	0.216605
15.0144	0.281287	13.9976	0.524293	15.0869	0.210048
15.0229	0.273334	14.0055	0.539388	15.0953	0.203658
15.0313	0.26546	14.0134	0.554264	15.1037	0.197453
15.0397	0.257785	14.0213	0.568767	15.1121	0.191445
15.0481	0.250423	14.0292	0.583799	15.1206	0.185602
15.0565	0.243261	14.0371	0.598776	15.129	0.179929
15.0649	0.236298	14.045	0.613609	15.1374	0.174407
15.0734	0.229414	14.0528	0.628426	15.1458	0.169041
15.0818	0.222734	14.0607	0.643063	15.1542	0.163871
15.0902	0.216248	14.0686	0.657872	15.1627	0.158857
15.0986	0.209952	14.0765	0.672519	15.1711	0.153992
15.107	0.203784	14.0844	0.686919	15.1795	0.149268
15.1155	0.197768	14.0923	0.701269	15.1879	0.144686
15.1239	0.19192	14.1002	0.715492	15.1963	0.140237
15.1323	0.186311	14.1081	0.729757	15.2047	0.135917
15.1407	0.180779	14.116	0.743642	15.2132	0.13174
15.1491	0.175616	14.1239	0.757299	15.2216	0.127694
15.1575	0.170567	14.1318	0.770869	15.23	0.123794
15.166	0.165521	14.1397	0.783965	15.2384	0.120007
15.1744	0.160516	14.1476	0.797005	15.2468	0.116335
15.1828	0.155675	14.1555	0.809758	15.2552	0.112801
15.1912	0.15111	14.1634	0.821948	15.2637	0.1094
15.1996	0.146686	14.1713	0.834215	15.2721	0.106119
15.208	0.142306	14.1792	0.84608	15.2805	0.102934
15.2165	0.138035	14.1871	0.857585	15.2889	0.0998655
15.2249	0.133864	14.195	0.868713	15.2973	0.096914
15.2333	0.129771	14.2029	0.879509	15.3057	0.094073
15.2417	0.126013	14.2108	0.889988	15.3142	0.0913335
15.2501	0.12244	14.2186	0.899889	15.3226	0.0886915
15.2585	0.11894	14.2265	0.90932	15.331	0.0861416
15.267	0.11546	14.2344	0.918269	15.3394	0.0836554
15.2754	0.112067	14.2423	0.926942	15.3478	0.0812527
15.2838	0.108829	14.2502	0.935182	15.3563	0.0789444
15.2922	0.10562	14.2581	0.942595	15.3647	0.0767296
15.3006	0.102586	14.266	0.949811	15.3731	0.0745862
15.309	0.09959	14.2739	0.9563	15.3815	0.0725119
15.3175	0.0967126	14.2818	0.96241	15.3899	0.0705268
15.3259	0.0941097	14.2897	0.968326	15.3983	0.0686043
15.3343	0.09166	14.2976	0.97364	15.4068	0.0667556
15.3427	0.0891621	14.3055	0.978812	15.4152	0.06499
15.3511	0.0866686	14.3134	0.983166	15.4236	0.0632924
15.3596	0.0842444	14.3213	0.986806	15.432	0.0616674
15.368	0.082025	14.3292	0.990057	15.4404	0.0601034
15.3764	0.0799631	14.3371	0.993086	15.4488	0.0585886
15.3848	0.0778972	14.345	0.995693	15.4573	0.057121
15.3932	0.0758586	14.3529	0.997626	15.4657	0.0557146
15.4016	0.0738674	14.3608	0.999127	15.4741	0.0543662
15.4101	0.0719356	14.3687	1	15.4825	0.0530642
15.4185	0.0701315	14.3765	0.999894	15.4909	0.0518192
15.4269	0.0683559	14.3844	0.999788	15.4993	0.0506252
15.4353	0.0666536	14.3923	0.999502	15.5078	0.0494789
15.4437	0.0649457	14.4002	0.998383	15.5162	0.048377
15.4521	0.0633352	14.4081	0.996839	15.5246	0.0473148
15.4606	0.0618098	14.416	0.994661	15.533	0.046287
15.469	0.0602499	14.4239	0.992286	15.5414	0.0452912
15.4774	0.0587466	14.4318	0.989157	15.5498	0.0443386
15.4858	0.0573425	14.4397	0.985476	15.5583	0.0434158
15.4942	0.0560759	14.4476	0.981492	15.5667	0.0425213
15.5026	0.0548991	14.4555	0.977098	15.5751	0.0416599
15.5111	0.0536599	14.4634	0.972219	15.5835	0.0408304
15.5195	0.0523644	14.4713	0.967067	15.5919	0.0400399
15.5279	0.051215	14.4792	0.961464	15.6004	0.0392803
15.5363	0.0501503	14.4871	0.955439	15.6088	0.0385548
15.5447	0.0490133	14.495	0.949144	15.6172	0.0378484
15.5531	0.0479405	14.5029	0.942445	15.6256	0.0371529
15.5616	0.0469888	14.5108	0.935469	15.634	0.0364915
15.57	0.0461439	14.5187	0.928043	15.6424	0.0358599
15.5784	0.0453647	14.5266	0.920267	15.6509	0.0352562
15.5868	0.0446054	14.5345	0.912266	15.6593	0.0346761
15.5952	0.0438055	14.5423	0.903992	15.6677	0.0341188
15.6037	0.0429752	14.5502	0.895287	15.6761	0.0335849
15.6121	0.0421734	14.5581	0.886429	15.6845	0.033053
15.6205	0.0413527	14.566	0.877339	15.6929	0.0325303
15.6289	0.0405805	14.5739	0.867871	15.7014	0.0320363
15.6373	0.0398964	14.5818	0.858324	15.7098	0.0315651
15.6457	0.0392583	14.5897	0.848515	15.7182	0.0311139
15.6542	0.038595	14.5976	0.838162	15.7266	0.0306862
15.6626	0.0378993	14.6055	0.827761	15.735	0.0302813
15.671	0.0372478	14.6134	0.817064	15.7434	0.0298979
15.6794	0.0366355	14.6213	0.806628	15.7519	0.0295246
15.6878	0.0360092	14.6292	0.795759	15.7603	0.0291487
15.6962	0.0354482	14.6371	0.784724	15.7687	0.0287773
15.7047	0.0349453	14.645	0.773786	15.7771	0.0284232
15.7131	0.0344933	14.6529	0.762773	15.7855	0.0280829
15.7215	0.034068	14.6608	0.751403	15.7939	0.0277742
15.7299	0.0336663	14.6687	0.73997	15.8024	0.0274929
15.7383	0.0332855	14.6766	0.728798	15.8108	0.0272106
15.7467	0.0327761	14.6845	0.717108	15.8192	0.0269362
15.7552	0.032272	14.6924	0.705565	15.8276	0.0266745
15.7636	0.0318209	14.7003	0.694171	15.836	0.026416
15.772	0.0313773	14.7081	0.682342	15.8445	0.0261428
15.7804	0.0308777	14.716	0.670827	15.8529	0.0258644
15.7888	0.0303527	14.7239	0.659427	15.8613	0.0256155
15.7973	0.0298998	14.7318	0.647599	15.8697	0.0253768
15.8057	0.0295052	14.7397	0.635706	15.8781	0.0251375
15.8141	0.0291378	14.7476	0.623884	15.8865	0.0249133
15.8225	0.0287941	14.7555	0.612088	15.895	0.0246861
15.8309	0.0284473	14.7634	0.60046	15.9034	0.0244547
15.8393	0.0279331	14.7713	0.58877	15.9118	0.0242232
15.8478	0.0274924	14.7792	0.57718	15.9202	0.0239917
15.8562	0.0271018	14.7871	0.5655	15.9286	0.0237756
15.8646	0.026755	14.795	0.55415	15.937	0.0235745
15.873	0.0264465	14.8029	0.542915	15.9455	0.0233773
15.8814	0.0260631	14.8108	0.531576	15.9539	0.0231673
15.8898	0.0255995	14.8187	0.520284	15.9623	0.0229522
15.8983	0.0252105	14.8266	0.509126	15.9707	0.0227467
15.9067	0.0248878	14.8345	0.498086	15.9791	0.0225364
15.9151	0.0246424	14.8424	0.487134	15.9875	0.0223422
15.9235	0.0244059	14.8503	0.476534	15.996	0.0221685
15.9319	0.0241769	14.8582	0.466062	16.0044	0.0219828
15.9403	0.0239254	14.866	0.455271	16.0128	0.0217897
15.9488	0.023701	14.8739	0.444886	16.0212	0.0216005
15.9572	0.0234794	14.8818	0.434536	16.0296	0.0214113
15.9656	0.0232792	14.8897	0.424378	16.038	0.021228
15.974	0.0230868	14.8976	0.414604	16.0465	0.0210439
15.9824	0.0228407	14.9055	0.404765	16.0549	0.0208566
15.9908	0.0226603	14.9134	0.39511	16.0633	0.0206636
15.9993	0.0224912	14.9213	0.385197	16.0717	0.0204676
16.0077	0.0223319	14.9292	0.37584	16.0801	0.02028
16.0161	0.0221339	14.9371	0.366744	16.0886	0.0200972
16.0245	0.0218496	14.945	0.357575	16.097	0.0199181
16.0329	0.0215382	14.9529	0.348888	16.1054	0.0197514
16.0414	0.0214161	14.9608	0.340248	16.1138	0.0195986
16.0498	0.0212863	14.9687	0.331727	16.1222	0.0194302
16.0582	0.0211485	14.9766	0.323463	16.1306	0.0192533
16.0666	0.0209757	14.9845	0.315043	16.1391	0.0190913
16.075	0.020791	14.9924	0.306902	16.1475	0.0189328
16.0834	0.020609	15.0003	0.298826	16.1559	0.0187769
16.0919	0.0204461	15.0082	0.290744	16.1643	0.0186241
16.1003	0.0202944	15.0161	0.283128	16.1727	0.0184702
16.1087	0.0201523	15.024	0.275916	16.1811	0.0183205
16.1171	0.0200008	15.0318	0.268639	16.1896	0.0181604
16.1255	0.0197785	15.0397	0.261102	16.198	0.0179887
16.1339	0.0195814	15.0476	0.254022	16.2064	0.0178252
16.1424	0.0194068	15.0555	0.247215	16.2148	0.017661
16.1508	0.0192112	15.0634	0.240396	16.2232	0.0174893
16.1592	0.0189807	15.0713	0.23386	16.2316	0.0173057
16.1676	0.0188157	15.0792	0.227373	16.2401	0.0171191
16.176	0.0187007	15.0871	0.221284	16.2485	0.0169449
16.1844	0.0186081	15.095	0.215087	16.2569	0.0167704
16.1929	0.0184823	15.1029	0.20896	16.2653	0.0165923
16.2013	0.0183272	15.1108	0.203138	16.2737	0.0164218
16.2097	0.0181734	15.1187	0.197384	16.2822	0.016255
16.2181	0.0180209	15.1266	0.191752	16.2906	0.0160846
16.2265	0.0178553	15.1345	0.186527	16.299	0.0159164
16.2349	0.0177131	15.1424	0.181456	16.3074	0.0157399
16.2434	0.0176082	15.1503	0.176247	16.3158	0.0155628
16.2518	0.0174624	15.1582	0.171129	16.3242	0.0153957
16.2602	0.0172804	15.1661	0.166274	16.3327	0.0152346
16.2686	0.0171166	15.174	0.161861	16.3411	0.0150887
16.277	0.0169795	15.1819	0.157105	16.3495	0.0149416
16.2855	0.0167943	15.1898	0.152415	16.3579	0.0147823
16.2939	0.0165665	15.1976	0.148228	16.3663	0.0146202
16.3023	0.0163386	15.2055	0.144125	16.3747	0.0144488
16.3107	0.0162106	15.2134	0.14033	16.3832	0.0142648
16.3191	0.016169	15.2213	0.136196	16.3916	0.014091
16.3275	0.0161548	15.2292	0.132138	16.4	0.0139149
16.336	0.016151	15.2371	0.128396	16.4084	0.0137276
16.3444	0.0161494	15.245	0.124925	16.4168	0.0135397
16.3528	0.0160662	15.2529	0.121502	16.4252	0.0133545
16.3612	0.0159111	15.2608	0.11815	16.4337	0.0131843
16.3696	0.0157479	15.2687	0.114871	16.4421	0.0130172
16.378	0.015588	15.2766	0.111461	16.4505	0.012839
16.3865	0.0153737	15.2845	0.108536	16.4589	0.0126594
16.3949	0.0152093	15.2924	0.105444	16.4673	0.0124857
16.4033	0.0150729	15.3003	0.10223	16.4757	0.0123299
16.4117	0.0149611	15.3082	0.0993752	16.4842	0.0121786
16.4201	0.0148664	15.3161	0.096506	16.4926	0.0120017
16.4285	0.0147846	15.324	0.0941575	16.501	0.0118107
16.437	0.014699	15.3319	0.0917059	16.5094	0.0116263
16.4454	0.0146099	15.3398	0.0890118	16.5178	0.0114499
16.4538	0.0144879	15.3477	0.0865736	16.5263	0.0112825
16.4622	0.014306	15.3555	0.0843049	16.5347	0.011125
16.4706	0.0141615	15.3634	0.0819904	16.5431	0.0109696
16.4791	0.0140503	15.3713	0.0796941	16.5515	0.0108177
16.4875	0.0139447	15.3792	0.077436	16.5599	0.0106571
16.4959	0.0138439	15.3871	0.0754719	16.5683	0.0104873
16.5043	0.0136865	15.395	0.0735799	16.5768	0.0103256
16.5127	0.0133445	15.4029	0.0715724	16.5852	0.0101742
16.5211	0.0132343	15.4108	0.0697575	16.5936	0.0100233
16.5296	0.0131524	15.4187	0.0680215	16.602	0.00987275
16.538	0.0130781	15.4266	0.0660524	16.6104	0.00972019
16.5464	0.0130106	15.4345	0.0642742	16.6188	0.00957064
16.5548	0.0129816	15.4424	0.0628818	16.6273	0.00942291
16.5632	0.0129272	15.4503	0.0613512	16.6357	0.00927153
16.5716	0.0128501	15.4582	0.0597807	16.6441	0.00912607
16.5801	0.012774	15.4661	0.0584462	16.6525	0.00898891
16.5885	0.0126989	15.474	0.0570392	16.6609	0.00886698
16.5969	0.0125922	15.4819	0.0555133	16.6693	0.00874759
16.6053	0.0122994	15.4898	0.0541374	16.6778	0.00862336
16.6137	0.012086	15.4977	0.0528796	16.6862	0.00851126
16.6221	0.0119352	15.5056	0.051868	16.6946	0.00841179
16.6306	0.0118094	15.5135	0.0506406	16.703	0.00830904
16.639	0.011662	15.5213	0.0494179	16.7114	0.00819218
16.6474	0.0114952	15.5292	0.0483382	16.7198	0.00806281
16.6558	0.0113562	15.5371	0.0474407	16.7283	0.00793835
16.6642	0.0112418	15.545	0.0466024	16.7367	0.00782586
16.6726	0.0111523	15.5529	0.0455567	16.7451	0.00771878
16.6811	0.0110612	15.5608	0.0442837	16.7535	0.00760597
16.6895	0.0109684	15.5687	0.0434129	16.7619	0.0074897
16.6979	0.0108632	15.5766	0.0423952	16.7704	0.00738808
16.7063	0.010678	15.5845	0.04133	16.7788	0.00729857
16.7147	0.0105192	15.5924	0.0406962	16.7872	0.00720931
16.7232	0.010476	15.6003	0.0399464	16.7956	0.00711952
16.7316	0.0104455	15.6082	0.039014	16.804	0.00702221
16.74	0.0104056	15.6161	0.0380338	16.8124	0.00692213
16.7484	0.0103572	15.624	0.0371567	16.8209	0.00683721
16.7568	0.010202	15.6319	0.0364141	16.8293	0.00676559
16.7652	0.0100409	15.6398	0.0354478	16.8377	0.00670416
16.7737	0.00988075	15.6477	0.0349509	16.8461	0.00663915
16.7821	0.00972155	15.6556	0.0346361	16.8545	0.00657106
16.7905	0.00961854	15.6635	0.0341721	16.8629	0.00650248
16.7989	0.00951443	15.6714	0.0337161	16.8714	0.00642752
16.8073	0.009409	15.6793	0.0331018	16.8798	0.00633761
16.8157	0.00924409	15.6871	0.032446	16.8882	0.0062546
16.8242	0.00914854	15.695	0.0317824	16.8966	0.00618028
16.8326	0.00909909	15.7029	0.0313242	16.905	0.00611319
16.841	0.00909	15.7108	0.0308458	16.9134	0.00603071
16.8494	0.0091373	15.7187	0.0300616	16.9219	0.00594594
16.8578	0.0092063	15.7266	0.0294823	16.9303	0.00587037
16.8662	0.00923506	15.7345	0.0290728	16.9387	0.00580384
16.8747	0.00922815	15.7424	0.0285656	16.9471	0.00573727
16.8831	0.00920565	15.7503	0.0281815	16.9555	0.00566571
16.8915	0.00916563	15.7582	0.0277301	16.964	0.00560132
16.8999	0.00912628	15.7661	0.027246	16.9724	0.00554238
16.9083	0.00908827	15.774	0.026996	16.9808	0.00548801
16.9167	0.00905144	15.7819	0.0267702	16.9892	0.005428
16.9252	0.00899688	15.7898	0.0264013	16.9976	0.00536971
16.9336	0.00888814	15.7977	0.0260137	17.006	0.00531273
16.942	0.00876843	15.8056	0.0255867	17.0145	0.00524315
16.9504	0.00863164	15.8135	0.0253392	17.0229	0.0051775
16.9588	0.00859859	15.8214	0.0250069	17.0313	0.00511973
16.9673	0.0085788	15.8293	0.0245718	17.0397	0.00506874
16.9757	0.00856345	15.8372	0.0242787	17.0481	0.00502214
16.9841	0.0085486	15.845	0.0239116	17.0565	0.00497216
16.9925	0.00853418	15.8529	0.02364	17.065	0.00492366
17.0009	0.00838682	15.8608	0.0234384	17.0734	0.00486376
17.0093	0.00825563	15.8687	0.0230246	17.0818	0.00479301
17.0178	0.00820058	15.8766	0.0228591	17.0902	0.00473109
17.0262	0.00814727	15.8845	0.0228724	17.0986	0.00467279
17.0346	0.00809509	15.8924	0.022483	17.107	0.00461955
17.043	0.00800807	15.9003	0.0218841	17.1155	0.00457268
17.0514	0.00791793	15.9082	0.0215365	17.1239	0.00452933
17.0598	0.00782524	15.9161	0.0214524	17.1323	0.00448235
17.0683	0.0077031	15.924	0.0213632	17.1407	0.00441962
17.0767	0.00763675	15.9319	0.0209918	17.1491	0.00435402
17.0851	0.00758811	15.9398	0.0206586	17.1575	0.00429455
17.0935	0.00755482	15.9477	0.0203172	17.166	0.00423891
17.1019	0.00752022	15.9556	0.0198662	17.1744	0.00418808
17.1103	0.00748427	15.9635	0.0196049	17.1828	0.00413534
17.1188	0.00743125	15.9714	0.0195288	17.1912	0.00408911
17.1272	0.00735143	15.9793	0.0192955	17.1996	0.00404471
17.1356	0.00722298	15.9872	0.0191572	17.2081	0.00400192
17.144	0.00713273	15.9951	0.0190658	17.2165	0.00396189
17.1524	0.00704391	16.003	0.018842	17.2249	0.00392007
17.1608	0.00695614	16.0108	0.018661	17.2333	0.00386637
17.1693	0.00686787	16.0187	0.0186523	17.2417	0.00381725
17.1777	0.00677917	16.0266	0.0185305	17.2501	0.00377699
17.1861	0.00676035	16.0345	0.0181464	17.2586	0.00374063
17.1945	0.00674672	16.0424	0.0179004	17.267	0.00370741
17.2029	0.00673585	16.0503	0.0176216	17.2754	0.00365879
17.2114	0.00672734	16.0582	0.0173205	17.2838	0.00360616
17.2198	0.00671415	16.0661	0.0171986	17.2922	0.00356052
17.2282	0.00669687	16.074	0.0170176	17.3006	0.00352353
17.2366	0.00666359	16.0819	0.0166063	17.3091	0.00349398
17.245	0.00661206	16.0898	0.0163332	17.3175	0.00346855
17.2534	0.0065761	16.0977	0.0161208	17.3259	0.00344574
17.2619	0.00654669	16.1056	0.0158994	17.3343	0.00342507
17.2703	0.00652298	16.1135	0.0157284	17.3427	0.00339747
17.2787	0.00661077	16.1214	0.0156702	17.3511	0.00336087
17.2871	0.00668215	16.1293	0.0155607	17.3596	0.00331152
17.2955	0.00673845	16.1372	0.0152967	17.368	0.00325425
17.3039	0.0067354	16.1451	0.0150699	17.3764	0.00320715
17.3124	0.0068094	16.153	0.0148827	17.3848	0.0031686
17.3208	0.00685073	16.1609	0.0147254	17.3932	0.00313518
17.3292	0.00686277	16.1688	0.0146533	17.4016	0.00310508
17.3376	0.00682372	16.1766	0.0145382	17.4101	0.0030778
17.346	0.00680315	16.1845	0.0142693	17.4185	0.00304998
17.3544	0.00678687	16.1924	0.0140434	17.4269	0.00301731
17.3629	0.00675585	16.2003	0.0139512	17.4353	0.00298639
17.3713	0.00671179	16.2082	0.013544	17.4437	0.00295624
17.3797	0.00673377	16.2161	0.0132119	17.4522	0.00292678
17.3881	0.00673342	16.224	0.0131655	17.4606	0.00290004
17.3965	0.00671296	16.2319	0.0131571	17.469	0.00287558
17.405	0.00665171	16.2398	0.0130147	17.4774	0.00284635
17.4134	0.0066788	16.2477	0.0126387	17.4858	0.00281267
17.4218	0.00669412	16.2556	0.0122644	17.4942	0.00278027
17.4302	0.00669858	16.2635	0.0120801	17.5027	0.00275166
17.4386	0.00666169	16.2714	0.0119392	17.5111	0.0027279
17.447	0.00664447	16.2793	0.0116583	17.5195	0.00270722
17.4555	0.00663399	16.2872	0.011339	17.5279	0.00268727
17.4639	0.00662614	16.2951	0.011106	17.5363	0.00266779
17.4723	0.00661898	16.303	0.0107752	17.5447	0.0026349
17.4807	0.00661241	16.3109	0.0102158	17.5532	0.00258902
17.4891	0.00643538	16.3188	0.00977705	17.5616	0.0025467
17.4975	0.00625929	16.3267	0.00976281	17.57	0.0025089
17.506	0.00609445	16.3346	0.00963063	17.5784	0.00247495
17.5144	0.00607466	16.3424	0.00949844	17.5868	0.00244065
17.5228	0.00618678	16.3503	0.00921633	17.5952	0.00240967
17.5312	0.00629048	16.3582	0.00921417	17.6037	0.00238152
17.5396	0.00641264	16.3661	0.00906486	17.6121	0.00235426
17.548	0.00651753	16.374	0.0086464	17.6205	0.00232193
17.5565	0.00660704	16.3819	0.00826692	17.6289	0.00229823
17.5649	0.00651045	16.3898	0.00798245	17.6373	0.00228311
17.5733	0.00642985	16.3977	0.0075435	17.6457	0.00226901
17.5817	0.00635159	16.4056	0.00722905	17.6542	0.00225578
17.5901	0.0062753	16.4135	0.00683712	17.6626	0.00224236
17.5985	0.00622251	16.4214	0.00680907	17.671	0.00223454
17.607	0.00616224	16.4293	0.00678103	17.6794	0.00222317
17.6154	0.00609524	16.4372	0.00655371	17.6878	0.00220866
17.6238	0.00603382	16.4451	0.00623788	17.6963	0.0021862
17.6322	0.00597738	16.453	0.00606731	17.7047	0.00216555
17.6406	0.00587978	16.4609	0.00597298	17.7131	0.00215078
17.6491	0.00577826	16.4688	0.00587866	17.7215	0.00213904
17.6575	0.00568758	16.4767	0.00552906	17.7299	0.00212368
17.6659	0.00559906	16.4846	0.00528519	17.7383	0.00210519
17.6743	0.00556038	16.4925	0.0051263	17.7468	0.00208295
17.6827	0.00553078	16.5003	0.00503135	17.7552	0.00205563
17.6911	0.00551609	16.5082	0.00485538	17.7636	0.00202269
17.6996	0.00550309	16.5161	0.00461225	17.772	0.00200349
17.708	0.00549148	16.524	0.00430148	17.7804	0.00198742
17.7164	0.00534088	16.5319	0.00410846	17.7888	0.00197237
17.7248	0.00524204	16.5398	0.00391067	17.7973	0.00195799
17.7332	0.00521046	16.5477	0.00349245	17.8057	0.00192909
17.7416	0.00519516	16.5556	0.00305709	17.8141	0.00188672
17.7501	0.00522717	16.5635	0.0027864	17.8225	0.00186162
[truncated: 1,231 more rows]
