# Supplementary material for: The AAA+ ATPase RavA and its binding partner ViaA modulate E. coli aminoglycoside sensitivity through interaction with the inner membrane
Source: Nat Commun. 2022 Sep 20;13:5502. doi: 10.1038/s41467-022-32992-9 (PMC9489729; doi:10.1038/s41467-022-32992-9)
Supplement: Supplementary file 4 — Source Data [file 41467_2022_32992_MOESM4_ESM.zip › Source_Data/FigureS5/FigureS5A.xlsx]

## Sheet: Sheet1
Quantity of proteins in µg
RavA	Standard = linear curve		R2=0.998
	C1	C2	C3
	2.9	3	3.1	3	0.1
RavAΔLARA	Standard = linear curve		R2=0.967
	C1	C2	C3
	2.9	3.3	3.4	3.2	0.264575
AviTag-ViaA	Standard = linear curve		R2=0.997
	C1	C2	C3
	1.4	1.4	1.8	1.53333	0.23094
AviTag-ViaA1-472	Standard = linear curve		R2=0.993
	C1	C2	C3
	1.6	1.7	1.5	1.6	0.1
AviTag-ViaAR476E/R479E	Standard = linear curve		R2=0.994
	C1	C2	C3
	1.7	1.7	1.6	1.66667	0.057735
