# Supplementary material for: The AAA+ ATPase RavA and its binding partner ViaA modulate E. coli aminoglycoside sensitivity through interaction with the inner membrane
Source: Nat Commun. 2022 Sep 20;13:5502. doi: 10.1038/s41467-022-32992-9 (PMC9489729; doi:10.1038/s41467-022-32992-9)
Supplement: Supplementary file 4 — Source Data [file 41467_2022_32992_MOESM4_ESM.zip › Source_Data/FigureS6/FigureS6A_S6B.xlsx]

## Sheet: Figure S6A
nmoles of fatty acids per million cells
	exp1	exp2	exp3	exp4	exp5	exp6	exp7	exp8
WT MG1655	0.0409742	0.0409281	0.0504488	0.0600341	0.0435608
RavA-OE			0.0213692	0.0303086	0.0263983
RavADLARA-OE			0.0318466	0.0209334	0.0202609
ViaA-OE	0.0487541	0.0633023	0.0331477	0.0340915	0.0367603	0.0527808	0.04832	0.0521046
ViaAR476E/R479E-OE			0.0262716	0.0276562	0.0212856
ViaA1-472-OE			0.0258904	0.0316519	0.0338113
nmoles of fatty acids in PE per million cells
	exp1	exp2	exp3	exp4	exp5	exp6	exp7	exp8
WT MG1655	0.0243926	0.0285166	0.0194004	0.0258257	0.0250475
RavA-OE			0.0127672	0.0156226	0.0239119
RavADLARA-OE			0.026757	0.0213349	0.01328
ViaA-OE	0.0328658	0.028979		0.0231348	0.0268156	0.041418	0.0401854	0.0371534
ViaAR476E/R479E-OE			0.021469	0.0234699	0.0193664
ViaA1-472-OE			0.0214858	0.0215367	0.0248662
nmoles of fatty acids in PG per million cells
	exp1	exp2	exp3	exp4	exp5	exp6	exp7	exp8
WT MG1655	0.00728104	0.0104352	0.00463783	0.00646422	0.00692165
RavA-OE			0.00257689	0.00265379	0.00480627
RavADLARA-OE			0.00463486	0.00396445	0.00200161
ViaA-OE	0.00828299	0.00863693		0.00501271	0.00489657	0.00552862	0.00486858	0.00521161
ViaAR476E/R479E-OE			0.00518387	0.00488253	0.00372491
ViaA1-472-OE			0.00464686	0.00456199	0.00481166
nmoles of fatty acids in CL per million cells
	exp1	exp2	exp3	exp4	exp5	exp6	exp7	exp8
WT MG1655	0.00028676	0.00058322	0.00032368	0.00049884	0.00017253
RavA-OE			0.00059653	0.00051165	0.00105885
RavADLARA-OE			0.00093061	0.00078932	0.00045983
ViaA-OE	0.00213383	0.00242638		0.00244037	0.00244833	0.00520513	0.0047315	0.00487031
ViaAR476E/R479E-OE			0.00090494	0.00115075	0.00081374
ViaA1-472-OE			0.00090494	0.00115075	0.00081374

## Sheet: Figure S6B
nmoles of fatty acids per million cells
	exp1	exp2	exp3	exp4	exp5	exp6	exp7	exp8
WT MG1655	0.0409742	0.0409281	0.0504488	0.0600341	0.0435608
RavA-OE			0.0213692	0.0303086	0.0263983
RavADLARA-OE			0.0318466	0.0209334	0.0202609
ViaA-OE	0.0487541	0.0633023	0.0331477	0.0340915	0.0367603	0.0527808	0.04832	0.0521046
ViaAR476E/R479E-OE			0.0262716	0.0276562	0.0212856
ViaA1-472-OE			0.0258904	0.0316519	0.0338113
% of PE in total phospholipid
	exp1	exp2	exp3	exp4	exp5	exp6	exp7	exp8
WT MG1655	76.3213	72.13	79.6342	78.7638	77.9284
RavA-OE			80.0922	83.1518	80.3032
RavADLARA-OE			82.7814	81.7784	84.3633
ViaA-OE	75.933	72.371		75.6339	78.4988	79.4183	80.7171	78.656
ViaAR476E/R479E-OE			77.9053	79.5504	81.0138
ViaA1-472-OE			79.4664	79.0354	81.551
% of PG in total phospholipid
	exp1	exp2	exp3	exp4	exp5	exp6	exp7	exp8
WT MG1655	22.7815	26.3948	19.0372	19.7148	21.5348
RavA-OE			16.1656	14.1249	16.1409
RavADLARA-OE			14.3394	15.1961	12.7156
ViaA-OE	19.137	21.5695		16.3879	14.334	10.601	9.77911	11.0333
ViaAR476E/R479E-OE			18.8109	16.5492	15.5821
ViaA1-472-OE			17.1867	16.7416	15.7803
% of CL in total phospholipid
	exp1	exp2	exp3	exp4	exp5	exp6	exp7	exp8
WT MG1655	0.897244	1.4752	1.32863	1.52138	0.536773
RavA-OE			3.7422	2.72329	3.55593
RavADLARA-OE			2.87915	3.02554	2.92114
ViaA-OE	4.92999	6.05954		7.97822	7.16714	9.98072	9.50378	10.3107
ViaAR476E/R479E-OE			3.28378	3.90042	3.40405
ViaA1-472-OE			3.34697	4.22301	2.66873
