# Supplementary material for: The AAA+ ATPase RavA and its binding partner ViaA modulate E. coli aminoglycoside sensitivity through interaction with the inner membrane
Source: Nat Commun. 2022 Sep 20;13:5502. doi: 10.1038/s41467-022-32992-9 (PMC9489729; doi:10.1038/s41467-022-32992-9)
Supplement: Supplementary file 4 — Source Data [file 41467_2022_32992_MOESM4_ESM.zip › Source_Data/FigureS7/FigureS7A.txt]

Vernier Format 2
181219ai.gmbl 19.12.2018 14:27:45 .
Latest
Time	Potential 1	Potential 2
t	Pot 1	Pot 2
s	V	V
0	-9.755859375	0.0872802734375
0.0005	-9.755859375	0.0872802734375
0.001	-9.755859375	0.0823974609375
0.0015	-9.755859375	0.0921630859375
0.002	-9.755859375	0.0872802734375
0.0025	-9.755859375	0.0823974609375
0.003	-9.755859375	0.0921630859375
0.0035	-9.755859375	0.0872802734375
0.004	-9.755859375	0.0872802734375
0.0045	-9.755859375	0.0872802734375
0.005	-9.755859375	0.0872802734375
0.0055	-9.755859375	0.0921630859375
0.006	-9.755859375	0.0872802734375
0.0065	4.90905761719	0.0872802734375
0.007	9.99969482422	0.0872802734375
0.0075	9.99969482422	0.0872802734375
0.008	9.99969482422	0.0872802734375
0.0085	9.99969482422	0.0921630859375
0.009	9.99969482422	0.0872802734375
0.0095	9.99969482422	0.0921630859375
0.01	9.99969482422	0.0921630859375
0.0105	9.99969482422	0.0872802734375
0.011	9.99969482422	0.0872802734375
0.0115	9.99969482422	0.0921630859375
0.012	9.99969482422	0.0872802734375
0.0125	9.99969482422	0.0872802734375
0.013	9.99969482422	0.0872802734375
0.0135	9.99969482422	0.0823974609375
0.014	9.99969482422	0.0872802734375
0.0145	9.99969482422	0.0921630859375
0.015	9.99969482422	0.0872802734375
0.0155	9.99969482422	0.0872802734375
0.016	6.52618408203	0.0872802734375
0.0165	-8.77990722656	0.0872802734375
0.017	-9.755859375	0.0921630859375
0.0175	-9.755859375	0.0872802734375
0.018	-9.755859375	0.0823974609375
0.0185	-9.755859375	0.0872802734375
0.019	-9.755859375	0.0872802734375
0.0195	-9.755859375	0.0872802734375
0.02	-9.755859375	0.0823974609375
0.0205	-9.755859375	0.0872802734375
0.021	-9.755859375	0.0872802734375
0.0215	-9.755859375	0.0872802734375
0.022	-9.755859375	0.0872802734375
0.0225	-9.755859375	0.0823974609375
0.023	-9.755859375	0.0823974609375
0.0235	-9.755859375	0.0872802734375
0.024	-9.755859375	0.0872802734375
0.0245	-9.755859375	0.0921630859375
0.025	-9.755859375	0.0823974609375
0.0255	-9.755859375	0.0872802734375
0.026	-9.755859375	0.0921630859375
0.0265	4.81201171875	0.0872802734375
0.027	9.99969482422	0.0872802734375
0.0275	9.99969482422	0.0921630859375
0.028	9.99969482422	0.0921630859375
0.0285	9.99969482422	0.0921630859375
0.029	9.99969482422	0.0872802734375
0.0295	9.99969482422	0.0872802734375
0.03	9.99969482422	0.0921630859375
0.0305	9.99969482422	0.0872802734375
0.031	9.99969482422	0.0823974609375
0.0315	9.99969482422	0.0921630859375
0.032	9.99969482422	0.0921630859375
0.0325	9.99969482422	0.0872802734375
0.033	9.99969482422	0.0872802734375
0.0335	9.99969482422	0.0921630859375
0.034	9.99969482422	0.0872802734375
0.0345	9.99969482422	0.0921630859375
0.035	9.99969482422	0.0872802734375
0.0355	9.99969482422	0.0921630859375
0.036	6.74957275391	0.0872802734375
0.0365	-8.61968994141	0.0921630859375
0.037	-9.755859375	0.0872802734375
0.0375	-9.755859375	0.0872802734375
0.038	-9.755859375	0.0872802734375
0.0385	-9.755859375	0.0872802734375
0.039	-9.755859375	0.0872802734375
0.0395	-9.755859375	0.0872802734375
0.04	-9.755859375	0.0823974609375
0.0405	-9.755859375	0.0872802734375
0.041	-9.755859375	0.0872802734375
0.0415	-9.755859375	0.0872802734375
0.042	-9.755859375	0.0823974609375
0.0425	-9.755859375	0.0823974609375
0.043	-9.755859375	0.0872802734375
0.0435	-9.755859375	0.0872802734375
0.044	-9.755859375	0.0823974609375
0.0445	-9.755859375	0.0872802734375
0.045	-9.755859375	0.0872802734375
0.0455	-9.755859375	0.0872802734375
0.046	-9.755859375	0.0872802734375
0.0465	5.07415771484	0.0872802734375
0.047	9.99969482422	0.0872802734375
0.0475	9.99969482422	0.0872802734375
0.048	9.99969482422	0.0872802734375
0.0485	9.99969482422	0.0872802734375
0.049	9.99969482422	0.0921630859375
0.0495	9.99969482422	0.0921630859375
0.05	9.99969482422	0.0872802734375
0.0505	9.99969482422	0.0921630859375
0.051	9.99969482422	0.0872802734375
0.0515	9.99969482422	0.0872802734375
0.052	9.99969482422	0.0921630859375
0.0525	9.99969482422	0.0872802734375
0.053	9.99969482422	0.0823974609375
0.0535	9.99969482422	0.0872802734375
0.054	9.99969482422	0.0921630859375
0.0545	9.99969482422	0.0872802734375
0.055	9.99969482422	0.0823974609375
0.0555	9.99969482422	0.0872802734375
0.056	6.32202148438	0.0872802734375
0.0565	-8.97918701172	0.0872802734375
0.057	-9.755859375	0.0872802734375
0.0575	-9.755859375	0.0823974609375
0.058	-9.755859375	0.0823974609375
0.0585	-9.755859375	0.0872802734375
0.059	-9.755859375	0.0872802734375
0.0595	-9.755859375	0.0823974609375
0.06	-9.755859375	0.0823974609375
0.0605	-9.755859375	0.0872802734375
0.061	-9.755859375	0.0872802734375
0.0615	-9.755859375	0.0872802734375
0.062	-9.755859375	0.0872802734375
0.0625	-9.755859375	0.0872802734375
0.063	-9.755859375	0.0872802734375
0.0635	-9.755859375	0.0872802734375
0.064	-9.755859375	0.0872802734375
0.0645	-9.755859375	0.0872802734375
0.065	-9.755859375	0.0872802734375
0.0655	-9.755859375	0.0872802734375
0.066	-9.755859375	0.0872802734375
0.0665	5.57922363281	0.0872802734375
0.067	9.99969482422	0.0921630859375
0.0675	9.99969482422	0.0872802734375
0.068	9.99969482422	0.0872802734375
0.0685	9.99969482422	0.0921630859375
0.069	9.99969482422	0.0921630859375
0.0695	9.99969482422	0.0872802734375
0.07	9.99969482422	0.0872802734375
0.0705	9.99969482422	0.0872802734375
0.071	9.99969482422	0.0921630859375
0.0715	9.99969482422	0.0872802734375
0.072	9.99969482422	0.0823974609375
0.0725	9.99969482422	0.0872802734375
0.073	9.99969482422	0.0921630859375
0.0735	9.99969482422	0.0921630859375
0.074	9.99969482422	0.0921630859375
0.0745	9.99969482422	0.0823974609375
0.075	9.99969482422	0.0921630859375
0.0755	9.99969482422	0.0872802734375
0.076	6.22985839844	0.0872802734375
0.0765	-8.74114990234	0.0823974609375
0.077	-9.755859375	0.0872802734375
0.0775	-9.755859375	0.0872802734375
0.078	-9.755859375	0.0872802734375
0.0785	-9.755859375	0.0823974609375
0.079	-9.755859375	0.0872802734375
0.0795	-9.755859375	0.0872802734375
0.08	-9.755859375	0.0872802734375
0.0805	-9.755859375	0.0872802734375
0.081	-9.755859375	0.0872802734375
0.0815	-9.755859375	0.0872802734375
0.082	-9.755859375	0.0921630859375
0.0825	-9.755859375	0.0872802734375
0.083	-9.755859375	0.0872802734375
0.0835	-9.755859375	0.0872802734375
0.084	-9.755859375	0.0872802734375
0.0845	-9.755859375	0.0872802734375
0.085	-9.755859375	0.0872802734375
0.0855	-9.755859375	0.0872802734375
0.086	-9.755859375	0.0872802734375
0.0865	5.32196044922	0.0921630859375
0.087	9.99969482422	0.0872802734375
0.0875	9.99969482422	0.0872802734375
0.088	9.99969482422	0.0921630859375
0.0885	9.99969482422	0.0872802734375
0.089	9.99969482422	0.0921630859375
0.0895	9.99969482422	0.0872802734375
0.09	9.99969482422	0.0872802734375
0.0905	9.99969482422	0.0872802734375
0.091	9.99969482422	0.0921630859375
0.0915	9.99969482422	0.0921630859375
0.092	9.99969482422	0.0872802734375
0.0925	9.99969482422	0.0921630859375
0.093	9.99969482422	0.0921630859375
0.0935	9.99969482422	0.0921630859375
0.094	9.99969482422	0.0872802734375
0.0945	9.99969482422	0.0872802734375
0.095	9.99969482422	0.0921630859375
0.0955	9.99969482422	0.0872802734375
0.096	6.55517578125	0.0823974609375
0.0965	-8.82843017578	0.0823974609375
0.097	-9.755859375	0.0921630859375
0.0975	-9.755859375	0.0872802734375
0.098	-9.755859375	0.0872802734375
0.0985	-9.755859375	0.0823974609375
0.099	-9.755859375	0.0872802734375
0.0995	-9.755859375	0.0872802734375
0.1	-9.755859375	0.0872802734375
0.1005	-9.755859375	0.0823974609375
0.101	-9.755859375	0.0872802734375
0.1015	-9.755859375	0.0872802734375
0.102	-9.755859375	0.0872802734375
0.1025	-9.755859375	0.0823974609375
0.103	-9.755859375	0.0823974609375
0.1035	-9.755859375	0.0872802734375
0.104	-9.755859375	0.0872802734375
0.1045	-9.755859375	0.0823974609375
0.105	-9.755859375	0.0921630859375
0.1055	-9.755859375	0.0872802734375
0.106	-9.755859375	0.0872802734375
0.1065	5.79772949219	0.0823974609375
0.107	9.99969482422	0.0872802734375
0.1075	9.99969482422	0.0872802734375
0.108	9.99969482422	0.0921630859375
0.1085	9.99969482422	0.0921630859375
0.109	9.99969482422	0.0872802734375
0.1095	9.99969482422	0.0872802734375
0.11	9.99969482422	0.0921630859375
0.1105	9.99969482422	0.0872802734375
0.111	9.99969482422	0.0872802734375
0.1115	9.99969482422	0.0921630859375
0.112	9.99969482422	0.0872802734375
0.1125	9.99969482422	0.0872802734375
0.113	9.99969482422	0.0872802734375
0.1135	9.99969482422	0.0921630859375
0.114	9.99969482422	0.0872802734375
0.1145	9.99969482422	0.0872802734375
0.115	9.99969482422	0.0872802734375
0.1155	9.99969482422	0.0872802734375
0.116	6.19598388672	0.0872802734375
0.1165	-8.9013671875	0.0872802734375
0.117	-9.755859375	0.0872802734375
0.1175	-9.755859375	0.0872802734375
0.118	-9.755859375	0.0872802734375
0.1185	-9.755859375	0.0872802734375
0.119	-9.755859375	0.0872802734375
0.1195	-9.755859375	0.0823974609375
0.12	-9.755859375	0.0823974609375
0.1205	-9.755859375	0.0872802734375
0.121	-9.755859375	0.0872802734375
0.1215	-9.755859375	0.0823974609375
0.122	-9.755859375	0.0872802734375
0.1225	-9.755859375	0.0823974609375
0.123	-9.755859375	0.0872802734375
0.1235	-9.755859375	0.0823974609375
0.124	-9.755859375	0.0872802734375
0.1245	-9.755859375	0.0872802734375
0.125	-9.755859375	0.0872802734375
0.1255	-9.755859375	0.0872802734375
0.126	-9.755859375	0.0872802734375
0.1265	5.88500976563	0.0872802734375
0.127	9.99969482422	0.0872802734375
0.1275	9.99969482422	0.0872802734375
0.128	9.99969482422	0.0872802734375
0.1285	9.99969482422	0.0921630859375
0.129	9.99969482422	0.0872802734375
0.1295	9.99969482422	0.0872802734375
0.13	9.99969482422	0.0823974609375
0.1305	9.99969482422	0.0921630859375
0.131	9.99969482422	0.0872802734375
0.1315	9.99969482422	0.0921630859375
0.132	9.99969482422	0.0872802734375
0.1325	9.99969482422	0.0921630859375
0.133	9.99969482422	0.0872802734375
0.1335	9.99969482422	0.0921630859375
0.134	9.99969482422	0.0872802734375
0.1345	9.99969482422	0.0872802734375
0.135	9.99969482422	0.0872802734375
0.1355	9.99969482422	0.0921630859375
0.136	6.69128417969	0.0872802734375
0.1365	-9.20715332031	0.0823974609375
0.137	-9.755859375	0.0823974609375
0.1375	-9.755859375	0.0872802734375
0.138	-9.755859375	0.0872802734375
0.1385	-9.755859375	0.0872802734375
0.139	-9.755859375	0.0872802734375
0.1395	-9.755859375	0.0872802734375
0.14	-9.755859375	0.0872802734375
0.1405	-9.755859375	0.0823974609375
0.141	-9.755859375	0.0872802734375
0.1415	-9.755859375	0.0872802734375
0.142	-9.755859375	0.0872802734375
0.1425	-9.755859375	0.0872802734375
0.143	-9.755859375	0.0823974609375
0.1435	-9.755859375	0.0872802734375
0.144	-9.755859375	0.0872802734375
0.1445	-9.755859375	0.0872802734375
0.145	-9.755859375	0.0823974609375
0.1455	-9.755859375	0.0872802734375
0.146	-9.755859375	0.0872802734375
0.1465	5.74920654297	0.0872802734375
0.147	9.99969482422	0.0872802734375
0.1475	9.99969482422	0.0921630859375
0.148	9.99969482422	0.0921630859375
0.1485	9.99969482422	0.0872802734375
0.149	9.99969482422	0.0921630859375
0.1495	9.99969482422	0.0872802734375
0.15	9.99969482422	0.0872802734375
0.1505	9.99969482422	0.0921630859375
0.151	9.99969482422	0.0872802734375
0.1515	9.99969482422	0.0823974609375
0.152	9.99969482422	0.0872802734375
0.1525	9.99969482422	0.0921630859375
0.153	9.99969482422	0.0921630859375
0.1535	9.99969482422	0.0872802734375
0.154	9.99969482422	0.0872802734375
0.1545	9.99969482422	0.0872802734375
0.155	9.99969482422	0.0921630859375
0.1555	9.99969482422	0.0921630859375
0.156	6.07452392578	0.0823974609375
0.1565	-9.17816162109	0.0872802734375
0.157	-9.755859375	0.0872802734375
0.1575	-9.755859375	0.0872802734375
0.158	-9.755859375	0.0872802734375
0.1585	-9.755859375	0.0872802734375
0.159	-9.755859375	0.0872802734375
0.1595	-9.755859375	0.0872802734375
0.16	-9.755859375	0.0872802734375
0.1605	-9.755859375	0.0872802734375
0.161	-9.755859375	0.0921630859375
0.1615	-9.755859375	0.0872802734375
0.162	-9.755859375	0.0823974609375
0.1625	-9.755859375	0.0872802734375
0.163	-9.755859375	0.0872802734375
0.1635	-9.755859375	0.0872802734375
0.164	-9.755859375	0.0823974609375
0.1645	-9.755859375	0.0823974609375
0.165	-9.755859375	0.0872802734375
0.1655	-9.755859375	0.0921630859375
0.166	-9.755859375	0.0872802734375
0.1665	6.60858154297	0.0872802734375
0.167	9.99969482422	0.0921630859375
0.1675	9.99969482422	0.0872802734375
0.168	9.99969482422	0.0872802734375
0.1685	9.99969482422	0.0872802734375
0.169	9.99969482422	0.0872802734375
0.1695	9.99969482422	0.0872802734375
0.17	9.99969482422	0.0872802734375
0.1705	9.99969482422	0.0872802734375
0.171	9.99969482422	0.0872802734375
0.1715	9.99969482422	0.0872802734375
0.172	9.99969482422	0.0921630859375
0.1725	9.99969482422	0.0872802734375
0.173	9.99969482422	0.0921630859375
0.1735	9.99969482422	0.0921630859375
0.174	9.99969482422	0.0921630859375
0.1745	9.99969482422	0.0872802734375
0.175	9.99969482422	0.0872802734375
0.1755	9.99969482422	0.0921630859375
0.176	5.56945800781	0.0872802734375
0.1765	-9.755859375	0.0872802734375
0.177	-9.755859375	0.0823974609375
0.1775	-9.755859375	0.0872802734375
0.178	-9.755859375	0.0921630859375
0.1785	-9.755859375	0.0872802734375
0.179	-9.755859375	0.0872802734375
0.1795	-9.755859375	0.0823974609375
0.18	-9.755859375	0.0872802734375
0.1805	-9.755859375	0.0872802734375
0.181	-9.755859375	0.0823974609375
0.1815	-9.755859375	0.0823974609375
0.182	-9.755859375	0.0921630859375
0.1825	-9.755859375	0.0872802734375
0.183	-9.755859375	0.0872802734375
0.1835	-9.755859375	0.0823974609375
0.184	-9.755859375	0.0872802734375
0.1845	-9.755859375	0.0921630859375
0.185	-9.755859375	0.0921630859375
0.1855	-9.755859375	0.0823974609375
0.186	-9.755859375	0.0872802734375
0.1865	6.70593261719	0.0872802734375
0.187	9.99969482422	0.0872802734375
0.1875	9.99969482422	0.0872802734375
0.188	9.99969482422	0.0872802734375
0.1885	9.99969482422	0.0872802734375
0.189	9.99969482422	0.0872802734375
0.1895	9.99969482422	0.0872802734375
0.19	9.99969482422	0.0921630859375
0.1905	9.99969482422	0.0921630859375
0.191	9.99969482422	0.0872802734375
0.1915	9.99969482422	0.0872802734375
0.192	9.99969482422	0.0872802734375
0.1925	9.99969482422	0.0921630859375
0.193	9.99969482422	0.0872802734375
0.1935	9.99969482422	0.0872802734375
0.194	9.99969482422	0.0872802734375
0.1945	9.99969482422	0.0872802734375
0.195	9.99969482422	0.0921630859375
0.1955	9.99969482422	0.0921630859375
0.196	5.76385498047	0.0823974609375
0.1965	-9.755859375	0.0872802734375
0.197	-9.755859375	0.0921630859375
0.1975	-9.755859375	0.0872802734375
0.198	-9.755859375	0.0823974609375
0.1985	-9.755859375	0.0823974609375
0.199	-9.755859375	0.0872802734375
0.1995	-9.755859375	0.0921630859375
0.2	-9.755859375	0.0872802734375
0.2005	-9.755859375	0.0823974609375
0.201	-9.755859375	0.0872802734375
0.2015	-9.755859375	0.0872802734375
0.202	-9.755859375	0.0872802734375
0.2025	-9.755859375	0.0872802734375
0.203	-9.755859375	0.0872802734375
0.2035	-9.755859375	0.0872802734375
0.204	-9.755859375	0.0872802734375
0.2045	-9.755859375	0.0872802734375
0.205	-9.755859375	0.0872802734375
0.2055	-9.755859375	0.0872802734375
0.206	-9.755859375	0.0872802734375
0.2065	6.79321289063	0.0823974609375
0.207	9.99969482422	0.0872802734375
0.2075	9.99969482422	0.0921630859375
0.208	9.99969482422	0.0872802734375
0.2085	9.99969482422	0.0872802734375
0.209	9.99969482422	0.0921630859375
0.2095	9.99969482422	0.0921630859375
0.21	9.99969482422	0.0921630859375
0.2105	9.99969482422	0.0872802734375
0.211	9.99969482422	0.0872802734375
0.2115	9.99969482422	0.0872802734375
0.212	9.99969482422	0.0921630859375
0.2125	9.99969482422	0.0921630859375
0.213	9.99969482422	0.0823974609375
0.2135	9.99969482422	0.0872802734375
0.214	9.99969482422	0.0921630859375
0.2145	9.99969482422	0.0872802734375
0.215	9.99969482422	0.0872802734375
0.2155	9.99969482422	0.0921630859375
0.216	5.19073486328	0.0921630859375
0.2165	-9.755859375	0.0921630859375
0.217	-9.755859375	0.0872802734375
0.2175	-9.755859375	0.0823974609375
0.218	-9.755859375	0.0823974609375
0.2185	-9.755859375	0.0872802734375
0.219	-9.755859375	0.0872802734375
0.2195	-9.755859375	0.0823974609375
0.22	-9.755859375	0.0823974609375
0.2205	-9.755859375	0.0872802734375
0.221	-9.755859375	0.0872802734375
0.2215	-9.755859375	0.0872802734375
0.222	-9.755859375	0.0872802734375
0.2225	-9.755859375	0.0921630859375
0.223	-9.755859375	0.0872802734375
0.2235	-9.755859375	0.0921630859375
0.224	-9.755859375	0.0823974609375
0.2245	-9.755859375	0.0921630859375
0.225	-9.755859375	0.0872802734375
0.2255	-9.755859375	0.0872802734375
0.226	-9.755859375	0.0823974609375
0.2265	6.93389892578	0.0872802734375
0.227	9.99969482422	0.0872802734375
0.2275	9.99969482422	0.0921630859375
0.228	9.99969482422	0.0872802734375
0.2285	9.99969482422	0.0872802734375
0.229	9.99969482422	0.0921630859375
0.2295	9.99969482422	0.0921630859375
0.23	9.99969482422	0.0921630859375
0.2305	9.99969482422	0.0872802734375
0.231	9.99969482422	0.0872802734375
0.2315	9.99969482422	0.0921630859375
0.232	9.99969482422	0.0921630859375
0.2325	9.99969482422	0.0872802734375
0.233	9.99969482422	0.0921630859375
0.2335	9.99969482422	0.0921630859375
0.234	9.99969482422	0.0921630859375
0.2345	9.99969482422	0.0872802734375
0.235	9.99969482422	0.0872802734375
0.2355	9.99969482422	0.0872802734375
0.236	5.14221191406	0.0823974609375
0.2365	-9.755859375	0.0872802734375
0.237	-9.755859375	0.0823974609375
0.2375	-9.755859375	0.0872802734375
0.238	-9.755859375	0.0872802734375
0.2385	-9.755859375	0.0872802734375
0.239	-9.755859375	0.0872802734375
0.2395	-9.755859375	0.0872802734375
0.24	-9.755859375	0.0823974609375
0.2405	-9.755859375	0.0872802734375
0.241	-9.755859375	0.0872802734375
0.2415	-9.755859375	0.0872802734375
0.242	-9.755859375	0.0872802734375
0.2425	-9.755859375	0.0872802734375
0.243	-9.755859375	0.0872802734375
0.2435	-9.755859375	0.0823974609375
0.244	-9.755859375	0.0872802734375
0.2445	-9.755859375	0.0872802734375
0.245	-9.755859375	0.0872802734375
0.2455	-9.755859375	0.0872802734375
0.246	-9.755859375	0.0872802734375
0.2465	7.001953125	0.0921630859375
0.247	9.99969482422	0.0921630859375
0.2475	9.99969482422	0.0872802734375
0.248	9.99969482422	0.0872802734375
0.2485	9.99969482422	0.0921630859375
0.249	9.99969482422	0.0921630859375
0.2495	9.99969482422	0.0872802734375
0.25	9.99969482422	0.0872802734375
0.2505	9.99969482422	0.0872802734375
0.251	9.99969482422	0.0921630859375
0.2515	9.99969482422	0.0921630859375
0.252	9.99969482422	0.0872802734375
0.2525	9.99969482422	0.0872802734375
0.253	9.99969482422	0.0872802734375
0.2535	9.99969482422	0.0921630859375
0.254	9.99969482422	0.0921630859375
0.2545	9.99969482422	0.0872802734375
0.255	9.99969482422	0.0872802734375
0.2555	9.99969482422	0.0921630859375
0.256	5.43365478516	0.0872802734375
0.2565	-9.755859375	0.0823974609375
0.257	-9.755859375	0.0823974609375
0.2575	-9.755859375	0.0872802734375
0.258	-9.755859375	0.0872802734375
0.2585	-9.755859375	0.0872802734375
0.259	-9.755859375	0.0823974609375
0.2595	-9.755859375	0.0921630859375
0.26	-9.755859375	0.0872802734375
0.2605	-9.755859375	0.0872802734375
0.261	-9.755859375	0.0872802734375
0.2615	-9.755859375	0.0872802734375
0.262	-9.755859375	0.0872802734375
0.2625	-9.755859375	0.0872802734375
0.263	-9.755859375	0.0823974609375
0.2635	-9.755859375	0.0872802734375
0.264	-9.755859375	0.0921630859375
0.2645	-9.755859375	0.0872802734375
0.265	-9.755859375	0.0823974609375
0.2655	-9.755859375	0.0872802734375
0.266	-9.755859375	0.0872802734375
0.2665	7.33703613281	0.0872802734375
0.267	9.99969482422	0.0872802734375
0.2675	9.99969482422	0.0872802734375
0.268	9.99969482422	0.0872802734375
0.2685	9.99969482422	0.0872802734375
0.269	9.99969482422	0.0921630859375
0.2695	9.99969482422	0.0872802734375
0.27	9.99969482422	0.0921630859375
0.2705	9.99969482422	0.0921630859375
0.271	9.99969482422	0.0872802734375
0.2715	9.99969482422	0.0872802734375
0.272	9.99969482422	0.0921630859375
0.2725	9.99969482422	0.0872802734375
0.273	9.99969482422	0.0872802734375
0.2735	9.99969482422	0.0872802734375
0.274	9.99969482422	0.0921630859375
0.2745	9.99969482422	0.0872802734375
0.275	9.99969482422	0.0921630859375
0.2755	9.99969482422	0.0872802734375
0.276	5.13244628906	0.0872802734375
0.2765	-9.755859375	0.0872802734375
0.277	-9.755859375	0.0872802734375
0.2775	-9.755859375	0.0872802734375
0.278	-9.755859375	0.0823974609375
0.2785	-9.755859375	0.0823974609375
0.279	-9.755859375	0.0872802734375
0.2795	-9.755859375	0.0872802734375
0.28	-9.755859375	0.0823974609375
0.2805	-9.755859375	0.0823974609375
0.281	-9.755859375	0.0872802734375
0.2815	-9.755859375	0.0872802734375
0.282	-9.755859375	0.0872802734375
0.2825	-9.755859375	0.0823974609375
0.283	-9.755859375	0.0872802734375
0.2835	-9.755859375	0.0872802734375
0.284	-9.755859375	0.0872802734375
0.2845	-9.755859375	0.0872802734375
0.285	-9.755859375	0.0823974609375
0.2855	-9.755859375	0.0872802734375
0.286	-9.755859375	0.0921630859375
0.2865	7.62847900391	0.0872802734375
0.287	9.99969482422	0.0872802734375
0.2875	9.99969482422	0.0921630859375
0.288	9.99969482422	0.0921630859375
0.2885	9.99969482422	0.0872802734375
0.289	9.99969482422	0.0872802734375
0.2895	9.99969482422	0.0921630859375
0.29	9.99969482422	0.0921630859375
0.2905	9.99969482422	0.0872802734375
0.291	9.99969482422	0.0921630859375
0.2915	9.99969482422	0.0921630859375
0.292	9.99969482422	0.0921630859375
0.2925	9.99969482422	0.0872802734375
0.293	9.99969482422	0.0872802734375
0.2935	9.99969482422	0.0872802734375
0.294	9.99969482422	0.0921630859375
0.2945	9.99969482422	0.0921630859375
0.295	9.99969482422	0.0921630859375
0.2955	9.99969482422	0.0872802734375
0.296	4.76837158203	0.0872802734375
0.2965	-9.755859375	0.0823974609375
0.297	-9.755859375	0.0872802734375
0.2975	-9.755859375	0.0823974609375
0.298	-9.755859375	0.0823974609375
0.2985	-9.755859375	0.0872802734375
0.299	-9.755859375	0.0872802734375
0.2995	-9.755859375	0.0823974609375
0.3	-9.755859375	0.0872802734375
0.3005	-9.755859375	0.0921630859375
0.301	-9.755859375	0.0872802734375
0.3015	-9.755859375	0.0872802734375
0.302	-9.755859375	0.0823974609375
0.3025	-9.755859375	0.0872802734375
0.303	-9.755859375	0.0823974609375
0.3035	-9.755859375	0.0872802734375
0.304	-9.755859375	0.0872802734375
0.3045	-9.755859375	0.0823974609375
0.305	-9.755859375	0.0872802734375
0.3055	-9.755859375	0.0872802734375
0.306	-9.755859375	0.0872802734375
0.3065	7.62847900391	0.0872802734375
0.307	9.99969482422	0.0823974609375
0.3075	9.99969482422	0.0872802734375
0.308	9.99969482422	0.0872802734375
0.3085	9.99969482422	0.0872802734375
0.309	9.99969482422	0.0872802734375
0.3095	9.99969482422	0.0921630859375
0.31	9.99969482422	0.0872802734375
0.3105	9.99969482422	0.0872802734375
0.311	9.99969482422	0.0921630859375
0.3115	9.99969482422	0.0872802734375
0.312	9.99969482422	0.0921630859375
0.3125	9.99969482422	0.0872802734375
0.313	9.99969482422	0.0872802734375
0.3135	9.99969482422	0.0872802734375
0.314	9.99969482422	0.0921630859375
0.3145	9.99969482422	0.0921630859375
0.315	9.99969482422	0.0872802734375
0.3155	9.99969482422	0.0872802734375
0.316	5.02075195313	0.0872802734375
0.3165	-9.755859375	0.0872802734375
0.317	-9.755859375	0.0872802734375
0.3175	-9.755859375	0.0823974609375
0.318	-9.755859375	0.0823974609375
0.3185	-9.755859375	0.0921630859375
0.319	-9.755859375	0.0921630859375
0.3195	-9.755859375	0.0872802734375
0.32	-9.755859375	0.0823974609375
0.3205	-9.755859375	0.0872802734375
0.321	-9.755859375	0.0872802734375
0.3215	-9.755859375	0.0872802734375
0.322	-9.755859375	0.0823974609375
0.3225	-9.755859375	0.0872802734375
0.323	-9.755859375	0.0872802734375
0.3235	-9.755859375	0.0872802734375
0.324	-9.755859375	0.0823974609375
0.3245	-9.755859375	0.0872802734375
0.325	-9.755859375	0.0872802734375
0.3255	-9.755859375	0.0872802734375
0.326	-9.755859375	0.0872802734375
0.3265	8.64807128906	0.0872802734375
0.327	9.99969482422	0.0872802734375
0.3275	9.99969482422	0.0921630859375
0.328	9.99969482422	0.0872802734375
0.3285	9.99969482422	0.0872802734375
0.329	9.99969482422	0.0921630859375
0.3295	9.99969482422	0.0921630859375
0.33	9.99969482422	0.0921630859375
0.3305	9.99969482422	0.0872802734375
0.331	9.99969482422	0.0823974609375
0.3315	9.99969482422	0.0921630859375
0.332	9.99969482422	0.0921630859375
0.3325	9.99969482422	0.0872802734375
0.333	9.99969482422	0.0872802734375
0.3335	9.99969482422	0.0921630859375
0.334	9.99969482422	0.0921630859375
0.3345	9.99969482422	0.0921630859375
0.335	9.99969482422	0.0872802734375
0.3355	9.99969482422	0.0872802734375
0.336	4.65667724609	0.0872802734375
0.3365	-9.755859375	0.0872802734375
0.337	-9.755859375	0.0823974609375
0.3375	-9.755859375	0.0872802734375
0.338	-9.755859375	0.0872802734375
0.3385	-9.755859375	0.0872802734375
0.339	-9.755859375	0.0872802734375
0.3395	-9.755859375	0.0823974609375
0.34	-9.755859375	0.0872802734375
0.3405	-9.755859375	0.0872802734375
0.341	-9.755859375	0.0872802734375
0.3415	-9.755859375	0.0872802734375
0.342	-9.755859375	0.0823974609375
0.3425	-9.755859375	0.0872802734375
0.343	-9.755859375	0.0872802734375
0.3435	-9.755859375	0.0872802734375
0.344	-9.755859375	0.0823974609375
0.3445	-9.755859375	0.0872802734375
0.345	-9.755859375	0.0872802734375
0.3455	-9.755859375	0.0872802734375
0.346	-9.755859375	0.0823974609375
0.3465	8.34716796875	0.0872802734375
0.347	9.99969482422	0.0872802734375
0.3475	9.99969482422	0.0921630859375
0.348	9.99969482422	0.0872802734375
0.3485	9.99969482422	0.0921630859375
0.349	9.99969482422	0.0872802734375
0.3495	9.99969482422	0.0921630859375
0.35	9.99969482422	0.0872802734375
0.3505	9.99969482422	0.0872802734375
0.351	9.99969482422	0.0921630859375
0.3515	9.99969482422	0.0921630859375
0.352	9.99969482422	0.0921630859375
0.3525	9.99969482422	0.0872802734375
0.353	9.99969482422	0.0872802734375
0.3535	9.99969482422	0.0921630859375
0.354	9.99969482422	0.0921630859375
0.3545	9.99969482422	0.0872802734375
0.355	9.99969482422	0.0872802734375
0.3555	9.99969482422	0.0872802734375
0.356	4.84588623047	0.0921630859375
0.3565	-9.755859375	0.0872802734375
0.357	-9.755859375	0.0823974609375
0.3575	-9.755859375	0.0872802734375
0.358	-9.755859375	0.0872802734375
0.3585	-9.755859375	0.0872802734375
0.359	-9.755859375	0.0823974609375
0.3595	-9.755859375	0.0823974609375
0.36	-9.755859375	0.0872802734375
0.3605	-9.755859375	0.0872802734375
0.361	-9.755859375	0.0872802734375
0.3615	-9.755859375	0.0872802734375
0.362	-9.755859375	0.0872802734375
0.3625	-9.755859375	0.0872802734375
0.363	-9.755859375	0.0872802734375
0.3635	-9.755859375	0.0872802734375
0.364	-9.755859375	0.0872802734375
0.3645	-9.755859375	0.0921630859375
0.365	-9.755859375	0.0872802734375
0.3655	-9.755859375	0.0823974609375
0.366	-9.755859375	0.0872802734375
0.3665	8.20617675781	0.0872802734375
0.367	9.99969482422	0.0872802734375
0.3675	9.99969482422	0.0872802734375
0.368	9.99969482422	0.0921630859375
0.3685	9.99969482422	0.0921630859375
0.369	9.99969482422	0.0872802734375
0.3695	9.99969482422	0.0872802734375
0.37	9.99969482422	0.0872802734375
0.3705	9.99969482422	0.0921630859375
0.371	9.99969482422	0.0921630859375
0.3715	9.99969482422	0.0921630859375
0.372	9.99969482422	0.0823974609375
0.3725	9.99969482422	0.0872802734375
0.373	9.99969482422	0.0921630859375
0.3735	9.99969482422	0.0872802734375
0.374	9.99969482422	0.0872802734375
0.3745	9.99969482422	0.0872802734375
0.375	9.99969482422	0.0872802734375
0.3755	9.99969482422	0.0921630859375
0.376	4.56909179688	0.0872802734375
0.3765	-9.755859375	0.0872802734375
0.377	-9.755859375	0.0872802734375
0.3775	-9.755859375	0.0921630859375
0.378	-9.755859375	0.0872802734375
0.3785	-9.755859375	0.0823974609375
0.379	-9.755859375	0.0823974609375
0.3795	-9.755859375	0.0872802734375
0.38	-9.755859375	0.0872802734375
0.3805	-9.755859375	0.0823974609375
0.381	-9.755859375	0.0823974609375
0.3815	-9.755859375	0.0823974609375
0.382	-9.755859375	0.0872802734375
0.3825	-9.755859375	0.0823974609375
0.383	-9.755859375	0.0823974609375
0.3835	-9.755859375	0.0872802734375
0.384	-9.755859375	0.0872802734375
0.3845	-9.755859375	0.0872802734375
0.385	-9.755859375	0.0872802734375
0.3855	-9.755859375	0.0872802734375
0.386	-9.58129882813	0.0921630859375
0.3865	8.73077392578	0.0872802734375
0.387	9.99969482422	0.0872802734375
0.3875	9.99969482422	0.0872802734375
0.388	9.99969482422	0.0921630859375
0.3885	9.99969482422	0.0872802734375
0.389	9.99969482422	0.0823974609375
0.3895	9.99969482422	0.0872802734375
0.39	9.99969482422	0.0872802734375
0.3905	9.99969482422	0.0872802734375
0.391	9.99969482422	0.0921630859375
0.3915	9.99969482422	0.0872802734375
0.392	9.99969482422	0.0921630859375
0.3925	9.99969482422	0.0921630859375
0.393	9.99969482422	0.0872802734375
0.3935	9.99969482422	0.0872802734375
0.394	9.99969482422	0.0872802734375
0.3945	9.99969482422	0.0872802734375
0.395	9.99969482422	0.0921630859375
0.3955	9.99969482422	0.0872802734375
0.396	4.24865722656	0.0823974609375
0.3965	-9.755859375	0.0872802734375
0.397	-9.755859375	0.0872802734375
0.3975	-9.755859375	0.0872802734375
0.398	-9.755859375	0.0872802734375
0.3985	-9.755859375	0.0823974609375
0.399	-9.755859375	0.0872802734375
0.3995	-9.755859375	0.0872802734375
0.4	-9.755859375	0.0823974609375
0.4005	-9.755859375	0.0823974609375
0.401	-9.755859375	0.0872802734375
0.4015	-9.755859375	0.0872802734375
0.402	-9.755859375	0.0872802734375
0.4025	-9.755859375	0.0872802734375
0.403	-9.755859375	0.0872802734375
0.4035	-9.755859375	0.0872802734375
0.404	-9.755859375	0.0872802734375
0.4045	-9.755859375	0.0921630859375
0.405	-9.755859375	0.0872802734375
0.4055	-9.755859375	0.0872802734375
0.406	-9.61517333984	0.0872802734375
0.4065	8.87145996094	0.0872802734375
0.407	9.99969482422	0.0872802734375
0.4075	9.99969482422	0.0872802734375
0.408	9.99969482422	0.0921630859375
0.4085	9.99969482422	0.0823974609375
0.409	9.99969482422	0.0921630859375
0.4095	9.99969482422	0.0921630859375
0.41	9.99969482422	0.0921630859375
0.4105	9.99969482422	0.0921630859375
0.411	9.99969482422	0.0872802734375
0.4115	9.99969482422	0.0921630859375
0.412	9.99969482422	0.0872802734375
0.4125	9.99969482422	0.0872802734375
0.413	9.99969482422	0.0872802734375
0.4135	9.99969482422	0.0872802734375
0.414	9.99969482422	0.0921630859375
0.4145	9.99969482422	0.0921630859375
0.415	9.99969482422	0.0872802734375
0.4155	9.99969482422	0.0921630859375
0.416	4.25354003906	0.0872802734375
0.4165	-9.755859375	0.0872802734375
0.417	-9.755859375	0.0823974609375
0.4175	-9.755859375	0.0872802734375
0.418	-9.755859375	0.0872802734375
0.4185	-9.755859375	0.0872802734375
0.419	-9.755859375	0.0872802734375
0.4195	-9.755859375	0.0872802734375
0.42	-9.755859375	0.0872802734375
0.4205	-9.755859375	0.0872802734375
0.421	-9.755859375	0.0872802734375
0.4215	-9.755859375	0.0823974609375
0.422	-9.755859375	0.0872802734375
0.4225	-9.755859375	0.0872802734375
0.423	-9.755859375	0.0872802734375
0.4235	-9.755859375	0.0823974609375
0.424	-9.755859375	0.0872802734375
0.4245	-9.755859375	0.0872802734375
0.425	-9.755859375	0.0872802734375
0.4255	-9.755859375	0.0823974609375
0.426	-9.67346191406	0.0872802734375
0.4265	8.92974853516	0.0921630859375
0.427	9.99969482422	0.0872802734375
0.4275	9.99969482422	0.0872802734375
0.428	9.99969482422	0.0872802734375
0.4285	9.99969482422	0.0872802734375
0.429	9.99969482422	0.0872802734375
0.4295	9.99969482422	0.0921630859375
0.43	9.99969482422	0.0872802734375
0.4305	9.99969482422	0.0921630859375
0.431	9.99969482422	0.0872802734375
0.4315	9.99969482422	0.0872802734375
0.432	9.99969482422	0.0872802734375
0.4325	9.99969482422	0.0872802734375
0.433	9.99969482422	0.0921630859375
0.4335	9.99969482422	0.0921630859375
0.434	9.99969482422	0.0872802734375
0.4345	9.99969482422	0.0872802734375
0.435	9.99969482422	0.0872802734375
0.4355	9.99969482422	0.0872802734375
0.436	3.93310546875	0.0823974609375
0.4365	-9.755859375	0.0872802734375
0.437	-9.755859375	0.0872802734375
0.4375	-9.755859375	0.0921630859375
0.438	-9.755859375	0.0872802734375
0.4385	-9.755859375	0.0823974609375
0.439	-9.755859375	0.0872802734375
0.4395	-9.755859375	0.0872802734375
0.44	-9.755859375	0.0872802734375
0.4405	-9.755859375	0.0872802734375
0.441	-9.755859375	0.0872802734375
0.4415	-9.755859375	0.0872802734375
0.442	-9.755859375	0.0872802734375
0.4425	-9.755859375	0.0823974609375
0.443	-9.755859375	0.0823974609375
0.4435	-9.755859375	0.0872802734375
0.444	-9.755859375	0.0823974609375
0.4445	-9.755859375	0.0872802734375
0.445	-9.755859375	0.0872802734375
0.4455	-9.755859375	0.0823974609375
0.446	-9.23645019531	0.0872802734375
0.4465	9.37652587891	0.0872802734375
0.447	9.99969482422	0.0872802734375
0.4475	9.99969482422	0.0921630859375
0.448	9.99969482422	0.0921630859375
0.4485	9.99969482422	0.0921630859375
0.449	9.99969482422	0.0823974609375
0.4495	9.99969482422	0.0872802734375
0.45	9.99969482422	0.0921630859375
0.4505	9.99969482422	0.0872802734375
0.451	9.99969482422	0.0872802734375
0.4515	9.99969482422	0.0872802734375
0.452	9.99969482422	0.0921630859375
0.4525	9.99969482422	0.0921630859375
0.453	9.99969482422	0.0921630859375
0.4535	9.99969482422	0.0872802734375
0.454	9.99969482422	0.0872802734375
0.4545	9.99969482422	0.0872802734375
0.455	9.99969482422	0.0872802734375
0.4555	9.99969482422	0.0921630859375
0.456	3.71459960938	0.0823974609375
0.4565	-9.755859375	0.0872802734375
0.457	-9.755859375	0.0872802734375
0.4575	-9.755859375	0.0872802734375
0.458	-9.755859375	0.0823974609375
0.4585	-9.755859375	0.0823974609375
0.459	-9.755859375	0.0872802734375
0.4595	-9.755859375	0.0872802734375
0.46	-9.755859375	0.0823974609375
0.4605	-9.755859375	0.0823974609375
0.461	-9.755859375	0.0823974609375
0.4615	-9.755859375	0.0872802734375
0.462	-9.755859375	0.0872802734375
0.4625	-9.755859375	0.0872802734375
0.463	-9.755859375	0.0872802734375
0.4635	-9.755859375	0.0872802734375
0.464	-9.755859375	0.0872802734375
0.4645	-9.755859375	0.0823974609375
0.465	-9.755859375	0.0872802734375
0.4655	-9.755859375	0.0872802734375
0.466	-9.48883056641	0.0872802734375
0.4665	9.04632568359	0.0872802734375
0.467	9.99969482422	0.0823974609375
0.4675	9.99969482422	0.0872802734375
0.468	9.99969482422	0.0921630859375
0.4685	9.99969482422	0.0872802734375
0.469	9.99969482422	0.0872802734375
0.4695	9.99969482422	0.0872802734375
0.47	9.99969482422	0.0921630859375
0.4705	9.99969482422	0.0921630859375
0.471	9.99969482422	0.0872802734375
0.4715	9.99969482422	0.0872802734375
0.472	9.99969482422	0.0921630859375
0.4725	9.99969482422	0.0921630859375
0.473	9.99969482422	0.0872802734375
0.4735	9.99969482422	0.0872802734375
0.474	9.99969482422	0.0921630859375
0.4745	9.99969482422	0.0872802734375
0.475	9.99969482422	0.0921630859375
0.4755	9.99969482422	0.0872802734375
0.476	3.81652832031	0.0823974609375
0.4765	-9.755859375	0.0872802734375
0.477	-9.755859375	0.0921630859375
0.4775	-9.755859375	0.0872802734375
0.478	-9.755859375	0.0823974609375
0.4785	-9.755859375	0.0872802734375
0.479	-9.755859375	0.0872802734375
0.4795	-9.755859375	0.0872802734375
0.48	-9.755859375	0.0872802734375
0.4805	-9.755859375	0.0872802734375
0.481	-9.755859375	0.0921630859375
0.4815	-9.755859375	0.0872802734375
0.482	-9.755859375	0.0823974609375
0.4825	-9.755859375	0.0823974609375
0.483	-9.755859375	0.0872802734375
0.4835	-9.755859375	0.0921630859375
0.484	-9.755859375	0.0872802734375
0.4845	-9.755859375	0.0872802734375
0.485	-9.755859375	0.0921630859375
0.4855	-9.755859375	0.0823974609375
0.486	-9.27032470703	0.0872802734375
0.4865	9.48822021484	0.0872802734375
0.487	9.99969482422	0.0872802734375
0.4875	9.99969482422	0.0872802734375
0.488	9.99969482422	0.0872802734375
0.4885	9.99969482422	0.0872802734375
0.489	9.99969482422	0.0872802734375
0.4895	9.99969482422	0.0921630859375
0.49	9.99969482422	0.0921630859375
0.4905	9.99969482422	0.0872802734375
0.491	9.99969482422	0.0872802734375
0.4915	9.99969482422	0.0872802734375
0.492	9.99969482422	0.0921630859375
0.4925	9.99969482422	0.0872802734375
0.493	9.99969482422	0.0872802734375
0.4935	9.99969482422	0.0921630859375
0.494	9.99969482422	0.0921630859375
0.4945	9.99969482422	0.0921630859375
0.495	9.99969482422	0.0921630859375
0.4955	9.99969482422	0.0872802734375
0.496	3.36975097656	0.0921630859375
0.4965	-9.755859375	0.0872802734375
0.497	-9.755859375	0.0872802734375
0.4975	-9.755859375	0.0823974609375
0.498	-9.755859375	0.0872802734375
0.4985	-9.755859375	0.0921630859375
0.499	-9.755859375	0.0823974609375
0.4995	-9.755859375	0.0872802734375
0.5	-9.755859375	0.0823974609375
0.5005	-9.755859375	0.0872802734375
0.501	-9.755859375	0.0872802734375
0.5015	-9.755859375	0.0872802734375
0.502	-9.755859375	0.0872802734375
0.5025	-9.755859375	0.0872802734375
0.503	-9.755859375	0.0872802734375
0.5035	-9.755859375	0.0872802734375
0.504	-9.755859375	0.0872802734375
0.5045	-9.755859375	0.0872802734375
0.505	-9.755859375	0.0872802734375
0.5055	-9.755859375	0.0872802734375
0.506	-8.94500732422	0.0872802734375
0.5065	9.82818603516	0.0872802734375
0.507	9.99969482422	0.0921630859375
0.5075	9.99969482422	0.0872802734375
0.508	9.99969482422	0.0872802734375
0.5085	9.99969482422	0.0872802734375
0.509	9.99969482422	0.0921630859375
0.5095	9.99969482422	0.0921630859375
0.51	9.99969482422	0.0872802734375
0.5105	9.99969482422	0.0823974609375
0.511	9.99969482422	0.0872802734375
0.5115	9.99969482422	0.0921630859375
0.512	9.99969482422	0.0872802734375
0.5125	9.99969482422	0.0823974609375
0.513	9.99969482422	0.0872802734375
0.5135	9.99969482422	0.0921630859375
0.514	9.99969482422	0.0872802734375
0.5145	9.99969482422	0.0921630859375
0.515	9.99969482422	0.0872802734375
0.5155	9.99969482422	0.0921630859375
0.516	3.13659667969	0.0872802734375
0.5165	-9.755859375	0.0872802734375
0.517	-9.755859375	0.0823974609375
0.5175	-9.755859375	0.0823974609375
0.518	-9.755859375	0.0872802734375
0.5185	-9.755859375	0.0872802734375
0.519	-9.755859375	0.0823974609375
0.5195	-9.755859375	0.0872802734375
0.52	-9.755859375	0.0823974609375
0.5205	-9.755859375	0.0872802734375
0.521	-9.755859375	0.0823974609375
0.5215	-9.755859375	0.0823974609375
0.522	-9.755859375	0.0872802734375
0.5225	-9.755859375	0.0872802734375
0.523	-9.755859375	0.0823974609375
0.5235	-9.755859375	0.0872802734375
0.524	-9.755859375	0.0872802734375
0.5245	-9.755859375	0.0872802734375
0.525	-9.755859375	0.0872802734375
0.5255	-9.755859375	0.0872802734375
0.526	-9.07623291016	0.0872802734375
0.5265	9.6826171875	0.0872802734375
0.527	9.99969482422	0.0872802734375
0.5275	9.99969482422	0.0872802734375
0.528	9.99969482422	0.0872802734375
0.5285	9.99969482422	0.0921630859375
0.529	9.99969482422	0.0872802734375
0.5295	9.99969482422	0.0872802734375
0.53	9.99969482422	0.0921630859375
0.5305	9.99969482422	0.0921630859375
0.531	9.99969482422	0.0921630859375
0.5315	9.99969482422	0.0921630859375
0.532	9.99969482422	0.0921630859375
0.5325	9.99969482422	0.0921630859375
0.533	9.99969482422	0.0872802734375
0.5335	9.99969482422	0.0921630859375
0.534	9.99969482422	0.0872802734375
0.5345	9.99969482422	0.0872802734375
0.535	9.99969482422	0.0872802734375
0.5355	9.99969482422	0.0921630859375
0.536	3.19000244141	0.0872802734375
0.5365	-9.755859375	0.0872802734375
0.537	-9.755859375	0.0872802734375
0.5375	-9.755859375	0.0921630859375
0.538	-9.755859375	0.0823974609375
0.5385	-9.755859375	0.0823974609375
0.539	-9.755859375	0.0921630859375
0.5395	-9.755859375	0.0872802734375
0.54	-9.755859375	0.0872802734375
0.5405	-9.755859375	0.0823974609375
0.541	-9.755859375	0.0872802734375
0.5415	-9.755859375	0.0921630859375
0.542	-9.755859375	0.0872802734375
0.5425	-9.755859375	0.0872802734375
0.543	-9.755859375	0.0872802734375
0.5435	-9.755859375	0.0921630859375
0.544	-9.755859375	0.0872802734375
0.5445	-9.755859375	0.0872802734375
0.545	-9.755859375	0.0823974609375
0.5455	-9.755859375	0.0872802734375
0.546	-8.76525878906	0.0872802734375
0.5465	9.99969482422	0.0872802734375
0.547	9.99969482422	0.0872802734375
0.5475	9.99969482422	0.0872802734375
0.548	9.99969482422	0.0921630859375
0.5485	9.99969482422	0.0872802734375
0.549	9.99969482422	0.0872802734375
0.5495	9.99969482422	0.0921630859375
0.55	9.99969482422	0.0872802734375
0.5505	9.99969482422	0.0921630859375
0.551	9.99969482422	0.0872802734375
0.5515	9.99969482422	0.0921630859375
0.552	9.99969482422	0.0872802734375
0.5525	9.99969482422	0.0872802734375
0.553	9.99969482422	0.0921630859375
0.5535	9.99969482422	0.0921630859375
0.554	9.99969482422	0.0872802734375
0.5545	9.99969482422	0.0872802734375
0.555	9.99969482422	0.0872802734375
0.5555	9.99969482422	0.0872802734375
0.556	2.79174804688	0.0823974609375
0.5565	-9.755859375	0.0872802734375
0.557	-9.755859375	0.0872802734375
0.5575	-9.755859375	0.0872802734375
0.558	-9.755859375	0.0823974609375
0.5585	-9.755859375	0.0872802734375
0.559	-9.755859375	0.0921630859375
0.5595	-9.755859375	0.0872802734375
0.56	-9.755859375	0.0823974609375
0.5605	-9.755859375	0.0872802734375
0.561	-9.755859375	0.0872802734375
0.5615	-9.755859375	0.0872802734375
0.562	-9.755859375	0.0823974609375
0.5625	-9.755859375	0.0872802734375
0.563	-9.755859375	0.0872802734375
0.5635	-9.755859375	0.0872802734375
0.564	-9.755859375	0.0823974609375
0.5645	-9.755859375	0.0872802734375
0.565	-9.755859375	0.0872802734375
0.5655	-9.755859375	0.0872802734375
0.566	-8.56628417969	0.0823974609375
0.5665	9.99969482422	0.0872802734375
0.567	9.99969482422	0.0872802734375
0.5675	9.99969482422	0.0872802734375
0.568	9.99969482422	0.0872802734375
0.5685	9.99969482422	0.0872802734375
0.569	9.99969482422	0.0921630859375
0.5695	9.99969482422	0.0921630859375
0.57	9.99969482422	0.0872802734375
0.5705	9.99969482422	0.0872802734375
0.571	9.99969482422	0.0872802734375
0.5715	9.99969482422	0.0921630859375
0.572	9.99969482422	0.0872802734375
0.5725	9.99969482422	0.0872802734375
0.573	9.99969482422	0.0921630859375
0.5735	9.99969482422	0.0872802734375
0.574	9.99969482422	0.0921630859375
0.5745	9.99969482422	0.0872802734375
0.575	9.99969482422	0.0921630859375
0.5755	9.99969482422	0.0872802734375
0.576	3.20465087891	0.0872802734375
0.5765	-9.755859375	0.0823974609375
0.577	-9.755859375	0.0823974609375
0.5775	-9.755859375	0.0872802734375
0.578	-9.755859375	0.0872802734375
0.5785	-9.755859375	0.0872802734375
0.579	-9.755859375	0.0872802734375
0.5795	-9.755859375	0.0823974609375
0.58	-9.755859375	0.0872802734375
0.5805	-9.755859375	0.0872802734375
0.581	-9.755859375	0.0823974609375
0.5815	-9.755859375	0.0921630859375
0.582	-9.755859375	0.0872802734375
0.5825	-9.755859375	0.0872802734375
0.583	-9.755859375	0.0872802734375
0.5835	-9.755859375	0.0872802734375
0.584	-9.755859375	0.0872802734375
0.5845	-9.755859375	0.0872802734375
0.585	-9.755859375	0.0872802734375
0.5855	-9.755859375	0.0823974609375
0.586	-8.60015869141	0.0872802734375
0.5865	9.99969482422	0.0872802734375
0.587	9.99969482422	0.0872802734375
0.5875	9.99969482422	0.0872802734375
0.588	9.99969482422	0.0921630859375
0.5885	9.99969482422	0.0921630859375
0.589	9.99969482422	0.0921630859375
0.5895	9.99969482422	0.0921630859375
0.59	9.99969482422	0.0872802734375
0.5905	9.99969482422	0.0921630859375
0.591	9.99969482422	0.0921630859375
0.5915	9.99969482422	0.0921630859375
0.592	9.99969482422	0.0872802734375
0.5925	9.99969482422	0.0872802734375
0.593	9.99969482422	0.0872802734375
0.5935	9.99969482422	0.0921630859375
0.594	9.99969482422	0.0872802734375
0.5945	9.99969482422	0.0823974609375
0.595	9.99969482422	0.0872802734375
0.5955	9.99969482422	0.0872802734375
0.596	2.74322509766	0.0921630859375
0.5965	-9.755859375	0.0823974609375
0.597	-9.755859375	0.0872802734375
0.5975	-9.755859375	0.0872802734375
0.598	-9.755859375	0.0872802734375
0.5985	-9.755859375	0.0872802734375
0.599	-9.755859375	0.0872802734375
0.5995	-9.755859375	0.0823974609375
0.6	-9.755859375	0.0872802734375
0.6005	-9.755859375	0.0872802734375
0.601	-9.755859375	0.0823974609375
0.6015	-9.755859375	0.0823974609375
0.602	-9.755859375	0.0872802734375
0.6025	-9.755859375	0.0872802734375
0.603	-9.755859375	0.0823974609375
0.6035	-9.755859375	0.0872802734375
0.604	-9.755859375	0.0872802734375
0.6045	-9.755859375	0.0872802734375
0.605	-9.755859375	0.0872802734375
0.6055	-9.755859375	0.0823974609375
0.606	-8.08563232422	0.0921630859375
0.6065	9.99969482422	0.0872802734375
0.607	9.99969482422	0.0921630859375
0.6075	9.99969482422	0.0872802734375
0.608	9.99969482422	0.0921630859375
0.6085	9.99969482422	0.0921630859375
0.609	9.99969482422	0.0872802734375
0.6095	9.99969482422	0.0872802734375
0.61	9.99969482422	0.0872802734375
0.6105	9.99969482422	0.0921630859375
0.611	9.99969482422	0.0921630859375
0.6115	9.99969482422	0.0872802734375
0.612	9.99969482422	0.0921630859375
0.6125	9.99969482422	0.0921630859375
0.613	9.99969482422	0.0921630859375
0.6135	9.99969482422	0.0872802734375
0.614	9.99969482422	0.0823974609375
0.6145	9.99969482422	0.0872802734375
0.615	9.99969482422	0.0921630859375
0.6155	9.99969482422	0.0872802734375
0.616	2.41302490234	0.0872802734375
0.6165	-9.755859375	0.0823974609375
0.617	-9.755859375	0.0872802734375
0.6175	-9.755859375	0.0872802734375
0.618	-9.755859375	0.0872802734375
0.6185	-9.755859375	0.0872802734375
0.619	-9.755859375	0.0872802734375
0.6195	-9.755859375	0.0872802734375
0.62	-9.755859375	0.0823974609375
0.6205	-9.755859375	0.0823974609375
0.621	-9.755859375	0.0872802734375
0.6215	-9.755859375	0.0921630859375
0.622	-9.755859375	0.0872802734375
0.6225	-9.755859375	0.0823974609375
0.623	-9.755859375	0.0872802734375
0.6235	-9.755859375	0.0872802734375
0.624	-9.755859375	0.0872802734375
0.6245	-9.755859375	0.0872802734375
0.625	-9.755859375	0.0872802734375
0.6255	-9.755859375	0.0872802734375
0.626	-8.07098388672	0.0872802734375
0.6265	9.99969482422	0.0872802734375
0.627	9.99969482422	0.0872802734375
0.6275	9.99969482422	0.0921630859375
0.628	9.99969482422	0.0872802734375
0.6285	9.99969482422	0.0872802734375
0.629	9.99969482422	0.0823974609375
0.6295	9.99969482422	0.0921630859375
0.63	9.99969482422	0.0921630859375
0.6305	9.99969482422	0.0872802734375
0.631	9.99969482422	0.0921630859375
0.6315	9.99969482422	0.0872802734375
0.632	9.99969482422	0.0872802734375
0.6325	9.99969482422	0.0921630859375
0.633	9.99969482422	0.0921630859375
0.6335	9.99969482422	0.0872802734375
0.634	9.99969482422	0.0872802734375
0.6345	9.99969482422	0.0921630859375
0.635	9.99969482422	0.0872802734375
0.6355	9.99969482422	0.0921630859375
0.636	2.29644775391	0.0872802734375
0.6365	-9.755859375	0.0872802734375
0.637	-9.755859375	0.0921630859375
0.6375	-9.755859375	0.0872802734375
0.638	-9.755859375	0.0823974609375
0.6385	-9.755859375	0.0921630859375
0.639	-9.755859375	0.0872802734375
0.6395	-9.755859375	0.0872802734375
0.64	-9.755859375	0.0823974609375
0.6405	-9.755859375	0.0872802734375
0.641	-9.755859375	0.0872802734375
0.6415	-9.755859375	0.0872802734375
0.642	-9.755859375	0.0823974609375
0.6425	-9.755859375	0.0823974609375
0.643	-9.755859375	0.0872802734375
0.6435	-9.755859375	0.0921630859375
0.644	-9.755859375	0.0872802734375
0.6445	-9.755859375	0.0872802734375
0.645	-9.755859375	0.0872802734375
0.6455	-9.755859375	0.0921630859375
0.646	-7.61444091797	0.0823974609375
0.6465	9.99969482422	0.0921630859375
0.647	9.99969482422	0.0872802734375
0.6475	9.99969482422	0.0921630859375
0.648	9.99969482422	0.0921630859375
0.6485	9.99969482422	0.0872802734375
0.649	9.99969482422	0.0823974609375
0.6495	9.99969482422	0.0921630859375
0.65	9.99969482422	0.0921630859375
0.6505	9.99969482422	0.0872802734375
0.651	9.99969482422	0.0872802734375
0.6515	9.99969482422	0.0872802734375
0.652	9.99969482422	0.0921630859375
0.6525	9.99969482422	0.0921630859375
0.653	9.99969482422	0.0921630859375
0.6535	9.99969482422	0.0921630859375
0.654	9.99969482422	0.0921630859375
0.6545	9.99969482422	0.0921630859375
0.655	9.99969482422	0.0921630859375
0.6555	9.99969482422	0.0872802734375
0.656	1.83532714844	0.0823974609375
0.6565	-9.755859375	0.0872802734375
0.657	-9.755859375	0.0872802734375
0.6575	-9.755859375	0.0872802734375
0.658	-9.755859375	0.0823974609375
0.6585	-9.755859375	0.0823974609375
0.659	-9.755859375	0.0872802734375
0.6595	-9.755859375	0.0823974609375
0.66	-9.755859375	0.0823974609375
0.6605	-9.755859375	0.0921630859375
0.661	-9.755859375	0.0872802734375
0.6615	-9.755859375	0.0823974609375
0.662	-9.755859375	0.0823974609375
0.6625	-9.755859375	0.0872802734375
0.663	-9.755859375	0.0921630859375
0.6635	-9.755859375	0.0872802734375
0.664	-9.755859375	0.0823974609375
0.6645	-9.755859375	0.0872802734375
0.665	-9.755859375	0.0872802734375
0.6655	-9.755859375	0.0921630859375
0.666	-6.86676025391	0.0823974609375
0.6665	9.99969482422	0.0872802734375
0.667	9.99969482422	0.0872802734375
0.6675	9.99969482422	0.0921630859375
0.668	9.99969482422	0.0872802734375
0.6685	9.99969482422	0.0872802734375
0.669	9.99969482422	0.0921630859375
0.6695	9.99969482422	0.0921630859375
0.67	9.99969482422	0.0921630859375
0.6705	9.99969482422	0.0872802734375
0.671	9.99969482422	0.0872802734375
0.6715	9.99969482422	0.0872802734375
0.672	9.99969482422	0.0921630859375
0.6725	9.99969482422	0.0921630859375
0.673	9.99969482422	0.0921630859375
0.6735	9.99969482422	0.0872802734375
0.674	9.99969482422	0.0921630859375
0.6745	9.99969482422	0.0872802734375
0.675	9.99969482422	0.0872802734375
0.6755	9.99969482422	0.0872802734375
0.676	1.71875	0.0872802734375
0.6765	-9.755859375	0.0872802734375
0.677	-9.755859375	0.0872802734375
0.6775	-9.755859375	0.0872802734375
0.678	-9.755859375	0.0872802734375
0.6785	-9.755859375	0.0872802734375
0.679	-9.755859375	0.0872802734375
0.6795	-9.755859375	0.0921630859375
0.68	-9.755859375	0.0872802734375
0.6805	-9.755859375	0.0872802734375
0.681	-9.755859375	0.0872802734375
0.6815	-9.755859375	0.0823974609375
0.682	-9.755859375	0.0872802734375
0.6825	-9.755859375	0.0921630859375
0.683	-9.755859375	0.0872802734375
0.6835	-9.755859375	0.0823974609375
0.684	-9.755859375	0.0872802734375
0.6845	-9.755859375	0.0921630859375
0.685	-9.755859375	0.0921630859375
0.6855	-9.755859375	0.0872802734375
0.686	-7.56103515625	0.0872802734375
0.6865	9.99969482422	0.0872802734375
0.687	9.99969482422	0.0872802734375
0.6875	9.99969482422	0.0872802734375
0.688	9.99969482422	0.0921630859375
0.6885	9.99969482422	0.0921630859375
0.689	9.99969482422	0.0921630859375
0.6895	9.99969482422	0.0921630859375
0.69	9.99969482422	0.0872802734375
0.6905	9.99969482422	0.0921630859375
0.691	9.99969482422	0.0921630859375
0.6915	9.99969482422	0.0921630859375
0.692	9.99969482422	0.0921630859375
0.6925	9.99969482422	0.0872802734375
0.693	9.99969482422	0.0921630859375
0.6935	9.99969482422	0.0872802734375
0.694	9.99969482422	0.0872802734375
0.6945	9.99969482422	0.0921630859375
0.695	9.99969482422	0.0921630859375
0.6955	9.99969482422	0.0872802734375
0.696	2.21893310547	0.0872802734375
0.6965	-9.755859375	0.0872802734375
0.697	-9.755859375	0.0872802734375
0.6975	-9.755859375	0.0921630859375
0.698	-9.755859375	0.0872802734375
0.6985	-9.755859375	0.0872802734375
0.699	-9.755859375	0.0872802734375
0.6995	-9.755859375	0.0872802734375
0.7	-9.755859375	0.0872802734375
0.7005	-9.755859375	0.0872802734375
0.701	-9.755859375	0.0872802734375
0.7015	-9.755859375	0.0823974609375
0.702	-9.755859375	0.0872802734375
0.7025	-9.755859375	0.0872802734375
0.703	-9.755859375	0.0872802734375
0.7035	-9.755859375	0.0823974609375
0.704	-9.755859375	0.0872802734375
0.7045	-9.755859375	0.0872802734375
0.705	-9.755859375	0.0921630859375
0.7055	-9.755859375	0.0872802734375
0.706	-7.01232910156	0.0872802734375
0.7065	9.99969482422	0.0872802734375
0.707	9.99969482422	0.0921630859375
0.7075	9.99969482422	0.0872802734375
0.708	9.99969482422	0.0872802734375
0.7085	9.99969482422	0.0872802734375
0.709	9.99969482422	0.0872802734375
0.7095	9.99969482422	0.0921630859375
0.71	9.99969482422	0.0872802734375
0.7105	9.99969482422	0.0872802734375
0.711	9.99969482422	0.0872802734375
0.7115	9.99969482422	0.0921630859375
0.712	9.99969482422	0.0921630859375
0.7125	9.99969482422	0.0872802734375
0.713	9.99969482422	0.0872802734375
0.7135	9.99969482422	0.0921630859375
0.714	9.99969482422	0.0921630859375
0.7145	9.99969482422	0.0921630859375
0.715	9.99969482422	0.0823974609375
0.7155	9.99969482422	0.0872802734375
0.716	1.74774169922	0.0872802734375
0.7165	-9.755859375	0.0921630859375
0.717	-9.755859375	0.0872802734375
0.7175	-9.755859375	0.0823974609375
0.718	-9.755859375	0.0823974609375
0.7185	-9.755859375	0.0872802734375
0.719	-9.755859375	0.0872802734375
0.7195	-9.755859375	0.0872802734375
0.72	-9.755859375	0.0823974609375
0.7205	-9.755859375	0.0872802734375
0.721	-9.755859375	0.0823974609375
0.7215	-9.755859375	0.0872802734375
0.722	-9.755859375	0.0872802734375
0.7225	-9.755859375	0.0872802734375
0.723	-9.755859375	0.0872802734375
0.7235	-9.755859375	0.0872802734375
0.724	-9.755859375	0.0872802734375
0.7245	-9.755859375	0.0823974609375
0.725	-9.755859375	0.0872802734375
0.7255	-9.755859375	0.0872802734375
0.726	-6.30828857422	0.0921630859375
0.7265	9.99969482422	0.0872802734375
0.727	9.99969482422	0.0872802734375
0.7275	9.99969482422	0.0921630859375
0.728	9.99969482422	0.0921630859375
0.7285	9.99969482422	0.0872802734375
0.729	9.99969482422	0.0872802734375
0.7295	9.99969482422	0.0921630859375
0.73	9.99969482422	0.0921630859375
0.7305	9.99969482422	0.0872802734375
0.731	9.99969482422	0.0921630859375
0.7315	9.99969482422	0.0872802734375
0.732	9.99969482422	0.0872802734375
0.7325	9.99969482422	0.0921630859375
0.733	9.99969482422	0.0872802734375
0.7335	9.99969482422	0.0921630859375
0.734	9.99969482422	0.0872802734375
0.7345	9.99969482422	0.0921630859375
0.735	9.99969482422	0.0921630859375
0.7355	9.99969482422	0.0872802734375
0.736	1.6943359375	0.0872802734375
0.7365	-9.755859375	0.0872802734375
0.737	-9.755859375	0.0921630859375
0.7375	-9.755859375	0.0823974609375
0.738	-9.755859375	0.0872802734375
0.7385	-9.755859375	0.0823974609375
0.739	-9.755859375	0.0872802734375
0.7395	-9.755859375	0.0921630859375
0.74	-9.755859375	0.0823974609375
0.7405	-9.755859375	0.0872802734375
0.741	-9.755859375	0.0872802734375
0.7415	-9.755859375	0.0872802734375
0.742	-9.755859375	0.0823974609375
0.7425	-9.755859375	0.0823974609375
0.743	-9.755859375	0.0872802734375
0.7435	-9.755859375	0.0872802734375
0.744	-9.755859375	0.0823974609375
0.7445	-9.755859375	0.0872802734375
0.745	-9.755859375	0.0872802734375
0.7455	-9.755859375	0.0872802734375
0.746	-6.11389160156	0.0872802734375
0.7465	9.99969482422	0.0823974609375
0.747	9.99969482422	0.0872802734375
0.7475	9.99969482422	0.0921630859375
0.748	9.99969482422	0.0872802734375
0.7485	9.99969482422	0.0921630859375
0.749	9.99969482422	0.0872802734375
0.7495	9.99969482422	0.0921630859375
0.75	9.99969482422	0.0921630859375
0.7505	9.99969482422	0.0872802734375
0.751	9.99969482422	0.0872802734375
0.7515	9.99969482422	0.0921630859375
0.752	9.99969482422	0.0921630859375
0.7525	9.99969482422	0.0872802734375
0.753	9.99969482422	0.0872802734375
0.7535	9.99969482422	0.0823974609375
0.754	9.99969482422	0.0921630859375
0.7545	9.99969482422	0.0921630859375
0.755	9.99969482422	0.0872802734375
0.7555	9.99969482422	0.0872802734375
0.756	1.60705566406	0.0872802734375
0.7565	-9.755859375	0.0921630859375
0.757	-9.755859375	0.0872802734375
0.7575	-9.755859375	0.0823974609375
0.758	-9.755859375	0.0872802734375
0.7585	-9.755859375	0.0921630859375
0.759	-9.755859375	0.0872802734375
0.7595	-9.755859375	0.0872802734375
0.76	-9.755859375	0.0823974609375
0.7605	-9.755859375	0.0823974609375
0.761	-9.755859375	0.0872802734375
0.7615	-9.755859375	0.0872802734375
0.762	-9.755859375	0.0823974609375
0.7625	-9.755859375	0.0872802734375
0.763	-9.755859375	0.0872802734375
0.7635	-9.755859375	0.0823974609375
0.764	-9.755859375	0.0872802734375
0.7645	-9.755859375	0.0921630859375
0.765	-9.755859375	0.0872802734375
0.7655	-9.755859375	0.0823974609375
0.766	-5.63323974609	0.0872802734375
0.7665	9.99969482422	0.0872802734375
0.767	9.99969482422	0.0921630859375
0.7675	9.99969482422	0.0872802734375
0.768	9.99969482422	0.0872802734375
0.7685	9.99969482422	0.0872802734375
0.769	9.99969482422	0.0921630859375
0.7695	9.99969482422	0.0921630859375
0.77	9.99969482422	0.0872802734375
0.7705	9.99969482422	0.0921630859375
0.771	9.99969482422	0.0921630859375
0.7715	9.99969482422	0.0921630859375
0.772	9.99969482422	0.0872802734375
0.7725	9.99969482422	0.0872802734375
0.773	9.99969482422	0.0921630859375
0.7735	9.99969482422	0.0921630859375
0.774	9.99969482422	0.0921630859375
0.7745	9.99969482422	0.0823974609375
0.775	9.99969482422	0.0872802734375
0.7755	9.99969482422	0.0872802734375
0.776	1.02416992188	0.0872802734375
0.7765	-9.755859375	0.0872802734375
0.777	-9.755859375	0.0872802734375
0.7775	-9.755859375	0.0872802734375
0.778	-9.755859375	0.0872802734375
0.7785	-9.755859375	0.0872802734375
0.779	-9.755859375	0.0823974609375
0.7795	-9.755859375	0.0823974609375
0.78	-9.755859375	0.0872802734375
0.7805	-9.755859375	0.0823974609375
0.781	-9.755859375	0.0823974609375
0.7815	-9.755859375	0.0872802734375
0.782	-9.755859375	0.0872802734375
0.7825	-9.755859375	0.0872802734375
0.783	-9.755859375	0.0872802734375
0.7835	-9.755859375	0.0872802734375
0.784	-9.755859375	0.0872802734375
0.7845	-9.755859375	0.0921630859375
0.785	-9.755859375	0.0872802734375
0.7855	-9.755859375	0.0823974609375
0.786	-5.11383056641	0.0872802734375
0.7865	9.99969482422	0.0921630859375
0.787	9.99969482422	0.0921630859375
0.7875	9.99969482422	0.0872802734375
0.788	9.99969482422	0.0921630859375
0.7885	9.99969482422	0.0921630859375
0.789	9.99969482422	0.0921630859375
0.7895	9.99969482422	0.0921630859375
0.79	9.99969482422	0.0872802734375
0.7905	9.99969482422	0.0921630859375
0.791	9.99969482422	0.0921630859375
0.7915	9.99969482422	0.0921630859375
0.792	9.99969482422	0.0872802734375
0.7925	9.99969482422	0.0872802734375
0.793	9.99969482422	0.0921630859375
0.7935	9.99969482422	0.0921630859375
0.794	9.99969482422	0.0872802734375
0.7945	9.99969482422	0.0872802734375
0.795	9.99969482422	0.0872802734375
0.7955	9.99969482422	0.0921630859375
0.796	1.30584716797	0.0872802734375
0.7965	-9.755859375	0.0872802734375
0.797	-9.755859375	0.0872802734375
0.7975	-9.755859375	0.0872802734375
0.798	-9.755859375	0.0872802734375
0.7985	-9.755859375	0.0872802734375
0.799	-9.755859375	0.0872802734375
0.7995	-9.755859375	0.0921630859375
0.8	-9.755859375	0.0872802734375
0.8005	-9.755859375	0.0823974609375
0.801	-9.755859375	0.0823974609375
0.8015	-9.755859375	0.0872802734375
0.802	-9.755859375	0.0872802734375
0.8025	-9.755859375	0.0872802734375
0.803	-9.755859375	0.0872802734375
0.8035	-9.755859375	0.0872802734375
0.804	-9.755859375	0.0921630859375
0.8045	-9.755859375	0.0872802734375
0.805	-9.755859375	0.0823974609375
0.8055	-9.755859375	0.0872802734375
0.806	-5.09429931641	0.0921630859375
0.8065	9.99969482422	0.0872802734375
0.807	9.99969482422	0.0872802734375
0.8075	9.99969482422	0.0872802734375
0.808	9.99969482422	0.0872802734375
0.8085	9.99969482422	0.0921630859375
0.809	9.99969482422	0.0872802734375
0.8095	9.99969482422	0.0872802734375
0.81	9.99969482422	0.0872802734375
0.8105	9.99969482422	0.0921630859375
0.811	9.99969482422	0.0921630859375
0.8115	9.99969482422	0.0823974609375
0.812	9.99969482422	0.0823974609375
0.8125	9.99969482422	0.0921630859375
0.813	9.99969482422	0.0872802734375
0.8135	9.99969482422	0.0872802734375
0.814	9.99969482422	0.0872802734375
0.8145	9.99969482422	0.0921630859375
0.815	9.99969482422	0.0921630859375
0.8155	9.99969482422	0.0872802734375
0.816	0.582275390625	0.0872802734375
0.8165	-9.755859375	0.0872802734375
0.817	-9.755859375	0.0872802734375
0.8175	-9.755859375	0.0872802734375
0.818	-9.755859375	0.0872802734375
0.8185	-9.755859375	0.0823974609375
0.819	-9.755859375	0.0823974609375
0.8195	-9.755859375	0.0872802734375
0.82	-9.755859375	0.0872802734375
0.8205	-9.755859375	0.0823974609375
0.821	-9.755859375	0.0872802734375
0.8215	-9.755859375	0.0872802734375
0.822	-9.755859375	0.0823974609375
0.8225	-9.755859375	0.0823974609375
0.823	-9.755859375	0.0872802734375
0.8235	-9.755859375	0.0872802734375
0.824	-9.755859375	0.0872802734375
0.8245	-9.755859375	0.0872802734375
0.825	-9.755859375	0.0872802734375
0.8255	-9.755859375	0.0921630859375
0.826	-4.06005859375	0.0921630859375
0.8265	9.99969482422	0.0921630859375
0.827	9.99969482422	0.0823974609375
0.8275	9.99969482422	0.0872802734375
0.828	9.99969482422	0.0921630859375
0.8285	9.99969482422	0.0921630859375
0.829	9.99969482422	0.0921630859375
0.8295	9.99969482422	0.0872802734375
0.83	9.99969482422	0.0921630859375
0.8305	9.99969482422	0.0921630859375
0.831	9.99969482422	0.0872802734375
0.8315	9.99969482422	0.0921630859375
0.832	9.99969482422	0.0872802734375
0.8325	9.99969482422	0.0921630859375
0.833	9.99969482422	0.0872802734375
0.8335	9.99969482422	0.0872802734375
0.834	9.99969482422	0.0921630859375
0.8345	9.99969482422	0.0921630859375
0.835	9.99969482422	0.0872802734375
0.8355	9.99969482422	0.0872802734375
0.836	0.0918579101563	0.0823974609375
0.8365	-9.755859375	0.0921630859375
0.837	-9.755859375	0.0872802734375
0.8375	-9.755859375	0.0872802734375
0.838	-9.755859375	0.0823974609375
0.8385	-9.755859375	0.0823974609375
0.839	-9.755859375	0.0872802734375
0.8395	-9.755859375	0.0872802734375
0.84	-9.755859375	0.0823974609375
0.8405	-9.755859375	0.0872802734375
0.841	-9.755859375	0.0872802734375
0.8415	-9.755859375	0.0872802734375
0.842	-9.755859375	0.0872802734375
0.8425	-9.755859375	0.0872802734375
0.843	-9.755859375	0.0872802734375
0.8435	-9.755859375	0.0872802734375
0.844	-9.755859375	0.0872802734375
0.8445	-9.755859375	0.0872802734375
0.845	-9.755859375	0.0872802734375
0.8455	-9.755859375	0.0872802734375
0.846	-3.98712158203	0.0872802734375
0.8465	9.99969482422	0.0823974609375
0.847	9.99969482422	0.0872802734375
0.8475	9.99969482422	0.0921630859375
0.848	9.99969482422	0.0872802734375
0.8485	9.99969482422	0.0872802734375
0.849	9.99969482422	0.0872802734375
0.8495	9.99969482422	0.0921630859375
0.85	9.99969482422	0.0921630859375
0.8505	9.99969482422	0.0872802734375
0.851	9.99969482422	0.0872802734375
0.8515	9.99969482422	0.0872802734375
0.852	9.99969482422	0.0921630859375
0.8525	9.99969482422	0.0921630859375
0.853	9.99969482422	0.0921630859375
0.8535	9.99969482422	0.0921630859375
0.854	9.99969482422	0.0872802734375
0.8545	9.99969482422	0.0872802734375
0.855	9.99969482422	0.0872802734375
0.8555	9.99969482422	0.0872802734375
0.856	-0.0341796875	0.0872802734375
0.8565	-9.755859375	0.0872802734375
0.857	-9.755859375	0.0872802734375
0.8575	-9.755859375	0.0823974609375
0.858	-9.755859375	0.0872802734375
0.8585	-9.755859375	0.0872802734375
0.859	-9.755859375	0.0872802734375
0.8595	-9.755859375	0.0823974609375
0.86	-9.755859375	0.0823974609375
0.8605	-9.755859375	0.0872802734375
0.861	-9.755859375	0.0921630859375
0.8615	-9.755859375	0.0823974609375
0.862	-9.755859375	0.0823974609375
0.8625	-9.755859375	0.0872802734375
0.863	-9.755859375	0.0872802734375
0.8635	-9.755859375	0.0872802734375
0.864	-9.755859375	0.0823974609375
0.8645	-9.755859375	0.0872802734375
0.865	-9.755859375	0.0823974609375
0.8655	-9.755859375	0.0872802734375
0.866	-3.82690429688	0.0872802734375
0.8665	9.99969482422	0.0823974609375
0.867	9.99969482422	0.0872802734375
0.8675	9.99969482422	0.0921630859375
0.868	9.99969482422	0.0921630859375
0.8685	9.99969482422	0.0872802734375
0.869	9.99969482422	0.0872802734375
0.8695	9.99969482422	0.0921630859375
0.87	9.99969482422	0.0921630859375
0.8705	9.99969482422	0.0921630859375
0.871	9.99969482422	0.0872802734375
0.8715	9.99969482422	0.0921630859375
0.872	9.99969482422	0.0921630859375
0.8725	9.99969482422	0.0872802734375
0.873	9.99969482422	0.0872802734375
0.8735	9.99969482422	0.0872802734375
0.874	9.99969482422	0.0921630859375
0.8745	9.99969482422	0.0921630859375
0.875	9.99969482422	0.0872802734375
0.8755	9.99969482422	0.0921630859375
0.876	-0.50537109375	0.0872802734375
0.8765	-9.755859375	0.0872802734375
0.877	-9.755859375	0.0872802734375
0.8775	-9.755859375	0.0872802734375
0.878	-9.755859375	0.0872802734375
0.8785	-9.755859375	0.0872802734375
0.879	-9.755859375	0.0823974609375
0.8795	-9.755859375	0.0823974609375
0.88	-9.755859375	0.0872802734375
0.8805	-9.755859375	0.0872802734375
0.881	-9.755859375	0.0872802734375
0.8815	-9.755859375	0.0823974609375
0.882	-9.755859375	0.0872802734375
0.8825	-9.755859375	0.0823974609375
0.883	-9.755859375	0.0872802734375
0.8835	-9.755859375	0.0872802734375
0.884	-9.755859375	0.0823974609375
0.8845	-9.755859375	0.0823974609375
0.885	-9.755859375	0.0872802734375
0.8855	-9.755859375	0.0872802734375
0.886	-3.16650390625	0.0823974609375
0.8865	9.99969482422	0.0872802734375
0.887	9.99969482422	0.0921630859375
0.8875	9.99969482422	0.0872802734375
0.888	9.99969482422	0.0872802734375
0.8885	9.99969482422	0.0872802734375
0.889	9.99969482422	0.0921630859375
0.8895	9.99969482422	0.0921630859375
0.89	9.99969482422	0.0921630859375
0.8905	9.99969482422	0.0921630859375
0.891	9.99969482422	0.0872802734375
0.8915	9.99969482422	0.0872802734375
0.892	9.99969482422	0.0921630859375
0.8925	9.99969482422	0.0872802734375
0.893	9.99969482422	0.0921630859375
0.8935	9.99969482422	0.0872802734375
0.894	9.99969482422	0.0921630859375
0.8945	9.99969482422	0.0872802734375
0.895	9.99969482422	0.0921630859375
0.8955	9.99969482422	0.0872802734375
0.896	-1.08306884766	0.0872802734375
0.8965	-9.755859375	0.0823974609375
0.897	-9.755859375	0.0823974609375
0.8975	-9.755859375	0.0872802734375
0.898	-9.755859375	0.0872802734375
0.8985	-9.755859375	0.0872802734375
0.899	-9.755859375	0.0823974609375
0.8995	-9.755859375	0.0823974609375
0.9	-9.755859375	0.0921630859375
0.9005	-9.755859375	0.0872802734375
0.901	-9.755859375	0.0823974609375
0.9015	-9.755859375	0.0872802734375
0.902	-9.755859375	0.0872802734375
0.9025	-9.755859375	0.0872802734375
0.903	-9.755859375	0.0823974609375
0.9035	-9.755859375	0.0823974609375
0.904	-9.755859375	0.0823974609375
0.9045	-9.755859375	0.0872802734375
0.905	-9.755859375	0.0872802734375
0.9055	-9.755859375	0.0872802734375
0.906	-3.42864990234	0.0872802734375
0.9065	9.99969482422	0.0872802734375
0.907	9.99969482422	0.0872802734375
0.9075	9.99969482422	0.0872802734375
0.908	9.99969482422	0.0872802734375
0.9085	9.99969482422	0.0921630859375
0.909	9.99969482422	0.0921630859375
0.9095	9.99969482422	0.0921630859375
0.91	9.99969482422	0.0872802734375
0.9105	9.99969482422	0.0823974609375
0.911	9.99969482422	0.0921630859375
0.9115	9.99969482422	0.0872802734375
0.912	9.99969482422	0.0872802734375
0.9125	9.99969482422	0.0921630859375
0.913	9.99969482422	0.0921630859375
0.9135	9.99969482422	0.0872802734375
0.914	9.99969482422	0.0872802734375
0.9145	9.99969482422	0.0872802734375
0.915	9.99969482422	0.0872802734375
0.9155	9.99969482422	0.0872802734375
0.916	-1.35528564453	0.0872802734375
0.9165	-9.755859375	0.0823974609375
0.917	-9.755859375	0.0872802734375
0.9175	-9.755859375	0.0872802734375
0.918	-9.755859375	0.0872802734375
0.9185	-9.755859375	0.0823974609375
0.919	-9.755859375	0.0872802734375
0.9195	-9.755859375	0.0872802734375
0.92	-9.755859375	0.0872802734375
0.9205	-9.755859375	0.0823974609375
0.921	-9.755859375	0.0872802734375
0.9215	-9.755859375	0.0872802734375
0.922	-9.755859375	0.0872802734375
0.9225	-9.755859375	0.0872802734375
0.923	-9.755859375	0.0872802734375
0.9235	-9.755859375	0.0872802734375
0.924	-9.755859375	0.0872802734375
0.9245	-9.755859375	0.0872802734375
0.925	-9.755859375	0.0872802734375
0.9255	-9.755859375	0.0921630859375
0.926	-2.7197265625	0.0872802734375
0.9265	9.99969482422	0.0872802734375
0.927	9.99969482422	0.0921630859375
0.9275	9.99969482422	0.0921630859375
0.928	9.99969482422	0.0921630859375
0.9285	9.99969482422	0.0921630859375
0.929	9.99969482422	0.0872802734375
0.9295	9.99969482422	0.0921630859375
0.93	9.99969482422	0.0921630859375
0.9305	9.99969482422	0.0872802734375
0.931	9.99969482422	0.0872802734375
0.9315	9.99969482422	0.0921630859375
0.932	9.99969482422	0.0921630859375
0.9325	9.99969482422	0.0921630859375
0.933	9.99969482422	0.0872802734375
0.9335	9.99969482422	0.0872802734375
0.934	9.99969482422	0.0872802734375
0.9345	9.99969482422	0.0921630859375
0.935	9.99969482422	0.0872802734375
0.9355	9.84283447266	0.0823974609375
0.936	-2.36022949219	0.0872802734375
0.9365	-9.755859375	0.0872802734375
0.937	-9.755859375	0.0872802734375
0.9375	-9.755859375	0.0872802734375
0.938	-9.755859375	0.0823974609375
0.9385	-9.755859375	0.0872802734375
0.939	-9.755859375	0.0872802734375
0.9395	-9.755859375	0.0872802734375
0.94	-9.755859375	0.0823974609375
0.9405	-9.755859375	0.0872802734375
0.941	-9.755859375	0.0872802734375
0.9415	-9.755859375	0.0872802734375
0.942	-9.755859375	0.0823974609375
0.9425	-9.755859375	0.0872802734375
0.943	-9.755859375	0.0872802734375
0.9435	-9.755859375	0.0872802734375
0.944	-9.755859375	0.0823974609375
0.9445	-9.755859375	0.0872802734375
0.945	-9.755859375	0.0921630859375
0.9455	-9.755859375	0.0872802734375
0.946	-2.06420898438	0.0823974609375
0.9465	9.99969482422	0.0872802734375
0.947	9.99969482422	0.0872802734375
0.9475	9.99969482422	0.0921630859375
0.948	9.99969482422	0.0921630859375
0.9485	9.99969482422	0.0872802734375
0.949	9.99969482422	0.0872802734375
0.9495	9.99969482422	0.0921630859375
0.95	9.99969482422	0.0921630859375
0.9505	9.99969482422	0.0872802734375
0.951	9.99969482422	0.0872802734375
0.9515	9.99969482422	0.0921630859375
0.952	9.99969482422	0.0921630859375
0.9525	9.99969482422	0.0921630859375
0.953	9.99969482422	0.0872802734375
0.9535	9.99969482422	0.0921630859375
0.954	9.99969482422	0.0872802734375
0.9545	9.99969482422	0.0921630859375
0.955	9.99969482422	0.0823974609375
0.9555	9.677734375	0.0921630859375
0.956	-2.38952636719	0.0823974609375
0.9565	-9.755859375	0.0872802734375
0.957	-9.755859375	0.0823974609375
0.9575	-9.755859375	0.0872802734375
0.958	-9.755859375	0.0872802734375
0.9585	-9.755859375	0.0872802734375
0.959	-9.755859375	0.0872802734375
0.9595	-9.755859375	0.0872802734375
0.96	-9.755859375	0.0872802734375
0.9605	-9.755859375	0.0872802734375
0.961	-9.755859375	0.0823974609375
0.9615	-9.755859375	0.0823974609375
0.962	-9.755859375	0.0872802734375
0.9625	-9.755859375	0.0921630859375
0.963	-9.755859375	0.0921630859375
0.9635	-9.755859375	0.0823974609375
0.964	-9.755859375	0.0823974609375
0.9645	-9.755859375	0.0872802734375
0.965	-9.755859375	0.0872802734375
0.9655	-9.755859375	0.0872802734375
0.966	-1.92810058594	0.0872802734375
0.9665	9.99969482422	0.0872802734375
0.967	9.99969482422	0.0921630859375
0.9675	9.99969482422	0.0872802734375
0.968	9.99969482422	0.0872802734375
0.9685	9.99969482422	0.0872802734375
0.969	9.99969482422	0.0921630859375
0.9695	9.99969482422	0.0921630859375
0.97	9.99969482422	0.0921630859375
0.9705	9.99969482422	0.0823974609375
0.971	9.99969482422	0.0921630859375
0.9715	9.99969482422	0.0921630859375
0.972	9.99969482422	0.0872802734375
0.9725	9.99969482422	0.0872802734375
0.973	9.99969482422	0.0872802734375
0.9735	9.99969482422	0.0872802734375
0.974	9.99969482422	0.0921630859375
0.9745	9.99969482422	0.0921630859375
0.975	9.99969482422	0.0872802734375
0.9755	9.51751708984	0.0823974609375
0.976	-2.58850097656	0.0921630859375
0.9765	-9.755859375	0.0872802734375
0.977	-9.755859375	0.0872802734375
0.9775	-9.755859375	0.0872802734375
0.978	-9.755859375	0.0872802734375
0.9785	-9.755859375	0.0872802734375
0.979	-9.755859375	0.0872802734375
0.9795	-9.755859375	0.0823974609375
0.98	-9.755859375	0.0921630859375
0.9805	-9.755859375	0.0872802734375
0.981	-9.755859375	0.0872802734375
0.9815	-9.755859375	0.0823974609375
0.982	-9.755859375	0.0872802734375
0.9825	-9.755859375	0.0921630859375
0.983	-9.755859375	0.0921630859375
0.9835	-9.755859375	0.0823974609375
0.984	-9.755859375	0.0823974609375
0.9845	-9.755859375	0.0872802734375
0.985	-9.755859375	0.0872802734375
0.9855	-9.755859375	0.0872802734375
0.986	-1.17065429688	0.0872802734375
0.9865	9.99969482422	0.0872802734375
0.987	9.99969482422	0.0921630859375
0.9875	9.99969482422	0.0921630859375
0.988	9.99969482422	0.0823974609375
0.9885	9.99969482422	0.0872802734375
0.989	9.99969482422	0.0872802734375
0.9895	9.99969482422	0.0921630859375
0.99	9.99969482422	0.0872802734375
0.9905	9.99969482422	0.0872802734375
0.991	9.99969482422	0.0921630859375
0.9915	9.99969482422	0.0921630859375
0.992	9.99969482422	0.0872802734375
0.9925	9.99969482422	0.0872802734375
0.993	9.99969482422	0.0921630859375
0.9935	9.99969482422	0.0921630859375
0.994	9.99969482422	0.0921630859375
0.9945	9.99969482422	0.0872802734375
0.995	9.99969482422	0.0921630859375
0.9955	9.16290283203	0.0823974609375
0.996	-3.01574707031	0.0921630859375
0.9965	-9.755859375	0.0823974609375
[truncated: 998,000+ more rows]
