# Supplementary material for: The AAA+ ATPase RavA and its binding partner ViaA modulate E. coli aminoglycoside sensitivity through interaction with the inner membrane
Source: Nat Commun. 2022 Sep 20;13:5502. doi: 10.1038/s41467-022-32992-9 (PMC9489729; doi:10.1038/s41467-022-32992-9)
Supplement: Supplementary file 4 — Source Data [file 41467_2022_32992_MOESM4_ESM.zip › Source_Data/FigureS7/FigureS7B.txt]

Vernier Format 2
181226ac.gmbl 26.12.2018 14:39:16 .
Latest
Time	Potential 1	Potential 2
t	Pot 1	Pot 2
s	V	V
0	-2.57873535156	0.0872802734375
0.0005	9.76013183594	0.0872802734375
0.001	9.99969482422	0.0872802734375
0.0015	9.99969482422	0.0921630859375
0.002	9.99969482422	0.0872802734375
0.0025	9.99969482422	0.0823974609375
0.003	9.99969482422	0.0872802734375
0.0035	9.99969482422	0.0921630859375
0.004	9.99969482422	0.0872802734375
0.0045	9.99969482422	0.0872802734375
0.005	9.99969482422	0.0872802734375
0.0055	9.99969482422	0.0921630859375
0.006	9.99969482422	0.0921630859375
0.0065	9.99969482422	0.0872802734375
0.007	9.99969482422	0.0872802734375
0.0075	9.99969482422	0.0872802734375
0.008	9.99969482422	0.0921630859375
0.0085	9.99969482422	0.0872802734375
0.009	9.99969482422	0.0872802734375
0.0095	9.99969482422	0.0823974609375
0.01	2.10235595703	0.0823974609375
0.0105	-9.755859375	0.0872802734375
0.011	-9.755859375	0.0872802734375
0.0115	-9.755859375	0.0823974609375
0.012	-9.755859375	0.0823974609375
0.0125	-9.755859375	0.0872802734375
0.013	-9.755859375	0.0872802734375
0.0135	-9.755859375	0.0823974609375
0.014	-9.755859375	0.0823974609375
0.0145	-9.755859375	0.0823974609375
0.015	-9.755859375	0.0872802734375
0.0155	-9.755859375	0.0872802734375
0.016	-9.755859375	0.0872802734375
0.0165	-9.755859375	0.0823974609375
0.017	-9.755859375	0.0823974609375
0.0175	-9.755859375	0.0872802734375
0.018	-9.755859375	0.0872802734375
0.0185	-9.755859375	0.0872802734375
0.019	-9.755859375	0.0823974609375
0.0195	-9.755859375	0.0872802734375
0.02	-2.59826660156	0.0872802734375
0.0205	9.74578857422	0.0872802734375
0.021	9.99969482422	0.0823974609375
0.0215	9.99969482422	0.0872802734375
0.022	9.99969482422	0.0823974609375
0.0225	9.99969482422	0.0872802734375
0.023	9.99969482422	0.0872802734375
0.0235	9.99969482422	0.0872802734375
0.024	9.99969482422	0.0823974609375
0.0245	9.99969482422	0.0921630859375
0.025	9.99969482422	0.0872802734375
0.0255	9.99969482422	0.0921630859375
0.026	9.99969482422	0.0823974609375
0.0265	9.99969482422	0.0872802734375
0.027	9.99969482422	0.0921630859375
0.0275	9.99969482422	0.0921630859375
0.028	9.99969482422	0.0823974609375
0.0285	9.99969482422	0.0872802734375
0.029	9.99969482422	0.0921630859375
0.0295	9.99969482422	0.0872802734375
0.03	2.36450195313	0.0872802734375
0.0305	-9.755859375	0.0823974609375
0.031	-9.755859375	0.0823974609375
0.0315	-9.755859375	0.0872802734375
0.032	-9.755859375	0.0872802734375
0.0325	-9.755859375	0.0823974609375
0.033	-9.755859375	0.0823974609375
0.0335	-9.755859375	0.0872802734375
0.034	-9.755859375	0.0872802734375
0.0345	-9.755859375	0.0872802734375
0.035	-9.755859375	0.0823974609375
0.0355	-9.755859375	0.0823974609375
0.036	-9.755859375	0.0872802734375
0.0365	-9.755859375	0.0872802734375
0.037	-9.755859375	0.0823974609375
0.0375	-9.755859375	0.0823974609375
0.038	-9.755859375	0.0823974609375
0.0385	-9.755859375	0.0872802734375
0.039	-9.755859375	0.0823974609375
0.0395	-9.755859375	0.0872802734375
0.04	-2.76824951172	0.0823974609375
0.0405	9.6728515625	0.0872802734375
0.041	9.99969482422	0.0872802734375
0.0415	9.99969482422	0.0872802734375
0.042	9.99969482422	0.0872802734375
0.0425	9.99969482422	0.0872802734375
0.043	9.99969482422	0.0872802734375
0.0435	9.99969482422	0.0921630859375
0.044	9.99969482422	0.0872802734375
0.0445	9.99969482422	0.0823974609375
0.045	9.99969482422	0.0872802734375
0.0455	9.99969482422	0.0872802734375
0.046	9.99969482422	0.0872802734375
0.0465	9.99969482422	0.0921630859375
0.047	9.99969482422	0.0872802734375
0.0475	9.99969482422	0.0872802734375
0.048	9.99969482422	0.0921630859375
0.0485	9.99969482422	0.0872802734375
0.049	9.99969482422	0.0823974609375
0.0495	9.99969482422	0.0872802734375
0.05	2.607421875	0.0872802734375
0.0505	-9.61029052734	0.0872802734375
0.051	-9.755859375	0.0872802734375
0.0515	-9.755859375	0.0823974609375
0.052	-9.755859375	0.0823974609375
0.0525	-9.755859375	0.0872802734375
0.053	-9.755859375	0.0872802734375
0.0535	-9.755859375	0.0823974609375
0.054	-9.755859375	0.0823974609375
0.0545	-9.755859375	0.0872802734375
0.055	-9.755859375	0.0872802734375
0.0555	-9.755859375	0.0872802734375
0.056	-9.755859375	0.0872802734375
0.0565	-9.755859375	0.0823974609375
0.057	-9.755859375	0.0872802734375
0.0575	-9.755859375	0.0872802734375
0.058	-9.755859375	0.0872802734375
0.0585	-9.755859375	0.0823974609375
0.059	-9.755859375	0.0872802734375
0.0595	-9.755859375	0.0872802734375
0.06	-2.94799804688	0.0872802734375
0.0605	9.47357177734	0.0872802734375
0.061	9.99969482422	0.0823974609375
0.0615	9.99969482422	0.0823974609375
0.062	9.99969482422	0.0872802734375
0.0625	9.99969482422	0.0921630859375
0.063	9.99969482422	0.0872802734375
0.0635	9.99969482422	0.0872802734375
0.064	9.99969482422	0.0921630859375
0.0645	9.99969482422	0.0872802734375
0.065	9.99969482422	0.0872802734375
0.0655	9.99969482422	0.0872802734375
0.066	9.99969482422	0.0872802734375
0.0665	9.99969482422	0.0823974609375
0.067	9.99969482422	0.0921630859375
0.0675	9.99969482422	0.0872802734375
0.068	9.99969482422	0.0921630859375
0.0685	9.99969482422	0.0823974609375
0.069	9.99969482422	0.0872802734375
0.0695	9.99969482422	0.0872802734375
0.07	2.79174804688	0.0872802734375
0.0705	-9.43054199219	0.0823974609375
0.071	-9.755859375	0.0823974609375
0.0715	-9.755859375	0.0823974609375
0.072	-9.755859375	0.0872802734375
0.0725	-9.755859375	0.0872802734375
0.073	-9.755859375	0.0823974609375
0.0735	-9.755859375	0.0823974609375
0.074	-9.755859375	0.0823974609375
0.0745	-9.755859375	0.0872802734375
0.075	-9.755859375	0.0872802734375
0.0755	-9.755859375	0.0823974609375
0.076	-9.755859375	0.0823974609375
0.0765	-9.755859375	0.0872802734375
0.077	-9.755859375	0.0872802734375
0.0775	-9.755859375	0.0872802734375
0.078	-9.755859375	0.0823974609375
0.0785	-9.755859375	0.0823974609375
0.079	-9.755859375	0.0872802734375
0.0795	-9.755859375	0.0872802734375
0.08	-2.99652099609	0.0872802734375
0.0805	9.54650878906	0.0823974609375
0.081	9.99969482422	0.0823974609375
0.0815	9.99969482422	0.0872802734375
0.082	9.99969482422	0.0921630859375
0.0825	9.99969482422	0.0872802734375
0.083	9.99969482422	0.0872802734375
0.0835	9.99969482422	0.0872802734375
0.084	9.99969482422	0.0921630859375
0.0845	9.99969482422	0.0872802734375
0.085	9.99969482422	0.0823974609375
0.0855	9.99969482422	0.0823974609375
0.086	9.99969482422	0.0921630859375
0.0865	9.99969482422	0.0872802734375
0.087	9.99969482422	0.0872802734375
0.0875	9.99969482422	0.0872802734375
0.088	9.99969482422	0.0872802734375
0.0885	9.99969482422	0.0921630859375
0.089	9.99969482422	0.0872802734375
0.0895	9.99969482422	0.0872802734375
0.09	3.01513671875	0.0872802734375
0.0905	-9.07135009766	0.0823974609375
0.091	-9.755859375	0.0823974609375
0.0915	-9.755859375	0.0872802734375
0.092	-9.755859375	0.0872802734375
0.0925	-9.755859375	0.0823974609375
0.093	-9.755859375	0.0823974609375
0.0935	-9.755859375	0.0872802734375
0.094	-9.755859375	0.0872802734375
0.0945	-9.755859375	0.0823974609375
0.095	-9.755859375	0.0823974609375
0.0955	-9.755859375	0.0823974609375
0.096	-9.755859375	0.0872802734375
0.0965	-9.755859375	0.0872802734375
0.097	-9.755859375	0.0872802734375
0.0975	-9.755859375	0.0823974609375
0.098	-9.755859375	0.0823974609375
0.0985	-9.755859375	0.0872802734375
0.099	-9.755859375	0.0872802734375
0.0995	-9.755859375	0.0823974609375
0.1	-3.07403564453	0.0823974609375
0.1005	9.46411132813	0.0872802734375
0.101	9.99969482422	0.0872802734375
0.1015	9.99969482422	0.0872802734375
0.102	9.99969482422	0.0872802734375
0.1025	9.99969482422	0.0921630859375
0.103	9.99969482422	0.0872802734375
0.1035	9.99969482422	0.0921630859375
0.104	9.99969482422	0.0872802734375
0.1045	9.99969482422	0.0872802734375
0.105	9.99969482422	0.0872802734375
0.1055	9.99969482422	0.0921630859375
0.106	9.99969482422	0.0872802734375
0.1065	9.99969482422	0.0921630859375
0.107	9.99969482422	0.0872802734375
0.1075	9.99969482422	0.0872802734375
0.108	9.99969482422	0.0921630859375
0.1085	9.99969482422	0.0872802734375
0.109	9.99969482422	0.0823974609375
0.1095	9.99969482422	0.0921630859375
0.11	3.26782226563	0.0872802734375
0.1105	-8.85284423828	0.0872802734375
0.111	-9.755859375	0.0872802734375
0.1115	-9.755859375	0.0823974609375
0.112	-9.755859375	0.0823974609375
0.1125	-9.755859375	0.0872802734375
0.113	-9.755859375	0.0872802734375
0.1135	-9.755859375	0.0872802734375
0.114	-9.755859375	0.0823974609375
0.1145	-9.755859375	0.0823974609375
0.115	-9.755859375	0.0823974609375
0.1155	-9.755859375	0.0872802734375
0.116	-9.755859375	0.0823974609375
0.1165	-9.755859375	0.0823974609375
0.117	-9.755859375	0.0872802734375
0.1175	-9.755859375	0.0872802734375
0.118	-9.755859375	0.0872802734375
0.1185	-9.755859375	0.0872802734375
0.119	-9.755859375	0.0823974609375
0.1195	-9.755859375	0.0872802734375
0.12	-3.16650390625	0.0872802734375
0.1205	9.39605712891	0.0872802734375
0.121	9.99969482422	0.0872802734375
0.1215	9.99969482422	0.0872802734375
0.122	9.99969482422	0.0872802734375
0.1225	9.99969482422	0.0872802734375
0.123	9.99969482422	0.0872802734375
0.1235	9.99969482422	0.0921630859375
0.124	9.99969482422	0.0872802734375
0.1245	9.99969482422	0.0872802734375
0.125	9.99969482422	0.0872802734375
0.1255	9.99969482422	0.0872802734375
0.126	9.99969482422	0.0823974609375
0.1265	9.99969482422	0.0872802734375
0.127	9.99969482422	0.0921630859375
0.1275	9.99969482422	0.0872802734375
0.128	9.99969482422	0.0872802734375
0.1285	9.99969482422	0.0872802734375
0.129	9.99969482422	0.0872802734375
0.1295	9.99969482422	0.0872802734375
0.13	3.466796875	0.0872802734375
0.1305	-8.66333007813	0.0872802734375
0.131	-9.755859375	0.0823974609375
0.1315	-9.755859375	0.0823974609375
0.132	-9.755859375	0.0823974609375
0.1325	-9.755859375	0.0872802734375
0.133	-9.755859375	0.0872802734375
0.1335	-9.755859375	0.0823974609375
0.134	-9.755859375	0.0823974609375
0.1345	-9.755859375	0.0872802734375
0.135	-9.755859375	0.0823974609375
0.1355	-9.755859375	0.0872802734375
0.136	-9.755859375	0.0872802734375
0.1365	-9.755859375	0.0872802734375
0.137	-9.755859375	0.0823974609375
0.1375	-9.755859375	0.0823974609375
0.138	-9.755859375	0.0872802734375
0.1385	-9.755859375	0.0872802734375
0.139	-9.755859375	0.0872802734375
0.1395	-9.755859375	0.0872802734375
0.14	-3.38012695313	0.0823974609375
0.1405	9.11437988281	0.0823974609375
0.141	9.99969482422	0.0872802734375
0.1415	9.99969482422	0.0872802734375
0.142	9.99969482422	0.0872802734375
0.1425	9.99969482422	0.0872802734375
0.143	9.99969482422	0.0872802734375
0.1435	9.99969482422	0.0872802734375
0.144	9.99969482422	0.0921630859375
0.1445	9.99969482422	0.0872802734375
0.145	9.99969482422	0.0872802734375
0.1455	9.99969482422	0.0921630859375
0.146	9.99969482422	0.0872802734375
0.1465	9.99969482422	0.0872802734375
0.147	9.99969482422	0.0872802734375
0.1475	9.99969482422	0.0872802734375
0.148	9.99969482422	0.0872802734375
0.1485	9.99969482422	0.0872802734375
0.149	9.99969482422	0.0872802734375
0.1495	9.99969482422	0.0872802734375
0.15	3.70971679688	0.0823974609375
0.1505	-8.48388671875	0.0872802734375
0.151	-9.755859375	0.0872802734375
0.1515	-9.755859375	0.0823974609375
0.152	-9.755859375	0.0872802734375
0.1525	-9.755859375	0.0823974609375
0.153	-9.755859375	0.0921630859375
0.1535	-9.755859375	0.0872802734375
0.154	-9.755859375	0.0872802734375
0.1545	-9.755859375	0.0823974609375
0.155	-9.755859375	0.0823974609375
0.1555	-9.755859375	0.0872802734375
0.156	-9.755859375	0.0872802734375
0.1565	-9.755859375	0.0823974609375
0.157	-9.755859375	0.0823974609375
0.1575	-9.755859375	0.0872802734375
0.158	-9.755859375	0.0872802734375
0.1585	-9.755859375	0.0823974609375
0.159	-9.755859375	0.0823974609375
0.1595	-9.755859375	0.0872802734375
0.16	-3.42376708984	0.0872802734375
0.1605	9.09973144531	0.0872802734375
0.161	9.99969482422	0.0872802734375
0.1615	9.99969482422	0.0823974609375
0.162	9.99969482422	0.0872802734375
0.1625	9.99969482422	0.0921630859375
0.163	9.99969482422	0.0921630859375
0.1635	9.99969482422	0.0872802734375
0.164	9.99969482422	0.0823974609375
0.1645	9.99969482422	0.0872802734375
0.165	9.99969482422	0.0921630859375
0.1655	9.99969482422	0.0872802734375
0.166	9.99969482422	0.0872802734375
0.1665	9.99969482422	0.0872802734375
0.167	9.99969482422	0.0921630859375
0.1675	9.99969482422	0.0872802734375
0.168	9.99969482422	0.0872802734375
0.1685	9.99969482422	0.0823974609375
0.169	9.99969482422	0.0872802734375
0.1695	9.99969482422	0.0872802734375
0.17	3.85528564453	0.0872802734375
0.1705	-8.25073242188	0.0872802734375
0.171	-9.755859375	0.0823974609375
0.1715	-9.755859375	0.0823974609375
0.172	-9.755859375	0.0872802734375
0.1725	-9.755859375	0.0872802734375
0.173	-9.755859375	0.0872802734375
0.1735	-9.755859375	0.0823974609375
0.174	-9.755859375	0.0823974609375
0.1745	-9.755859375	0.0872802734375
0.175	-9.755859375	0.0872802734375
0.1755	-9.755859375	0.0823974609375
0.176	-9.755859375	0.0823974609375
0.1765	-9.755859375	0.0872802734375
0.177	-9.755859375	0.0872802734375
0.1775	-9.755859375	0.0872802734375
0.178	-9.755859375	0.0823974609375
0.1785	-9.755859375	0.0823974609375
0.179	-9.755859375	0.0872802734375
0.1795	-9.755859375	0.0872802734375
0.18	-3.6083984375	0.0872802734375
0.1805	8.92486572266	0.0823974609375
0.181	9.99969482422	0.0872802734375
0.1815	9.99969482422	0.0872802734375
0.182	9.99969482422	0.0921630859375
0.1825	9.99969482422	0.0921630859375
0.183	9.99969482422	0.0872802734375
0.1835	9.99969482422	0.0872802734375
0.184	9.99969482422	0.0921630859375
0.1845	9.99969482422	0.0872802734375
0.185	9.99969482422	0.0872802734375
0.1855	9.99969482422	0.0872802734375
0.186	9.99969482422	0.0872802734375
0.1865	9.99969482422	0.0872802734375
0.187	9.99969482422	0.0921630859375
0.1875	9.99969482422	0.0872802734375
0.188	9.99969482422	0.0872802734375
0.1885	9.99969482422	0.0823974609375
0.189	9.99969482422	0.0872802734375
0.1895	9.99969482422	0.0921630859375
0.19	4.03991699219	0.0823974609375
0.1905	-8.0126953125	0.0823974609375
0.191	-9.755859375	0.0823974609375
0.1915	-9.755859375	0.0872802734375
0.192	-9.755859375	0.0872802734375
0.1925	-9.755859375	0.0823974609375
0.193	-9.755859375	0.0823974609375
0.1935	-9.755859375	0.0872802734375
0.194	-9.755859375	0.0872802734375
0.1945	-9.755859375	0.0872802734375
0.195	-9.755859375	0.0823974609375
0.1955	-9.755859375	0.0872802734375
0.196	-9.755859375	0.0872802734375
0.1965	-9.755859375	0.0872802734375
0.197	-9.755859375	0.0823974609375
0.1975	-9.755859375	0.0823974609375
0.198	-9.755859375	0.0872802734375
0.1985	-9.755859375	0.0872802734375
0.199	-9.755859375	0.0872802734375
0.1995	-9.755859375	0.0823974609375
0.2	-3.75396728516	0.0823974609375
0.2005	8.69201660156	0.0823974609375
0.201	9.99969482422	0.0872802734375
0.2015	9.99969482422	0.0872802734375
0.202	9.99969482422	0.0872802734375
0.2025	9.99969482422	0.0872802734375
0.203	9.99969482422	0.0872802734375
0.2035	9.99969482422	0.0921630859375
0.204	9.99969482422	0.0921630859375
0.2045	9.99969482422	0.0872802734375
0.205	9.99969482422	0.0872802734375
0.2055	9.99969482422	0.0872802734375
0.206	9.99969482422	0.0921630859375
0.2065	9.99969482422	0.0872802734375
0.207	9.99969482422	0.0872802734375
0.2075	9.99969482422	0.0872802734375
0.208	9.99969482422	0.0872802734375
0.2085	9.99969482422	0.0872802734375
0.209	9.99969482422	0.0872802734375
0.2095	9.99969482422	0.0872802734375
0.21	4.15161132813	0.0823974609375
0.2105	-7.89611816406	0.0872802734375
0.211	-9.755859375	0.0872802734375
0.2115	-9.755859375	0.0823974609375
0.212	-9.755859375	0.0823974609375
0.2125	-9.755859375	0.0872802734375
0.213	-9.755859375	0.0823974609375
0.2135	-9.755859375	0.0872802734375
0.214	-9.755859375	0.0823974609375
0.2145	-9.755859375	0.0823974609375
0.215	-9.755859375	0.0823974609375
0.2155	-9.755859375	0.0872802734375
0.216	-9.755859375	0.0823974609375
0.2165	-9.755859375	0.0823974609375
0.217	-9.755859375	0.0872802734375
0.2175	-9.755859375	0.0872802734375
0.218	-9.755859375	0.0872802734375
0.2185	-9.755859375	0.0872802734375
0.219	-9.755859375	0.0872802734375
0.2195	-9.755859375	0.0823974609375
0.22	-3.89953613281	0.0872802734375
0.2205	8.61419677734	0.0823974609375
0.221	9.99969482422	0.0823974609375
0.2215	9.99969482422	0.0823974609375
0.222	9.99969482422	0.0872802734375
0.2225	9.99969482422	0.0921630859375
0.223	9.99969482422	0.0872802734375
0.2235	9.99969482422	0.0872802734375
0.224	9.99969482422	0.0872802734375
0.2245	9.99969482422	0.0921630859375
0.225	9.99969482422	0.0872802734375
0.2255	9.99969482422	0.0921630859375
0.226	9.99969482422	0.0872802734375
0.2265	9.99969482422	0.0872802734375
0.227	9.99969482422	0.0872802734375
0.2275	9.99969482422	0.0872802734375
0.228	9.99969482422	0.0823974609375
0.2285	9.99969482422	0.0872802734375
0.229	9.99969482422	0.0872802734375
0.2295	9.99969482422	0.0872802734375
0.23	4.3505859375	0.0872802734375
0.2305	-7.74078369141	0.0823974609375
0.231	-9.755859375	0.0823974609375
0.2315	-9.755859375	0.0823974609375
0.232	-9.755859375	0.0872802734375
0.2325	-9.755859375	0.0823974609375
0.233	-9.755859375	0.0823974609375
0.2335	-9.755859375	0.0872802734375
0.234	-9.755859375	0.0872802734375
0.2345	-9.755859375	0.0872802734375
0.235	-9.755859375	0.0823974609375
0.2355	-9.755859375	0.0823974609375
0.236	-9.755859375	0.0872802734375
0.2365	-9.755859375	0.0872802734375
0.237	-9.755859375	0.0823974609375
0.2375	-9.755859375	0.0823974609375
0.238	-9.755859375	0.0823974609375
0.2385	-9.755859375	0.0872802734375
0.239	-9.755859375	0.0872802734375
0.2395	-9.755859375	0.0823974609375
0.24	-4.05517578125	0.0823974609375
0.2405	8.45397949219	0.0872802734375
0.241	9.99969482422	0.0872802734375
0.2415	9.99969482422	0.0872802734375
0.242	9.99969482422	0.0823974609375
0.2425	9.99969482422	0.0872802734375
0.243	9.99969482422	0.0872802734375
0.2435	9.99969482422	0.0872802734375
0.244	9.99969482422	0.0872802734375
0.2445	9.99969482422	0.0872802734375
0.245	9.99969482422	0.0872802734375
0.2455	9.99969482422	0.0921630859375
0.246	9.99969482422	0.0872802734375
0.2465	9.99969482422	0.0872802734375
0.247	9.99969482422	0.0872802734375
0.2475	9.99969482422	0.0921630859375
0.248	9.99969482422	0.0872802734375
0.2485	9.99969482422	0.0872802734375
0.249	9.99969482422	0.0823974609375
0.2495	9.99969482422	0.0823974609375
0.25	4.60327148438	0.0823974609375
0.2505	-7.48352050781	0.0872802734375
0.251	-9.755859375	0.0823974609375
0.2515	-9.755859375	0.0823974609375
0.252	-9.755859375	0.0823974609375
0.2525	-9.755859375	0.0872802734375
0.253	-9.755859375	0.0823974609375
0.2535	-9.755859375	0.0823974609375
0.254	-9.755859375	0.0823974609375
0.2545	-9.755859375	0.0872802734375
0.255	-9.755859375	0.0872802734375
0.2555	-9.755859375	0.0872802734375
0.256	-9.755859375	0.0823974609375
0.2565	-9.755859375	0.0823974609375
0.257	-9.755859375	0.0872802734375
0.2575	-9.755859375	0.0872802734375
0.258	-9.755859375	0.0823974609375
0.2585	-9.755859375	0.0823974609375
0.259	-9.755859375	0.0872802734375
0.2595	-9.755859375	0.0872802734375
0.26	-4.01123046875	0.0872802734375
0.2605	8.32275390625	0.0872802734375
0.261	9.99969482422	0.0872802734375
0.2615	9.99969482422	0.0872802734375
0.262	9.99969482422	0.0921630859375
0.2625	9.99969482422	0.0921630859375
0.263	9.99969482422	0.0823974609375
0.2635	9.99969482422	0.0823974609375
0.264	9.99969482422	0.0921630859375
0.2645	9.99969482422	0.0872802734375
0.265	9.99969482422	0.0872802734375
0.2655	9.99969482422	0.0823974609375
0.266	9.99969482422	0.0872802734375
0.2665	9.99969482422	0.0872802734375
0.267	9.99969482422	0.0872802734375
0.2675	9.99969482422	0.0872802734375
0.268	9.99969482422	0.0872802734375
0.2685	9.99969482422	0.0872802734375
0.269	9.99969482422	0.0921630859375
0.2695	9.99969482422	0.0872802734375
0.27	4.17083740234	0.0823974609375
0.2705	-7.53204345703	0.0823974609375
0.271	-9.755859375	0.0872802734375
0.2715	-9.755859375	0.0872802734375
0.272	-9.755859375	0.0872802734375
0.2725	-9.755859375	0.0823974609375
0.273	-9.755859375	0.0872802734375
0.2735	-9.755859375	0.0823974609375
0.274	-9.755859375	0.0872802734375
0.2745	-9.755859375	0.0823974609375
0.275	-9.755859375	0.0823974609375
0.2755	-9.755859375	0.0823974609375
0.276	-9.755859375	0.0872802734375
0.2765	-9.755859375	0.0823974609375
0.277	-9.755859375	0.0823974609375
0.2775	-9.755859375	0.0823974609375
0.278	-9.755859375	0.0823974609375
0.2785	-9.755859375	0.0872802734375
0.279	-9.755859375	0.0872802734375
0.2795	-9.755859375	0.0823974609375
0.28	-3.81225585938	0.0872802734375
0.2805	8.37615966797	0.0872802734375
0.281	9.99969482422	0.0872802734375
0.2815	9.99969482422	0.0872802734375
0.282	9.99969482422	0.0823974609375
0.2825	9.99969482422	0.0872802734375
0.283	9.99969482422	0.0872802734375
0.2835	9.99969482422	0.0872802734375
0.284	9.99969482422	0.0872802734375
0.2845	9.99969482422	0.0823974609375
0.285	9.99969482422	0.0872802734375
0.2855	9.99969482422	0.0872802734375
0.286	9.99969482422	0.0872802734375
0.2865	9.99969482422	0.0872802734375
0.287	9.99969482422	0.0872802734375
0.2875	9.99969482422	0.0872802734375
0.288	9.99969482422	0.0921630859375
0.2885	9.99969482422	0.0872802734375
0.289	9.99969482422	0.0872802734375
0.2895	9.99969482422	0.0823974609375
0.29	4.22912597656	0.0823974609375
0.2905	-7.47375488281	0.0872802734375
0.291	-9.755859375	0.0872802734375
0.2915	-9.755859375	0.0823974609375
0.292	-9.755859375	0.0823974609375
0.2925	-9.755859375	0.0823974609375
0.293	-9.755859375	0.0872802734375
0.2935	-9.755859375	0.0823974609375
0.294	-9.755859375	0.0823974609375
0.2945	-9.755859375	0.0823974609375
0.295	-9.755859375	0.0872802734375
0.2955	-9.755859375	0.0872802734375
0.296	-9.755859375	0.0872802734375
0.2965	-9.755859375	0.0823974609375
0.297	-9.755859375	0.0872802734375
0.2975	-9.755859375	0.0823974609375
0.298	-9.755859375	0.0872802734375
0.2985	-9.755859375	0.0823974609375
0.299	-9.755859375	0.0823974609375
0.2995	-9.755859375	0.0872802734375
0.3	-4.08905029297	0.0872802734375
0.3005	7.95379638672	0.0872802734375
0.301	9.99969482422	0.0872802734375
0.3015	9.99969482422	0.0823974609375
0.302	9.99969482422	0.0872802734375
0.3025	9.99969482422	0.0872802734375
0.303	9.99969482422	0.0872802734375
0.3035	9.99969482422	0.0872802734375
0.304	9.99969482422	0.0872802734375
0.3045	9.99969482422	0.0921630859375
0.305	9.99969482422	0.0823974609375
0.3055	9.99969482422	0.0872802734375
0.306	9.99969482422	0.0872802734375
0.3065	9.99969482422	0.0872802734375
0.307	9.99969482422	0.0872802734375
0.3075	9.99969482422	0.0872802734375
0.308	9.99969482422	0.0872802734375
0.3085	9.99969482422	0.0872802734375
0.309	9.99969482422	0.0872802734375
0.3095	9.99969482422	0.0872802734375
0.31	4.85076904297	0.0872802734375
0.3105	-6.93481445313	0.0872802734375
0.311	-9.755859375	0.0823974609375
0.3115	-9.755859375	0.0823974609375
0.312	-9.755859375	0.0872802734375
0.3125	-9.755859375	0.0872802734375
0.313	-9.755859375	0.0872802734375
0.3135	-9.755859375	0.0823974609375
0.314	-9.755859375	0.0872802734375
0.3145	-9.755859375	0.0872802734375
0.315	-9.755859375	0.0872802734375
0.3155	-9.755859375	0.0823974609375
0.316	-9.755859375	0.0823974609375
0.3165	-9.755859375	0.0872802734375
0.317	-9.755859375	0.0872802734375
0.3175	-9.755859375	0.0872802734375
0.318	-9.755859375	0.0872802734375
0.3185	-9.755859375	0.0823974609375
0.319	-9.755859375	0.0872802734375
0.3195	-9.755859375	0.0872802734375
0.32	-4.74945068359	0.0872802734375
0.3205	7.47802734375	0.0872802734375
0.321	9.99969482422	0.0872802734375
0.3215	9.99969482422	0.0921630859375
0.322	9.99969482422	0.0872802734375
0.3225	9.99969482422	0.0872802734375
0.323	9.99969482422	0.0921630859375
0.3235	9.99969482422	0.0921630859375
0.324	9.99969482422	0.0872802734375
0.3245	9.99969482422	0.0872802734375
0.325	9.99969482422	0.0823974609375
0.3255	9.99969482422	0.0921630859375
0.326	9.99969482422	0.0872802734375
0.3265	9.99969482422	0.0823974609375
0.327	9.99969482422	0.0823974609375
0.3275	9.99969482422	0.0921630859375
0.328	9.99969482422	0.0872802734375
0.3285	9.99969482422	0.0921630859375
0.329	9.99969482422	0.0823974609375
0.3295	9.99969482422	0.0872802734375
0.33	5.06439208984	0.0872802734375
0.3305	-6.83258056641	0.0921630859375
0.331	-9.755859375	0.0872802734375
0.3315	-9.755859375	0.0823974609375
0.332	-9.755859375	0.0823974609375
0.3325	-9.755859375	0.0872802734375
0.333	-9.755859375	0.0872802734375
0.3335	-9.755859375	0.0823974609375
0.334	-9.755859375	0.0823974609375
0.3345	-9.755859375	0.0872802734375
0.335	-9.755859375	0.0872802734375
0.3355	-9.755859375	0.0823974609375
0.336	-9.755859375	0.0872802734375
0.3365	-9.755859375	0.0823974609375
0.337	-9.755859375	0.0872802734375
0.3375	-9.755859375	0.0872802734375
0.338	-9.755859375	0.0823974609375
0.3385	-9.755859375	0.0872802734375
0.339	-9.755859375	0.0823974609375
0.3395	-9.755859375	0.0872802734375
0.34	-4.95330810547	0.0872802734375
0.3405	7.39532470703	0.0823974609375
0.341	9.99969482422	0.0872802734375
0.3415	9.99969482422	0.0872802734375
0.342	9.99969482422	0.0872802734375
0.3425	9.99969482422	0.0872802734375
0.343	9.99969482422	0.0872802734375
0.3435	9.99969482422	0.0872802734375
0.344	9.99969482422	0.0872802734375
0.3445	9.99969482422	0.0872802734375
0.345	9.99969482422	0.0872802734375
0.3455	9.99969482422	0.0872802734375
0.346	9.99969482422	0.0872802734375
0.3465	9.99969482422	0.0872802734375
0.347	9.99969482422	0.0823974609375
0.3475	9.99969482422	0.0872802734375
0.348	9.99969482422	0.0872802734375
0.3485	9.99969482422	0.0872802734375
0.349	9.99969482422	0.0872802734375
0.3495	9.99969482422	0.0823974609375
0.35	5.17608642578	0.0872802734375
0.3505	-6.67724609375	0.0872802734375
0.351	-9.755859375	0.0872802734375
0.3515	-9.755859375	0.0823974609375
0.352	-9.755859375	0.0872802734375
0.3525	-9.755859375	0.0823974609375
0.353	-9.755859375	0.0872802734375
0.3535	-9.755859375	0.0823974609375
0.354	-9.755859375	0.0823974609375
0.3545	-9.755859375	0.0823974609375
0.355	-9.755859375	0.0872802734375
0.3555	-9.755859375	0.0872802734375
0.356	-9.755859375	0.0823974609375
0.3565	-9.755859375	0.0872802734375
0.357	-9.755859375	0.0823974609375
0.3575	-9.755859375	0.0872802734375
0.358	-9.755859375	0.0872802734375
0.3585	-9.755859375	0.0823974609375
0.359	-9.755859375	0.0872802734375
0.3595	-9.755859375	0.0823974609375
0.36	-5.07965087891	0.0872802734375
0.3605	7.26898193359	0.0872802734375
0.361	9.99969482422	0.0872802734375
0.3615	9.99969482422	0.0823974609375
0.362	9.99969482422	0.0872802734375
0.3625	9.99969482422	0.0872802734375
0.363	9.99969482422	0.0823974609375
0.3635	9.99969482422	0.0823974609375
0.364	9.99969482422	0.0872802734375
0.3645	9.99969482422	0.0872802734375
0.365	9.99969482422	0.0921630859375
0.3655	9.99969482422	0.0823974609375
0.366	9.99969482422	0.0872802734375
0.3665	9.99969482422	0.0872802734375
0.367	9.99969482422	0.0921630859375
0.3675	9.99969482422	0.0872802734375
0.368	9.99969482422	0.0823974609375
0.3685	9.99969482422	0.0823974609375
0.369	9.99969482422	0.0921630859375
0.3695	9.99969482422	0.0921630859375
0.37	5.28778076172	0.0823974609375
0.3705	-6.61407470703	0.0823974609375
0.371	-9.755859375	0.0823974609375
0.3715	-9.755859375	0.0872802734375
0.372	-9.755859375	0.0872802734375
0.3725	-9.755859375	0.0823974609375
0.373	-9.755859375	0.0823974609375
0.3735	-9.755859375	0.0823974609375
0.374	-9.755859375	0.0872802734375
0.3745	-9.755859375	0.0872802734375
0.375	-9.755859375	0.0872802734375
0.3755	-9.755859375	0.0823974609375
0.376	-9.755859375	0.0872802734375
0.3765	-9.755859375	0.0872802734375
0.377	-9.755859375	0.0872802734375
0.3775	-9.755859375	0.0823974609375
0.378	-9.755859375	0.0823974609375
0.3785	-9.755859375	0.0823974609375
0.379	-9.755859375	0.0872802734375
0.3795	-9.755859375	0.0823974609375
0.38	-5.32745361328	0.0823974609375
0.3805	6.94854736328	0.0872802734375
0.381	9.99969482422	0.0872802734375
0.3815	9.99969482422	0.0872802734375
0.382	9.99969482422	0.0872802734375
0.3825	9.99969482422	0.0823974609375
0.383	9.99969482422	0.0872802734375
0.3835	9.99969482422	0.0921630859375
0.384	9.99969482422	0.0872802734375
0.3845	9.99969482422	0.0872802734375
0.385	9.99969482422	0.0872802734375
0.3855	9.99969482422	0.0872802734375
0.386	9.99969482422	0.0872802734375
0.3865	9.99969482422	0.0872802734375
0.387	9.99969482422	0.0872802734375
0.3875	9.99969482422	0.0872802734375
0.388	9.99969482422	0.0872802734375
0.3885	9.99969482422	0.0872802734375
0.389	9.99969482422	0.0872802734375
0.3895	9.99969482422	0.0823974609375
0.39	5.50140380859	0.0872802734375
0.3905	-6.45385742188	0.0823974609375
0.391	-9.755859375	0.0872802734375
0.3915	-9.755859375	0.0823974609375
0.392	-9.755859375	0.0872802734375
0.3925	-9.755859375	0.0872802734375
0.393	-9.755859375	0.0872802734375
0.3935	-9.755859375	0.0872802734375
0.394	-9.755859375	0.0823974609375
0.3945	-9.755859375	0.0823974609375
0.395	-9.755859375	0.0872802734375
0.3955	-9.755859375	0.0872802734375
0.396	-9.755859375	0.0872802734375
0.3965	-9.755859375	0.0872802734375
0.397	-9.755859375	0.0872802734375
0.3975	-9.755859375	0.0872802734375
0.398	-9.755859375	0.0872802734375
0.3985	-9.755859375	0.0823974609375
0.399	-9.755859375	0.0872802734375
0.3995	-9.755859375	0.0823974609375
0.4	-5.39520263672	0.0872802734375
0.4005	6.81274414063	0.0872802734375
0.401	9.99969482422	0.0872802734375
0.4015	9.99969482422	0.0872802734375
0.402	9.99969482422	0.0872802734375
0.4025	9.99969482422	0.0872802734375
0.403	9.99969482422	0.0872802734375
0.4035	9.99969482422	0.0921630859375
0.404	9.99969482422	0.0872802734375
0.4045	9.99969482422	0.0872802734375
0.405	9.99969482422	0.0872802734375
0.4055	9.99969482422	0.0872802734375
0.406	9.99969482422	0.0872802734375
0.4065	9.99969482422	0.0872802734375
0.407	9.99969482422	0.0921630859375
0.4075	9.99969482422	0.0872802734375
0.408	9.99969482422	0.0823974609375
0.4085	9.99969482422	0.0823974609375
0.409	9.99969482422	0.0872802734375
0.4095	9.99969482422	0.0872802734375
0.41	5.56945800781	0.0823974609375
0.4105	-6.32781982422	0.0823974609375
0.411	-9.755859375	0.0823974609375
0.4115	-9.755859375	0.0872802734375
0.412	-9.755859375	0.0823974609375
0.4125	-9.755859375	0.0872802734375
0.413	-9.755859375	0.0823974609375
0.4135	-9.755859375	0.0823974609375
0.414	-9.755859375	0.0872802734375
0.4145	-9.755859375	0.0872802734375
0.415	-9.755859375	0.0823974609375
0.4155	-9.755859375	0.0823974609375
0.416	-9.755859375	0.0872802734375
0.4165	-9.755859375	0.0872802734375
0.417	-9.755859375	0.0872802734375
0.4175	-9.755859375	0.0872802734375
0.418	-9.755859375	0.0872802734375
0.4185	-9.755859375	0.0872802734375
0.419	-9.755859375	0.0872802734375
0.4195	-9.755859375	0.0872802734375
0.42	-5.52154541016	0.0823974609375
0.4205	6.67663574219	0.0872802734375
0.421	9.99969482422	0.0872802734375
0.4215	9.99969482422	0.0921630859375
0.422	9.99969482422	0.0872802734375
0.4225	9.99969482422	0.0872802734375
0.423	9.99969482422	0.0872802734375
0.4235	9.99969482422	0.0872802734375
0.424	9.99969482422	0.0872802734375
0.4245	9.99969482422	0.0872802734375
0.425	9.99969482422	0.0872802734375
0.4255	9.99969482422	0.0872802734375
0.426	9.99969482422	0.0921630859375
0.4265	9.99969482422	0.0872802734375
0.427	9.99969482422	0.0872802734375
0.4275	9.99969482422	0.0823974609375
0.428	9.99969482422	0.0872802734375
0.4285	9.99969482422	0.0921630859375
0.429	9.99969482422	0.0872802734375
0.4295	9.99969482422	0.0872802734375
0.43	5.71990966797	0.0823974609375
0.4305	-6.12854003906	0.0823974609375
0.431	-9.755859375	0.0872802734375
0.4315	-9.755859375	0.0823974609375
0.432	-9.755859375	0.0823974609375
0.4325	-9.755859375	0.0823974609375
0.433	-9.755859375	0.0823974609375
0.4335	-9.755859375	0.0872802734375
0.434	-9.755859375	0.0872802734375
0.4345	-9.755859375	0.0872802734375
0.435	-9.755859375	0.0823974609375
0.4355	-9.755859375	0.0823974609375
0.436	-9.755859375	0.0872802734375
0.4365	-9.755859375	0.0872802734375
0.437	-9.755859375	0.0823974609375
0.4375	-9.755859375	0.0872802734375
0.438	-9.755859375	0.0872802734375
0.4385	-9.755859375	0.0823974609375
0.439	-9.755859375	0.0872802734375
0.4395	-9.755859375	0.0823974609375
0.44	-5.68664550781	0.0823974609375
0.4405	6.46789550781	0.0872802734375
0.441	9.99969482422	0.0872802734375
0.4415	9.99969482422	0.0872802734375
0.442	9.99969482422	0.0823974609375
0.4425	9.99969482422	0.0872802734375
0.443	9.99969482422	0.0921630859375
0.4435	9.99969482422	0.0921630859375
0.444	9.99969482422	0.0921630859375
0.4445	9.99969482422	0.0823974609375
0.445	9.99969482422	0.0872802734375
0.4455	9.99969482422	0.0921630859375
0.446	9.99969482422	0.0872802734375
0.4465	9.99969482422	0.0872802734375
0.447	9.99969482422	0.0872802734375
0.4475	9.99969482422	0.0921630859375
0.448	9.99969482422	0.0872802734375
0.4485	9.99969482422	0.0872802734375
0.449	9.99969482422	0.0872802734375
0.4495	9.99969482422	0.0921630859375
0.45	5.77819824219	0.0872802734375
0.4505	-5.95367431641	0.0872802734375
0.451	-9.755859375	0.0823974609375
0.4515	-9.755859375	0.0823974609375
0.452	-9.755859375	0.0872802734375
0.4525	-9.755859375	0.0872802734375
0.453	-9.755859375	0.0872802734375
0.4535	-9.755859375	0.0823974609375
0.454	-9.755859375	0.0872802734375
0.4545	-9.755859375	0.0872802734375
0.455	-9.755859375	0.0872802734375
0.4555	-9.755859375	0.0872802734375
0.456	-9.755859375	0.0823974609375
0.4565	-9.755859375	0.0823974609375
0.457	-9.755859375	0.0872802734375
0.4575	-9.755859375	0.0872802734375
0.458	-9.755859375	0.0823974609375
0.4585	-9.755859375	0.0823974609375
0.459	-9.755859375	0.0823974609375
0.4595	-9.755859375	0.0872802734375
0.46	-5.91979980469	0.0872802734375
0.4605	6.32690429688	0.0823974609375
0.461	9.99969482422	0.0823974609375
0.4615	9.99969482422	0.0872802734375
0.462	9.99969482422	0.0872802734375
0.4625	9.99969482422	0.0872802734375
0.463	9.99969482422	0.0872802734375
0.4635	9.99969482422	0.0823974609375
0.464	9.99969482422	0.0872802734375
0.4645	9.99969482422	0.0921630859375
0.465	9.99969482422	0.0872802734375
0.4655	9.99969482422	0.0872802734375
0.466	9.99969482422	0.0921630859375
0.4665	9.99969482422	0.0872802734375
0.467	9.99969482422	0.0921630859375
0.4675	9.99969482422	0.0872802734375
0.468	9.99969482422	0.0872802734375
0.4685	9.99969482422	0.0872802734375
0.469	9.99969482422	0.0872802734375
0.4695	9.99969482422	0.0872802734375
0.47	5.93383789063	0.0872802734375
0.4705	-5.81787109375	0.0823974609375
0.471	-9.755859375	0.0872802734375
0.4715	-9.755859375	0.0872802734375
0.472	-9.755859375	0.0872802734375
0.4725	-9.755859375	0.0823974609375
0.473	-9.755859375	0.0823974609375
0.4735	-9.755859375	0.0823974609375
0.474	-9.755859375	0.0872802734375
0.4745	-9.755859375	0.0872802734375
0.475	-9.755859375	0.0823974609375
0.4755	-9.755859375	0.0823974609375
0.476	-9.755859375	0.0823974609375
0.4765	-9.755859375	0.0823974609375
0.477	-9.755859375	0.0872802734375
0.4775	-9.755859375	0.0823974609375
0.478	-9.755859375	0.0872802734375
0.4785	-9.755859375	0.0823974609375
0.479	-9.755859375	0.0872802734375
0.4795	-9.755859375	0.0823974609375
0.48	-6.09954833984	0.0823974609375
0.4805	5.99670410156	0.0823974609375
0.481	9.99969482422	0.0872802734375
0.4815	9.99969482422	0.0872802734375
0.482	9.99969482422	0.0872802734375
0.4825	9.99969482422	0.0823974609375
0.483	9.99969482422	0.0872802734375
0.4835	9.99969482422	0.0921630859375
0.484	9.99969482422	0.0921630859375
0.4845	9.99969482422	0.0872802734375
0.485	9.99969482422	0.0872802734375
0.4855	9.99969482422	0.0872802734375
0.486	9.99969482422	0.0921630859375
0.4865	9.99969482422	0.0921630859375
0.487	9.99969482422	0.0872802734375
0.4875	9.99969482422	0.0872802734375
0.488	9.99969482422	0.0872802734375
0.4885	9.99969482422	0.0872802734375
0.489	9.99969482422	0.0872802734375
0.4895	9.99969482422	0.0823974609375
0.49	6.06475830078	0.0872802734375
0.4905	-5.73028564453	0.0823974609375
0.491	-9.755859375	0.0872802734375
0.4915	-9.755859375	0.0823974609375
0.492	-9.755859375	0.0823974609375
0.4925	-9.755859375	0.0823974609375
0.493	-9.755859375	0.0872802734375
0.4935	-9.755859375	0.0872802734375
0.494	-9.755859375	0.0872802734375
0.4945	-9.755859375	0.0823974609375
0.495	-9.755859375	0.0823974609375
0.4955	-9.755859375	0.0921630859375
0.496	-9.755859375	0.0872802734375
0.4965	-9.755859375	0.0823974609375
0.497	-9.755859375	0.0823974609375
0.4975	-9.755859375	0.0823974609375
0.498	-9.755859375	0.0872802734375
0.4985	-9.755859375	0.0872802734375
0.499	-9.755859375	0.0823974609375
0.4995	-9.755859375	0.0823974609375
0.5	-6.20147705078	0.0872802734375
0.5005	5.88989257813	0.0872802734375
0.501	9.99969482422	0.0872802734375
0.5015	9.99969482422	0.0823974609375
0.502	9.99969482422	0.0872802734375
0.5025	9.99969482422	0.0872802734375
0.503	9.99969482422	0.0872802734375
0.5035	9.99969482422	0.0872802734375
0.504	9.99969482422	0.0872802734375
0.5045	9.99969482422	0.0872802734375
0.505	9.99969482422	0.0921630859375
0.5055	9.99969482422	0.0872802734375
0.506	9.99969482422	0.0872802734375
0.5065	9.99969482422	0.0921630859375
0.507	9.99969482422	0.0872802734375
0.5075	9.99969482422	0.0921630859375
0.508	9.99969482422	0.0872802734375
0.5085	9.99969482422	0.0872802734375
0.509	9.99969482422	0.0872802734375
0.5095	9.99969482422	0.0872802734375
0.51	6.23962402344	0.0872802734375
0.5105	-5.54595947266	0.0872802734375
0.511	-9.755859375	0.0823974609375
0.5115	-9.755859375	0.0823974609375
0.512	-9.755859375	0.0872802734375
0.5125	-9.755859375	0.0872802734375
0.513	-9.755859375	0.0823974609375
0.5135	-9.755859375	0.0823974609375
0.514	-9.755859375	0.0823974609375
0.5145	-9.755859375	0.0872802734375
0.515	-9.755859375	0.0823974609375
0.5155	-9.755859375	0.0823974609375
0.516	-9.755859375	0.0823974609375
0.5165	-9.755859375	0.0872802734375
0.517	-9.755859375	0.0872802734375
0.5175	-9.755859375	0.0872802734375
0.518	-9.755859375	0.0823974609375
0.5185	-9.755859375	0.0823974609375
0.519	-9.755859375	0.0872802734375
0.5195	-9.755859375	0.0872802734375
0.52	-6.36657714844	0.0823974609375
0.5205	5.63262939453	0.0872802734375
0.521	9.99969482422	0.0823974609375
0.5215	9.99969482422	0.0872802734375
0.522	9.99969482422	0.0872802734375
0.5225	9.99969482422	0.0872802734375
0.523	9.99969482422	0.0872802734375
0.5235	9.99969482422	0.0921630859375
0.524	9.99969482422	0.0872802734375
0.5245	9.99969482422	0.0872802734375
0.525	9.99969482422	0.0823974609375
0.5255	9.99969482422	0.0872802734375
0.526	9.99969482422	0.0872802734375
0.5265	9.99969482422	0.0872802734375
0.527	9.99969482422	0.0921630859375
0.5275	9.99969482422	0.0872802734375
0.528	9.99969482422	0.0872802734375
0.5285	9.99969482422	0.0921630859375
0.529	9.99969482422	0.0872802734375
0.5295	9.99969482422	0.0823974609375
0.53	6.30767822266	0.0823974609375
0.5305	-5.3759765625	0.0872802734375
0.531	-9.755859375	0.0872802734375
0.5315	-9.755859375	0.0872802734375
0.532	-9.755859375	0.0823974609375
0.5325	-9.755859375	0.0872802734375
0.533	-9.755859375	0.0872802734375
0.5335	-9.755859375	0.0872802734375
0.534	-9.755859375	0.0823974609375
0.5345	-9.755859375	0.0823974609375
0.535	-9.755859375	0.0872802734375
0.5355	-9.755859375	0.0872802734375
0.536	-9.755859375	0.0823974609375
0.5365	-9.755859375	0.0823974609375
0.537	-9.755859375	0.0823974609375
0.5375	-9.755859375	0.0823974609375
0.538	-9.755859375	0.0872802734375
0.5385	-9.755859375	0.0872802734375
0.539	-9.755859375	0.0823974609375
0.5395	-9.755859375	0.0823974609375
0.54	-6.49749755859	0.0872802734375
0.5405	5.53070068359	0.0872802734375
0.541	9.99969482422	0.0823974609375
0.5415	9.99969482422	0.0872802734375
0.542	9.99969482422	0.0872802734375
0.5425	9.99969482422	0.0921630859375
0.543	9.99969482422	0.0921630859375
0.5435	9.99969482422	0.0872802734375
0.544	9.99969482422	0.0872802734375
0.5445	9.99969482422	0.0921630859375
0.545	9.99969482422	0.0872802734375
0.5455	9.99969482422	0.0921630859375
0.546	9.99969482422	0.0872802734375
0.5465	9.99969482422	0.0872802734375
0.547	9.99969482422	0.0921630859375
0.5475	9.99969482422	0.0921630859375
0.548	9.99969482422	0.0921630859375
0.5485	9.99969482422	0.0921630859375
0.549	9.99969482422	0.0823974609375
0.5495	9.99969482422	0.0872802734375
0.55	6.52130126953	0.0872802734375
0.5505	-5.05554199219	0.0872802734375
0.551	-9.755859375	0.0872802734375
0.5515	-9.755859375	0.0823974609375
0.552	-9.755859375	0.0872802734375
0.5525	-9.755859375	0.0872802734375
0.553	-9.755859375	0.0872802734375
0.5535	-9.755859375	0.0823974609375
0.554	-9.755859375	0.0823974609375
0.5545	-9.755859375	0.0872802734375
0.555	-9.755859375	0.0872802734375
0.5555	-9.755859375	0.0872802734375
0.556	-9.755859375	0.0872802734375
0.5565	-9.755859375	0.0823974609375
0.557	-9.755859375	0.0823974609375
0.5575	-9.755859375	0.0823974609375
0.558	-9.755859375	0.0872802734375
0.5585	-9.755859375	0.0823974609375
0.559	-9.755859375	0.0823974609375
0.5595	-9.755859375	0.0872802734375
0.56	-6.46850585938	0.0872802734375
0.5605	5.57922363281	0.0872802734375
0.561	9.99969482422	0.0823974609375
0.5615	9.99969482422	0.0872802734375
0.562	9.99969482422	0.0872802734375
0.5625	9.99969482422	0.0872802734375
0.563	9.99969482422	0.0872802734375
0.5635	9.99969482422	0.0872802734375
0.564	9.99969482422	0.0872802734375
0.5645	9.99969482422	0.0921630859375
0.565	9.99969482422	0.0872802734375
0.5655	9.99969482422	0.0872802734375
0.566	9.99969482422	0.0921630859375
0.5665	9.99969482422	0.0872802734375
0.567	9.99969482422	0.0921630859375
0.5675	9.99969482422	0.0872802734375
0.568	9.99969482422	0.0872802734375
0.5685	9.99969482422	0.0872802734375
0.569	9.99969482422	0.0872802734375
0.5695	9.99969482422	0.0872802734375
0.57	6.75933837891	0.0872802734375
0.5705	-4.78820800781	0.0823974609375
0.571	-9.755859375	0.0872802734375
0.5715	-9.755859375	0.0872802734375
0.572	-9.755859375	0.0872802734375
0.5725	-9.755859375	0.0872802734375
0.573	-9.755859375	0.0823974609375
0.5735	-9.755859375	0.0823974609375
0.574	-9.755859375	0.0872802734375
0.5745	-9.755859375	0.0872802734375
0.575	-9.755859375	0.0823974609375
0.5755	-9.755859375	0.0823974609375
0.576	-9.755859375	0.0921630859375
0.5765	-9.755859375	0.0823974609375
0.577	-9.755859375	0.0872802734375
0.5775	-9.755859375	0.0823974609375
0.578	-9.755859375	0.0823974609375
0.5785	-9.755859375	0.0872802734375
0.579	-9.755859375	0.0872802734375
0.5795	-9.755859375	0.0872802734375
0.58	-6.67236328125	0.0872802734375
0.5805	5.28778076172	0.0823974609375
0.581	9.99969482422	0.0921630859375
0.5815	9.99969482422	0.0872802734375
0.582	9.99969482422	0.0872802734375
0.5825	9.99969482422	0.0872802734375
0.583	9.99969482422	0.0921630859375
0.5835	9.99969482422	0.0921630859375
0.584	9.99969482422	0.0872802734375
0.5845	9.99969482422	0.0872802734375
0.585	9.99969482422	0.0872802734375
0.5855	9.99969482422	0.0921630859375
0.586	9.99969482422	0.0921630859375
0.5865	9.99969482422	0.0872802734375
0.587	9.99969482422	0.0872802734375
0.5875	9.99969482422	0.0872802734375
0.588	9.99969482422	0.0921630859375
0.5885	9.99969482422	0.0872802734375
0.589	9.99969482422	0.0921630859375
0.5895	9.99969482422	0.0823974609375
0.59	6.89025878906	0.0872802734375
0.5905	-4.56481933594	0.0823974609375
0.591	-9.755859375	0.0872802734375
0.5915	-9.755859375	0.0823974609375
0.592	-9.755859375	0.0872802734375
0.5925	-9.755859375	0.0823974609375
0.593	-9.755859375	0.0872802734375
0.5935	-9.755859375	0.0823974609375
0.594	-9.755859375	0.0872802734375
0.5945	-9.755859375	0.0823974609375
0.595	-9.755859375	0.0823974609375
0.5955	-9.755859375	0.0872802734375
0.596	-9.755859375	0.0823974609375
0.5965	-9.755859375	0.0823974609375
0.597	-9.755859375	0.0872802734375
0.5975	-9.755859375	0.0872802734375
0.598	-9.755859375	0.0872802734375
0.5985	-9.755859375	0.0823974609375
0.599	-9.755859375	0.0823974609375
0.5995	-9.755859375	0.0823974609375
0.6	-6.90063476563	0.0872802734375
0.6005	5.13244628906	0.0823974609375
0.601	9.99969482422	0.0823974609375
0.6015	9.99969482422	0.0823974609375
0.602	9.99969482422	0.0872802734375
0.6025	9.99969482422	0.0872802734375
0.603	9.99969482422	0.0872802734375
0.6035	9.99969482422	0.0872802734375
0.604	9.99969482422	0.0872802734375
0.6045	9.99969482422	0.0872802734375
0.605	9.99969482422	0.0872802734375
0.6055	9.99969482422	0.0872802734375
0.606	9.99969482422	0.0921630859375
0.6065	9.99969482422	0.0872802734375
0.607	9.99969482422	0.0872802734375
0.6075	9.99969482422	0.0872802734375
0.608	9.99969482422	0.0823974609375
0.6085	9.99969482422	0.0921630859375
0.609	9.99969482422	0.0872802734375
0.6095	9.99969482422	0.0872802734375
0.61	6.89025878906	0.0823974609375
0.6105	-4.60388183594	0.0823974609375
0.611	-9.755859375	0.0872802734375
0.6115	-9.755859375	0.0872802734375
0.612	-9.755859375	0.0872802734375
0.6125	-9.755859375	0.0823974609375
0.613	-9.755859375	0.0823974609375
0.6135	-9.755859375	0.0872802734375
0.614	-9.755859375	0.0872802734375
0.6145	-9.755859375	0.0823974609375
0.615	-9.755859375	0.0872802734375
0.6155	-9.755859375	0.0823974609375
0.616	-9.755859375	0.0872802734375
0.6165	-9.755859375	0.0872802734375
0.617	-9.755859375	0.0823974609375
0.6175	-9.755859375	0.0872802734375
0.618	-9.755859375	0.0823974609375
0.6185	-9.755859375	0.0872802734375
0.619	-9.755859375	0.0872802734375
0.6195	-9.755859375	0.0823974609375
0.62	-6.93481445313	0.0823974609375
0.6205	4.92370605469	0.0872802734375
0.621	9.99969482422	0.0872802734375
0.6215	9.99969482422	0.0872802734375
0.622	9.99969482422	0.0872802734375
0.6225	9.99969482422	0.0921630859375
0.623	9.99969482422	0.0872802734375
0.6235	9.99969482422	0.0872802734375
0.624	9.99969482422	0.0872802734375
0.6245	9.99969482422	0.0872802734375
0.625	9.99969482422	0.0872802734375
0.6255	9.99969482422	0.0872802734375
0.626	9.99969482422	0.0872802734375
0.6265	9.99969482422	0.0823974609375
0.627	9.99969482422	0.0872802734375
0.6275	9.99969482422	0.0872802734375
0.628	9.99969482422	0.0872802734375
0.6285	9.99969482422	0.0872802734375
0.629	9.99969482422	0.0823974609375
0.6295	9.99969482422	0.0872802734375
0.63	7.35168457031	0.0823974609375
0.6305	-4.03564453125	0.0872802734375
0.631	-9.755859375	0.0823974609375
0.6315	-9.755859375	0.0823974609375
0.632	-9.755859375	0.0872802734375
0.6325	-9.755859375	0.0921630859375
0.633	-9.755859375	0.0872802734375
0.6335	-9.755859375	0.0823974609375
0.634	-9.755859375	0.0823974609375
0.6345	-9.755859375	0.0872802734375
0.635	-9.755859375	0.0872802734375
0.6355	-9.755859375	0.0823974609375
0.636	-9.755859375	0.0823974609375
0.6365	-9.755859375	0.0872802734375
0.637	-9.755859375	0.0823974609375
0.6375	-9.755859375	0.0872802734375
0.638	-9.755859375	0.0823974609375
0.6385	-9.755859375	0.0872802734375
0.639	-9.755859375	0.0872802734375
0.6395	-9.755859375	0.0872802734375
0.64	-6.88140869141	0.0823974609375
0.6405	5.11779785156	0.0872802734375
0.641	9.99969482422	0.0872802734375
0.6415	9.99969482422	0.0872802734375
0.642	9.99969482422	0.0872802734375
0.6425	9.99969482422	0.0872802734375
0.643	9.99969482422	0.0872802734375
0.6435	9.99969482422	0.0921630859375
0.644	9.99969482422	0.0872802734375
0.6445	9.99969482422	0.0872802734375
0.645	9.99969482422	0.0872802734375
0.6455	9.99969482422	0.0921630859375
0.646	9.99969482422	0.0872802734375
0.6465	9.99969482422	0.0872802734375
0.647	9.99969482422	0.0872802734375
0.6475	9.99969482422	0.0872802734375
0.648	9.99969482422	0.0872802734375
0.6485	9.99969482422	0.0872802734375
0.649	9.99969482422	0.0872802734375
0.6495	9.99969482422	0.0872802734375
0.65	7.45849609375	0.0823974609375
0.6505	-3.86077880859	0.0872802734375
0.651	-9.755859375	0.0823974609375
0.6515	-9.755859375	0.0823974609375
0.652	-9.755859375	0.0823974609375
0.6525	-9.755859375	0.0872802734375
0.653	-9.755859375	0.0872802734375
0.6535	-9.755859375	0.0872802734375
0.654	-9.755859375	0.0823974609375
0.6545	-9.755859375	0.0872802734375
0.655	-9.755859375	0.0872802734375
0.6555	-9.755859375	0.0872802734375
0.656	-9.755859375	0.0823974609375
0.6565	-9.755859375	0.0823974609375
0.657	-9.755859375	0.0872802734375
0.6575	-9.755859375	0.0872802734375
0.658	-9.755859375	0.0872802734375
0.6585	-9.755859375	0.0823974609375
0.659	-9.755859375	0.0823974609375
0.6595	-9.755859375	0.0872802734375
0.66	-7.03674316406	0.0872802734375
0.6605	4.81689453125	0.0823974609375
0.661	9.99969482422	0.0872802734375
0.6615	9.99969482422	0.0872802734375
0.662	9.99969482422	0.0921630859375
0.6625	9.99969482422	0.0872802734375
0.663	9.99969482422	0.0823974609375
0.6635	9.99969482422	0.0823974609375
0.664	9.99969482422	0.0921630859375
0.6645	9.99969482422	0.0921630859375
0.665	9.99969482422	0.0872802734375
0.6655	9.99969482422	0.0823974609375
0.666	9.99969482422	0.0872802734375
0.6665	9.99969482422	0.0921630859375
0.667	9.99969482422	0.0872802734375
0.6675	9.99969482422	0.0823974609375
0.668	9.99969482422	0.0872802734375
0.6685	9.99969482422	0.0872802734375
0.669	9.99969482422	0.0872802734375
0.6695	9.99969482422	0.0872802734375
0.67	7.55065917969	0.0872802734375
0.6705	-3.69567871094	0.0823974609375
0.671	-9.755859375	0.0872802734375
0.6715	-9.755859375	0.0872802734375
0.672	-9.755859375	0.0823974609375
0.6725	-9.755859375	0.0823974609375
0.673	-9.755859375	0.0823974609375
0.6735	-9.755859375	0.0872802734375
0.674	-9.755859375	0.0872802734375
0.6745	-9.755859375	0.0823974609375
0.675	-9.755859375	0.0823974609375
0.6755	-9.755859375	0.0872802734375
0.676	-9.755859375	0.0872802734375
0.6765	-9.755859375	0.0823974609375
0.677	-9.755859375	0.0823974609375
0.6775	-9.755859375	0.0823974609375
0.678	-9.755859375	0.0872802734375
0.6785	-9.755859375	0.0872802734375
0.679	-9.755859375	0.0872802734375
0.6795	-9.755859375	0.0823974609375
0.68	-7.70690917969	0.0872802734375
0.6805	3.85040283203	0.0872802734375
0.681	9.99969482422	0.0872802734375
0.6815	9.99969482422	0.0823974609375
0.682	9.99969482422	0.0872802734375
0.6825	9.99969482422	0.0872802734375
0.683	9.99969482422	0.0872802734375
0.6835	9.99969482422	0.0872802734375
0.684	9.99969482422	0.0872802734375
0.6845	9.99969482422	0.0872802734375
0.685	9.99969482422	0.0921630859375
0.6855	9.99969482422	0.0872802734375
0.686	9.99969482422	0.0872802734375
0.6865	9.99969482422	0.0872802734375
0.687	9.99969482422	0.0872802734375
0.6875	9.99969482422	0.0872802734375
0.688	9.99969482422	0.0872802734375
0.6885	9.99969482422	0.0823974609375
0.689	9.99969482422	0.0872802734375
0.6895	9.99969482422	0.0872802734375
0.69	7.52166748047	0.0872802734375
0.6905	-3.71520996094	0.0872802734375
0.691	-9.755859375	0.0823974609375
0.6915	-9.755859375	0.0872802734375
0.692	-9.755859375	0.0872802734375
0.6925	-9.755859375	0.0823974609375
0.693	-9.755859375	0.0823974609375
0.6935	-9.755859375	0.0872802734375
0.694	-9.755859375	0.0872802734375
0.6945	-9.755859375	0.0872802734375
0.695	-9.755859375	0.0872802734375
0.6955	-9.755859375	0.0823974609375
0.696	-9.755859375	0.0872802734375
0.6965	-9.755859375	0.0823974609375
0.697	-9.755859375	0.0872802734375
0.6975	-9.755859375	0.0823974609375
0.698	-9.755859375	0.0823974609375
0.6985	-9.755859375	0.0823974609375
0.699	-9.755859375	0.0823974609375
0.6995	-9.755859375	0.0872802734375
0.7	-7.35229492188	0.0872802734375
0.7005	4.45251464844	0.0823974609375
0.701	9.99969482422	0.0872802734375
0.7015	9.99969482422	0.0872802734375
0.702	9.99969482422	0.0872802734375
0.7025	9.99969482422	0.0872802734375
0.703	9.99969482422	0.0872802734375
0.7035	9.99969482422	0.0872802734375
0.704	9.99969482422	0.0872802734375
0.7045	9.99969482422	0.0872802734375
0.705	9.99969482422	0.0872802734375
0.7055	9.99969482422	0.0921630859375
0.706	9.99969482422	0.0921630859375
0.7065	9.99969482422	0.0872802734375
0.707	9.99969482422	0.0872802734375
0.7075	9.99969482422	0.0872802734375
0.708	9.99969482422	0.0872802734375
0.7085	9.99969482422	0.0921630859375
0.709	9.99969482422	0.0872802734375
0.7095	9.99969482422	0.0872802734375
0.71	7.85186767578	0.0872802734375
0.7105	-3.30718994141	0.0872802734375
0.711	-9.755859375	0.0872802734375
0.7115	-9.755859375	0.0823974609375
0.712	-9.755859375	0.0823974609375
0.7125	-9.755859375	0.0823974609375
0.713	-9.755859375	0.0872802734375
0.7135	-9.755859375	0.0921630859375
0.714	-9.755859375	0.0823974609375
0.7145	-9.755859375	0.0823974609375
0.715	-9.755859375	0.0823974609375
0.7155	-9.755859375	0.0872802734375
0.716	-9.755859375	0.0823974609375
0.7165	-9.755859375	0.0823974609375
0.717	-9.755859375	0.0823974609375
0.7175	-9.755859375	0.0872802734375
0.718	-9.755859375	0.0872802734375
0.7185	-9.755859375	0.0823974609375
0.719	-9.755859375	0.0823974609375
0.7195	-9.755859375	0.0872802734375
0.72	-7.60009765625	0.0872802734375
0.7205	4.07867431641	0.0872802734375
0.721	9.99969482422	0.0823974609375
0.7215	9.99969482422	0.0872802734375
0.722	9.99969482422	0.0872802734375
0.7225	9.99969482422	0.0872802734375
0.723	9.99969482422	0.0872802734375
0.7235	9.99969482422	0.0823974609375
0.724	9.99969482422	0.0872802734375
0.7245	9.99969482422	0.0921630859375
0.725	9.99969482422	0.0872802734375
0.7255	9.99969482422	0.0872802734375
0.726	9.99969482422	0.0823974609375
0.7265	9.99969482422	0.0872802734375
0.727	9.99969482422	0.0921630859375
0.7275	9.99969482422	0.0921630859375
0.728	9.99969482422	0.0823974609375
0.7285	9.99969482422	0.0872802734375
0.729	9.99969482422	0.0872802734375
0.7295	9.99969482422	0.0872802734375
0.73	7.92938232422	0.0823974609375
0.7305	-3.13720703125	0.0823974609375
0.731	-9.755859375	0.0823974609375
0.7315	-9.755859375	0.0872802734375
0.732	-9.755859375	0.0872802734375
0.7325	-9.755859375	0.0872802734375
0.733	-9.755859375	0.0823974609375
0.7335	-9.755859375	0.0872802734375
0.734	-9.755859375	0.0872802734375
0.7345	-9.755859375	0.0872802734375
0.735	-9.755859375	0.0823974609375
0.7355	-9.755859375	0.0823974609375
0.736	-9.755859375	0.0872802734375
0.7365	-9.755859375	0.0872802734375
0.737	-9.755859375	0.0823974609375
0.7375	-9.755859375	0.0823974609375
0.738	-9.755859375	0.0823974609375
0.7385	-9.755859375	0.0872802734375
0.739	-9.755859375	0.0872802734375
0.7395	-9.755859375	0.0872802734375
0.74	-7.58056640625	0.0823974609375
0.7405	4.16625976563	0.0872802734375
0.741	9.99969482422	0.0872802734375
0.7415	9.99969482422	0.0872802734375
0.742	9.99969482422	0.0823974609375
0.7425	9.99969482422	0.0921630859375
0.743	9.99969482422	0.0872802734375
0.7435	9.99969482422	0.0921630859375
0.744	9.99969482422	0.0823974609375
0.7445	9.99969482422	0.0872802734375
0.745	9.99969482422	0.0872802734375
0.7455	9.99969482422	0.0872802734375
0.746	9.99969482422	0.0872802734375
0.7465	9.99969482422	0.0823974609375
0.747	9.99969482422	0.0872802734375
0.7475	9.99969482422	0.0872802734375
0.748	9.99969482422	0.0921630859375
0.7485	9.99969482422	0.0823974609375
0.749	9.99969482422	0.0872802734375
0.7495	9.99969482422	0.0872802734375
0.75	8.05572509766	0.0921630859375
0.7505	-2.99163818359	0.0872802734375
0.751	-9.755859375	0.0823974609375
0.7515	-9.755859375	0.0872802734375
0.752	-9.755859375	0.0872802734375
0.7525	-9.755859375	0.0872802734375
0.753	-9.755859375	0.0823974609375
0.7535	-9.755859375	0.0823974609375
0.754	-9.755859375	0.0823974609375
0.7545	-9.755859375	0.0872802734375
0.755	-9.755859375	0.0872802734375
0.7555	-9.755859375	0.0823974609375
0.756	-9.755859375	0.0823974609375
0.7565	-9.755859375	0.0872802734375
0.757	-9.755859375	0.0823974609375
0.7575	-9.755859375	0.0823974609375
0.758	-9.755859375	0.0872802734375
0.7585	-9.755859375	0.0872802734375
0.759	-9.755859375	0.0872802734375
0.7595	-9.755859375	0.0872802734375
0.76	-7.80395507813	0.0823974609375
0.7605	3.79211425781	0.0823974609375
0.761	9.99969482422	0.0872802734375
0.7615	9.99969482422	0.0872802734375
0.762	9.99969482422	0.0921630859375
0.7625	9.99969482422	0.0872802734375
0.763	9.99969482422	0.0872802734375
0.7635	9.99969482422	0.0872802734375
0.764	9.99969482422	0.0921630859375
0.7645	9.99969482422	0.0872802734375
0.765	9.99969482422	0.0872802734375
0.7655	9.99969482422	0.0823974609375
0.766	9.99969482422	0.0872802734375
0.7665	9.99969482422	0.0872802734375
0.767	9.99969482422	0.0921630859375
0.7675	9.99969482422	0.0823974609375
0.768	9.99969482422	0.0872802734375
0.7685	9.99969482422	0.0872802734375
0.769	9.99969482422	0.0921630859375
0.7695	9.99969482422	0.0872802734375
0.77	8.13354492188	0.0823974609375
0.7705	-2.76824951172	0.0823974609375
0.771	-9.755859375	0.0872802734375
0.7715	-9.755859375	0.0872802734375
0.772	-9.755859375	0.0823974609375
0.7725	-9.755859375	0.0823974609375
0.773	-9.755859375	0.0872802734375
0.7735	-9.755859375	0.0872802734375
0.774	-9.755859375	0.0872802734375
0.7745	-9.755859375	0.0823974609375
0.775	-9.755859375	0.0823974609375
0.7755	-9.755859375	0.0872802734375
0.776	-9.755859375	0.0872802734375
0.7765	-9.755859375	0.0872802734375
0.777	-9.755859375	0.0823974609375
0.7775	-9.755859375	0.0823974609375
0.778	-9.755859375	0.0872802734375
0.7785	-9.755859375	0.0872802734375
0.779	-9.755859375	0.0823974609375
0.7795	-9.755859375	0.0823974609375
0.78	-7.91564941406	0.0872802734375
0.7805	3.65142822266	0.0872802734375
0.781	9.99969482422	0.0921630859375
0.7815	9.99969482422	0.0872802734375
0.782	9.99969482422	0.0872802734375
0.7825	9.99969482422	0.0872802734375
0.783	9.99969482422	0.0921630859375
0.7835	9.99969482422	0.0872802734375
0.784	9.99969482422	0.0823974609375
0.7845	9.99969482422	0.0872802734375
0.785	9.99969482422	0.0921630859375
0.7855	9.99969482422	0.0872802734375
0.786	9.99969482422	0.0872802734375
0.7865	9.99969482422	0.0872802734375
0.787	9.99969482422	0.0872802734375
0.7875	9.99969482422	0.0921630859375
0.788	9.99969482422	0.0872802734375
0.7885	9.99969482422	0.0823974609375
0.789	9.99969482422	0.0872802734375
0.7895	9.99969482422	0.0872802734375
0.79	8.38592529297	0.0872802734375
0.7905	-2.48168945313	0.0823974609375
0.791	-9.755859375	0.0823974609375
0.7915	-9.755859375	0.0823974609375
0.792	-9.755859375	0.0872802734375
0.7925	-9.755859375	0.0872802734375
0.793	-9.755859375	0.0872802734375
0.7935	-9.755859375	0.0823974609375
0.794	-9.755859375	0.0823974609375
0.7945	-9.755859375	0.0823974609375
0.795	-9.755859375	0.0872802734375
0.7955	-9.755859375	0.0823974609375
0.796	-9.755859375	0.0823974609375
0.7965	-9.755859375	0.0823974609375
0.797	-9.755859375	0.0823974609375
0.7975	-9.755859375	0.0872802734375
0.798	-9.755859375	0.0872802734375
0.7985	-9.755859375	0.0823974609375
0.799	-9.755859375	0.0823974609375
0.7995	-9.755859375	0.0823974609375
0.8	-7.94952392578	0.0823974609375
0.8005	3.59802246094	0.0823974609375
0.801	9.99969482422	0.0872802734375
0.8015	9.99969482422	0.0872802734375
0.802	9.99969482422	0.0872802734375
0.8025	9.99969482422	0.0872802734375
0.803	9.99969482422	0.0921630859375
0.8035	9.99969482422	0.0872802734375
0.804	9.99969482422	0.0921630859375
0.8045	9.99969482422	0.0872802734375
0.805	9.99969482422	0.0872802734375
0.8055	9.99969482422	0.0872802734375
0.806	9.99969482422	0.0921630859375
0.8065	9.99969482422	0.0872802734375
0.807	9.99969482422	0.0823974609375
0.8075	9.99969482422	0.0872802734375
0.808	9.99969482422	0.0921630859375
0.8085	9.99969482422	0.0921630859375
0.809	9.99969482422	0.0872802734375
0.8095	9.99969482422	0.0823974609375
0.81	8.58978271484	0.0872802734375
0.8105	-2.11761474609	0.0872802734375
0.811	-9.755859375	0.0872802734375
0.8115	-9.755859375	0.0872802734375
0.812	-9.755859375	0.0872802734375
0.8125	-9.755859375	0.0872802734375
0.813	-9.755859375	0.0872802734375
0.8135	-9.755859375	0.0872802734375
0.814	-9.755859375	0.0823974609375
0.8145	-9.755859375	0.0823974609375
0.815	-9.755859375	0.0872802734375
0.8155	-9.755859375	0.0872802734375
0.816	-9.755859375	0.0872802734375
0.8165	-9.755859375	0.0823974609375
0.817	-9.755859375	0.0823974609375
0.8175	-9.755859375	0.0872802734375
0.818	-9.755859375	0.0872802734375
0.8185	-9.755859375	0.0872802734375
0.819	-9.755859375	0.0823974609375
0.8195	-9.755859375	0.0872802734375
0.82	-7.9931640625	0.0872802734375
0.8205	3.4619140625	0.0872802734375
0.821	9.99969482422	0.0823974609375
0.8215	9.99969482422	0.0872802734375
0.822	9.99969482422	0.0872802734375
0.8225	9.99969482422	0.0921630859375
0.823	9.99969482422	0.0872802734375
0.8235	9.99969482422	0.0823974609375
0.824	9.99969482422	0.0872802734375
0.8245	9.99969482422	0.0872802734375
0.825	9.99969482422	0.0872802734375
0.8255	9.99969482422	0.0872802734375
0.826	9.99969482422	0.0823974609375
0.8265	9.99969482422	0.0872802734375
0.827	9.99969482422	0.0921630859375
0.8275	9.99969482422	0.0872802734375
0.828	9.99969482422	0.0823974609375
0.8285	9.99969482422	0.0872802734375
0.829	9.99969482422	0.0872802734375
0.8295	9.99969482422	0.0921630859375
0.83	8.76953125	0.0872802734375
0.8305	-1.87957763672	0.0823974609375
0.831	-9.755859375	0.0823974609375
0.8315	-9.755859375	0.0872802734375
0.832	-9.755859375	0.0872802734375
0.8325	-9.755859375	0.0823974609375
0.833	-9.755859375	0.0823974609375
0.8335	-9.755859375	0.0872802734375
0.834	-9.755859375	0.0823974609375
0.8345	-9.755859375	0.0872802734375
0.835	-9.755859375	0.0823974609375
0.8355	-9.755859375	0.0823974609375
0.836	-9.755859375	0.0872802734375
0.8365	-9.755859375	0.0872802734375
0.837	-9.755859375	0.0872802734375
0.8375	-9.755859375	0.0823974609375
0.838	-9.755859375	0.0872802734375
0.8385	-9.755859375	0.0872802734375
0.839	-9.755859375	0.0872802734375
0.8395	-9.755859375	0.0872802734375
0.84	-8.05633544922	0.0823974609375
0.8405	3.43292236328	0.0872802734375
0.841	9.99969482422	0.0872802734375
0.8415	9.99969482422	0.0872802734375
0.842	9.99969482422	0.0872802734375
0.8425	9.99969482422	0.0872802734375
0.843	9.99969482422	0.0872802734375
0.8435	9.99969482422	0.0872802734375
0.844	9.99969482422	0.0872802734375
0.8445	9.99969482422	0.0823974609375
0.845	9.99969482422	0.0872802734375
0.8455	9.99969482422	0.0921630859375
0.846	9.99969482422	0.0872802734375
0.8465	9.99969482422	0.0872802734375
0.847	9.99969482422	0.0872802734375
0.8475	9.99969482422	0.0921630859375
0.848	9.99969482422	0.0872802734375
0.8485	9.99969482422	0.0872802734375
0.849	9.99969482422	0.0872802734375
0.8495	9.99969482422	0.0872802734375
0.85	8.81805419922	0.0872802734375
0.8505	-1.74835205078	0.0872802734375
0.851	-9.755859375	0.0872802734375
0.8515	-9.755859375	0.0823974609375
0.852	-9.755859375	0.0823974609375
0.8525	-9.755859375	0.0823974609375
0.853	-9.755859375	0.0872802734375
0.8535	-9.755859375	0.0872802734375
0.854	-9.755859375	0.0823974609375
0.8545	-9.755859375	0.0823974609375
0.855	-9.755859375	0.0872802734375
0.8555	-9.755859375	0.0872802734375
0.856	-9.755859375	0.0823974609375
0.8565	-9.755859375	0.0823974609375
0.857	-9.755859375	0.0872802734375
0.8575	-9.755859375	0.0823974609375
0.858	-9.755859375	0.0823974609375
0.8585	-9.755859375	0.0823974609375
0.859	-9.755859375	0.0872802734375
0.8595	-9.755859375	0.0823974609375
0.86	-8.22631835938	0.0872802734375
0.8605	3.11737060547	0.0872802734375
0.861	9.99969482422	0.0823974609375
0.8615	9.99969482422	0.0872802734375
0.862	9.99969482422	0.0921630859375
0.8625	9.99969482422	0.0872802734375
0.863	9.99969482422	0.0872802734375
0.8635	9.99969482422	0.0872802734375
0.864	9.99969482422	0.0872802734375
0.8645	9.99969482422	0.0921630859375
0.865	9.99969482422	0.0921630859375
0.8655	9.99969482422	0.0823974609375
0.866	9.99969482422	0.0872802734375
0.8665	9.99969482422	0.0921630859375
0.867	9.99969482422	0.0872802734375
0.8675	9.99969482422	0.0872802734375
0.868	9.99969482422	0.0872802734375
0.8685	9.99969482422	0.0921630859375
0.869	9.99969482422	0.0872802734375
0.8695	9.99969482422	0.0872802734375
0.87	8.86657714844	0.0872802734375
0.8705	-1.64154052734	0.0823974609375
0.871	-9.755859375	0.0872802734375
0.8715	-9.755859375	0.0823974609375
0.872	-9.755859375	0.0872802734375
0.8725	-9.755859375	0.0823974609375
0.873	-9.755859375	0.0823974609375
0.8735	-9.755859375	0.0823974609375
0.874	-9.755859375	0.0872802734375
0.8745	-9.755859375	0.0872802734375
0.875	-9.755859375	0.0872802734375
0.8755	-9.755859375	0.0823974609375
0.876	-9.755859375	0.0823974609375
0.8765	-9.755859375	0.0823974609375
0.877	-9.755859375	0.0872802734375
0.8775	-9.755859375	0.0823974609375
0.878	-9.755859375	0.0823974609375
0.8785	-9.755859375	0.0872802734375
0.879	-9.755859375	0.0823974609375
0.8795	-9.755859375	0.0872802734375
0.88	-8.41583251953	0.0823974609375
0.8805	2.92297363281	0.0872802734375
0.881	9.99969482422	0.0872802734375
0.8815	9.99969482422	0.0921630859375
0.882	9.99969482422	0.0872802734375
0.8825	9.99969482422	0.0872802734375
0.883	9.99969482422	0.0872802734375
0.8835	9.99969482422	0.0872802734375
0.884	9.99969482422	0.0921630859375
0.8845	9.99969482422	0.0823974609375
0.885	9.99969482422	0.0872802734375
0.8855	9.99969482422	0.0872802734375
0.886	9.99969482422	0.0921630859375
0.8865	9.99969482422	0.0872802734375
0.887	9.99969482422	0.0823974609375
0.8875	9.99969482422	0.0921630859375
0.888	9.99969482422	0.0921630859375
0.8885	9.99969482422	0.0872802734375
0.889	9.99969482422	0.0872802734375
0.8895	9.99969482422	0.0872802734375
0.89	8.93951416016	0.0872802734375
0.8905	-1.53961181641	0.0872802734375
0.891	-9.755859375	0.0872802734375
0.8915	-9.755859375	0.0823974609375
0.892	-9.755859375	0.0872802734375
0.8925	-9.755859375	0.0872802734375
0.893	-9.755859375	0.0872802734375
0.8935	-9.755859375	0.0872802734375
0.894	-9.755859375	0.0823974609375
0.8945	-9.755859375	0.0823974609375
0.895	-9.755859375	0.0872802734375
0.8955	-9.755859375	0.0872802734375
0.896	-9.755859375	0.0823974609375
0.8965	-9.755859375	0.0823974609375
0.897	-9.755859375	0.0872802734375
0.8975	-9.755859375	0.0872802734375
0.898	-9.755859375	0.0872802734375
0.8985	-9.755859375	0.0823974609375
0.899	-9.755859375	0.0823974609375
0.8995	-9.755859375	0.0872802734375
0.9	-8.51287841797	0.0872802734375
0.9005	2.62176513672	0.0872802734375
0.901	9.99969482422	0.0872802734375
0.9015	9.99969482422	0.0823974609375
0.902	9.99969482422	0.0872802734375
0.9025	9.99969482422	0.0872802734375
0.903	9.99969482422	0.0872802734375
0.9035	9.99969482422	0.0872802734375
0.904	9.99969482422	0.0872802734375
0.9045	9.99969482422	0.0872802734375
0.905	9.99969482422	0.0872802734375
0.9055	9.99969482422	0.0921630859375
0.906	9.99969482422	0.0872802734375
0.9065	9.99969482422	0.0872802734375
0.907	9.99969482422	0.0872802734375
0.9075	9.99969482422	0.0872802734375
0.908	9.99969482422	0.0872802734375
0.9085	9.99969482422	0.0872802734375
0.909	9.99969482422	0.0872802734375
0.9095	9.99969482422	0.0872802734375
0.91	9.06585693359	0.0823974609375
0.9105	-1.33575439453	0.0872802734375
0.911	-9.755859375	0.0872802734375
0.9115	-9.755859375	0.0872802734375
0.912	-9.755859375	0.0823974609375
0.9125	-9.755859375	0.0872802734375
0.913	-9.755859375	0.0872802734375
0.9135	-9.755859375	0.0872802734375
0.914	-9.755859375	0.0872802734375
0.9145	-9.755859375	0.0823974609375
0.915	-9.755859375	0.0823974609375
0.9155	-9.755859375	0.0872802734375
0.916	-9.755859375	0.0823974609375
0.9165	-9.755859375	0.0823974609375
0.917	-9.755859375	0.0872802734375
0.9175	-9.755859375	0.0921630859375
0.918	-9.755859375	0.0921630859375
0.9185	-9.755859375	0.0872802734375
0.919	-9.755859375	0.0823974609375
0.9195	-9.755859375	0.0872802734375
0.92	-8.68286132813	0.0872802734375
0.9205	2.42767333984	0.0872802734375
0.921	9.99969482422	0.0823974609375
0.9215	9.99969482422	0.0823974609375
0.922	9.99969482422	0.0872802734375
0.9225	9.99969482422	0.0921630859375
0.923	9.99969482422	0.0872802734375
0.9235	9.99969482422	0.0872802734375
0.924	9.99969482422	0.0872802734375
0.9245	9.99969482422	0.0872802734375
0.925	9.99969482422	0.0872802734375
0.9255	9.99969482422	0.0872802734375
0.926	9.99969482422	0.0823974609375
0.9265	9.99969482422	0.0921630859375
0.927	9.99969482422	0.0872802734375
0.9275	9.99969482422	0.0872802734375
0.928	9.99969482422	0.0872802734375
0.9285	9.99969482422	0.0872802734375
0.929	9.99969482422	0.0872802734375
0.9295	9.99969482422	0.0872802734375
0.93	9.24560546875	0.0872802734375
0.9305	-1.02508544922	0.0823974609375
0.931	-9.755859375	0.0823974609375
0.9315	-9.755859375	0.0872802734375
0.932	-9.755859375	0.0872802734375
0.9325	-9.755859375	0.0872802734375
0.933	-9.755859375	0.0823974609375
0.9335	-9.755859375	0.0872802734375
0.934	-9.755859375	0.0872802734375
0.9345	-9.755859375	0.0872802734375
0.935	-9.755859375	0.0823974609375
0.9355	-9.755859375	0.0823974609375
0.936	-9.755859375	0.0823974609375
0.9365	-9.755859375	0.0872802734375
0.937	-9.755859375	0.0823974609375
0.9375	-9.755859375	0.0823974609375
0.938	-9.755859375	0.0823974609375
0.9385	-9.755859375	0.0872802734375
0.939	-9.755859375	0.0872802734375
0.9395	-9.755859375	0.0823974609375
0.94	-8.82843017578	0.0872802734375
0.9405	2.27722167969	0.0872802734375
0.941	9.99969482422	0.0872802734375
0.9415	9.99969482422	0.0872802734375
0.942	9.99969482422	0.0823974609375
0.9425	9.99969482422	0.0872802734375
0.943	9.99969482422	0.0872802734375
0.9435	9.99969482422	0.0921630859375
0.944	9.99969482422	0.0872802734375
0.9445	9.99969482422	0.0872802734375
0.945	9.99969482422	0.0872802734375
0.9455	9.99969482422	0.0872802734375
0.946	9.99969482422	0.0872802734375
0.9465	9.99969482422	0.0872802734375
0.947	9.99969482422	0.0823974609375
0.9475	9.99969482422	0.0823974609375
0.948	9.99969482422	0.0872802734375
0.9485	9.99969482422	0.0872802734375
0.949	9.99969482422	0.0872802734375
0.9495	9.99969482422	0.0872802734375
0.95	9.17755126953	0.0823974609375
0.9505	-0.971374511719	0.0872802734375
0.951	-9.755859375	0.0872802734375
0.9515	-9.755859375	0.0823974609375
0.952	-9.755859375	0.0823974609375
0.9525	-9.755859375	0.0872802734375
0.953	-9.755859375	0.0823974609375
0.9535	-9.755859375	0.0823974609375
0.954	-9.755859375	0.0823974609375
0.9545	-9.755859375	0.0872802734375
0.955	-9.755859375	0.0823974609375
0.9555	-9.755859375	0.0872802734375
0.956	-9.755859375	0.0823974609375
0.9565	-9.755859375	0.0823974609375
0.957	-9.755859375	0.0872802734375
0.9575	-9.755859375	0.0872802734375
0.958	-9.755859375	0.0823974609375
0.9585	-9.755859375	0.0823974609375
0.959	-9.755859375	0.0872802734375
0.9595	-9.755859375	0.0872802734375
0.96	-8.98376464844	0.0823974609375
0.9605	1.85943603516	0.0823974609375
0.961	9.99969482422	0.0823974609375
0.9615	9.99969482422	0.0921630859375
0.962	9.99969482422	0.0872802734375
0.9625	9.99969482422	0.0872802734375
0.963	9.99969482422	0.0872802734375
0.9635	9.99969482422	0.0872802734375
0.964	9.99969482422	0.0872802734375
0.9645	9.99969482422	0.0872802734375
0.965	9.99969482422	0.0921630859375
0.9655	9.99969482422	0.0823974609375
0.966	9.99969482422	0.0872802734375
0.9665	9.99969482422	0.0872802734375
0.967	9.99969482422	0.0872802734375
0.9675	9.99969482422	0.0872802734375
0.968	9.99969482422	0.0872802734375
0.9685	9.99969482422	0.0823974609375
0.969	9.99969482422	0.0921630859375
0.9695	9.99969482422	0.0872802734375
0.97	9.28436279297	0.0823974609375
0.9705	-0.888977050781	0.0823974609375
0.971	-9.755859375	0.0872802734375
0.9715	-9.755859375	0.0872802734375
0.972	-9.755859375	0.0872802734375
0.9725	-9.755859375	0.0823974609375
0.973	-9.755859375	0.0872802734375
0.9735	-9.755859375	0.0823974609375
0.974	-9.755859375	0.0872802734375
0.9745	-9.755859375	0.0823974609375
0.975	-9.755859375	0.0823974609375
0.9755	-9.755859375	0.0823974609375
0.976	-9.755859375	0.0872802734375
0.9765	-9.755859375	0.0872802734375
0.977	-9.755859375	0.0823974609375
0.9775	-9.755859375	0.0823974609375
0.978	-9.755859375	0.0872802734375
0.9785	-9.755859375	0.0872802734375
0.979	-9.755859375	0.0872802734375
0.9795	-9.755859375	0.0823974609375
0.98	-9.09545898438	0.0872802734375
0.9805	1.76239013672	0.0823974609375
0.981	9.99969482422	0.0872802734375
0.9815	9.99969482422	0.0872802734375
0.982	9.99969482422	0.0872802734375
0.9825	9.99969482422	0.0872802734375
0.983	9.99969482422	0.0872802734375
0.9835	9.99969482422	0.0872802734375
0.984	9.99969482422	0.0872802734375
0.9845	9.99969482422	0.0823974609375
0.985	9.99969482422	0.0872802734375
0.9855	9.99969482422	0.0921630859375
0.986	9.99969482422	0.0921630859375
0.9865	9.99969482422	0.0823974609375
0.987	9.99969482422	0.0872802734375
0.9875	9.99969482422	0.0921630859375
0.988	9.99969482422	0.0921630859375
0.9885	9.99969482422	0.0872802734375
0.989	9.99969482422	0.0872802734375
0.9895	9.99969482422	0.0823974609375
0.99	9.41558837891	0.0872802734375
0.9905	-0.578308105469	0.0872802734375
0.991	-9.755859375	0.0872802734375
0.9915	-9.755859375	0.0823974609375
0.992	-9.755859375	0.0872802734375
0.9925	-9.755859375	0.0823974609375
0.993	-9.755859375	0.0823974609375
0.9935	-9.755859375	0.0823974609375
0.994	-9.755859375	0.0823974609375
0.9945	-9.755859375	0.0872802734375
0.995	-9.755859375	0.0872802734375
0.9955	-9.755859375	0.0872802734375
0.996	-9.755859375	0.0872802734375
0.9965	-9.755859375	0.0823974609375
[truncated: 998,000+ more rows]
