# Supplementary material for: The AAA+ ATPase RavA and its binding partner ViaA modulate E. coli aminoglycoside sensitivity through interaction with the inner membrane
Source: Nat Commun. 2022 Sep 20;13:5502. doi: 10.1038/s41467-022-32992-9 (PMC9489729; doi:10.1038/s41467-022-32992-9)
Supplement: Supplementary file 4 — Source Data [file 41467_2022_32992_MOESM4_ESM.zip › Source_Data/FigureS7/FigureS7C.txt]

Vernier Format 2
171005ag.gmbl 05.10.2017 15:33:08 .
Latest
Time	Potential 1	Potential 2
t	Pot 1	Pot 2
s	V	V
0	9.99969482422	0.0823974609375
0.001	9.99969482422	0.0823974609375
0.002	9.99969482422	0.0823974609375
0.003	9.99969482422	0.0823974609375
0.004	9.99969482422	0.0872802734375
0.005	9.99969482422	0.0823974609375
0.006	9.99969482422	0.0823974609375
0.007	9.99969482422	0.0823974609375
0.008	9.99969482422	0.0823974609375
0.009	9.99969482422	0.0823974609375
0.01	9.99969482422	0.0823974609375
0.011	9.99969482422	0.0872802734375
0.012	9.99969482422	0.0823974609375
0.013	9.99969482422	0.0823974609375
0.014	9.99969482422	0.0823974609375
0.015	9.99969482422	0.0823974609375
0.016	9.99969482422	0.0823974609375
0.017	9.99969482422	0.0823974609375
0.018	9.99969482422	0.0823974609375
0.019	9.99969482422	0.0823974609375
0.02	9.99969482422	0.0823974609375
0.021	9.99969482422	0.0823974609375
0.022	9.99969482422	0.0823974609375
0.023	9.99969482422	0.0823974609375
0.024	9.99969482422	0.0823974609375
0.025	9.99969482422	0.0823974609375
0.026	9.99969482422	0.0823974609375
0.027	9.99969482422	0.0823974609375
0.028	9.99969482422	0.0823974609375
0.029	9.99969482422	0.0823974609375
0.03	9.99969482422	0.0823974609375
0.031	9.99969482422	0.0823974609375
0.032	9.99969482422	0.0823974609375
0.033	9.99969482422	0.0823974609375
0.034	9.99969482422	0.0823974609375
0.035	9.99969482422	0.0823974609375
0.036	9.99969482422	0.0823974609375
0.037	9.99969482422	0.0823974609375
0.038	9.99969482422	0.0823974609375
0.039	9.99969482422	0.0823974609375
0.04	9.99969482422	0.0823974609375
0.041	9.99969482422	0.0823974609375
0.042	9.99969482422	0.0823974609375
0.043	9.99969482422	0.0823974609375
0.044	9.99969482422	0.0823974609375
0.045	9.99969482422	0.0823974609375
0.046	9.99969482422	0.0823974609375
0.047	9.99969482422	0.0823974609375
0.048	9.99969482422	0.0823974609375
0.049	9.99969482422	0.0823974609375
0.05	9.99969482422	0.0823974609375
0.051	9.99969482422	0.0823974609375
0.052	9.99969482422	0.0823974609375
0.053	9.99969482422	0.0823974609375
0.054	9.99969482422	0.0823974609375
0.055	9.99969482422	0.0823974609375
0.056	9.99969482422	0.0823974609375
0.057	9.99969482422	0.0823974609375
0.058	9.99969482422	0.0823974609375
0.059	9.99969482422	0.0823974609375
0.06	9.99969482422	0.0823974609375
0.061	9.99969482422	0.0823974609375
0.062	9.99969482422	0.0823974609375
0.063	9.99969482422	0.0823974609375
0.064	9.99969482422	0.0823974609375
0.065	9.99969482422	0.0823974609375
0.066	9.99969482422	0.0823974609375
0.067	9.99969482422	0.0823974609375
0.068	9.99969482422	0.0872802734375
0.069	9.99969482422	0.0823974609375
0.07	9.99969482422	0.0823974609375
0.071	9.99969482422	0.0823974609375
0.072	9.99969482422	0.0823974609375
0.073	9.99969482422	0.0823974609375
0.074	9.99969482422	0.0823974609375
0.075	9.99969482422	0.0823974609375
0.076	9.99969482422	0.0823974609375
0.077	9.99969482422	0.0823974609375
0.078	9.99969482422	0.0823974609375
0.079	9.99969482422	0.0823974609375
0.08	9.99969482422	0.0823974609375
0.081	9.99969482422	0.0823974609375
0.082	9.99969482422	0.0823974609375
0.083	9.99969482422	0.0823974609375
0.084	9.99969482422	0.0823974609375
0.085	9.99969482422	0.0823974609375
0.086	9.99969482422	0.0823974609375
0.087	9.99969482422	0.0823974609375
0.088	9.99969482422	0.0823974609375
0.089	9.99969482422	0.0823974609375
0.09	9.99969482422	0.0823974609375
0.091	9.99969482422	0.0823974609375
0.092	9.99969482422	0.0823974609375
0.093	9.99969482422	0.0823974609375
0.094	9.99969482422	0.0823974609375
0.095	9.99969482422	0.0823974609375
0.096	9.99969482422	0.0823974609375
0.097	9.99969482422	0.0823974609375
0.098	9.99969482422	0.0823974609375
0.099	9.99969482422	0.0823974609375
0.1	9.99969482422	0.0823974609375
0.101	9.99969482422	0.0823974609375
0.102	9.99969482422	0.0823974609375
0.103	9.99969482422	0.0823974609375
0.104	9.99969482422	0.0823974609375
0.105	9.99969482422	0.0823974609375
0.106	9.99969482422	0.0823974609375
0.107	9.99969482422	0.0823974609375
0.108	9.99969482422	0.0823974609375
0.109	9.99969482422	0.0823974609375
0.11	9.99969482422	0.0823974609375
0.111	9.99969482422	0.0823974609375
0.112	9.99969482422	0.0823974609375
0.113	9.99969482422	0.0823974609375
0.114	9.99969482422	0.0823974609375
0.115	9.99969482422	0.0823974609375
0.116	9.99969482422	0.0823974609375
0.117	9.99969482422	0.0823974609375
0.118	9.99969482422	0.0823974609375
0.119	9.99969482422	0.0823974609375
0.12	9.99969482422	0.0823974609375
0.121	9.99969482422	0.0823974609375
0.122	9.99969482422	0.0823974609375
0.123	9.99969482422	0.0823974609375
0.124	9.99969482422	0.0823974609375
0.125	9.99969482422	0.0823974609375
0.126	9.99969482422	0.0823974609375
0.127	9.99969482422	0.0823974609375
0.128	9.99969482422	0.0823974609375
0.129	9.99969482422	0.0823974609375
0.13	9.99969482422	0.0823974609375
0.131	9.99969482422	0.0823974609375
0.132	9.99969482422	0.0823974609375
0.133	9.99969482422	0.0823974609375
0.134	9.99969482422	0.0823974609375
0.135	9.99969482422	0.0823974609375
0.136	9.99969482422	0.0823974609375
0.137	9.99969482422	0.0823974609375
0.138	9.99969482422	0.0823974609375
0.139	9.99969482422	0.0823974609375
0.14	9.99969482422	0.0823974609375
0.141	9.99969482422	0.0823974609375
0.142	9.99969482422	0.0823974609375
0.143	9.99969482422	0.0823974609375
0.144	9.99969482422	0.0823974609375
0.145	9.99969482422	0.0823974609375
0.146	9.99969482422	0.0823974609375
0.147	9.99969482422	0.0823974609375
0.148	9.99969482422	0.0823974609375
0.149	9.99969482422	0.0823974609375
0.15	9.99969482422	0.0823974609375
0.151	9.99969482422	0.0823974609375
0.152	9.99969482422	0.0823974609375
0.153	9.99969482422	0.0823974609375
0.154	9.99969482422	0.0823974609375
0.155	9.99969482422	0.0823974609375
0.156	9.99969482422	0.0823974609375
0.157	9.99969482422	0.0823974609375
0.158	9.99969482422	0.0823974609375
0.159	9.99969482422	0.0823974609375
0.16	9.99969482422	0.0823974609375
0.161	9.99969482422	0.0823974609375
0.162	9.99969482422	0.0823974609375
0.163	9.99969482422	0.0823974609375
0.164	9.99969482422	0.0823974609375
0.165	9.99969482422	0.0823974609375
0.166	9.99969482422	0.0823974609375
0.167	9.99969482422	0.0823974609375
0.168	9.99969482422	0.0823974609375
0.169	9.99969482422	0.0823974609375
0.17	9.99969482422	0.0823974609375
0.171	9.99969482422	0.0823974609375
0.172	9.99969482422	0.0823974609375
0.173	9.99969482422	0.0872802734375
0.174	9.99969482422	0.0823974609375
0.175	9.99969482422	0.0823974609375
0.176	9.99969482422	0.0823974609375
0.177	9.99969482422	0.0823974609375
0.178	9.99969482422	0.0823974609375
0.179	9.99969482422	0.0823974609375
0.18	9.99969482422	0.0823974609375
0.181	9.99969482422	0.0823974609375
0.182	9.99969482422	0.0823974609375
0.183	9.99969482422	0.0823974609375
0.184	9.99969482422	0.0823974609375
0.185	9.99969482422	0.0823974609375
0.186	9.99969482422	0.0823974609375
0.187	9.99969482422	0.0823974609375
0.188	9.99969482422	0.0823974609375
0.189	9.99969482422	0.0823974609375
0.19	9.99969482422	0.0823974609375
0.191	9.99969482422	0.0823974609375
0.192	9.99969482422	0.0823974609375
0.193	9.99969482422	0.0823974609375
0.194	9.99969482422	0.0823974609375
0.195	9.99969482422	0.0823974609375
0.196	9.99969482422	0.0823974609375
0.197	9.99969482422	0.0823974609375
0.198	9.99969482422	0.0823974609375
0.199	9.99969482422	0.0823974609375
0.2	9.99969482422	0.0823974609375
0.201	9.99969482422	0.0823974609375
0.202	9.99969482422	0.0872802734375
0.203	9.99969482422	0.0823974609375
0.204	9.99969482422	0.0823974609375
0.205	9.99969482422	0.0823974609375
0.206	9.99969482422	0.0823974609375
0.207	9.99969482422	0.0823974609375
0.208	9.99969482422	0.0823974609375
0.209	9.99969482422	0.0823974609375
0.21	9.99969482422	0.0823974609375
0.211	9.99969482422	0.0823974609375
0.212	9.99969482422	0.0823974609375
0.213	9.99969482422	0.0823974609375
0.214	9.99969482422	0.0823974609375
0.215	9.99969482422	0.0823974609375
0.216	9.99969482422	0.0823974609375
0.217	9.99969482422	0.0823974609375
0.218	9.99969482422	0.0823974609375
0.219	9.99969482422	0.0823974609375
0.22	9.99969482422	0.0823974609375
0.221	9.99969482422	0.0823974609375
0.222	9.99969482422	0.0823974609375
0.223	9.99969482422	0.0823974609375
0.224	9.99969482422	0.0823974609375
0.225	9.99969482422	0.0823974609375
0.226	9.99969482422	0.0823974609375
0.227	9.99969482422	0.0823974609375
0.228	9.99969482422	0.0823974609375
0.229	9.99969482422	0.0823974609375
0.23	9.99969482422	0.0823974609375
0.231	9.99969482422	0.0823974609375
0.232	9.99969482422	0.0823974609375
0.233	9.99969482422	0.0823974609375
0.234	9.99969482422	0.0823974609375
0.235	9.99969482422	0.0823974609375
0.236	9.99969482422	0.0823974609375
0.237	9.99969482422	0.0823974609375
0.238	9.99969482422	0.0823974609375
0.239	9.99969482422	0.0823974609375
0.24	9.99969482422	0.0823974609375
0.241	9.99969482422	0.0823974609375
0.242	9.99969482422	0.0823974609375
0.243	9.99969482422	0.0823974609375
0.244	9.99969482422	0.0823974609375
0.245	9.99969482422	0.0823974609375
0.246	9.99969482422	0.0823974609375
0.247	9.99969482422	0.0823974609375
0.248	9.99969482422	0.0823974609375
0.249	9.99969482422	0.0823974609375
0.25	9.99969482422	0.0823974609375
0.251	9.99969482422	0.0823974609375
0.252	9.99969482422	0.0823974609375
0.253	9.99969482422	0.0823974609375
0.254	9.99969482422	0.0823974609375
0.255	9.99969482422	0.0823974609375
0.256	9.99969482422	0.0823974609375
0.257	9.99969482422	0.0823974609375
0.258	9.99969482422	0.0823974609375
0.259	9.99969482422	0.0823974609375
0.26	9.99969482422	0.0823974609375
0.261	9.99969482422	0.0823974609375
0.262	9.99969482422	0.0823974609375
0.263	9.99969482422	0.0823974609375
0.264	9.99969482422	0.0823974609375
0.265	9.99969482422	0.0823974609375
0.266	9.99969482422	0.0823974609375
0.267	9.99969482422	0.0823974609375
0.268	9.99969482422	0.0823974609375
0.269	9.99969482422	0.0823974609375
0.27	9.99969482422	0.0823974609375
0.271	9.99969482422	0.0823974609375
0.272	9.99969482422	0.0823974609375
0.273	9.99969482422	0.0823974609375
0.274	9.99969482422	0.0823974609375
0.275	9.99969482422	0.0823974609375
0.276	9.99969482422	0.0823974609375
0.277	9.99969482422	0.0872802734375
0.278	9.99969482422	0.0823974609375
0.279	9.99969482422	0.0823974609375
0.28	9.99969482422	0.0823974609375
0.281	9.99969482422	0.0823974609375
0.282	9.99969482422	0.0823974609375
0.283	9.99969482422	0.0823974609375
0.284	9.99969482422	0.0823974609375
0.285	9.99969482422	0.0823974609375
0.286	9.99969482422	0.0823974609375
0.287	9.99969482422	0.0823974609375
0.288	9.99969482422	0.0823974609375
0.289	9.99969482422	0.0823974609375
0.29	9.99969482422	0.0823974609375
0.291	9.99969482422	0.0823974609375
0.292	9.99969482422	0.0775146484375
0.293	9.99969482422	0.0823974609375
0.294	9.99969482422	0.0823974609375
0.295	9.99969482422	0.0823974609375
0.296	9.99969482422	0.0823974609375
0.297	9.99969482422	0.0823974609375
0.298	9.99969482422	0.0823974609375
0.299	9.99969482422	0.0823974609375
0.3	9.99969482422	0.0823974609375
0.301	9.99969482422	0.0823974609375
0.302	9.99969482422	0.0823974609375
0.303	9.99969482422	0.0823974609375
0.304	9.99969482422	0.0823974609375
0.305	9.99969482422	0.0823974609375
0.306	9.99969482422	0.0823974609375
0.307	9.99969482422	0.0872802734375
0.308	9.99969482422	0.0823974609375
0.309	9.99969482422	0.0823974609375
0.31	9.99969482422	0.0823974609375
0.311	9.99969482422	0.0823974609375
0.312	9.99969482422	0.0823974609375
0.313	9.99969482422	0.0823974609375
0.314	9.99969482422	0.0823974609375
0.315	9.99969482422	0.0823974609375
0.316	9.99969482422	0.0823974609375
0.317	9.99969482422	0.0823974609375
0.318	9.99969482422	0.0823974609375
0.319	9.99969482422	0.0823974609375
0.32	9.99969482422	0.0823974609375
0.321	9.99969482422	0.0823974609375
0.322	9.99969482422	0.0823974609375
0.323	9.99969482422	0.0823974609375
0.324	9.99969482422	0.0823974609375
0.325	9.99969482422	0.0823974609375
0.326	9.99969482422	0.0823974609375
0.327	9.99969482422	0.0823974609375
0.328	9.99969482422	0.0823974609375
0.329	9.99969482422	0.0823974609375
0.33	9.99969482422	0.0823974609375
0.331	9.99969482422	0.0823974609375
0.332	9.99969482422	0.0823974609375
0.333	9.99969482422	0.0823974609375
0.334	9.99969482422	0.0823974609375
0.335	9.99969482422	0.0823974609375
0.336	9.99969482422	0.0823974609375
0.337	9.99969482422	0.0775146484375
0.338	9.99969482422	0.0823974609375
0.339	9.99969482422	0.0823974609375
0.34	9.99969482422	0.0823974609375
0.341	9.99969482422	0.0823974609375
0.342	9.99969482422	0.0823974609375
0.343	9.99969482422	0.0823974609375
0.344	9.99969482422	0.0823974609375
0.345	9.99969482422	0.0823974609375
0.346	9.99969482422	0.0823974609375
0.347	9.99969482422	0.0823974609375
0.348	9.99969482422	0.0823974609375
0.349	9.99969482422	0.0823974609375
0.35	9.99969482422	0.0872802734375
0.351	9.99969482422	0.0823974609375
0.352	9.99969482422	0.0823974609375
0.353	9.99969482422	0.0823974609375
0.354	9.99969482422	0.0823974609375
0.355	9.99969482422	0.0823974609375
0.356	9.99969482422	0.0823974609375
0.357	9.99969482422	0.0823974609375
0.358	9.99969482422	0.0823974609375
0.359	9.99969482422	0.0823974609375
0.36	9.99969482422	0.0823974609375
0.361	9.99969482422	0.0823974609375
0.362	9.99969482422	0.0823974609375
0.363	9.99969482422	0.0823974609375
0.364	9.99969482422	0.0823974609375
0.365	9.99969482422	0.0823974609375
0.366	9.99969482422	0.0823974609375
0.367	9.99969482422	0.0823974609375
0.368	9.99969482422	0.0823974609375
0.369	9.99969482422	0.0823974609375
0.37	9.99969482422	0.0823974609375
0.371	9.99969482422	0.0872802734375
0.372	9.99969482422	0.0823974609375
0.373	9.99969482422	0.0823974609375
0.374	9.99969482422	0.0823974609375
0.375	9.99969482422	0.0823974609375
0.376	9.99969482422	0.0823974609375
0.377	9.99969482422	0.0823974609375
0.378	9.99969482422	0.0823974609375
0.379	9.99969482422	0.0823974609375
0.38	9.99969482422	0.0823974609375
0.381	9.99969482422	0.0823974609375
0.382	9.99969482422	0.0823974609375
0.383	9.99969482422	0.0775146484375
0.384	9.99969482422	0.0823974609375
0.385	9.99969482422	0.0823974609375
0.386	9.99969482422	0.0823974609375
0.387	9.99969482422	0.0823974609375
0.388	9.99969482422	0.0823974609375
0.389	9.99969482422	0.0823974609375
0.39	9.99969482422	0.0823974609375
0.391	9.99969482422	0.0823974609375
0.392	9.99969482422	0.0823974609375
0.393	9.99969482422	0.0823974609375
0.394	9.99969482422	0.0823974609375
0.395	9.99969482422	0.0823974609375
0.396	9.99969482422	0.0823974609375
0.397	9.99969482422	0.0823974609375
0.398	9.99969482422	0.0823974609375
0.399	9.99969482422	0.0823974609375
0.4	9.99969482422	0.0823974609375
0.401	9.99969482422	0.0823974609375
0.402	9.99969482422	0.0823974609375
0.403	9.99969482422	0.0823974609375
0.404	9.99969482422	0.0823974609375
0.405	9.99969482422	0.0823974609375
0.406	9.99969482422	0.0823974609375
0.407	9.99969482422	0.0823974609375
0.408	9.99969482422	0.0823974609375
0.409	9.99969482422	0.0823974609375
0.41	9.99969482422	0.0823974609375
0.411	9.99969482422	0.0823974609375
0.412	9.99969482422	0.0823974609375
0.413	9.99969482422	0.0823974609375
0.414	9.99969482422	0.0823974609375
0.415	9.99969482422	0.0823974609375
0.416	9.99969482422	0.0823974609375
0.417	9.99969482422	0.0823974609375
0.418	9.99969482422	0.0823974609375
0.419	9.99969482422	0.0823974609375
0.42	9.99969482422	0.0823974609375
0.421	9.99969482422	0.0823974609375
0.422	9.99969482422	0.0823974609375
0.423	9.99969482422	0.0823974609375
0.424	9.99969482422	0.0823974609375
0.425	9.99969482422	0.0823974609375
0.426	9.99969482422	0.0823974609375
0.427	9.99969482422	0.0823974609375
0.428	9.99969482422	0.0823974609375
0.429	9.99969482422	0.0823974609375
0.43	9.99969482422	0.0823974609375
0.431	9.99969482422	0.0823974609375
0.432	9.99969482422	0.0823974609375
0.433	9.99969482422	0.0823974609375
0.434	9.99969482422	0.0823974609375
0.435	9.99969482422	0.0823974609375
0.436	9.99969482422	0.0823974609375
0.437	9.99969482422	0.0823974609375
0.438	9.99969482422	0.0823974609375
0.439	9.99969482422	0.0823974609375
0.44	9.99969482422	0.0823974609375
0.441	9.99969482422	0.0823974609375
0.442	9.99969482422	0.0823974609375
0.443	9.99969482422	0.0823974609375
0.444	9.99969482422	0.0823974609375
0.445	9.99969482422	0.0823974609375
0.446	9.99969482422	0.0823974609375
0.447	9.99969482422	0.0823974609375
0.448	9.99969482422	0.0872802734375
0.449	9.99969482422	0.0823974609375
0.45	9.99969482422	0.0823974609375
0.451	9.99969482422	0.0823974609375
0.452	9.99969482422	0.0823974609375
0.453	9.99969482422	0.0823974609375
0.454	9.99969482422	0.0823974609375
0.455	9.99969482422	0.0823974609375
0.456	9.99969482422	0.0823974609375
0.457	9.99969482422	0.0823974609375
0.458	9.99969482422	0.0823974609375
0.459	9.99969482422	0.0823974609375
0.46	9.99969482422	0.0823974609375
0.461	9.99969482422	0.0823974609375
0.462	9.99969482422	0.0823974609375
0.463	9.99969482422	0.0823974609375
0.464	9.99969482422	0.0823974609375
0.465	9.99969482422	0.0823974609375
0.466	9.99969482422	0.0823974609375
0.467	9.99969482422	0.0823974609375
0.468	9.99969482422	0.0823974609375
0.469	9.99969482422	0.0823974609375
0.47	9.99969482422	0.0823974609375
0.471	9.99969482422	0.0823974609375
0.472	9.99969482422	0.0823974609375
0.473	9.99969482422	0.0872802734375
0.474	9.99969482422	0.0823974609375
0.475	9.99969482422	0.0823974609375
0.476	9.99969482422	0.0823974609375
0.477	9.99969482422	0.0823974609375
0.478	9.99969482422	0.0823974609375
0.479	9.99969482422	0.0823974609375
0.48	9.99969482422	0.0823974609375
0.481	9.99969482422	0.0823974609375
0.482	9.99969482422	0.0823974609375
0.483	9.99969482422	0.0823974609375
0.484	9.99969482422	0.0823974609375
0.485	9.99969482422	0.0823974609375
0.486	9.99969482422	0.0775146484375
0.487	9.99969482422	0.0823974609375
0.488	9.99969482422	0.0823974609375
0.489	9.99969482422	0.0823974609375
0.49	9.99969482422	0.0823974609375
0.491	9.99969482422	0.0823974609375
0.492	9.99969482422	0.0823974609375
0.493	9.99969482422	0.0823974609375
0.494	9.99969482422	0.0823974609375
0.495	9.99969482422	0.0823974609375
0.496	9.99969482422	0.0823974609375
0.497	9.99969482422	0.0823974609375
0.498	9.99969482422	0.0823974609375
0.499	9.99969482422	0.0823974609375
0.5	9.99969482422	0.0823974609375
0.501	9.99969482422	0.0872802734375
0.502	9.99969482422	0.0823974609375
0.503	9.99969482422	0.0823974609375
0.504	9.99969482422	0.0823974609375
0.505	9.99969482422	0.0823974609375
0.506	9.99969482422	0.0823974609375
0.507	9.99969482422	0.0823974609375
0.508	9.99969482422	0.0823974609375
0.509	9.99969482422	0.0823974609375
0.51	9.99969482422	0.0823974609375
0.511	9.99969482422	0.0823974609375
0.512	9.99969482422	0.0823974609375
0.513	9.99969482422	0.0823974609375
0.514	9.99969482422	0.0823974609375
0.515	9.99969482422	0.0823974609375
0.516	9.99969482422	0.0823974609375
0.517	9.99969482422	0.0823974609375
0.518	9.99969482422	0.0823974609375
0.519	9.99969482422	0.0823974609375
0.52	9.99969482422	0.0823974609375
0.521	9.99969482422	0.0823974609375
0.522	9.99969482422	0.0823974609375
0.523	9.99969482422	0.0823974609375
0.524	9.99969482422	0.0823974609375
0.525	9.99969482422	0.0823974609375
0.526	9.99969482422	0.0823974609375
0.527	9.99969482422	0.0823974609375
0.528	9.99969482422	0.0823974609375
0.529	9.99969482422	0.0823974609375
0.53	9.99969482422	0.0823974609375
0.531	9.99969482422	0.0823974609375
0.532	9.99969482422	0.0823974609375
0.533	9.99969482422	0.0823974609375
0.534	9.99969482422	0.0823974609375
0.535	9.99969482422	0.0823974609375
0.536	9.99969482422	0.0823974609375
0.537	9.99969482422	0.0823974609375
0.538	9.99969482422	0.0872802734375
0.539	9.99969482422	0.0823974609375
0.54	9.99969482422	0.0823974609375
0.541	9.99969482422	0.0823974609375
0.542	9.99969482422	0.0823974609375
0.543	9.99969482422	0.0823974609375
0.544	9.99969482422	0.0823974609375
0.545	9.99969482422	0.0823974609375
0.546	9.99969482422	0.0823974609375
0.547	9.99969482422	0.0823974609375
0.548	9.99969482422	0.0823974609375
0.549	9.99969482422	0.0823974609375
0.55	9.99969482422	0.0823974609375
0.551	9.99969482422	0.0823974609375
0.552	9.99969482422	0.0823974609375
0.553	9.99969482422	0.0823974609375
0.554	9.99969482422	0.0823974609375
0.555	9.99969482422	0.0823974609375
0.556	9.99969482422	0.0823974609375
0.557	9.99969482422	0.0823974609375
0.558	9.99969482422	0.0823974609375
0.559	9.99969482422	0.0823974609375
0.56	9.99969482422	0.0823974609375
0.561	9.99969482422	0.0823974609375
0.562	9.99969482422	0.0823974609375
0.563	9.99969482422	0.0823974609375
0.564	9.99969482422	0.0823974609375
0.565	9.99969482422	0.0823974609375
0.566	9.99969482422	0.0823974609375
0.567	9.99969482422	0.0823974609375
0.568	9.99969482422	0.0823974609375
0.569	9.99969482422	0.0823974609375
0.57	9.99969482422	0.0823974609375
0.571	9.99969482422	0.0823974609375
0.572	9.99969482422	0.0823974609375
0.573	9.99969482422	0.0823974609375
0.574	9.99969482422	0.0823974609375
0.575	9.99969482422	0.0823974609375
0.576	9.99969482422	0.0823974609375
0.577	9.99969482422	0.0823974609375
0.578	9.99969482422	0.0823974609375
0.579	9.99969482422	0.0823974609375
0.58	9.99969482422	0.0823974609375
0.581	9.99969482422	0.0823974609375
0.582	9.99969482422	0.0823974609375
0.583	9.99969482422	0.0823974609375
0.584	9.99969482422	0.0823974609375
0.585	9.99969482422	0.0823974609375
0.586	9.99969482422	0.0823974609375
0.587	9.99969482422	0.0823974609375
0.588	9.99969482422	0.0823974609375
0.589	9.99969482422	0.0823974609375
0.59	9.99969482422	0.0823974609375
0.591	9.99969482422	0.0823974609375
0.592	9.99969482422	0.0823974609375
0.593	9.99969482422	0.0823974609375
0.594	9.99969482422	0.0823974609375
0.595	9.99969482422	0.0823974609375
0.596	9.99969482422	0.0823974609375
0.597	9.99969482422	0.0823974609375
0.598	9.99969482422	0.0823974609375
0.599	9.99969482422	0.0823974609375
0.6	9.99969482422	0.0823974609375
0.601	9.99969482422	0.0823974609375
0.602	9.99969482422	0.0823974609375
0.603	9.99969482422	0.0823974609375
0.604	9.99969482422	0.0823974609375
0.605	9.99969482422	0.0823974609375
0.606	9.99969482422	0.0823974609375
0.607	9.99969482422	0.0823974609375
0.608	9.99969482422	0.0823974609375
0.609	9.99969482422	0.0823974609375
0.61	9.99969482422	0.0823974609375
0.611	9.99969482422	0.0823974609375
0.612	9.99969482422	0.0823974609375
0.613	9.99969482422	0.0823974609375
0.614	9.99969482422	0.0823974609375
0.615	9.99969482422	0.0823974609375
0.616	9.99969482422	0.0823974609375
0.617	9.99969482422	0.0823974609375
0.618	9.99969482422	0.0823974609375
0.619	9.99969482422	0.0823974609375
0.62	9.99969482422	0.0823974609375
0.621	9.99969482422	0.0823974609375
0.622	9.99969482422	0.0823974609375
0.623	9.99969482422	0.0823974609375
0.624	9.99969482422	0.0823974609375
0.625	9.99969482422	0.0823974609375
0.626	9.99969482422	0.0823974609375
0.627	9.99969482422	0.0823974609375
0.628	9.99969482422	0.0823974609375
0.629	9.99969482422	0.0823974609375
0.63	9.99969482422	0.0823974609375
0.631	9.99969482422	0.0823974609375
0.632	9.99969482422	0.0823974609375
0.633	9.99969482422	0.0823974609375
0.634	9.99969482422	0.0823974609375
0.635	9.99969482422	0.0823974609375
0.636	9.99969482422	0.0823974609375
0.637	9.99969482422	0.0823974609375
0.638	9.99969482422	0.0823974609375
0.639	9.99969482422	0.0823974609375
0.64	9.99969482422	0.0823974609375
0.641	9.99969482422	0.0823974609375
0.642	9.99969482422	0.0823974609375
0.643	9.99969482422	0.0823974609375
0.644	9.99969482422	0.0823974609375
0.645	9.99969482422	0.0823974609375
0.646	9.99969482422	0.0823974609375
0.647	9.99969482422	0.0823974609375
0.648	9.99969482422	0.0823974609375
0.649	9.99969482422	0.0823974609375
0.65	9.99969482422	0.0823974609375
0.651	9.99969482422	0.0823974609375
0.652	9.99969482422	0.0823974609375
0.653	9.99969482422	0.0823974609375
0.654	9.99969482422	0.0823974609375
0.655	9.99969482422	0.0823974609375
0.656	9.99969482422	0.0823974609375
0.657	9.99969482422	0.0823974609375
0.658	9.99969482422	0.0823974609375
0.659	9.99969482422	0.0823974609375
0.66	9.99969482422	0.0823974609375
0.661	9.99969482422	0.0823974609375
0.662	9.99969482422	0.0823974609375
0.663	9.99969482422	0.0823974609375
0.664	9.99969482422	0.0823974609375
0.665	9.99969482422	0.0823974609375
0.666	9.99969482422	0.0823974609375
0.667	9.99969482422	0.0823974609375
0.668	9.99969482422	0.0823974609375
0.669	9.99969482422	0.0823974609375
0.67	9.99969482422	0.0823974609375
0.671	9.99969482422	0.0823974609375
0.672	9.99969482422	0.0823974609375
0.673	9.99969482422	0.0823974609375
0.674	9.99969482422	0.0823974609375
0.675	9.99969482422	0.0823974609375
0.676	9.99969482422	0.0823974609375
0.677	9.99969482422	0.0823974609375
0.678	9.99969482422	0.0823974609375
0.679	9.99969482422	0.0823974609375
0.68	9.99969482422	0.0823974609375
0.681	9.99969482422	0.0823974609375
0.682	9.99969482422	0.0823974609375
0.683	9.99969482422	0.0823974609375
0.684	9.99969482422	0.0823974609375
0.685	9.99969482422	0.0823974609375
0.686	9.99969482422	0.0823974609375
0.687	9.99969482422	0.0872802734375
0.688	9.99969482422	0.0823974609375
0.689	9.99969482422	0.0823974609375
0.69	9.99969482422	0.0823974609375
0.691	9.99969482422	0.0823974609375
0.692	9.99969482422	0.0823974609375
0.693	9.99969482422	0.0823974609375
0.694	9.99969482422	0.0823974609375
0.695	9.99969482422	0.0823974609375
0.696	9.99969482422	0.0823974609375
0.697	9.99969482422	0.0823974609375
0.698	9.99969482422	0.0823974609375
0.699	9.99969482422	0.0823974609375
0.7	9.99969482422	0.0823974609375
0.701	9.99969482422	0.0823974609375
0.702	9.99969482422	0.0823974609375
0.703	9.99969482422	0.0823974609375
0.704	9.99969482422	0.0823974609375
0.705	9.99969482422	0.0823974609375
0.706	9.99969482422	0.0823974609375
0.707	9.99969482422	0.0823974609375
0.708	9.99969482422	0.0823974609375
0.709	9.99969482422	0.0823974609375
0.71	9.99969482422	0.0823974609375
0.711	9.99969482422	0.0823974609375
0.712	9.99969482422	0.0823974609375
0.713	9.99969482422	0.0823974609375
0.714	9.99969482422	0.0823974609375
0.715	9.99969482422	0.0823974609375
0.716	9.99969482422	0.0823974609375
0.717	9.99969482422	0.0823974609375
0.718	9.99969482422	0.0823974609375
0.719	9.99969482422	0.0823974609375
0.72	9.99969482422	0.0823974609375
0.721	9.99969482422	0.0823974609375
0.722	9.99969482422	0.0823974609375
0.723	9.99969482422	0.0823974609375
0.724	9.99969482422	0.0823974609375
0.725	9.99969482422	0.0823974609375
0.726	9.99969482422	0.0823974609375
0.727	9.99969482422	0.0823974609375
0.728	9.99969482422	0.0823974609375
0.729	9.99969482422	0.0823974609375
0.73	9.99969482422	0.0823974609375
0.731	9.99969482422	0.0823974609375
0.732	9.99969482422	0.0823974609375
0.733	9.99969482422	0.0823974609375
0.734	9.99969482422	0.0823974609375
0.735	9.99969482422	0.0823974609375
0.736	9.99969482422	0.0823974609375
0.737	9.99969482422	0.0823974609375
0.738	9.99969482422	0.0823974609375
0.739	9.99969482422	0.0823974609375
0.74	9.99969482422	0.0823974609375
0.741	9.99969482422	0.0823974609375
0.742	9.99969482422	0.0823974609375
0.743	9.99969482422	0.0823974609375
0.744	9.99969482422	0.0823974609375
0.745	9.99969482422	0.0823974609375
0.746	9.99969482422	0.0823974609375
0.747	9.99969482422	0.0823974609375
0.748	9.99969482422	0.0823974609375
0.749	9.99969482422	0.0823974609375
0.75	9.99969482422	0.0823974609375
0.751	9.99969482422	0.0823974609375
0.752	9.99969482422	0.0823974609375
0.753	9.99969482422	0.0823974609375
0.754	9.99969482422	0.0823974609375
0.755	9.99969482422	0.0823974609375
0.756	9.99969482422	0.0823974609375
0.757	9.99969482422	0.0823974609375
0.758	9.99969482422	0.0823974609375
0.759	9.99969482422	0.0823974609375
0.76	9.99969482422	0.0823974609375
0.761	9.99969482422	0.0823974609375
0.762	9.99969482422	0.0823974609375
0.763	9.99969482422	0.0823974609375
0.764	9.99969482422	0.0823974609375
0.765	9.99969482422	0.0823974609375
0.766	9.99969482422	0.0823974609375
0.767	9.99969482422	0.0823974609375
0.768	9.99969482422	0.0823974609375
0.769	9.99969482422	0.0823974609375
0.77	9.99969482422	0.0823974609375
0.771	9.99969482422	0.0823974609375
0.772	9.99969482422	0.0823974609375
0.773	9.99969482422	0.0823974609375
0.774	9.99969482422	0.0823974609375
0.775	9.99969482422	0.0823974609375
0.776	9.99969482422	0.0823974609375
0.777	9.99969482422	0.0823974609375
0.778	9.99969482422	0.0823974609375
0.779	9.99969482422	0.0823974609375
0.78	9.99969482422	0.0823974609375
0.781	9.99969482422	0.0823974609375
0.782	9.99969482422	0.0823974609375
0.783	9.99969482422	0.0823974609375
0.784	9.99969482422	0.0823974609375
0.785	9.99969482422	0.0823974609375
0.786	9.99969482422	0.0872802734375
0.787	9.99969482422	0.0823974609375
0.788	9.99969482422	0.0823974609375
0.789	9.99969482422	0.0823974609375
0.79	9.99969482422	0.0823974609375
0.791	9.99969482422	0.0823974609375
0.792	9.99969482422	0.0823974609375
0.793	9.99969482422	0.0823974609375
0.794	9.99969482422	0.0823974609375
0.795	9.99969482422	0.0823974609375
0.796	9.99969482422	0.0823974609375
0.797	9.99969482422	0.0823974609375
0.798	9.99969482422	0.0823974609375
0.799	9.99969482422	0.0823974609375
0.8	9.99969482422	0.0823974609375
0.801	9.99969482422	0.0823974609375
0.802	9.99969482422	0.0823974609375
0.803	9.99969482422	0.0823974609375
0.804	9.99969482422	0.0823974609375
0.805	9.99969482422	0.0823974609375
0.806	9.99969482422	0.0823974609375
0.807	9.99969482422	0.0823974609375
0.808	9.99969482422	0.0823974609375
0.809	9.99969482422	0.0823974609375
0.81	9.99969482422	0.0823974609375
0.811	9.99969482422	0.0823974609375
0.812	9.99969482422	0.0823974609375
0.813	9.99969482422	0.0823974609375
0.814	9.99969482422	0.0823974609375
0.815	9.99969482422	0.0823974609375
0.816	9.99969482422	0.0823974609375
0.817	9.99969482422	0.0823974609375
0.818	9.99969482422	0.0823974609375
0.819	9.99969482422	0.0823974609375
0.82	9.99969482422	0.0823974609375
0.821	9.99969482422	0.0823974609375
0.822	9.99969482422	0.0823974609375
0.823	9.99969482422	0.0823974609375
0.824	9.99969482422	0.0823974609375
0.825	9.99969482422	0.0823974609375
0.826	9.99969482422	0.0823974609375
0.827	9.99969482422	0.0823974609375
0.828	9.99969482422	0.0823974609375
0.829	9.99969482422	0.0823974609375
0.83	9.99969482422	0.0823974609375
0.831	9.99969482422	0.0823974609375
0.832	9.99969482422	0.0823974609375
0.833	9.99969482422	0.0823974609375
0.834	9.99969482422	0.0823974609375
0.835	9.99969482422	0.0823974609375
0.836	9.99969482422	0.0823974609375
0.837	9.99969482422	0.0823974609375
0.838	9.99969482422	0.0823974609375
0.839	9.99969482422	0.0823974609375
0.84	9.99969482422	0.0872802734375
0.841	9.99969482422	0.0823974609375
0.842	9.99969482422	0.0775146484375
0.843	9.99969482422	0.0823974609375
0.844	9.99969482422	0.0823974609375
0.845	9.99969482422	0.0823974609375
0.846	9.99969482422	0.0823974609375
0.847	9.99969482422	0.0823974609375
0.848	9.99969482422	0.0823974609375
0.849	9.99969482422	0.0823974609375
0.85	9.99969482422	0.0823974609375
0.851	9.99969482422	0.0823974609375
0.852	9.99969482422	0.0823974609375
0.853	9.99969482422	0.0823974609375
0.854	9.99969482422	0.0823974609375
0.855	9.99969482422	0.0823974609375
0.856	9.99969482422	0.0823974609375
0.857	9.99969482422	0.0823974609375
0.858	9.99969482422	0.0823974609375
0.859	9.99969482422	0.0823974609375
0.86	9.99969482422	0.0823974609375
0.861	9.99969482422	0.0823974609375
0.862	9.99969482422	0.0823974609375
0.863	9.99969482422	0.0823974609375
0.864	9.99969482422	0.0823974609375
0.865	9.99969482422	0.0823974609375
0.866	9.99969482422	0.0823974609375
0.867	9.99969482422	0.0823974609375
0.868	9.99969482422	0.0823974609375
0.869	9.99969482422	0.0823974609375
0.87	9.99969482422	0.0823974609375
0.871	9.99969482422	0.0823974609375
0.872	9.99969482422	0.0823974609375
0.873	9.99969482422	0.0823974609375
0.874	9.99969482422	0.0823974609375
0.875	9.99969482422	0.0823974609375
0.876	9.99969482422	0.0823974609375
0.877	9.99969482422	0.0823974609375
0.878	9.99969482422	0.0823974609375
0.879	9.99969482422	0.0823974609375
0.88	9.99969482422	0.0823974609375
0.881	9.99969482422	0.0823974609375
0.882	9.99969482422	0.0823974609375
0.883	9.99969482422	0.0823974609375
0.884	9.99969482422	0.0823974609375
0.885	9.99969482422	0.0823974609375
0.886	9.99969482422	0.0823974609375
0.887	9.99969482422	0.0823974609375
0.888	9.99969482422	0.0823974609375
0.889	9.99969482422	0.0823974609375
0.89	9.99969482422	0.0823974609375
0.891	9.99969482422	0.0823974609375
0.892	9.99969482422	0.0823974609375
0.893	9.99969482422	0.0823974609375
0.894	9.99969482422	0.0823974609375
0.895	9.99969482422	0.0823974609375
0.896	9.99969482422	0.0823974609375
0.897	9.99969482422	0.0823974609375
0.898	9.99969482422	0.0823974609375
0.899	9.99969482422	0.0823974609375
0.9	9.99969482422	0.0823974609375
0.901	9.99969482422	0.0823974609375
0.902	9.99969482422	0.0823974609375
0.903	9.99969482422	0.0872802734375
0.904	9.99969482422	0.0823974609375
0.905	9.99969482422	0.0823974609375
0.906	9.99969482422	0.0823974609375
0.907	9.99969482422	0.0823974609375
0.908	9.99969482422	0.0823974609375
0.909	9.99969482422	0.0823974609375
0.91	9.99969482422	0.0823974609375
0.911	9.99969482422	0.0823974609375
0.912	9.99969482422	0.0823974609375
0.913	9.99969482422	0.0823974609375
0.914	9.99969482422	0.0823974609375
0.915	9.99969482422	0.0823974609375
0.916	9.99969482422	0.0823974609375
0.917	9.99969482422	0.0823974609375
0.918	9.99969482422	0.0823974609375
0.919	9.99969482422	0.0823974609375
0.92	9.99969482422	0.0823974609375
0.921	9.99969482422	0.0823974609375
0.922	9.99969482422	0.0823974609375
0.923	9.99969482422	0.0823974609375
0.924	9.99969482422	0.0823974609375
0.925	9.99969482422	0.0823974609375
0.926	9.99969482422	0.0823974609375
0.927	9.99969482422	0.0823974609375
0.928	9.99969482422	0.0823974609375
0.929	9.99969482422	0.0823974609375
0.93	9.99969482422	0.0823974609375
0.931	9.99969482422	0.0823974609375
0.932	9.99969482422	0.0823974609375
0.933	9.99969482422	0.0823974609375
0.934	9.99969482422	0.0823974609375
0.935	9.99969482422	0.0823974609375
0.936	9.99969482422	0.0823974609375
0.937	9.99969482422	0.0823974609375
0.938	9.99969482422	0.0823974609375
0.939	9.99969482422	0.0823974609375
0.94	9.99969482422	0.0823974609375
0.941	9.99969482422	0.0823974609375
0.942	9.99969482422	0.0823974609375
0.943	9.99969482422	0.0823974609375
0.944	9.99969482422	0.0823974609375
0.945	9.99969482422	0.0823974609375
0.946	9.99969482422	0.0823974609375
0.947	9.99969482422	0.0823974609375
0.948	9.99969482422	0.0823974609375
0.949	9.99969482422	0.0823974609375
0.95	9.99969482422	0.0823974609375
0.951	9.99969482422	0.0823974609375
0.952	9.99969482422	0.0823974609375
0.953	9.99969482422	0.0823974609375
0.954	9.99969482422	0.0823974609375
0.955	9.99969482422	0.0823974609375
0.956	9.99969482422	0.0823974609375
0.957	9.99969482422	0.0823974609375
0.958	9.99969482422	0.0823974609375
0.959	9.99969482422	0.0823974609375
0.96	9.99969482422	0.0823974609375
0.961	9.99969482422	0.0823974609375
0.962	9.99969482422	0.0823974609375
0.963	9.99969482422	0.0823974609375
0.964	9.99969482422	0.0823974609375
0.965	9.99969482422	0.0823974609375
0.966	9.99969482422	0.0823974609375
0.967	9.99969482422	0.0823974609375
0.968	9.99969482422	0.0823974609375
0.969	9.99969482422	0.0823974609375
0.97	9.99969482422	0.0823974609375
0.971	9.99969482422	0.0823974609375
0.972	9.99969482422	0.0823974609375
0.973	9.99969482422	0.0823974609375
0.974	9.99969482422	0.0823974609375
0.975	9.99969482422	0.0823974609375
0.976	9.99969482422	0.0823974609375
0.977	9.99969482422	0.0823974609375
0.978	9.99969482422	0.0823974609375
0.979	9.99969482422	0.0823974609375
0.98	9.99969482422	0.0823974609375
0.981	9.99969482422	0.0823974609375
0.982	9.99969482422	0.0823974609375
0.983	9.99969482422	0.0823974609375
0.984	9.99969482422	0.0823974609375
0.985	9.99969482422	0.0823974609375
0.986	9.99969482422	0.0823974609375
0.987	9.99969482422	0.0823974609375
0.988	9.99969482422	0.0823974609375
0.989	9.99969482422	0.0823974609375
0.99	9.99969482422	0.0823974609375
0.991	9.99969482422	0.0823974609375
0.992	9.99969482422	0.0823974609375
0.993	9.99969482422	0.0823974609375
0.994	9.99969482422	0.0823974609375
0.995	9.99969482422	0.0823974609375
0.996	9.99969482422	0.0823974609375
0.997	9.99969482422	0.0823974609375
0.998	9.99969482422	0.0823974609375
0.999	9.99969482422	0.0823974609375
1	9.99969482422	0.0823974609375
1.001	9.99969482422	0.0823974609375
1.002	9.99969482422	0.0823974609375
1.003	9.99969482422	0.0823974609375
1.004	9.99969482422	0.0823974609375
1.005	9.99969482422	0.0823974609375
1.006	9.99969482422	0.0823974609375
1.007	9.99969482422	0.0823974609375
1.008	9.99969482422	0.0823974609375
1.009	9.99969482422	0.0823974609375
1.01	9.99969482422	0.0823974609375
1.011	9.99969482422	0.0823974609375
1.012	9.99969482422	0.0823974609375
1.013	9.99969482422	0.0823974609375
1.014	9.99969482422	0.0823974609375
1.015	9.99969482422	0.0823974609375
1.016	9.99969482422	0.0823974609375
1.017	9.99969482422	0.0823974609375
1.018	9.99969482422	0.0823974609375
1.019	9.99969482422	0.0823974609375
1.02	9.99969482422	0.0823974609375
1.021	9.99969482422	0.0823974609375
1.022	9.99969482422	0.0823974609375
1.023	9.99969482422	0.0823974609375
1.024	9.99969482422	0.0823974609375
1.025	9.99969482422	0.0823974609375
1.026	9.99969482422	0.0823974609375
1.027	9.99969482422	0.0823974609375
1.028	9.99969482422	0.0823974609375
1.029	9.99969482422	0.0823974609375
1.03	9.99969482422	0.0823974609375
1.031	9.99969482422	0.0823974609375
1.032	9.99969482422	0.0823974609375
1.033	9.99969482422	0.0823974609375
1.034	9.99969482422	0.0823974609375
1.035	9.99969482422	0.0823974609375
1.036	9.99969482422	0.0823974609375
1.037	9.99969482422	0.0823974609375
1.038	9.99969482422	0.0823974609375
1.039	9.99969482422	0.0823974609375
1.04	9.99969482422	0.0823974609375
1.041	9.99969482422	0.0823974609375
1.042	9.99969482422	0.0823974609375
1.043	9.99969482422	0.0823974609375
1.044	9.99969482422	0.0823974609375
1.045	9.99969482422	0.0823974609375
1.046	9.99969482422	0.0823974609375
1.047	9.99969482422	0.0823974609375
1.048	9.99969482422	0.0823974609375
1.049	9.99969482422	0.0823974609375
1.05	9.99969482422	0.0823974609375
1.051	9.99969482422	0.0823974609375
1.052	9.99969482422	0.0823974609375
1.053	9.99969482422	0.0823974609375
1.054	9.99969482422	0.0823974609375
1.055	9.99969482422	0.0823974609375
1.056	9.99969482422	0.0823974609375
1.057	9.99969482422	0.0823974609375
1.058	9.99969482422	0.0823974609375
1.059	9.99969482422	0.0823974609375
1.06	9.99969482422	0.0823974609375
1.061	9.99969482422	0.0823974609375
1.062	9.99969482422	0.0823974609375
1.063	9.99969482422	0.0872802734375
1.064	9.99969482422	0.0823974609375
1.065	9.99969482422	0.0823974609375
1.066	9.99969482422	0.0823974609375
1.067	9.99969482422	0.0823974609375
1.068	9.99969482422	0.0823974609375
1.069	9.99969482422	0.0823974609375
1.07	9.99969482422	0.0823974609375
1.071	9.99969482422	0.0823974609375
1.072	9.99969482422	0.0823974609375
1.073	9.99969482422	0.0823974609375
1.074	9.99969482422	0.0823974609375
1.075	9.99969482422	0.0823974609375
1.076	9.99969482422	0.0823974609375
1.077	9.99969482422	0.0823974609375
1.078	9.99969482422	0.0823974609375
1.079	9.99969482422	0.0823974609375
1.08	9.99969482422	0.0823974609375
1.081	9.99969482422	0.0823974609375
1.082	9.99969482422	0.0823974609375
1.083	9.99969482422	0.0823974609375
1.084	9.99969482422	0.0823974609375
1.085	9.99969482422	0.0823974609375
1.086	9.99969482422	0.0823974609375
1.087	9.99969482422	0.0823974609375
1.088	9.99969482422	0.0823974609375
1.089	9.99969482422	0.0823974609375
1.09	9.99969482422	0.0823974609375
1.091	9.99969482422	0.0823974609375
1.092	9.99969482422	0.0823974609375
1.093	9.99969482422	0.0823974609375
1.094	9.99969482422	0.0823974609375
1.095	9.99969482422	0.0823974609375
1.096	9.99969482422	0.0823974609375
1.097	9.99969482422	0.0823974609375
1.098	9.99969482422	0.0823974609375
1.099	9.99969482422	0.0823974609375
1.1	9.99969482422	0.0823974609375
1.101	9.99969482422	0.0823974609375
1.102	9.99969482422	0.0823974609375
1.103	9.99969482422	0.0823974609375
1.104	9.99969482422	0.0823974609375
1.105	9.99969482422	0.0823974609375
1.106	9.99969482422	0.0823974609375
1.107	9.99969482422	0.0823974609375
1.108	9.99969482422	0.0823974609375
1.109	9.99969482422	0.0823974609375
1.11	9.99969482422	0.0823974609375
1.111	9.99969482422	0.0823974609375
1.112	9.99969482422	0.0823974609375
1.113	9.99969482422	0.0823974609375
1.114	9.99969482422	0.0823974609375
1.115	9.99969482422	0.0823974609375
1.116	9.99969482422	0.0823974609375
1.117	9.99969482422	0.0872802734375
1.118	9.99969482422	0.0823974609375
1.119	9.99969482422	0.0823974609375
1.12	9.99969482422	0.0823974609375
1.121	9.99969482422	0.0823974609375
1.122	9.99969482422	0.0823974609375
1.123	9.99969482422	0.0823974609375
1.124	9.99969482422	0.0823974609375
1.125	9.99969482422	0.0823974609375
1.126	9.99969482422	0.0823974609375
1.127	9.99969482422	0.0872802734375
1.128	9.99969482422	0.0823974609375
1.129	9.99969482422	0.0823974609375
1.13	9.99969482422	0.0823974609375
1.131	9.99969482422	0.0823974609375
1.132	9.99969482422	0.0823974609375
1.133	9.99969482422	0.0823974609375
1.134	9.99969482422	0.0823974609375
1.135	9.99969482422	0.0823974609375
1.136	9.99969482422	0.0823974609375
1.137	9.99969482422	0.0823974609375
1.138	9.99969482422	0.0823974609375
1.139	9.99969482422	0.0823974609375
1.14	9.99969482422	0.0823974609375
1.141	9.99969482422	0.0823974609375
1.142	9.99969482422	0.0823974609375
1.143	9.99969482422	0.0823974609375
1.144	9.99969482422	0.0823974609375
1.145	9.99969482422	0.0823974609375
1.146	9.99969482422	0.0823974609375
1.147	9.99969482422	0.0823974609375
1.148	9.99969482422	0.0823974609375
1.149	9.99969482422	0.0823974609375
1.15	9.99969482422	0.0823974609375
1.151	9.99969482422	0.0823974609375
1.152	9.99969482422	0.0823974609375
1.153	9.99969482422	0.0823974609375
1.154	9.99969482422	0.0823974609375
1.155	9.99969482422	0.0775146484375
1.156	9.99969482422	0.0823974609375
1.157	9.99969482422	0.0823974609375
1.158	9.99969482422	0.0823974609375
1.159	9.99969482422	0.0823974609375
1.16	9.99969482422	0.0823974609375
1.161	9.99969482422	0.0823974609375
1.162	9.99969482422	0.0823974609375
1.163	9.99969482422	0.0823974609375
1.164	9.99969482422	0.0823974609375
1.165	9.99969482422	0.0823974609375
1.166	9.99969482422	0.0823974609375
1.167	9.99969482422	0.0823974609375
1.168	9.99969482422	0.0823974609375
1.169	9.99969482422	0.0823974609375
1.17	9.99969482422	0.0823974609375
1.171	9.99969482422	0.0823974609375
1.172	9.99969482422	0.0823974609375
1.173	9.99969482422	0.0823974609375
1.174	9.99969482422	0.0823974609375
1.175	9.99969482422	0.0823974609375
1.176	9.99969482422	0.0823974609375
1.177	9.99969482422	0.0823974609375
1.178	9.99969482422	0.0823974609375
1.179	9.99969482422	0.0823974609375
1.18	9.99969482422	0.0823974609375
1.181	9.99969482422	0.0823974609375
1.182	9.99969482422	0.0823974609375
1.183	9.99969482422	0.0823974609375
1.184	9.99969482422	0.0823974609375
1.185	9.99969482422	0.0823974609375
1.186	9.99969482422	0.0823974609375
1.187	9.99969482422	0.0823974609375
1.188	9.99969482422	0.0823974609375
1.189	9.99969482422	0.0823974609375
1.19	9.99969482422	0.0823974609375
1.191	9.99969482422	0.0823974609375
1.192	9.99969482422	0.0823974609375
1.193	9.99969482422	0.0823974609375
1.194	9.99969482422	0.0823974609375
1.195	9.99969482422	0.0823974609375
1.196	9.99969482422	0.0823974609375
1.197	9.99969482422	0.0823974609375
1.198	9.99969482422	0.0823974609375
1.199	9.99969482422	0.0823974609375
1.2	9.99969482422	0.0823974609375
1.201	9.99969482422	0.0823974609375
1.202	9.99969482422	0.0823974609375
1.203	9.99969482422	0.0823974609375
1.204	9.99969482422	0.0823974609375
1.205	9.99969482422	0.0823974609375
1.206	9.99969482422	0.0823974609375
1.207	9.99969482422	0.0823974609375
1.208	9.99969482422	0.0823974609375
1.209	9.99969482422	0.0823974609375
1.21	9.99969482422	0.0823974609375
1.211	9.99969482422	0.0823974609375
1.212	9.99969482422	0.0823974609375
1.213	9.99969482422	0.0823974609375
1.214	9.99969482422	0.0823974609375
1.215	9.99969482422	0.0823974609375
1.216	9.99969482422	0.0823974609375
1.217	9.99969482422	0.0823974609375
1.218	9.99969482422	0.0823974609375
1.219	9.99969482422	0.0823974609375
1.22	9.99969482422	0.0823974609375
1.221	9.99969482422	0.0823974609375
1.222	9.99969482422	0.0823974609375
1.223	9.99969482422	0.0823974609375
1.224	9.99969482422	0.0823974609375
1.225	9.99969482422	0.0823974609375
1.226	9.99969482422	0.0823974609375
1.227	9.99969482422	0.0823974609375
1.228	9.99969482422	0.0823974609375
1.229	9.99969482422	0.0823974609375
1.23	9.99969482422	0.0823974609375
1.231	9.99969482422	0.0823974609375
1.232	9.99969482422	0.0823974609375
1.233	9.99969482422	0.0872802734375
1.234	9.99969482422	0.0823974609375
1.235	9.99969482422	0.0823974609375
1.236	9.99969482422	0.0823974609375
1.237	9.99969482422	0.0823974609375
1.238	9.99969482422	0.0823974609375
1.239	9.99969482422	0.0872802734375
1.24	9.99969482422	0.0823974609375
1.241	9.99969482422	0.0823974609375
1.242	9.99969482422	0.0823974609375
1.243	9.99969482422	0.0823974609375
1.244	9.99969482422	0.0823974609375
1.245	9.99969482422	0.0823974609375
1.246	9.99969482422	0.0823974609375
1.247	9.99969482422	0.0823974609375
1.248	9.99969482422	0.0823974609375
1.249	9.99969482422	0.0823974609375
1.25	9.99969482422	0.0823974609375
1.251	9.99969482422	0.0823974609375
1.252	9.99969482422	0.0823974609375
1.253	9.99969482422	0.0823974609375
1.254	9.99969482422	0.0823974609375
1.255	9.99969482422	0.0823974609375
1.256	9.99969482422	0.0823974609375
1.257	9.99969482422	0.0823974609375
1.258	9.99969482422	0.0823974609375
1.259	9.99969482422	0.0823974609375
1.26	9.99969482422	0.0823974609375
1.261	9.99969482422	0.0872802734375
1.262	9.99969482422	0.0823974609375
1.263	9.99969482422	0.0823974609375
1.264	9.99969482422	0.0823974609375
1.265	9.99969482422	0.0823974609375
1.266	9.99969482422	0.0823974609375
1.267	9.99969482422	0.0823974609375
1.268	9.99969482422	0.0823974609375
1.269	9.99969482422	0.0823974609375
1.27	9.99969482422	0.0823974609375
1.271	9.99969482422	0.0823974609375
1.272	9.99969482422	0.0823974609375
1.273	9.99969482422	0.0823974609375
1.274	9.99969482422	0.0823974609375
1.275	9.99969482422	0.0823974609375
1.276	9.99969482422	0.0823974609375
1.277	9.99969482422	0.0823974609375
1.278	9.99969482422	0.0823974609375
1.279	9.99969482422	0.0823974609375
1.28	9.99969482422	0.0823974609375
1.281	9.99969482422	0.0823974609375
1.282	9.99969482422	0.0823974609375
1.283	9.99969482422	0.0823974609375
1.284	9.99969482422	0.0823974609375
1.285	9.99969482422	0.0823974609375
1.286	9.99969482422	0.0823974609375
1.287	9.99969482422	0.0823974609375
1.288	9.99969482422	0.0823974609375
1.289	9.99969482422	0.0823974609375
1.29	9.99969482422	0.0823974609375
1.291	9.99969482422	0.0823974609375
1.292	9.99969482422	0.0823974609375
1.293	9.99969482422	0.0823974609375
1.294	9.99969482422	0.0823974609375
1.295	9.99969482422	0.0823974609375
1.296	9.99969482422	0.0872802734375
1.297	9.99969482422	0.0823974609375
1.298	9.99969482422	0.0823974609375
1.299	9.99969482422	0.0872802734375
1.3	9.99969482422	0.0823974609375
1.301	9.99969482422	0.0823974609375
1.302	9.99969482422	0.0823974609375
1.303	9.99969482422	0.0823974609375
1.304	9.99969482422	0.0823974609375
1.305	9.99969482422	0.0823974609375
1.306	9.99969482422	0.0872802734375
1.307	9.99969482422	0.0823974609375
1.308	9.99969482422	0.0823974609375
1.309	9.99969482422	0.0823974609375
1.31	9.99969482422	0.0823974609375
1.311	9.99969482422	0.0823974609375
1.312	9.99969482422	0.0823974609375
1.313	9.99969482422	0.0823974609375
1.314	9.99969482422	0.0823974609375
1.315	9.99969482422	0.0823974609375
1.316	9.99969482422	0.0823974609375
1.317	9.99969482422	0.0823974609375
1.318	9.99969482422	0.0823974609375
1.319	9.99969482422	0.0823974609375
1.32	9.99969482422	0.0823974609375
1.321	9.99969482422	0.0823974609375
1.322	9.99969482422	0.0823974609375
1.323	9.99969482422	0.0823974609375
1.324	9.99969482422	0.0823974609375
1.325	9.99969482422	0.0823974609375
1.326	9.99969482422	0.0823974609375
1.327	9.99969482422	0.0823974609375
1.328	9.99969482422	0.0823974609375
1.329	9.99969482422	0.0823974609375
1.33	9.99969482422	0.0823974609375
1.331	9.99969482422	0.0823974609375
1.332	9.99969482422	0.0823974609375
1.333	9.99969482422	0.0823974609375
1.334	9.99969482422	0.0823974609375
1.335	9.99969482422	0.0823974609375
1.336	9.99969482422	0.0823974609375
1.337	9.99969482422	0.0823974609375
1.338	9.99969482422	0.0823974609375
1.339	9.99969482422	0.0823974609375
1.34	9.99969482422	0.0823974609375
1.341	9.99969482422	0.0823974609375
1.342	9.99969482422	0.0823974609375
1.343	9.99969482422	0.0823974609375
1.344	9.99969482422	0.0823974609375
1.345	9.99969482422	0.0823974609375
1.346	9.99969482422	0.0823974609375
1.347	9.99969482422	0.0823974609375
1.348	9.99969482422	0.0823974609375
1.349	9.99969482422	0.0823974609375
1.35	9.99969482422	0.0823974609375
1.351	9.99969482422	0.0823974609375
1.352	9.99969482422	0.0823974609375
1.353	9.99969482422	0.0823974609375
1.354	9.99969482422	0.0823974609375
1.355	9.99969482422	0.0823974609375
1.356	9.99969482422	0.0823974609375
1.357	9.99969482422	0.0823974609375
1.358	9.99969482422	0.0823974609375
1.359	9.99969482422	0.0823974609375
1.36	9.99969482422	0.0823974609375
1.361	9.99969482422	0.0823974609375
1.362	9.99969482422	0.0823974609375
1.363	9.99969482422	0.0823974609375
1.364	9.99969482422	0.0823974609375
1.365	9.99969482422	0.0823974609375
1.366	9.99969482422	0.0823974609375
1.367	9.99969482422	0.0823974609375
1.368	9.99969482422	0.0823974609375
1.369	9.99969482422	0.0823974609375
1.37	9.99969482422	0.0823974609375
1.371	9.99969482422	0.0823974609375
1.372	9.99969482422	0.0823974609375
1.373	9.99969482422	0.0823974609375
1.374	9.99969482422	0.0823974609375
1.375	9.99969482422	0.0823974609375
1.376	9.99969482422	0.0823974609375
1.377	9.99969482422	0.0823974609375
1.378	9.99969482422	0.0823974609375
1.379	9.99969482422	0.0823974609375
1.38	9.99969482422	0.0823974609375
1.381	9.99969482422	0.0823974609375
1.382	9.99969482422	0.0823974609375
1.383	9.99969482422	0.0823974609375
1.384	9.99969482422	0.0823974609375
1.385	9.99969482422	0.0823974609375
1.386	9.99969482422	0.0823974609375
1.387	9.99969482422	0.0823974609375
1.388	9.99969482422	0.0823974609375
1.389	9.99969482422	0.0823974609375
1.39	9.99969482422	0.0823974609375
1.391	9.99969482422	0.0823974609375
1.392	9.99969482422	0.0823974609375
1.393	9.99969482422	0.0823974609375
1.394	9.99969482422	0.0823974609375
1.395	9.99969482422	0.0823974609375
1.396	9.99969482422	0.0823974609375
1.397	9.99969482422	0.0823974609375
1.398	9.99969482422	0.0823974609375
1.399	9.99969482422	0.0823974609375
1.4	9.99969482422	0.0823974609375
1.401	9.99969482422	0.0823974609375
1.402	9.99969482422	0.0823974609375
1.403	9.99969482422	0.0823974609375
1.404	9.99969482422	0.0823974609375
1.405	9.99969482422	0.0823974609375
1.406	9.99969482422	0.0823974609375
1.407	9.99969482422	0.0823974609375
1.408	9.99969482422	0.0823974609375
1.409	9.99969482422	0.0823974609375
1.41	9.99969482422	0.0823974609375
1.411	9.99969482422	0.0823974609375
1.412	9.99969482422	0.0872802734375
1.413	9.99969482422	0.0823974609375
1.414	9.99969482422	0.0823974609375
1.415	9.99969482422	0.0823974609375
1.416	9.99969482422	0.0823974609375
1.417	9.99969482422	0.0823974609375
1.418	9.99969482422	0.0823974609375
1.419	9.99969482422	0.0823974609375
1.42	9.99969482422	0.0823974609375
1.421	9.99969482422	0.0823974609375
1.422	9.99969482422	0.0823974609375
1.423	9.99969482422	0.0775146484375
1.424	9.99969482422	0.0823974609375
1.425	9.99969482422	0.0823974609375
1.426	9.99969482422	0.0823974609375
1.427	9.99969482422	0.0823974609375
1.428	9.99969482422	0.0823974609375
1.429	9.99969482422	0.0823974609375
1.43	9.99969482422	0.0823974609375
1.431	9.99969482422	0.0823974609375
1.432	9.99969482422	0.0823974609375
1.433	9.99969482422	0.0823974609375
1.434	9.99969482422	0.0823974609375
1.435	9.99969482422	0.0823974609375
1.436	9.99969482422	0.0823974609375
1.437	9.99969482422	0.0823974609375
1.438	9.99969482422	0.0823974609375
1.439	9.99969482422	0.0823974609375
1.44	9.99969482422	0.0823974609375
1.441	9.99969482422	0.0823974609375
1.442	9.99969482422	0.0823974609375
1.443	9.99969482422	0.0823974609375
1.444	9.99969482422	0.0823974609375
1.445	9.99969482422	0.0823974609375
1.446	9.99969482422	0.0823974609375
1.447	9.99969482422	0.0823974609375
1.448	9.99969482422	0.0823974609375
1.449	9.99969482422	0.0823974609375
1.45	9.99969482422	0.0823974609375
1.451	9.99969482422	0.0823974609375
1.452	9.99969482422	0.0823974609375
1.453	9.99969482422	0.0823974609375
1.454	9.99969482422	0.0823974609375
1.455	9.99969482422	0.0823974609375
1.456	9.99969482422	0.0872802734375
1.457	9.99969482422	0.0823974609375
1.458	9.99969482422	0.0823974609375
1.459	9.99969482422	0.0823974609375
1.46	9.99969482422	0.0823974609375
1.461	9.99969482422	0.0823974609375
1.462	9.99969482422	0.0823974609375
1.463	9.99969482422	0.0823974609375
1.464	9.99969482422	0.0823974609375
1.465	9.99969482422	0.0823974609375
1.466	9.99969482422	0.0823974609375
1.467	9.99969482422	0.0823974609375
1.468	9.99969482422	0.0823974609375
1.469	9.99969482422	0.0823974609375
1.47	9.99969482422	0.0823974609375
1.471	9.99969482422	0.0823974609375
1.472	9.99969482422	0.0823974609375
1.473	9.99969482422	0.0823974609375
1.474	9.99969482422	0.0823974609375
1.475	9.99969482422	0.0823974609375
1.476	9.99969482422	0.0823974609375
1.477	9.99969482422	0.0823974609375
1.478	9.99969482422	0.0823974609375
1.479	9.99969482422	0.0823974609375
1.48	9.99969482422	0.0823974609375
1.481	9.99969482422	0.0823974609375
1.482	9.99969482422	0.0823974609375
1.483	9.99969482422	0.0823974609375
1.484	9.99969482422	0.0823974609375
1.485	9.99969482422	0.0823974609375
1.486	9.99969482422	0.0823974609375
1.487	9.99969482422	0.0823974609375
1.488	9.99969482422	0.0823974609375
1.489	9.99969482422	0.0823974609375
1.49	9.99969482422	0.0823974609375
1.491	9.99969482422	0.0823974609375
1.492	9.99969482422	0.0823974609375
1.493	9.99969482422	0.0823974609375
1.494	9.99969482422	0.0823974609375
1.495	9.99969482422	0.0823974609375
1.496	9.99969482422	0.0823974609375
1.497	9.99969482422	0.0823974609375
1.498	9.99969482422	0.0823974609375
1.499	9.99969482422	0.0823974609375
1.5	9.99969482422	0.0823974609375
1.501	9.99969482422	0.0823974609375
1.502	9.99969482422	0.0823974609375
1.503	9.99969482422	0.0823974609375
1.504	9.99969482422	0.0823974609375
1.505	9.99969482422	0.0823974609375
1.506	9.99969482422	0.0823974609375
1.507	9.99969482422	0.0823974609375
1.508	9.99969482422	0.0823974609375
1.509	9.99969482422	0.0823974609375
1.51	9.99969482422	0.0823974609375
1.511	9.99969482422	0.0823974609375
1.512	9.99969482422	0.0823974609375
1.513	9.99969482422	0.0872802734375
1.514	9.99969482422	0.0823974609375
1.515	9.99969482422	0.0823974609375
1.516	9.99969482422	0.0823974609375
1.517	9.99969482422	0.0823974609375
1.518	9.99969482422	0.0823974609375
1.519	9.99969482422	0.0823974609375
1.52	9.99969482422	0.0823974609375
1.521	9.99969482422	0.0823974609375
1.522	9.99969482422	0.0823974609375
1.523	9.99969482422	0.0823974609375
1.524	9.99969482422	0.0823974609375
1.525	9.99969482422	0.0823974609375
1.526	9.99969482422	0.0823974609375
1.527	9.99969482422	0.0823974609375
1.528	9.99969482422	0.0823974609375
1.529	9.99969482422	0.0823974609375
1.53	9.99969482422	0.0823974609375
1.531	9.99969482422	0.0823974609375
1.532	9.99969482422	0.0823974609375
1.533	9.99969482422	0.0823974609375
1.534	9.99969482422	0.0823974609375
1.535	9.99969482422	0.0823974609375
1.536	9.99969482422	0.0823974609375
1.537	9.99969482422	0.0823974609375
1.538	9.99969482422	0.0823974609375
1.539	9.99969482422	0.0823974609375
1.54	9.99969482422	0.0823974609375
1.541	9.99969482422	0.0823974609375
1.542	9.99969482422	0.0823974609375
1.543	9.99969482422	0.0823974609375
1.544	9.99969482422	0.0823974609375
1.545	9.99969482422	0.0823974609375
1.546	9.99969482422	0.0823974609375
1.547	9.99969482422	0.0823974609375
1.548	9.99969482422	0.0823974609375
1.549	9.99969482422	0.0823974609375
1.55	9.99969482422	0.0823974609375
1.551	9.99969482422	0.0823974609375
1.552	9.99969482422	0.0823974609375
1.553	9.99969482422	0.0823974609375
1.554	9.99969482422	0.0823974609375
1.555	9.99969482422	0.0823974609375
1.556	9.99969482422	0.0823974609375
1.557	9.99969482422	0.0823974609375
1.558	9.99969482422	0.0823974609375
1.559	9.99969482422	0.0823974609375
1.56	9.99969482422	0.0823974609375
1.561	9.99969482422	0.0823974609375
1.562	9.99969482422	0.0823974609375
1.563	9.99969482422	0.0823974609375
1.564	9.99969482422	0.0823974609375
1.565	9.99969482422	0.0823974609375
1.566	9.99969482422	0.0823974609375
1.567	9.99969482422	0.0823974609375
1.568	9.99969482422	0.0823974609375
1.569	9.99969482422	0.0823974609375
1.57	9.99969482422	0.0823974609375
1.571	9.99969482422	0.0823974609375
1.572	9.99969482422	0.0823974609375
1.573	9.99969482422	0.0823974609375
1.574	9.99969482422	0.0823974609375
1.575	9.99969482422	0.0823974609375
1.576	9.99969482422	0.0823974609375
1.577	9.99969482422	0.0823974609375
1.578	9.99969482422	0.0823974609375
1.579	9.99969482422	0.0823974609375
1.58	9.99969482422	0.0823974609375
1.581	9.99969482422	0.0823974609375
1.582	9.99969482422	0.0823974609375
1.583	9.99969482422	0.0823974609375
1.584	9.99969482422	0.0823974609375
1.585	9.99969482422	0.0823974609375
1.586	9.99969482422	0.0823974609375
1.587	9.99969482422	0.0823974609375
1.588	9.99969482422	0.0823974609375
1.589	9.99969482422	0.0823974609375
1.59	9.99969482422	0.0823974609375
1.591	9.99969482422	0.0823974609375
1.592	9.99969482422	0.0823974609375
1.593	9.99969482422	0.0823974609375
1.594	9.99969482422	0.0823974609375
1.595	9.99969482422	0.0823974609375
1.596	9.99969482422	0.0823974609375
1.597	9.99969482422	0.0823974609375
1.598	9.99969482422	0.0823974609375
1.599	9.99969482422	0.0823974609375
1.6	9.99969482422	0.0823974609375
1.601	9.99969482422	0.0823974609375
1.602	9.99969482422	0.0823974609375
1.603	9.99969482422	0.0823974609375
1.604	9.99969482422	0.0823974609375
1.605	9.99969482422	0.0823974609375
1.606	9.99969482422	0.0823974609375
1.607	9.99969482422	0.0823974609375
1.608	9.99969482422	0.0823974609375
1.609	9.99969482422	0.0823974609375
1.61	9.99969482422	0.0823974609375
1.611	9.99969482422	0.0823974609375
1.612	9.99969482422	0.0823974609375
1.613	9.99969482422	0.0823974609375
1.614	9.99969482422	0.0823974609375
1.615	9.99969482422	0.0823974609375
1.616	9.99969482422	0.0823974609375
1.617	9.99969482422	0.0823974609375
1.618	9.99969482422	0.0823974609375
1.619	9.99969482422	0.0823974609375
1.62	9.99969482422	0.0823974609375
1.621	9.99969482422	0.0823974609375
1.622	9.99969482422	0.0823974609375
1.623	9.99969482422	0.0823974609375
1.624	9.99969482422	0.0823974609375
1.625	9.99969482422	0.0823974609375
1.626	9.99969482422	0.0823974609375
1.627	9.99969482422	0.0872802734375
1.628	9.99969482422	0.0823974609375
1.629	9.99969482422	0.0823974609375
1.63	9.99969482422	0.0823974609375
1.631	9.99969482422	0.0823974609375
1.632	9.99969482422	0.0823974609375
1.633	9.99969482422	0.0823974609375
1.634	9.99969482422	0.0823974609375
1.635	9.99969482422	0.0823974609375
1.636	9.99969482422	0.0823974609375
1.637	9.99969482422	0.0823974609375
1.638	9.99969482422	0.0823974609375
1.639	9.99969482422	0.0823974609375
1.64	9.99969482422	0.0823974609375
1.641	9.99969482422	0.0823974609375
1.642	9.99969482422	0.0823974609375
1.643	9.99969482422	0.0823974609375
1.644	9.99969482422	0.0823974609375
1.645	9.99969482422	0.0872802734375
1.646	9.99969482422	0.0823974609375
1.647	9.99969482422	0.0823974609375
1.648	9.99969482422	0.0823974609375
1.649	9.99969482422	0.0823974609375
1.65	9.99969482422	0.0823974609375
1.651	9.99969482422	0.0823974609375
1.652	9.99969482422	0.0823974609375
1.653	9.99969482422	0.0823974609375
1.654	9.99969482422	0.0823974609375
1.655	9.99969482422	0.0823974609375
1.656	9.99969482422	0.0823974609375
1.657	9.99969482422	0.0823974609375
1.658	9.99969482422	0.0823974609375
1.659	9.99969482422	0.0823974609375
1.66	9.99969482422	0.0823974609375
1.661	9.99969482422	0.0823974609375
1.662	9.99969482422	0.0823974609375
1.663	9.99969482422	0.0823974609375
1.664	9.99969482422	0.0823974609375
1.665	9.99969482422	0.0823974609375
1.666	9.99969482422	0.0823974609375
1.667	9.99969482422	0.0823974609375
1.668	9.99969482422	0.0823974609375
1.669	9.99969482422	0.0823974609375
1.67	9.99969482422	0.0823974609375
1.671	9.99969482422	0.0823974609375
1.672	9.99969482422	0.0823974609375
1.673	9.99969482422	0.0823974609375
1.674	9.99969482422	0.0823974609375
1.675	9.99969482422	0.0823974609375
1.676	9.99969482422	0.0823974609375
1.677	9.99969482422	0.0823974609375
1.678	9.99969482422	0.0823974609375
1.679	9.99969482422	0.0823974609375
1.68	9.99969482422	0.0823974609375
1.681	9.99969482422	0.0823974609375
1.682	9.99969482422	0.0872802734375
1.683	9.99969482422	0.0823974609375
1.684	9.99969482422	0.0823974609375
1.685	9.99969482422	0.0823974609375
1.686	9.99969482422	0.0775146484375
1.687	9.99969482422	0.0823974609375
1.688	9.99969482422	0.0823974609375
1.689	9.99969482422	0.0823974609375
1.69	9.99969482422	0.0823974609375
1.691	9.99969482422	0.0823974609375
1.692	9.99969482422	0.0823974609375
1.693	9.99969482422	0.0823974609375
1.694	9.99969482422	0.0823974609375
1.695	9.99969482422	0.0823974609375
1.696	9.99969482422	0.0823974609375
1.697	9.99969482422	0.0823974609375
1.698	9.99969482422	0.0823974609375
1.699	9.99969482422	0.0823974609375
1.7	9.99969482422	0.0823974609375
1.701	9.99969482422	0.0823974609375
1.702	9.99969482422	0.0823974609375
1.703	9.99969482422	0.0823974609375
1.704	9.99969482422	0.0823974609375
1.705	9.99969482422	0.0823974609375
1.706	9.99969482422	0.0823974609375
1.707	9.99969482422	0.0823974609375
1.708	9.99969482422	0.0823974609375
1.709	9.99969482422	0.0823974609375
1.71	9.99969482422	0.0823974609375
1.711	9.99969482422	0.0823974609375
1.712	9.99969482422	0.0823974609375
1.713	9.99969482422	0.0823974609375
1.714	9.99969482422	0.0823974609375
1.715	9.99969482422	0.0823974609375
1.716	9.99969482422	0.0823974609375
1.717	9.99969482422	0.0823974609375
1.718	9.99969482422	0.0823974609375
1.719	9.99969482422	0.0823974609375
1.72	9.99969482422	0.0823974609375
1.721	9.99969482422	0.0823974609375
1.722	9.99969482422	0.0823974609375
1.723	9.99969482422	0.0823974609375
1.724	9.99969482422	0.0823974609375
1.725	9.99969482422	0.0823974609375
1.726	9.99969482422	0.0823974609375
1.727	9.99969482422	0.0823974609375
1.728	9.99969482422	0.0823974609375
1.729	9.99969482422	0.0823974609375
1.73	9.99969482422	0.0823974609375
1.731	9.99969482422	0.0823974609375
1.732	9.99969482422	0.0823974609375
1.733	9.99969482422	0.0823974609375
1.734	9.99969482422	0.0823974609375
1.735	9.99969482422	0.0823974609375
1.736	9.99969482422	0.0823974609375
1.737	9.99969482422	0.0823974609375
1.738	9.99969482422	0.0823974609375
1.739	9.99969482422	0.0823974609375
1.74	9.99969482422	0.0823974609375
1.741	9.99969482422	0.0823974609375
1.742	9.99969482422	0.0823974609375
1.743	9.99969482422	0.0823974609375
1.744	9.99969482422	0.0823974609375
1.745	9.99969482422	0.0823974609375
1.746	9.99969482422	0.0823974609375
1.747	9.99969482422	0.0823974609375
1.748	9.99969482422	0.0823974609375
1.749	9.99969482422	0.0823974609375
1.75	9.99969482422	0.0872802734375
1.751	9.99969482422	0.0823974609375
1.752	9.99969482422	0.0823974609375
1.753	9.99969482422	0.0823974609375
1.754	9.99969482422	0.0823974609375
1.755	9.99969482422	0.0823974609375
1.756	9.99969482422	0.0823974609375
1.757	9.99969482422	0.0823974609375
1.758	9.99969482422	0.0823974609375
1.759	9.99969482422	0.0823974609375
1.76	9.99969482422	0.0823974609375
1.761	9.99969482422	0.0823974609375
1.762	9.99969482422	0.0823974609375
1.763	9.99969482422	0.0823974609375
1.764	9.99969482422	0.0823974609375
1.765	9.99969482422	0.0823974609375
1.766	9.99969482422	0.0823974609375
1.767	9.99969482422	0.0823974609375
1.768	9.99969482422	0.0823974609375
1.769	9.99969482422	0.0823974609375
1.77	9.99969482422	0.0823974609375
1.771	9.99969482422	0.0823974609375
1.772	9.99969482422	0.0823974609375
1.773	9.99969482422	0.0823974609375
1.774	9.99969482422	0.0823974609375
1.775	9.99969482422	0.0823974609375
1.776	9.99969482422	0.0823974609375
1.777	9.99969482422	0.0823974609375
1.778	9.99969482422	0.0823974609375
1.779	9.99969482422	0.0823974609375
1.78	9.99969482422	0.0823974609375
1.781	9.99969482422	0.0823974609375
1.782	9.99969482422	0.0823974609375
1.783	9.99969482422	0.0823974609375
1.784	9.99969482422	0.0823974609375
1.785	9.99969482422	0.0823974609375
1.786	9.99969482422	0.0823974609375
1.787	9.99969482422	0.0823974609375
1.788	9.99969482422	0.0823974609375
1.789	9.99969482422	0.0823974609375
1.79	9.99969482422	0.0823974609375
1.791	9.99969482422	0.0823974609375
1.792	9.99969482422	0.0823974609375
1.793	9.99969482422	0.0823974609375
1.794	9.99969482422	0.0823974609375
1.795	9.99969482422	0.0823974609375
1.796	9.99969482422	0.0872802734375
1.797	9.99969482422	0.0823974609375
1.798	9.99969482422	0.0823974609375
1.799	9.99969482422	0.0823974609375
1.8	9.99969482422	0.0823974609375
1.801	9.99969482422	0.0823974609375
1.802	9.99969482422	0.0823974609375
1.803	9.99969482422	0.0872802734375
1.804	9.99969482422	0.0823974609375
1.805	9.99969482422	0.0823974609375
1.806	9.99969482422	0.0823974609375
1.807	9.99969482422	0.0823974609375
1.808	9.99969482422	0.0823974609375
1.809	9.99969482422	0.0823974609375
1.81	9.99969482422	0.0823974609375
1.811	9.99969482422	0.0823974609375
1.812	9.99969482422	0.0823974609375
1.813	9.99969482422	0.0823974609375
1.814	9.99969482422	0.0823974609375
1.815	9.99969482422	0.0823974609375
1.816	9.99969482422	0.0823974609375
1.817	9.99969482422	0.0823974609375
1.818	9.99969482422	0.0823974609375
1.819	9.99969482422	0.0823974609375
1.82	9.99969482422	0.0823974609375
1.821	9.99969482422	0.0823974609375
1.822	9.99969482422	0.0823974609375
1.823	9.99969482422	0.0823974609375
1.824	9.99969482422	0.0823974609375
1.825	9.99969482422	0.0823974609375
1.826	9.99969482422	0.0823974609375
1.827	9.99969482422	0.0823974609375
1.828	9.99969482422	0.0823974609375
1.829	9.99969482422	0.0823974609375
1.83	9.99969482422	0.0823974609375
1.831	9.99969482422	0.0823974609375
1.832	9.99969482422	0.0823974609375
1.833	9.99969482422	0.0823974609375
1.834	9.99969482422	0.0823974609375
1.835	9.99969482422	0.0823974609375
1.836	9.99969482422	0.0823974609375
1.837	9.99969482422	0.0823974609375
1.838	9.99969482422	0.0823974609375
1.839	9.99969482422	0.0823974609375
1.84	9.99969482422	0.0823974609375
1.841	9.99969482422	0.0823974609375
1.842	9.99969482422	0.0823974609375
1.843	9.99969482422	0.0823974609375
1.844	9.99969482422	0.0823974609375
1.845	9.99969482422	0.0823974609375
1.846	9.99969482422	0.0823974609375
1.847	9.99969482422	0.0823974609375
1.848	9.99969482422	0.0823974609375
1.849	9.99969482422	0.0823974609375
1.85	9.99969482422	0.0823974609375
1.851	9.99969482422	0.0823974609375
1.852	9.99969482422	0.0823974609375
1.853	9.99969482422	0.0823974609375
1.854	9.99969482422	0.0823974609375
1.855	9.99969482422	0.0823974609375
1.856	9.99969482422	0.0823974609375
1.857	9.99969482422	0.0823974609375
1.858	9.99969482422	0.0823974609375
1.859	9.99969482422	0.0823974609375
1.86	9.99969482422	0.0872802734375
1.861	9.99969482422	0.0823974609375
1.862	9.99969482422	0.0823974609375
1.863	9.99969482422	0.0823974609375
1.864	9.99969482422	0.0823974609375
1.865	9.99969482422	0.0823974609375
1.866	9.99969482422	0.0823974609375
1.867	9.99969482422	0.0775146484375
1.868	9.99969482422	0.0823974609375
1.869	9.99969482422	0.0775146484375
1.87	9.99969482422	0.0823974609375
1.871	9.99969482422	0.0823974609375
1.872	9.99969482422	0.0823974609375
1.873	9.99969482422	0.0823974609375
1.874	9.99969482422	0.0823974609375
1.875	9.99969482422	0.0823974609375
1.876	9.99969482422	0.0823974609375
1.877	9.99969482422	0.0823974609375
1.878	9.99969482422	0.0823974609375
1.879	9.99969482422	0.0823974609375
1.88	9.99969482422	0.0823974609375
1.881	9.99969482422	0.0823974609375
1.882	9.99969482422	0.0823974609375
1.883	9.99969482422	0.0823974609375
1.884	9.99969482422	0.0823974609375
1.885	9.99969482422	0.0823974609375
1.886	9.99969482422	0.0823974609375
1.887	9.99969482422	0.0823974609375
1.888	9.99969482422	0.0823974609375
1.889	9.99969482422	0.0823974609375
1.89	9.99969482422	0.0823974609375
1.891	9.99969482422	0.0823974609375
1.892	9.99969482422	0.0823974609375
1.893	9.99969482422	0.0823974609375
1.894	9.99969482422	0.0823974609375
1.895	9.99969482422	0.0823974609375
1.896	9.99969482422	0.0823974609375
1.897	9.99969482422	0.0823974609375
1.898	9.99969482422	0.0872802734375
1.899	9.99969482422	0.0823974609375
1.9	9.99969482422	0.0823974609375
1.901	9.99969482422	0.0823974609375
1.902	9.99969482422	0.0823974609375
1.903	9.99969482422	0.0823974609375
1.904	9.99969482422	0.0823974609375
1.905	9.99969482422	0.0823974609375
1.906	9.99969482422	0.0823974609375
1.907	9.99969482422	0.0823974609375
1.908	9.99969482422	0.0823974609375
1.909	9.99969482422	0.0823974609375
1.91	9.99969482422	0.0775146484375
1.911	9.99969482422	0.0823974609375
1.912	9.99969482422	0.0823974609375
1.913	9.99969482422	0.0775146484375
1.914	9.99969482422	0.0823974609375
1.915	9.99969482422	0.0872802734375
1.916	9.99969482422	0.0823974609375
1.917	9.99969482422	0.0823974609375
1.918	9.99969482422	0.0823974609375
1.919	9.99969482422	0.0823974609375
1.92	9.99969482422	0.0823974609375
1.921	9.99969482422	0.0823974609375
1.922	9.99969482422	0.0823974609375
1.923	9.99969482422	0.0823974609375
1.924	9.99969482422	0.0823974609375
1.925	9.99969482422	0.0823974609375
1.926	9.99969482422	0.0823974609375
1.927	9.99969482422	0.0823974609375
1.928	9.99969482422	0.0823974609375
1.929	9.99969482422	0.0823974609375
1.93	9.99969482422	0.0823974609375
1.931	9.99969482422	0.0823974609375
1.932	9.99969482422	0.0823974609375
1.933	9.99969482422	0.0823974609375
1.934	9.99969482422	0.0823974609375
1.935	9.99969482422	0.0823974609375
1.936	9.99969482422	0.0823974609375
1.937	9.99969482422	0.0823974609375
1.938	9.99969482422	0.0823974609375
1.939	9.99969482422	0.0823974609375
1.94	9.99969482422	0.0823974609375
1.941	9.99969482422	0.0823974609375
1.942	9.99969482422	0.0823974609375
1.943	9.99969482422	0.0823974609375
1.944	9.99969482422	0.0823974609375
1.945	9.99969482422	0.0823974609375
1.946	9.99969482422	0.0823974609375
1.947	9.99969482422	0.0823974609375
1.948	9.99969482422	0.0823974609375
1.949	9.99969482422	0.0823974609375
1.95	9.99969482422	0.0823974609375
1.951	9.99969482422	0.0823974609375
1.952	9.99969482422	0.0823974609375
1.953	9.99969482422	0.0823974609375
1.954	9.99969482422	0.0823974609375
1.955	9.99969482422	0.0823974609375
1.956	9.99969482422	0.0823974609375
1.957	9.99969482422	0.0823974609375
1.958	9.99969482422	0.0823974609375
1.959	9.99969482422	0.0823974609375
1.96	9.99969482422	0.0823974609375
1.961	9.99969482422	0.0823974609375
1.962	9.99969482422	0.0823974609375
1.963	9.99969482422	0.0823974609375
1.964	9.99969482422	0.0823974609375
1.965	9.99969482422	0.0823974609375
1.966	9.99969482422	0.0823974609375
1.967	9.99969482422	0.0823974609375
1.968	9.99969482422	0.0823974609375
1.969	9.99969482422	0.0823974609375
1.97	9.99969482422	0.0823974609375
1.971	9.99969482422	0.0823974609375
1.972	9.99969482422	0.0823974609375
1.973	9.99969482422	0.0823974609375
1.974	9.99969482422	0.0823974609375
1.975	9.99969482422	0.0823974609375
1.976	9.99969482422	0.0823974609375
1.977	9.99969482422	0.0823974609375
1.978	9.99969482422	0.0823974609375
1.979	9.99969482422	0.0823974609375
1.98	9.99969482422	0.0823974609375
1.981	9.99969482422	0.0823974609375
1.982	9.99969482422	0.0823974609375
1.983	9.99969482422	0.0823974609375
1.984	9.99969482422	0.0823974609375
1.985	9.99969482422	0.0823974609375
1.986	9.99969482422	0.0823974609375
1.987	9.99969482422	0.0823974609375
1.988	9.99969482422	0.0823974609375
1.989	9.99969482422	0.0823974609375
1.99	9.99969482422	0.0823974609375
1.991	9.99969482422	0.0823974609375
1.992	9.99969482422	0.0823974609375
1.993	9.99969482422	0.0823974609375
[truncated: 998,000+ more rows]
