# Supplementary material for: The AAA+ ATPase RavA and its binding partner ViaA modulate E. coli aminoglycoside sensitivity through interaction with the inner membrane
Source: Nat Commun. 2022 Sep 20;13:5502. doi: 10.1038/s41467-022-32992-9 (PMC9489729; doi:10.1038/s41467-022-32992-9)
Supplement: Supplementary file 4 — Source Data [file 41467_2022_32992_MOESM4_ESM.zip › Source_Data/FigureS8/FigureS8.xlsx]

## Sheet: Sheet1
	WT + p∅			WT + p∅ + Gm 16 μg/mL
Time (Hours)	05-11-2021	04-11-2021		05-11-2021	04-11-2021
0	2	2		2	2
1.5	1.58209	1.21163		1.31895	0.88941
3	0.573489	0.855552		-0.718941	-0.872544
	ΔviaA + p∅			ΔviaA + p∅ + Gm 16 μg/mL
Time (Hours)	05-11-2021	26-10-2021		05-11-2021	26-10-2021
0	2	2		2	2
1.5	1.28375	1.61694		1.39673	1.62149
3	1.47833	1.68061		0.0189368	-0.360783
	ΔviaA + pViaA-PAmCherry (pVPC)			ΔviaA + pViaA-PAmCherry (pVPC) + Gm 16 μg/mL
Time (Hours)	05-11-2021	26-10-2021		05-11-2021	26-10-2021
0	2	2		2	2
1.5	1.15592	1.69897		0.374912	0.497905
3	1.4294	1.67264		-1.78122	-0.928335
	ΔviaA + pPAmCherry-ViaA (pPCV)			ΔviaA + pPAmCherry-ViaA (pPCV) + Gm 16 μg/mL
Time (Hours)	05-11-2021	26-10-2021		05-11-2021	26-10-2021
0	2	2		2	2
1.5	1.06334	1.5344		0.865208	1.28919
3	1.43005	1.5924		-1.14255	-0.141901
